# Supplementary material for: Comparative phylotranscriptomics reveals ancestral and derived root nodule symbiosis programmes
Source: Nat Plants. 2023 Jun 15;9(7):1067–80. doi: 10.1038/s41477-023-01441-w (PMC10356618; doi:10.1038/s41477-023-01441-w)
Supplement: Supplementary file 2 — Table 1. RNA-seq samples used in this study. Table 5. Observed and random expectation of DEOGs for each node. Table 6. Species used for orthogroup reconstruction. Table 8. GO terms enriched in the GMI1000-induced specific response. [file 41477_2023_1441_MOESM2_ESM.xlsx]

## Sheet: Supplementary Table 1
Supplementary Table 1: RNAseq samples used in this study
Plant species	Sample name	Bacterial strain inoculated	Time point (days post-inoculation or hours post-inoculation)	Developmental stage	Biological replicates	SRA code	Reference
Mimosa pudica	Mp_1dpi_root_1	-	1 dpi	roots	1	SRR21312087	This study
Mimosa pudica	Mp_1dpi_root_2	-	1 dpi	roots	2	SRR21312086	This study
Mimosa pudica	Mp_1dpi_root_3	-	1 dpi	roots	3	SRR21312075	This study
Mimosa pudica	Mp_1dpi_root_4	-	1 dpi	roots	4	SRR21312068,SRR21312069	This study
Mimosa pudica	Mp_3dpi_root_1	-	3 dpi	roots	1	SRR21312067	This study
Mimosa pudica	Mp_3dpi_root_2	-	3 dpi	roots	2	SRR21312066	This study
Mimosa pudica	Mp_3dpi_root_3	-	3 dpi	roots	3	SRR21312065	This study
Mimosa pudica	Mp_3dpi_root_4	-	3 dpi	roots	4	SRR21312064	This study
Mimosa pudica	MpRs-GMI1000_1dpi_roots_1	GMI1000	1 dpi	roots	1	SRR21312063	This study
Mimosa pudica	MpRs-GMI1000_1dpi_roots_2	GMI1000	1 dpi	roots	2	SRR21312084,SRR21312085	This study
Mimosa pudica	MpRs-GMI1000_1dpi_roots_3	GMI1000	1 dpi	roots	3	SRR21312083	This study
Mimosa pudica	MpRs-GMI1000_1dpi_roots_4	GMI1000	1 dpi	roots	4	SRR21312082	This study
Mimosa pudica	MpRs-GMI1000_3dpi_roots_1	GMI1000	3 dpi	roots	1	SRR21312081	This study
Mimosa pudica	MpRs-GMI1000_3dpi_roots_2	GMI1000	3 dpi	roots	2	SRR21312079,SRR21312080	This study
Mimosa pudica	MpRs-GMI1000_3dpi_roots_3	GMI1000	3 dpi	roots	3	SRR21312078	This study
Mimosa pudica	MpRs-GMI1000_3dpi_roots_4	GMI1000	3 dpi	roots	4	SRR21312077	This study
Mimosa pudica	MpRs-GMI1000pRalta_1dpi_roots_1	GMI1000pRalta	1 dpi	roots	1	SRR17167999	This study
Mimosa pudica	MpRs-GMI1000pRalta_1dpi_roots_2	GMI1000pRalta	1 dpi	roots	2	SRR17168000	This study
Mimosa pudica	MpRs-GMI1000pRalta_1dpi_roots_3	GMI1000pRalta	1 dpi	roots	3	SRR17168001	This study
Mimosa pudica	MpRs-GMI1000pRalta_1dpi_roots_4	GMI1000pRalta	1 dpi	roots	4	SRR17168002	This study
Mimosa pudica	MpRs-GMI1000pRalta_3dpi_roots_1	GMI1000pRalta	3 dpi	roots	1	SRR17167883	This study
Mimosa pudica	MpRs-GMI1000pRalta_3dpi_roots_2	GMI1000pRalta	3 dpi	roots	2	SRR17167884	This study
Mimosa pudica	MpRs-GMI1000pRalta_3dpi_roots_3	GMI1000pRalta	3 dpi	roots	3	SRR17167885	This study
Mimosa pudica	MpRs-GMI1000pRalta_3dpi_roots_4	GMI1000pRalta	3 dpi	roots	4	SRR17167886	This study
Mimosa pudica	MpRs-hrcV_1dpi_roots_1	GMI1000pRalta hrcV	1 dpi	roots	1	SRR17167935	This study
Mimosa pudica	MpRs-hrcV_1dpi_roots_2	GMI1000pRalta hrcV	1 dpi	roots	2	SRR17167936	This study
Mimosa pudica	MpRs-hrcV_1dpi_roots_3	GMI1000pRalta hrcV	1 dpi	roots	3	SRR17167937	This study
Mimosa pudica	MpRs-hrcV_1dpi_roots_4	GMI1000pRalta hrcV	1 dpi	roots	4	SRR17167938	This study
Mimosa pudica	MpRs-hrcV_1dpi_roots_5	GMI1000pRalta hrcV	3 dpi	roots	1	SRR17167995	This study
Mimosa pudica	MpRs-hrcV_1dpi_roots_6	GMI1000pRalta hrcV	3 dpi	roots	2	SRR17167996	This study
Mimosa pudica	MpRs-hrcV_1dpi_roots_7	GMI1000pRalta hrcV	3 dpi	roots	3	SRR17167997	This study
Mimosa pudica	MpRs-hrcV_1dpi_roots_8	GMI1000pRalta hrcV	3 dpi	roots	4	SRR17167998	This study
Mimosa pudica	MpRs-hrcV_5dpi_bumps_1	GMI1000pRalta hrcV	5 dpi	nodule primordia	1	SRR17167983	This study
Mimosa pudica	MpRs-hrcV_5dpi_bumps_2	GMI1000pRalta hrcV	5 dpi	nodule primordia	2	SRR17167984	This study
Mimosa pudica	MpRs-hrcV_5dpi_bumps_3	GMI1000pRalta hrcV	5 dpi	nodule primordia	3	SRR17167985	This study
Mimosa pudica	MpRs-hrcV_5dpi_bumps_4	GMI1000pRalta hrcV	5 dpi	nodule primordia	4	SRR17167986	This study
Mimosa pudica	MpRs-hrcV_7dpi_nod_1	GMI1000pRalta hrcV	7 dpi	young nodules	1	SRR17167991	This study
Mimosa pudica	MpRs-hrcV_7dpi_nod_2	GMI1000pRalta hrcV	7 dpi	young nodules	2	SRR17167992	This study
Mimosa pudica	MpRs-hrcV_7dpi_nod_3	GMI1000pRalta hrcV	7 dpi	young nodules	3	SRR17167993	This study
Mimosa pudica	MpRs-hrcV_7dpi_nod_4	GMI1000pRalta hrcV	7 dpi	young nodules	4	SRR17167994	This study
Mimosa pudica	MpRs-hrcV_10dpi_nod_1	GMI1000pRalta hrcV	10 dpi	mature nodules	1	SRR17167987	This study
Mimosa pudica	MpRs-hrcV_10dpi_nod_2	GMI1000pRalta hrcV	10 dpi	mature nodules	2	SRR17167988	This study
Mimosa pudica	MpRs-hrcV_10dpi_nod_3	GMI1000pRalta hrcV	10 dpi	mature nodules	3	SRR17167989	This study
Mimosa pudica	MpRs-hrcV_10dpi_nod_4	GMI1000pRalta hrcV	10 dpi	mature nodules	4	SRR17167990	This study
Mimosa pudica	MpRs-hrpG_1dpi_roots_1	GMI1000pRalta hrpG	1 dpi	roots	1	SRR17167979	This study
Mimosa pudica	MpRs-hrpG_1dpi_roots_2	GMI1000pRalta hrpG	1 dpi	roots	2	SRR17167980	This study
Mimosa pudica	MpRs-hrpG_1dpi_roots_3	GMI1000pRalta hrpG	1 dpi	roots	3	SRR17167981	This study
Mimosa pudica	MpRs-hrpG_1dpi_roots_4	GMI1000pRalta hrpG	1 dpi	roots	4	SRR17167982	This study
Mimosa pudica	MpRs-hrpG_3dpi_roots_1	GMI1000pRalta hrpG	3 dpi	roots	1	SRR17167975	This study
Mimosa pudica	MpRs-hrpG_3dpi_roots_2	GMI1000pRalta hrpG	3 dpi	roots	2	SRR17167976	This study
Mimosa pudica	MpRs-hrpG_3dpi_roots_3	GMI1000pRalta hrpG	3 dpi	roots	3	SRR17167977	This study
Mimosa pudica	MpRs-hrpG_3dpi_roots_4	GMI1000pRalta hrpG	3 dpi	roots	4	SRR17167978	This study
Mimosa pudica	MpRs-hrpG_5dpi_bumps_1	GMI1000pRalta hrpG	5 dpi	nodule primordia	1	SRR17167967	This study
Mimosa pudica	MpRs-hrpG_5dpi_bumps_2	GMI1000pRalta hrpG	5 dpi	nodule primordia	2	SRR17167968	This study
Mimosa pudica	MpRs-hrpG_5dpi_bumps_3	GMI1000pRalta hrpG	5 dpi	nodule primordia	3	SRR17167969	This study
Mimosa pudica	MpRs-hrpG_5dpi_bumps_4	GMI1000pRalta hrpG	5 dpi	nodule primordia	4	SRR17167970	This study
Mimosa pudica	MpRs-hrpG_7dpi_nod_1	GMI1000pRalta hrpG	7 dpi	young nodules	1	SRR17167963	This study
Mimosa pudica	MpRs-hrpG_7dpi_nod_2	GMI1000pRalta hrpG	7 dpi	young nodules	2	SRR17167964	This study
Mimosa pudica	MpRs-hrpG_7dpi_nod_3	GMI1000pRalta hrpG	7 dpi	young nodules	3	SRR17167965	This study
Mimosa pudica	MpRs-hrpG_7dpi_nod_4	GMI1000pRalta hrpG	7 dpi	young nodules	4	SRR17167966	This study
Mimosa pudica	MpRs-hrpG_10dpi_nod_1	GMI1000pRalta hrpG	10 dpi	mature nodules stage 1	1	SRR17167971	This study
Mimosa pudica	MpRs-hrpG_10dpi_nod_2	GMI1000pRalta hrpG	10 dpi	mature nodules stage 1	2	SRR17167972	This study
Mimosa pudica	MpRs-hrpG_10dpi_nod_3	GMI1000pRalta hrpG	10 dpi	mature nodules stage 1	3	SRR17167973	This study
Mimosa pudica	MpRs-hrpG_10dpi_nod_4	GMI1000pRalta hrpG	10 dpi	mature nodules stage 1	4	SRR17167974	This study
Mimosa pudica	MpRs-hrpGefpR_1dpi_roots_1	GMI1000pRalta hrpG efpR-E66K	1 dpi	roots	1	SRR17167943	This study
Mimosa pudica	MpRs-hrpGefpR_1dpi_roots_2	GMI1000pRalta hrpG efpR-E66K	1 dpi	roots	2	SRR17167944	This study
Mimosa pudica	MpRs-hrpGefpR_1dpi_roots_3	GMI1000pRalta hrpG efpR-E66K	1 dpi	roots	3	SRR17167945	This study
Mimosa pudica	MpRs-hrpGefpR_1dpi_roots_4	GMI1000pRalta hrpG efpR-E66K	1 dpi	roots	4	SRR17167946	This study
Mimosa pudica	MpRs-hrpGefpR_3dpi_roots_1	GMI1000pRalta hrpG efpR-E66K	3 dpi	roots	1	SRR17167955	This study
Mimosa pudica	MpRs-hrpGefpR_3dpi_roots_2	GMI1000pRalta hrpG efpR-E66K	3 dpi	roots	2	SRR17167956	This study
Mimosa pudica	MpRs-hrpGefpR_3dpi_roots_3	GMI1000pRalta hrpG efpR-E66K	3 dpi	roots	3	SRR17167957	This study
Mimosa pudica	MpRs-hrpGefpR_3dpi_roots_4	GMI1000pRalta hrpG efpR-E66K	3 dpi	roots	4	SRR17167958	This study
Mimosa pudica	MpRs-hrpGefpR_5dpi_bumps_1	GMI1000pRalta hrpG efpR-E66K	5 dpi	nodule primordia	1	SRR17167947	This study
Mimosa pudica	MpRs-hrpGefpR_5dpi_bumps_2	GMI1000pRalta hrpG efpR-E66K	5 dpi	nodule primordia	2	SRR17167948	This study
Mimosa pudica	MpRs-hrpGefpR_5dpi_bumps_3	GMI1000pRalta hrpG efpR-E66K	5 dpi	nodule primordia	3	SRR17167949	This study
Mimosa pudica	MpRs-hrpGefpR_5dpi_bumps_4	GMI1000pRalta hrpG efpR-E66K	5 dpi	nodule primordia	4	SRR17167950	This study
Mimosa pudica	MpRs-hrpGefpR_7dpi_nod_1	GMI1000pRalta hrpG efpR-E66K	7 dpi	young nodules	1	SRR17167951	This study
Mimosa pudica	MpRs-hrpGefpR_7dpi_nod_2	GMI1000pRalta hrpG efpR-E66K	7 dpi	young nodules	2	SRR17167952	This study
Mimosa pudica	MpRs-hrpGefpR_7dpi_nod_3	GMI1000pRalta hrpG efpR-E66K	7 dpi	young nodules	3	SRR17167953	This study
Mimosa pudica	MpRs-hrpGefpR_7dpi_nod_4	GMI1000pRalta hrpG efpR-E66K	7 dpi	young nodules	4	SRR17167954	This study
Mimosa pudica	MpRs-hrpGefpR_10dpi_nod_1	GMI1000pRalta hrpG efpR-E66K	10 dpi	mature nodules stage 1	1	SRR17167959	This study
Mimosa pudica	MpRs-hrpGefpR_10dpi_nod_2	GMI1000pRalta hrpG efpR-E66K	10 dpi	mature nodules stage 1	2	SRR17167960	This study
Mimosa pudica	MpRs-hrpGefpR_10dpi_nod_3	GMI1000pRalta hrpG efpR-E66K	10 dpi	mature nodules stage 1	3	SRR17167961	This study
Mimosa pudica	MpRs-hrpGefpR_10dpi_nod_4	GMI1000pRalta hrpG efpR-E66K	10 dpi	mature nodules stage 1	4	SRR17167962	This study
Mimosa pudica	MpCt-Ctaiwt_1dpi_roots_1	C. taiwanensis LMG19424 (wild-type)	1 dpi	roots	1	SRR17167891	This study
Mimosa pudica	MpCt-Ctaiwt_1dpi_roots_2	C. taiwanensis LMG19424 (wild-type)	1 dpi	roots	2	SRR17167892	This study
Mimosa pudica	MpCt-Ctaiwt_1dpi_roots_3	C. taiwanensis LMG19424 (wild-type)	1 dpi	roots	3	SRR17167893	This study
Mimosa pudica	MpCt-Ctaiwt_1dpi_roots_4	C. taiwanensis LMG19424 (wild-type)	1 dpi	roots	4	SRR17167894	This study
Mimosa pudica	MpCt-Ctaiwt_3dpi_bumps_1	C. taiwanensis LMG19424 (wild-type)	3 dpi	nodule primordia	1	SRR17167907	This study
Mimosa pudica	MpCt-Ctaiwt_3dpi_bumps_2	C. taiwanensis LMG19424 (wild-type)	3 dpi	nodule primordia	2	SRR17167908	This study
Mimosa pudica	MpCt-Ctaiwt_3dpi_bumps_3	C. taiwanensis LMG19424 (wild-type)	3 dpi	nodule primordia	3	SRR17167909	This study
Mimosa pudica	MpCt-Ctaiwt_3dpi_bumps_4	C. taiwanensis LMG19424 (wild-type)	3 dpi	nodule primordia	4	SRR17167910	This study
Mimosa pudica	MpCt-Ctaiwt_5dpi_nod_1	C. taiwanensis LMG19424 (wild-type)	5 dpi	young nodules	1	SRR17167887	This study
Mimosa pudica	MpCt-Ctaiwt_5dpi_nod_2	C. taiwanensis LMG19424 (wild-type)	5 dpi	young nodules	2	SRR17167888	This study
Mimosa pudica	MpCt-Ctaiwt_5dpi_nod_3	C. taiwanensis LMG19424 (wild-type)	5 dpi	young nodules	3	SRR17167889	This study
Mimosa pudica	MpCt-Ctaiwt_5dpi_nod_4	C. taiwanensis LMG19424 (wild-type)	5 dpi	young nodules	4	SRR17167890	This study
Mimosa pudica	MpCt-Ctaiwt_7dpi_nod_1	C. taiwanensis LMG19424 (wild-type)	7 dpi	mature nodules stage 1	1	SRR17167899	This study
Mimosa pudica	MpCt-Ctaiwt_7dpi_nod_2	C. taiwanensis LMG19424 (wild-type)	7 dpi	mature nodules stage 1	2	SRR17167900	This study
Mimosa pudica	MpCt-Ctaiwt_7dpi_nod_3	C. taiwanensis LMG19424 (wild-type)	7 dpi	mature nodules stage 1	3	SRR17167901	This study
Mimosa pudica	MpCt-Ctaiwt_7dpi_nod_4	C. taiwanensis LMG19424 (wild-type)	7 dpi	mature nodules stage 1	4	SRR17167902	This study
Mimosa pudica	MpCt-Ctaiwt_14dpi_nod_1	C. taiwanensis LMG19424 (wild-type)	14 dpi	mature nodules stage 2	1	SRR17167895	This study
Mimosa pudica	MpCt-Ctaiwt_14dpi_nod_2	C. taiwanensis LMG19424 (wild-type)	14 dpi	mature nodules stage 2	2	SRR17167896	This study
Mimosa pudica	MpCt-Ctaiwt_14dpi_nod_3	C. taiwanensis LMG19424 (wild-type)	14 dpi	mature nodules stage 2	3	SRR17167897	This study
Mimosa pudica	MpCt-Ctaiwt_14dpi_nod_4	C. taiwanensis LMG19424 (wild-type)	14 dpi	mature nodules stage 2	4	SRR17167898	This study
Mimosa pudica	MpCt-Ctaiwt_21dpi_nod_1	C. taiwanensis LMG19424 (wild-type)	21 dpi	mature nodules stage 3	1	SRR17167903	This study
Mimosa pudica	MpCt-Ctaiwt_21dpi_nod_2	C. taiwanensis LMG19424 (wild-type)	21 dpi	mature nodules stage 3	2	SRR17167904	This study
Mimosa pudica	MpCt-Ctaiwt_21dpi_nod_3	C. taiwanensis LMG19424 (wild-type)	21 dpi	mature nodules stage 3	3	SRR17167905	This study
Mimosa pudica	MpCt-Ctaiwt_21dpi_nod_4	C. taiwanensis LMG19424 (wild-type)	21 dpi	mature nodules stage 3	4	SRR17167906	This study
Mimosa pudica	MpCt-nifH_1dpi_roots_1	C. taiwanensis LMG19424 nifH	1 dpi	roots	1	SRR17167927	This study
Mimosa pudica	MpCt-nifH_1dpi_roots_2	C. taiwanensis LMG19424 nifH	1 dpi	roots	2	SRR17167928	This study
Mimosa pudica	MpCt-nifH_1dpi_roots_3	C. taiwanensis LMG19424 nifH	1 dpi	roots	3	SRR17167929	This study
Mimosa pudica	MpCt-nifH_1dpi_roots_4	C. taiwanensis LMG19424 nifH	1 dpi	roots	4	SRR17167930	This study
Mimosa pudica	MpCt-nifH_3dpi_bumps_1	C. taiwanensis LMG19424 nifH	3 dpi	nodule primordia	1	SRR17167915	This study
Mimosa pudica	MpCt-nifH_3dpi_bumps_2	C. taiwanensis LMG19424 nifH	3 dpi	nodule primordia	2	SRR17167916	This study
Mimosa pudica	MpCt-nifH_3dpi_bumps_3	C. taiwanensis LMG19424 nifH	3 dpi	nodule primordia	3	SRR17167917	This study
Mimosa pudica	MpCt-nifH_3dpi_bumps_4	C. taiwanensis LMG19424 nifH	3 dpi	nodule primordia	4	SRR17167918	This study
Mimosa pudica	MpCt-nifH_5dpi_bumps_1	C. taiwanensis LMG19424 nifH	5 dpi	young nodules	1	SRR17167923	This study
Mimosa pudica	MpCt-nifH_5dpi_bumps_2	C. taiwanensis LMG19424 nifH	5 dpi	young nodules	2	SRR17167924	This study
Mimosa pudica	MpCt-nifH_5dpi_bumps_3	C. taiwanensis LMG19424 nifH	5 dpi	young nodules	3	SRR17167925	This study
Mimosa pudica	MpCt-nifH_5dpi_bumps_4	C. taiwanensis LMG19424 nifH	5 dpi	young nodules	4	SRR17167926	This study
Mimosa pudica	MpCt-nifH_7dpi_nod_1	C. taiwanensis LMG19424 nifH	7 dpi	mature nodules stage 1	1	SRR17167911	This study
Mimosa pudica	MpCt-nifH_7dpi_nod_2	C. taiwanensis LMG19424 nifH	7 dpi	mature nodules stage 1	2	SRR17167912	This study
Mimosa pudica	MpCt-nifH_7dpi_nod_3	C. taiwanensis LMG19424 nifH	7 dpi	mature nodules stage 1	3	SRR17167913	This study
Mimosa pudica	MpCt-nifH_7dpi_nod_4	C. taiwanensis LMG19424 nifH	7 dpi	mature nodules stage 1	4	SRR17167914	This study
Mimosa pudica	MpCt-nifH_14dpi_nod_1	C. taiwanensis LMG19424 nifH	14 dpi	mature nodules stage 2	1	SRR17167931	This study
Mimosa pudica	MpCt-nifH_14dpi_nod_2	C. taiwanensis LMG19424 nifH	14 dpi	mature nodules stage 2	2	SRR17167932	This study
Mimosa pudica	MpCt-nifH_14dpi_nod_3	C. taiwanensis LMG19424 nifH	14 dpi	mature nodules stage 2	3	SRR17167933	This study
Mimosa pudica	MpCt-nifH_14dpi_nod_4	C. taiwanensis LMG19424 nifH	14 dpi	mature nodules stage 2	4	SRR17167934	This study
Mimosa pudica	MpCt-nifH_21dpi_nod_1	C. taiwanensis LMG19424 nifH	21 dpi	mature nodules stage 3	1	SRR17167919	This study
Mimosa pudica	MpCt-nifH_21dpi_nod_2	C. taiwanensis LMG19424 nifH	21 dpi	mature nodules stage 3	2	SRR17167920	This study
Mimosa pudica	MpCt-nifH_21dpi_nod_3	C. taiwanensis LMG19424 nifH	21 dpi	mature nodules stage 3	3	SRR17167921	This study
Mimosa pudica	MpCt-nifH_21dpi_nod_4	C. taiwanensis LMG19424 nifH	21 dpi	mature nodules stage 3	4	SRR17167922	This study
Mimosa pudica	Mp_5dpi_root_1	-	5 dpi	roots	1	SRR17167939	This study
Mimosa pudica	Mp_5dpi_root_2	-	5 dpi	roots	2	SRR17167940	This study
Mimosa pudica	Mp_5dpi_root_3	-	5 dpi	roots	3	SRR17167941	This study
Mimosa pudica	Mp_5dpi_root_4	-	5 dpi	roots	4	SRR17167942	This study
Datisca glomerata	Datglo_Root_1	-	not mentioned	roots	1	SRR6384566	10.3389/fpls.2018.01256
Datisca glomerata	Datglo_Root_2	-	not mentioned	roots	2	SRR6384568	10.3389/fpls.2018.01256
Datisca glomerata	Datglo_Root_3	-	not mentioned	roots	3	SRR6384562	10.3389/fpls.2018.01256
Datisca glomerata	Datglo_Root_4	-	not mentioned	roots	4	SRR6384559	10.3389/fpls.2018.01256
Datisca glomerata	Datglo_Root_5	-	not mentioned	roots	5	SRR6384569	10.3389/fpls.2018.01256
Datisca glomerata	Datglo_Root_6	-	not mentioned	roots	6	SRR6384570	10.3389/fpls.2018.01256
Datisca glomerata	Datglo_Nod_24WPI_1	Candidatus Frankia datiscae Dg1	24 dpi	mature nodules	1	SRR6384565	10.3389/fpls.2018.01256
Datisca glomerata	Datglo_Nod_24WPI_2	Candidatus Frankia datiscae Dg1	24 dpi	mature nodules	2	SRR6384567	10.3389/fpls.2018.01256
Datisca glomerata	Datglo_Nod_24WPI_3	Candidatus Frankia datiscae Dg1	24 dpi	mature nodules	3	SRR6384561	10.3389/fpls.2018.01256
Datisca glomerata	Datglo_Nod_24WPI_4	Candidatus Frankia datiscae Dg1	24 dpi	mature nodules	4	SRR6384560	10.3389/fpls.2018.01256
Datisca glomerata	Datglo_Nod_24WPI_5	Candidatus Frankia datiscae Dg1	24 dpi	mature nodules	5	SRR6384563	10.3389/fpls.2018.01256
Datisca glomerata	Datglo_Nod_24WPI_6	Candidatus Frankia datiscae Dg1	24 dpi	mature nodules	6	SRR6384571	10.3389/fpls.2018.01256
Lupinus albus	Lupalb_Niroot_1	-	21 dpi	roots	1	SRR21312076	This study
Lupinus albus	Lupalb_Niroot_2	-	21 dpi	roots	2	SRR21312074	This study
Lupinus albus	Lupalb_Niroot_3	-	21 dpi	roots	3	SRR21312073	This study
Lupinus albus	Lupalb_Nod_21DPI_1	Bradyrhizobium sp. 1AE200	21 dpi	mature nodules	1	SRR21312072	This study
Lupinus albus	Lupalb_Nod_21DPI_2	Bradyrhizobium sp. 1AE200	21 dpi	mature nodules	2	SRR21312071	This study
Lupinus albus	Lupalb_Nod_21DPI_3	Bradyrhizobium sp. 1AE200	21 dpi	mature nodules	3	SRR21312070	This study
Aeschynomene evenia	Aeseve_Nod_24HPI	Bradyrhizobium sp. ORS278	1 dpi	roots	1	SRR5983069	10.1038/s41467-021-21094-7
Aeschynomene evenia	Aeseve_Nod_24HPI	Bradyrhizobium sp. ORS278	1 dpi	roots	2	SRR5983063	10.1038/s41467-021-21094-7
Aeschynomene evenia	Aeseve_Nod_24HPI	Bradyrhizobium sp. ORS278	1 dpi	roots	3	SRR5983064	10.1038/s41467-021-21094-7
Aeschynomene evenia	Aeseve_Nod_2DPI	Bradyrhizobium sp. ORS278	2 dpi	nodule primordia	1	SRR5983067	10.1038/s41467-021-21094-7
Aeschynomene evenia	Aeseve_Nod_2DPI	Bradyrhizobium sp. ORS278	2 dpi	nodule primordia	2	SRR5983068	10.1038/s41467-021-21094-7
Aeschynomene evenia	Aeseve_Nod_2DPI	Bradyrhizobium sp. ORS278	2 dpi	nodule primordia	3	SRR5983070	10.1038/s41467-021-21094-7
Aeschynomene evenia	Aeseve_Nod_4DPI	Bradyrhizobium sp. ORS278	4 dpi	young nodules	1	SRR5983071	10.1038/s41467-021-21094-7
Aeschynomene evenia	Aeseve_Nod_4DPI	Bradyrhizobium sp. ORS278	4 dpi	young nodules	2	SRR5983072	10.1038/s41467-021-21094-7
Aeschynomene evenia	Aeseve_Nod_4DPI	Bradyrhizobium sp. ORS278	4 dpi	young nodules	3	SRR5983073	10.1038/s41467-021-21094-7
Aeschynomene evenia	Aeseve_Nod_6DPI	Bradyrhizobium sp. ORS278	6 dpi	young nodules	1	SRR5983074	10.1038/s41467-021-21094-7
Aeschynomene evenia	Aeseve_Nod_6DPI	Bradyrhizobium sp. ORS278	6 dpi	young nodules	2	SRR5983075	10.1038/s41467-021-21094-7
Aeschynomene evenia	Aeseve_Nod_6DPI	Bradyrhizobium sp. ORS278	6 dpi	young nodules	3	SRR5983076	10.1038/s41467-021-21094-7
Aeschynomene evenia	Aeseve_Nod_6HPI	Bradyrhizobium sp. ORS278	6 hpi	roots	1	SRR5983059	10.1038/s41467-021-21094-7
Aeschynomene evenia	Aeseve_Nod_6HPI	Bradyrhizobium sp. ORS278	6 hpi	roots	2	SRR5983065	10.1038/s41467-021-21094-7
Aeschynomene evenia	Aeseve_Nod_6HPI	Bradyrhizobium sp. ORS278	6 hpi	roots	3	SRR5983066	10.1038/s41467-021-21094-7
Aeschynomene evenia	Aeseve_Nod_T0	-	0 dpi	roots	1	SRR5983060	10.1038/s41467-021-21094-7
Aeschynomene evenia	Aeseve_Nod_T0	-	0 dpi	roots	2	SRR5983061	10.1038/s41467-021-21094-7
Aeschynomene evenia	Aeseve_Nod_T0	-	0 dpi	roots	3	SRR5983062	10.1038/s41467-021-21094-7
Arachis hypogaea	Arahyp_Nod_T0	-	0 dpi	roots	1	SRR5572302	10.1094/mpmi-06-18-0174-r
Arachis hypogaea	Arahyp_Nod_T0	-	0 dpi	roots	2	SRR5572303	10.1094/mpmi-06-18-0174-r
Arachis hypogaea	Arahyp_Nod_T0	-	0 dpi	roots	3	SRR5572304	10.1094/mpmi-06-18-0174-r
Arachis hypogaea	Arahyp_Nod_1dpi	Bradyrhizobium sp. SEMIA6144	1 dpi	roots	1	SRR5572305	10.1094/mpmi-06-18-0174-r
Arachis hypogaea	Arahyp_Nod_1dpi	Bradyrhizobium sp. SEMIA6144	1 dpi	roots	2	SRR5572306	10.1094/mpmi-06-18-0174-r
Arachis hypogaea	Arahyp_Nod_1dpi	Bradyrhizobium sp. SEMIA6144	1 dpi	roots	3	SRR5572307	10.1094/mpmi-06-18-0174-r
Arachis hypogaea	Arahyp_Nod_4dpi	Bradyrhizobium sp. SEMIA6144	4 dpi	roots	1	SRR5572308	10.1094/mpmi-06-18-0174-r
Arachis hypogaea	Arahyp_Nod_4dpi	Bradyrhizobium sp. SEMIA6144	4 dpi	roots	2	SRR5572309	10.1094/mpmi-06-18-0174-r
Arachis hypogaea	Arahyp_Nod_4dpi	Bradyrhizobium sp. SEMIA6144	4 dpi	roots	3	SRR5572310	10.1094/mpmi-06-18-0174-r
Arachis hypogaea	Arahyp_Nod_8dpi	Bradyrhizobium sp. SEMIA6144	8 dpi	nodule primordia	1	SRR5572311	10.1094/mpmi-06-18-0174-r
Arachis hypogaea	Arahyp_Nod_8dpi	Bradyrhizobium sp. SEMIA6144	8 dpi	nodule primordia	2	SRR5572312	10.1094/mpmi-06-18-0174-r
Arachis hypogaea	Arahyp_Nod_8dpi	Bradyrhizobium sp. SEMIA6144	8 dpi	nodule primordia	3	SRR5572313	10.1094/mpmi-06-18-0174-r
Arachis hypogaea	Arahyp_Nod_12dpi	Bradyrhizobium sp. SEMIA6144	12 dpi	young nodules	1	SRR5572314	10.1094/mpmi-06-18-0174-r
Arachis hypogaea	Arahyp_Nod_12dpi	Bradyrhizobium sp. SEMIA6144	12 dpi	young nodules	2	SRR5572315	10.1094/mpmi-06-18-0174-r
Arachis hypogaea	Arahyp_Nod_12dpi	Bradyrhizobium sp. SEMIA6144	12 dpi	young nodules	3	SRR5572316	10.1094/mpmi-06-18-0174-r
Arachis hypogaea	Arahyp_Nod_28dpi	Bradyrhizobium sp. SEMIA6144	28 dpi	mature nodules	1	SRR5572317	10.1094/mpmi-06-18-0174-r
Arachis hypogaea	Arahyp_Nod_28dpi	Bradyrhizobium sp. SEMIA6144	28 dpi	mature nodules	2	SRR5572318	10.1094/mpmi-06-18-0174-r
Arachis hypogaea	Arahyp_Nod_28dpi	Bradyrhizobium sp. SEMIA6144	28 dpi	mature nodules	3	SRR5572319	10.1094/mpmi-06-18-0174-r
Arachis hypogaea	Arahyp_Nod_10dpi	Bradyrhizobium sp. SEMIA6144	10 dpi	nodule primordia	1	SRR10723852	10.1094/MPMI-05-21-0122-R
Arachis hypogaea	Arahyp_Nod_10dpi	Bradyrhizobium sp. SEMIA6144	10 dpi	nodule primordia	2	SRR10723853	10.1094/MPMI-05-21-0122-R
Arachis hypogaea	Arahyp_Nod_10dpi	Bradyrhizobium sp. SEMIA6144	10 dpi	nodule primordia	3	SRR10723854	10.1094/MPMI-05-21-0122-R
Arachis hypogaea	Arahyp_Nod_15dpi	Bradyrhizobium sp. SEMIA6144	15 dpi	young nodules	1	SRR10723851	10.1094/MPMI-05-21-0122-R
Arachis hypogaea	Arahyp_Nod_15dpi	Bradyrhizobium sp. SEMIA6144	15 dpi	young nodules	2	SRR10723865	10.1094/MPMI-05-21-0122-R
Arachis hypogaea	Arahyp_Nod_15dpi	Bradyrhizobium sp. SEMIA6144	15 dpi	young nodules	3	SRR10723866	10.1094/MPMI-05-21-0122-R
Arachis hypogaea	Arahyp_Nod_21dpi	Bradyrhizobium sp. SEMIA6144	21 dpi	mature nodules	1	SRR10723862	10.1094/MPMI-05-21-0122-R
Arachis hypogaea	Arahyp_Nod_21dpi	Bradyrhizobium sp. SEMIA6144	21 dpi	mature nodules	2	SRR10723863	10.1094/MPMI-05-21-0122-R
Arachis hypogaea	Arahyp_Nod_21dpi	Bradyrhizobium sp. SEMIA6144	21 dpi	mature nodules	3	SRR10723864	10.1094/MPMI-05-21-0122-R
Arachis hypogaea	Arahyp_Nod_0dpi	-	0 dpi	roots	1	SRR10723858	10.1094/MPMI-05-21-0122-R
Arachis hypogaea	Arahyp_Nod_0dpi	-	0 dpi	roots	2	SRR10723867	10.1094/MPMI-05-21-0122-R
Arachis hypogaea	Arahyp_Nod_0dpi	-	0 dpi	roots	3	SRR10723868	10.1094/MPMI-05-21-0122-R
Arachis hypogaea	Arahyp_Nod_6dpi	Bradyrhizobium sp. SEMIA6144	6 dpi	roots	1	SRR10723855	10.1094/MPMI-05-21-0122-R
Arachis hypogaea	Arahyp_Nod_6dpi	Bradyrhizobium sp. SEMIA6144	6 dpi	roots	2	SRR10723856	10.1094/MPMI-05-21-0122-R
Arachis hypogaea	Arahyp_Nod_6dpi	Bradyrhizobium sp. SEMIA6144	6 dpi	roots	3	SRR10723857	10.1094/MPMI-05-21-0122-R
Hippophae rhamnoides	Hiprha_Nod_R1	not mentioned - natural strain	not mentioned	mature nodules	1	CNP0001846	10.1111/nph.18017
Hippophae rhamnoides	Hiprha_Nod_R2	not mentioned - natural strain	not mentioned	mature nodules	2	CNP0001846	10.1111/nph.18017
Hippophae rhamnoides	Hiprha_Nod_R3	not mentioned - natural strain	not mentioned	mature nodules	3	CNP0001846	10.1111/nph.18017
Hippophae rhamnoides	Hiprha_Root_R1	-	not mentioned	roots	1	CNP0001846	10.1111/nph.18017
Hippophae rhamnoides	Hiprha_Root_R2	-	not mentioned	roots	2	CNP0001846	10.1111/nph.18017
Hippophae rhamnoides	Hiprha_Root_R3	-	not mentioned	roots	3	CNP0001846	10.1111/nph.18017
Lotus japonicus	Lotjap_water_1dpi	-	1 dpi	roots	1	SRR6427338	10.1038/srep39447
Lotus japonicus	Lotjap_water_1dpi	-	1 dpi	roots	2	SRR6427331	10.1038/srep39447
Lotus japonicus	Lotjap_water_1dpi	-	1 dpi	roots	3	SRR6427332	10.1038/srep39447
Lotus japonicus	Lotjap_NodR7A_1dpi	Mesorhizobium loti R7A	1 dpi	roots	1	SRR6427330	10.1038/srep39447
Lotus japonicus	Lotjap_NodR7A_1dpi	Mesorhizobium loti R7A	1 dpi	roots	2	SRR6427321	10.1038/srep39447
Lotus japonicus	Lotjap_NodR7A_1dpi	Mesorhizobium loti R7A	1 dpi	roots	3	SRR6427322	10.1038/srep39447
Lotus japonicus	Lotjap_NodR7A_3dpi	Mesorhizobium loti R7A	3 dpi	nodule primordia	1	SRR6427323	10.1038/srep39447
Lotus japonicus	Lotjap_NodR7A_3dpi	Mesorhizobium loti R7A	3 dpi	nodule primordia	2	SRR6427324	10.1038/srep39447
Lotus japonicus	Lotjap_NodR7A_3dpi	Mesorhizobium loti R7A	3 dpi	nodule primordia	3	SRR6427325	10.1038/srep39447
Lotus japonicus	Lotjap_NodR7A_7dpi	Mesorhizobium loti R7A	7 dpi	young nodules	1	SRR6427326	10.1038/srep39447
Lotus japonicus	Lotjap_NodR7A_7dpi	Mesorhizobium loti R7A	7 dpi	young nodules	2	SRR6427327	10.1038/srep39447
Lotus japonicus	Lotjap_NodR7A_7dpi	Mesorhizobium loti R7A	7 dpi	young nodules	3	SRR6427328	10.1038/srep39447
Lotus japonicus	Lotjap_NodR7A_21dpi	Mesorhizobium loti R7A	21 dpi	mature nodules	1	SRR6427313	10.1038/srep39447
Lotus japonicus	Lotjap_NodR7A_21dpi	Mesorhizobium loti R7A	21 dpi	mature nodules	2	SRR6427314	10.1038/srep39447
Lotus japonicus	Lotjap_NodR7A_21dpi	Mesorhizobium loti R7A	21 dpi	mature nodules	3	SRR6427306	10.1038/srep39447
Lotus japonicus	Lotjap_RHNF_24hpi_R1	Nod-factors	1 dpi	roots	1	SRR6427335	10.3389/fpls.2018.01218
Lotus japonicus	Lotjap_RHNF_24hpi_R2	Nod-factors	1 dpi	roots	2	SRR6427336	10.3389/fpls.2018.01218
Lotus japonicus	Lotjap_RHNF_24hpi_R3	Nod-factors	1 dpi	roots	3	SRR6427337	10.3389/fpls.2018.01218
Lotus japonicus	Lotjap_RHH2O_24hpi_R1	-	1 dpi	roots	1	SRR6427338	10.3389/fpls.2018.01218
Lotus japonicus	Lotjap_RHH2O_24hpi_R2	-	1 dpi	roots	2	SRR6427331	10.3389/fpls.2018.01218
Lotus japonicus	Lotjap_RHH2O_24hpi_R3	-	1 dpi	roots	3	SRR6427332	10.3389/fpls.2018.01218
Lotus japonicus	Lotjap_noMyc_15dpi_R1	-	15 dpi	roots	1	DRR001921	PRJDB2819
Lotus japonicus	Lotjap_noMyc_15dpi_R2	-	15 dpi	roots	2	DRR001922	PRJDB2819
Lotus japonicus	Lotjap_noMyc_15dpi_R3	-	15 dpi	roots	3	DRR001923	PRJDB2819
Lotus japonicus	Lotjap_Myc_27dpi_R1	Glomus intratadices	27 dpi	Mycorrhiza roots	1	DRR001924	PRJDB2819
Lotus japonicus	Lotjap_Myc_27dpi_R2	Glomus intratadices	27 dpi	Mycorrhiza roots	2	DRR001925	PRJDB2819
Lotus japonicus	Lotjap_Myc_27dpi_R3	Glomus intratadices	27 dpi	Mycorrhiza roots	3	DRR001926	PRJDB2819
Lotus japonicus	Lotjap_noMyc_27dpi_R1	-	27 dpi	roots	1	DRR001930	PRJDB2819
Lotus japonicus	Lotjap_noMyc_27dpi_R2	-	27 dpi	roots	2	DRR001931	PRJDB2819
Lotus japonicus	Lotjap_noMyc_27dpi_R3	-	27 dpi	roots	3	DRR001932	PRJDB2819
Parasponia andersonii	nodule_stage3	Mesorhizobium plurifarium BOR2	Stage 3: nodule cells completely filled with fixation threads.	Stage 3: nodule cells completely filled with fixation threads.	1	SRR5631144	10.1073/pnas.1721395115
Parasponia andersonii	nodule_stage3	Mesorhizobium plurifarium BOR2	Stage 3: nodule cells completely filled with fixation threads.	Stage 3: nodule cells completely filled with fixation threads.	2	SRR5631145	10.1073/pnas.1721395115
Parasponia andersonii	nodule_stage3	Mesorhizobium plurifarium BOR2	Stage 3: nodule cells completely filled with fixation threads.	Stage 3: nodule cells completely filled with fixation threads.	3	SRR5631146	10.1073/pnas.1721395115
Parasponia andersonii	nodule_stage2	Mesorhizobium plurifarium BOR2	Stage 2: progression of rhizobium infection in nodule host cell	Stage 2: progression of rhizobium infection in nodule host cell.	1	SRR5631147	10.1073/pnas.1721395115
Parasponia andersonii	nodule_stage2	Mesorhizobium plurifarium BOR2	Stage 2: progression of rhizobium infection in nodule host cell	Stage 2: progression of rhizobium infection in nodule host cell.	2	SRR5631148	10.1073/pnas.1721395115
Parasponia andersonii	nodule_stage2	Mesorhizobium plurifarium BOR2	Stage 2: progression of rhizobium infection in nodule host cell	Stage 2: progression of rhizobium infection in nodule host cell.	3	SRR5631149	10.1073/pnas.1721395115
Parasponia andersonii	nodule_stage1	Mesorhizobium plurifarium BOR2	Stage 1: initial infection threads	Stage 1: initial infection threads.	1	SRR5631150	10.1073/pnas.1721395115
Parasponia andersonii	nodule_stage1	Mesorhizobium plurifarium BOR2	Stage 1: initial infection threads	Stage 1: initial infection threads.	2	SRR5631151	10.1073/pnas.1721395115
Parasponia andersonii	nodule_stage1	Mesorhizobium plurifarium BOR2	Stage 1: initial infection threads	Stage 1: initial infection threads.	3	SRR5631152	10.1073/pnas.1721395115
Parasponia andersonii	uninoculated_roots	-	uninoculated_roots	roots	1	SRR5631164	10.1073/pnas.1721395115
Parasponia andersonii	uninoculated_roots	-	uninoculated_roots	roots	2	SRR5631165	10.1073/pnas.1721395115
Parasponia andersonii	uninoculated_roots	-	uninoculated_roots	roots	3	SRR5631166	10.1073/pnas.1721395115
Medicago truncatula	Medtru_mock_0h	mock	0 hpi	roots	1	SRR9623130	10.1016/j.cub.2019.09.005
Medicago truncatula	Medtru_mock_0h	mock	0 hpi	roots	2	SRR9623131	10.1016/j.cub.2019.09.005
Medicago truncatula	Medtru_mock_0h	mock	0 hpi	roots	3	SRR9623132	10.1016/j.cub.2019.09.005
Medicago truncatula	Medtru_mock_0h	mock	0 hpi	roots	4	SRR9623133	10.1016/j.cub.2019.09.005
Medicago truncatula	Medtru_Nod_0h	Sinorhizobium meliloti	0 hpi	roots	1	SRR9623134	10.1016/j.cub.2019.09.005
Medicago truncatula	Medtru_Nod_0h	Sinorhizobium meliloti	0 hpi	roots	2	SRR9623135	10.1016/j.cub.2019.09.005
Medicago truncatula	Medtru_Nod_0h	Sinorhizobium meliloti	0 hpi	roots	3	SRR9623136	10.1016/j.cub.2019.09.005
Medicago truncatula	Medtru_Nod_0h	Sinorhizobium meliloti	0 hpi	roots	4	SRR9623137	10.1016/j.cub.2019.09.005
Medicago truncatula	Medtru_mock_10h	mock	10 hpi	roots	1	SRR9623170	10.1016/j.cub.2019.09.005
Medicago truncatula	Medtru_mock_10h	mock	10 hpi	roots	2	SRR9623171	10.1016/j.cub.2019.09.005
Medicago truncatula	Medtru_Nod_10h	Sinorhizobium meliloti	10 hpi	roots	1	SRR9623172	10.1016/j.cub.2019.09.005
Medicago truncatula	Medtru_Nod_10h	Sinorhizobium meliloti	10 hpi	roots	2	SRR9623173	10.1016/j.cub.2019.09.005
Medicago truncatula	Medtru_Nod_10h	Sinorhizobium meliloti	10 hpi	roots	3	SRR9623174	10.1016/j.cub.2019.09.005
Medicago truncatula	Medtru_Nod_10h	Sinorhizobium meliloti	10 hpi	roots	4	SRR9623175	10.1016/j.cub.2019.09.005
Medicago truncatula	Medtru_mock_10h	mock	10 hpi	roots	3	SRR9623168	10.1016/j.cub.2019.09.005
Medicago truncatula	Medtru_mock_10h	mock	10 hpi	roots	4	SRR9623169	10.1016/j.cub.2019.09.005
Medicago truncatula	Medtru_mock_120h	mock	120 hpi	roots	1	SRR9623248	10.1016/j.cub.2019.09.005
Medicago truncatula	Medtru_mock_120h	mock	120 hpi	roots	2	SRR9623249	10.1016/j.cub.2019.09.005
Medicago truncatula	Medtru_mock_120h	mock	120 hpi	roots	3	SRR9623250	10.1016/j.cub.2019.09.005
Medicago truncatula	Medtru_mock_120h	mock	120 hpi	roots	4	SRR9623251	10.1016/j.cub.2019.09.005
Medicago truncatula	Medtru_Nod_120h	Sinorhizobium meliloti	120 hpi	young nodules	1	SRR9623252	10.1016/j.cub.2019.09.005
Medicago truncatula	Medtru_Nod_120h	Sinorhizobium meliloti	120 hpi	young nodules	2	SRR9623253	10.1016/j.cub.2019.09.005
Medicago truncatula	Medtru_Nod_120h	Sinorhizobium meliloti	120 hpi	young nodules	3	SRR9623254	10.1016/j.cub.2019.09.005
Medicago truncatula	Medtru_Nod_120h	Sinorhizobium meliloti	120 hpi	young nodules	4	SRR9623255	10.1016/j.cub.2019.09.005
Medicago truncatula	Medtru_mock_12h	mock	12 hpi	roots	1	SRR9623176	10.1016/j.cub.2019.09.005
Medicago truncatula	Medtru_mock_12h	mock	12 hpi	roots	2	SRR9623177	10.1016/j.cub.2019.09.005
Medicago truncatula	Medtru_mock_12h	mock	12 hpi	roots	3	SRR9623178	10.1016/j.cub.2019.09.005
Medicago truncatula	Medtru_mock_12h	mock	12 hpi	roots	4	SRR9623179	10.1016/j.cub.2019.09.005
Medicago truncatula	Medtru_mock_12h	mock	12 hpi	roots	5	SRR9623180	10.1016/j.cub.2019.09.005
Medicago truncatula	Medtru_Nod_12h	Sinorhizobium meliloti	12 hpi	roots	1	SRR9623181	10.1016/j.cub.2019.09.005
Medicago truncatula	Medtru_Nod_12h	Sinorhizobium meliloti	12 hpi	roots	2	SRR9623182	10.1016/j.cub.2019.09.005
Medicago truncatula	Medtru_Nod_12h	Sinorhizobium meliloti	12 hpi	roots	3	SRR9623183	10.1016/j.cub.2019.09.005
Medicago truncatula	Medtru_Nod_12h	Sinorhizobium meliloti	12 hpi	roots	4	SRR9623184	10.1016/j.cub.2019.09.005
Medicago truncatula	Medtru_mock_14h	mock	14 hpi	roots	1	SRR9623185	10.1016/j.cub.2019.09.005
Medicago truncatula	Medtru_mock_14h	mock	14 hpi	roots	2	SRR9623186	10.1016/j.cub.2019.09.005
Medicago truncatula	Medtru_mock_14h	mock	14 hpi	roots	3	SRR9623187	10.1016/j.cub.2019.09.005
Medicago truncatula	Medtru_mock_14h	mock	14 hpi	roots	4	SRR9623188	10.1016/j.cub.2019.09.005
Medicago truncatula	Medtru_Nod_14h	Sinorhizobium meliloti	14 hpi	roots	1	SRR9623189	10.1016/j.cub.2019.09.005
Medicago truncatula	Medtru_Nod_14h	Sinorhizobium meliloti	14 hpi	roots	2	SRR9623190	10.1016/j.cub.2019.09.005
Medicago truncatula	Medtru_Nod_14h	Sinorhizobium meliloti	14 hpi	roots	3	SRR9623191	10.1016/j.cub.2019.09.005
Medicago truncatula	Medtru_Nod_14h	Sinorhizobium meliloti	14 hpi	roots	4	SRR9623192	10.1016/j.cub.2019.09.005
Medicago truncatula	Medtru_Nod_14h	Sinorhizobium meliloti	14 hpi	roots	5	SRR9623193	10.1016/j.cub.2019.09.005
Medicago truncatula	Medtru_mock_168h	mock	168 hpi	roots	1	SRR9623256	10.1016/j.cub.2019.09.005
Medicago truncatula	Medtru_mock_168h	mock	168 hpi	roots	2	SRR9623257	10.1016/j.cub.2019.09.005
Medicago truncatula	Medtru_mock_168h	mock	168 hpi	roots	3	SRR9623258	10.1016/j.cub.2019.09.005
Medicago truncatula	Medtru_mock_168h	mock	168 hpi	roots	4	SRR9623259	10.1016/j.cub.2019.09.005
Medicago truncatula	Medtru_Nod_168h	Sinorhizobium meliloti	168 hpi	young nodules	1	SRR9623260	10.1016/j.cub.2019.09.005
Medicago truncatula	Medtru_Nod_168h	Sinorhizobium meliloti	168 hpi	young nodules	2	SRR9623261	10.1016/j.cub.2019.09.005
Medicago truncatula	Medtru_Nod_168h	Sinorhizobium meliloti	168 hpi	young nodules	3	SRR9623262	10.1016/j.cub.2019.09.005
Medicago truncatula	Medtru_Nod_168h	Sinorhizobium meliloti	168 hpi	young nodules	4	SRR9623263	10.1016/j.cub.2019.09.005
Medicago truncatula	Medtru_mock_16h	mock	16 hpi	roots	1	SRR9623194	10.1016/j.cub.2019.09.005
Medicago truncatula	Medtru_mock_16h	mock	16 hpi	roots	2	SRR9623195	10.1016/j.cub.2019.09.005
Medicago truncatula	Medtru_mock_16h	mock	16 hpi	roots	3	SRR9623196	10.1016/j.cub.2019.09.005
Medicago truncatula	Medtru_mock_16h	mock	16 hpi	roots	4	SRR9623197	10.1016/j.cub.2019.09.005
Medicago truncatula	Medtru_mock_16h	mock	16 hpi	roots	5	SRR9623198	10.1016/j.cub.2019.09.005
Medicago truncatula	Medtru_Nod_16h	Sinorhizobium meliloti	16 hpi	roots	1	SRR9623199	10.1016/j.cub.2019.09.005
Medicago truncatula	Medtru_Nod_16h	Sinorhizobium meliloti	16 hpi	roots	2	SRR9623200	10.1016/j.cub.2019.09.005
Medicago truncatula	Medtru_Nod_16h	Sinorhizobium meliloti	16 hpi	roots	3	SRR9623201	10.1016/j.cub.2019.09.005
Medicago truncatula	Medtru_Nod_16h	Sinorhizobium meliloti	16 hpi	roots	4	SRR9623202	10.1016/j.cub.2019.09.005
Medicago truncatula	Medtru_Nod_16h	Sinorhizobium meliloti	16 hpi	roots	5	SRR9623203	10.1016/j.cub.2019.09.005
Medicago truncatula	Medtru_mock_24h	mock	24 hpi	roots	1	SRR9623204	10.1016/j.cub.2019.09.005
Medicago truncatula	Medtru_mock_24h	mock	24 hpi	roots	2	SRR9623205	10.1016/j.cub.2019.09.005
Medicago truncatula	Medtru_mock_24h	mock	24 hpi	roots	3	SRR9623206	10.1016/j.cub.2019.09.005
Medicago truncatula	Medtru_mock_24h	mock	24 hpi	roots	4	SRR9623207	10.1016/j.cub.2019.09.005
Medicago truncatula	Medtru_Nod_24h	Sinorhizobium meliloti	24 hpi	roots	1	SRR9623208	10.1016/j.cub.2019.09.005
Medicago truncatula	Medtru_Nod_24h	Sinorhizobium meliloti	24 hpi	roots	2	SRR9623209	10.1016/j.cub.2019.09.005
Medicago truncatula	Medtru_Nod_24h	Sinorhizobium meliloti	24 hpi	roots	3	SRR9623210	10.1016/j.cub.2019.09.005
Medicago truncatula	Medtru_Nod_24h	Sinorhizobium meliloti	24 hpi	roots	4	SRR9623211	10.1016/j.cub.2019.09.005
Medicago truncatula	Medtru_mock_2h	mock	2 hpi	roots	1	SRR9623138	10.1016/j.cub.2019.09.005
Medicago truncatula	Medtru_mock_2h	mock	2 hpi	roots	2	SRR9623139	10.1016/j.cub.2019.09.005
Medicago truncatula	Medtru_mock_2h	mock	2 hpi	roots	3	SRR9623140	10.1016/j.cub.2019.09.005
Medicago truncatula	Medtru_mock_2h	mock	2 hpi	roots	4	SRR9623141	10.1016/j.cub.2019.09.005
Medicago truncatula	Medtru_mock_2h	mock	2 hpi	roots	5	SRR9623142	10.1016/j.cub.2019.09.005
Medicago truncatula	Medtru_mock_2h	mock	2 hpi	roots	6	SRR9623143	10.1016/j.cub.2019.09.005
Medicago truncatula	Medtru_Nod_2h	Sinorhizobium meliloti	2 hpi	roots	1	SRR9623144	10.1016/j.cub.2019.09.005
Medicago truncatula	Medtru_Nod_2h	Sinorhizobium meliloti	2 hpi	roots	2	SRR9623145	10.1016/j.cub.2019.09.005
Medicago truncatula	Medtru_Nod_2h	Sinorhizobium meliloti	2 hpi	roots	3	SRR9623146	10.1016/j.cub.2019.09.005
Medicago truncatula	Medtru_Nod_2h	Sinorhizobium meliloti	2 hpi	roots	4	SRR9623147	10.1016/j.cub.2019.09.005
Medicago truncatula	Medtru_Nod_2h	Sinorhizobium meliloti	2 hpi	roots	5	SRR9623148	10.1016/j.cub.2019.09.005
Medicago truncatula	Medtru_Nod_2h	Sinorhizobium meliloti	2 hpi	roots	6	SRR9623149	10.1016/j.cub.2019.09.005
Medicago truncatula	Medtru_Nod_36h	Sinorhizobium meliloti	36 hpi	roots	1	SRR9623212	10.1016/j.cub.2019.09.005
Medicago truncatula	Medtru_Nod_36h	Sinorhizobium meliloti	36 hpi	roots	2	SRR9623213	10.1016/j.cub.2019.09.005
Medicago truncatula	Medtru_Nod_36h	Sinorhizobium meliloti	36 hpi	roots	3	SRR9623214	10.1016/j.cub.2019.09.005
Medicago truncatula	Medtru_Nod_36h	Sinorhizobium meliloti	36 hpi	roots	4	SRR9623215	10.1016/j.cub.2019.09.005
Medicago truncatula	Medtru_mock_36h	mock	36 hpi	roots	1	SRR9623216	10.1016/j.cub.2019.09.005
Medicago truncatula	Medtru_mock_36h	mock	36 hpi	roots	2	SRR9623217	10.1016/j.cub.2019.09.005
Medicago truncatula	Medtru_mock_36h	mock	36 hpi	roots	3	SRR9623218	10.1016/j.cub.2019.09.005
Medicago truncatula	Medtru_mock_36h	mock	36 hpi	roots	4	SRR9623219	10.1016/j.cub.2019.09.005
Medicago truncatula	Medtru_Nod_48h	Sinorhizobium meliloti	48 hpi	roots	1	SRR9623220	10.1016/j.cub.2019.09.005
Medicago truncatula	Medtru_Nod_48h	Sinorhizobium meliloti	48 hpi	roots	2	SRR9623221	10.1016/j.cub.2019.09.005
Medicago truncatula	Medtru_Nod_48h	Sinorhizobium meliloti	48 hpi	roots	3	SRR9623222	10.1016/j.cub.2019.09.005
Medicago truncatula	Medtru_Nod_48h	Sinorhizobium meliloti	48 hpi	roots	4	SRR9623223	10.1016/j.cub.2019.09.005
Medicago truncatula	Medtru_Nod_48h	Sinorhizobium meliloti	48 hpi	roots	5	SRR9623224	10.1016/j.cub.2019.09.005
Medicago truncatula	Medtru_Nod_48h	Sinorhizobium meliloti	48 hpi	roots	6	SRR9623225	10.1016/j.cub.2019.09.005
Medicago truncatula	Medtru_mock_48h	mock	48 hpi	roots	1	SRR9623226	10.1016/j.cub.2019.09.005
Medicago truncatula	Medtru_mock_48h	mock	48 hpi	roots	2	SRR9623227	10.1016/j.cub.2019.09.005
Medicago truncatula	Medtru_mock_48h	mock	48 hpi	roots	3	SRR9623228	10.1016/j.cub.2019.09.005
Medicago truncatula	Medtru_mock_48h	mock	48 hpi	roots	4	SRR9623229	10.1016/j.cub.2019.09.005
Medicago truncatula	Medtru_mock_48h	mock	48 hpi	roots	5	SRR9623230	10.1016/j.cub.2019.09.005
Medicago truncatula	Medtru_mock_48h	mock	48 hpi	roots	6	SRR9623231	10.1016/j.cub.2019.09.005
Medicago truncatula	Medtru_mock_4h	mock	4 hpi	roots	1	SRR9623150	10.1016/j.cub.2019.09.005
Medicago truncatula	Medtru_mock_4h	mock	4 hpi	roots	2	SRR9623151	10.1016/j.cub.2019.09.005
Medicago truncatula	Medtru_mock_4h	mock	4 hpi	roots	3	SRR9623152	10.1016/j.cub.2019.09.005
Medicago truncatula	Medtru_mock_4h	mock	4 hpi	roots	4	SRR9623153	10.1016/j.cub.2019.09.005
Medicago truncatula	Medtru_mock_4h	mock	4 hpi	roots	5	SRR9623154	10.1016/j.cub.2019.09.005
Medicago truncatula	Medtru_Nod_4h	Sinorhizobium meliloti	4 hpi	roots	1	SRR9623155	10.1016/j.cub.2019.09.005
Medicago truncatula	Medtru_Nod_4h	Sinorhizobium meliloti	4 hpi	roots	2	SRR9623156	10.1016/j.cub.2019.09.005
Medicago truncatula	Medtru_Nod_4h	Sinorhizobium meliloti	4 hpi	roots	3	SRR9623157	10.1016/j.cub.2019.09.005
Medicago truncatula	Medtru_Nod_4h	Sinorhizobium meliloti	4 hpi	roots	4	SRR9623158	10.1016/j.cub.2019.09.005
Medicago truncatula	Medtru_Nod_4h	Sinorhizobium meliloti	4 hpi	roots	5	SRR9623159	10.1016/j.cub.2019.09.005
Medicago truncatula	Medtru_Nod_72h	Sinorhizobium meliloti	72 hpi	nodule primordia	1	SRR9623232	10.1016/j.cub.2019.09.005
Medicago truncatula	Medtru_Nod_72h	Sinorhizobium meliloti	72 hpi	nodule primordia	2	SRR9623233	10.1016/j.cub.2019.09.005
Medicago truncatula	Medtru_Nod_72h	Sinorhizobium meliloti	72 hpi	nodule primordia	3	SRR9623234	10.1016/j.cub.2019.09.005
Medicago truncatula	Medtru_Nod_72h	Sinorhizobium meliloti	72 hpi	nodule primordia	4	SRR9623235	10.1016/j.cub.2019.09.005
Medicago truncatula	Medtru_mock_72h	mock	72 hpi	roots	1	SRR9623236	10.1016/j.cub.2019.09.005
Medicago truncatula	Medtru_mock_72h	mock	72 hpi	roots	2	SRR9623237	10.1016/j.cub.2019.09.005
Medicago truncatula	Medtru_mock_72h	mock	72 hpi	roots	3	SRR9623238	10.1016/j.cub.2019.09.005
Medicago truncatula	Medtru_mock_72h	mock	72 hpi	roots	4	SRR9623239	10.1016/j.cub.2019.09.005
Medicago truncatula	Medtru_mock_8h	mock	8 hpi	roots	1	SRR9623160	10.1016/j.cub.2019.09.005
Medicago truncatula	Medtru_mock_8h	mock	8 hpi	roots	2	SRR9623161	10.1016/j.cub.2019.09.005
Medicago truncatula	Medtru_mock_8h	mock	8 hpi	roots	3	SRR9623162	10.1016/j.cub.2019.09.005
Medicago truncatula	Medtru_mock_8h	mock	8 hpi	roots	4	SRR9623163	10.1016/j.cub.2019.09.005
Medicago truncatula	Medtru_Nod_8h	Sinorhizobium meliloti	8 hpi	roots	1	SRR9623164	10.1016/j.cub.2019.09.005
Medicago truncatula	Medtru_Nod_8h	Sinorhizobium meliloti	8 hpi	roots	2	SRR9623165	10.1016/j.cub.2019.09.005
Medicago truncatula	Medtru_Nod_8h	Sinorhizobium meliloti	8 hpi	roots	3	SRR9623166	10.1016/j.cub.2019.09.005
Medicago truncatula	Medtru_Nod_8h	Sinorhizobium meliloti	8 hpi	roots	4	SRR9623167	10.1016/j.cub.2019.09.005
Medicago truncatula	Medtru_Nod_96h	Sinorhizobium meliloti	96 hpi	nodule primordia	1	SRR9623240	10.1016/j.cub.2019.09.005
Medicago truncatula	Medtru_Nod_96h	Sinorhizobium meliloti	96 hpi	nodule primordia	2	SRR9623241	10.1016/j.cub.2019.09.005
Medicago truncatula	Medtru_Nod_96h	Sinorhizobium meliloti	96 hpi	nodule primordia	3	SRR9623242	10.1016/j.cub.2019.09.005
Medicago truncatula	Medtru_Nod_96h	Sinorhizobium meliloti	96 hpi	nodule primordia	4	SRR9623243	10.1016/j.cub.2019.09.005
Medicago truncatula	Medtru_mock_96h	mock	96 hpi	roots	1	SRR9623244	10.1016/j.cub.2019.09.005
Medicago truncatula	Medtru_mock_96h	mock	96 hpi	roots	2	SRR9623245	10.1016/j.cub.2019.09.005
Medicago truncatula	Medtru_mock_96h	mock	96 hpi	roots	3	SRR9623246	10.1016/j.cub.2019.09.005
Medicago truncatula	Medtru_latroot_12h_control_R1	Lateral root control	12 h	Lateral roots	1	SRR9623319	10.1016/j.cub.2019.09.005
Medicago truncatula	Medtru_latroot_12h_control_R2	Lateral root control	12 h	Lateral roots	2	SRR9623320	10.1016/j.cub.2019.09.005
Medicago truncatula	Medtru_latroot_12h_control_R3	Lateral root control	12 h	Lateral roots	3	SRR9623321	10.1016/j.cub.2019.09.005
Medicago truncatula	Medtru_latroot_12h_control_R4	Lateral root control	12 h	Lateral roots	4	SRR9623322	10.1016/j.cub.2019.09.005
Medicago truncatula	Medtru_latroot_12h_turned_R1	Lateral root turned	12 h	Lateral roots	1	SRR9623323	10.1016/j.cub.2019.09.005
Medicago truncatula	Medtru_latroot_12h_turned_R2	Lateral root turned	12 h	Lateral roots	2	SRR9623324	10.1016/j.cub.2019.09.005
Medicago truncatula	Medtru_latroot_12h_turned_R3	Lateral root turned	12 h	Lateral roots	3	SRR9623325	10.1016/j.cub.2019.09.005
Medicago truncatula	Medtru_latroot_12h_turned_R4	Lateral root turned	12 h	Lateral roots	4	SRR9623326	10.1016/j.cub.2019.09.005
Medicago truncatula	Medtru_latroot_24h_control_R1	Lateral root control	24 h	Lateral roots	1	SRR9623327	10.1016/j.cub.2019.09.005
Medicago truncatula	Medtru_latroot_24h_control_R2	Lateral root control	24 h	Lateral roots	2	SRR9623328	10.1016/j.cub.2019.09.005
Medicago truncatula	Medtru_latroot_24h_control_R3	Lateral root control	24 h	Lateral roots	3	SRR9623329	10.1016/j.cub.2019.09.005
Medicago truncatula	Medtru_latroot_24h_control_R4	Lateral root control	24 h	Lateral roots	4	SRR9623330	10.1016/j.cub.2019.09.005
Medicago truncatula	Medtru_latroot_24h_turned_R1	Lateral root turned	24 h	Lateral roots	1	SRR9623331	10.1016/j.cub.2019.09.005
Medicago truncatula	Medtru_latroot_24h_turned_R2	Lateral root turned	24 h	Lateral roots	2	SRR9623332	10.1016/j.cub.2019.09.005
Medicago truncatula	Medtru_latroot_24h_turned_R3	Lateral root turned	24 h	Lateral roots	3	SRR9623333	10.1016/j.cub.2019.09.005
Medicago truncatula	Medtru_latroot_24h_turned_R4	Lateral root turned	24 h	Lateral roots	4	SRR9623334	10.1016/j.cub.2019.09.005
Medicago truncatula	Medtru_latroot_36h_control_R1	Lateral root control	36 h	Lateral roots	1	SRR9623335	10.1016/j.cub.2019.09.005
Medicago truncatula	Medtru_latroot_36h_control_R2	Lateral root control	36 h	Lateral roots	2	SRR9623336	10.1016/j.cub.2019.09.005
Medicago truncatula	Medtru_latroot_36h_control_R3	Lateral root control	36 h	Lateral roots	3	SRR9623337	10.1016/j.cub.2019.09.005
Medicago truncatula	Medtru_latroot_36h_control_R4	Lateral root control	36 h	Lateral roots	4	SRR9623338	10.1016/j.cub.2019.09.005
Medicago truncatula	Medtru_latroot_36h_turned_R1	Lateral root turned	36 h	Lateral roots	1	SRR9623339	10.1016/j.cub.2019.09.005
Medicago truncatula	Medtru_latroot_36h_turned_R2	Lateral root turned	36 h	Lateral roots	2	SRR9623340	10.1016/j.cub.2019.09.005
Medicago truncatula	Medtru_latroot_36h_turned_R3	Lateral root turned	36 h	Lateral roots	3	SRR9623341	10.1016/j.cub.2019.09.005
Medicago truncatula	Medtru_latroot_36h_turned_R4	Lateral root turned	36 h	Lateral roots	4	SRR9623342	10.1016/j.cub.2019.09.005
Medicago truncatula	Medtru_latroot_48h_control_R1	Lateral root control	48 h	Lateral roots	1	SRR9623343	10.1016/j.cub.2019.09.005
Medicago truncatula	Medtru_latroot_48h_control_R2	Lateral root control	48 h	Lateral roots	2	SRR9623344	10.1016/j.cub.2019.09.005
Medicago truncatula	Medtru_latroot_48h_control_R3	Lateral root control	48 h	Lateral roots	3	SRR9623345	10.1016/j.cub.2019.09.005
Medicago truncatula	Medtru_latroot_48h_control_R4	Lateral root control	48 h	Lateral roots	4	SRR9623346	10.1016/j.cub.2019.09.005
Medicago truncatula	Medtru_latroot_48h_turned_R1	Lateral root turned	48 h	Lateral roots	1	SRR9623347	10.1016/j.cub.2019.09.005
Medicago truncatula	Medtru_latroot_48h_turned_R2	Lateral root turned	48 h	Lateral roots	2	SRR9623348	10.1016/j.cub.2019.09.005
Medicago truncatula	Medtru_latroot_48h_turned_R3	Lateral root turned	48 h	Lateral roots	3	SRR9623349	10.1016/j.cub.2019.09.005
Medicago truncatula	Medtru_latroot_48h_turned_R4	Lateral root turned	48 h	Lateral roots	4	SRR9623350	10.1016/j.cub.2019.09.005
Medicago truncatula	Medtru_latroot_60h_control_R1	Lateral root control	60 h	Lateral roots	1	SRR9623351	10.1016/j.cub.2019.09.005
Medicago truncatula	Medtru_latroot_60h_control_R2	Lateral root control	60 h	Lateral roots	2	SRR9623352	10.1016/j.cub.2019.09.005
Medicago truncatula	Medtru_latroot_60h_control_R3	Lateral root control	60 h	Lateral roots	3	SRR9623353	10.1016/j.cub.2019.09.005
Medicago truncatula	Medtru_latroot_60h_control_R4	Lateral root control	60 h	Lateral roots	4	SRR9623354	10.1016/j.cub.2019.09.005
Medicago truncatula	Medtru_latroot_60h_turned_R1	Lateral root turned	60 h	Lateral roots	1	SRR9623355	10.1016/j.cub.2019.09.005
Medicago truncatula	Medtru_latroot_60h_turned_R2	Lateral root turned	60 h	Lateral roots	2	SRR9623356	10.1016/j.cub.2019.09.005
Medicago truncatula	Medtru_latroot_60h_turned_R3	Lateral root turned	60 h	Lateral roots	3	SRR9623357	10.1016/j.cub.2019.09.005
Medicago truncatula	Medtru_latroot_60h_turned_R4	Lateral root turned	60 h	Lateral roots	4	SRR9623358	10.1016/j.cub.2019.09.005
Medicago truncatula	Medtru_latroot_72h_control_R1	Lateral root control	72 h	Lateral roots	1	SRR9623359	10.1016/j.cub.2019.09.005
Medicago truncatula	Medtru_latroot_72h_control_R2	Lateral root control	72 h	Lateral roots	2	SRR9623360	10.1016/j.cub.2019.09.005
Medicago truncatula	Medtru_latroot_72h_control_R3	Lateral root control	72 h	Lateral roots	3	SRR9623361	10.1016/j.cub.2019.09.005
Medicago truncatula	Medtru_latroot_72h_control_R4	Lateral root control	72 h	Lateral roots	4	SRR9623362	10.1016/j.cub.2019.09.005
Medicago truncatula	Medtru_latroot_72h_turned_R1	Lateral root turned	72 h	Lateral roots	1	SRR9623363	10.1016/j.cub.2019.09.005
Medicago truncatula	Medtru_latroot_72h_turned_R2	Lateral root turned	72 h	Lateral roots	2	SRR9623364	10.1016/j.cub.2019.09.005
Medicago truncatula	Medtru_latroot_72h_turned_R3	Lateral root turned	72 h	Lateral roots	3	SRR9623365	10.1016/j.cub.2019.09.005
Medicago truncatula	Medtru_latroot_72h_turned_R4	Lateral root turned	72 h	Lateral roots	4	SRR9623366	10.1016/j.cub.2019.09.005
Medicago truncatula	Medtru_Mock0dpi	mock	0 dpi	roots	1	SRR5740859	PRJNA391316
Medicago truncatula	Medtru_Mock0dpi	mock	0 dpi	roots	2	SRR5740858	PRJNA391316
Medicago truncatula	Medtru_Mock0dpi	mock	0 dpi	roots	3	SRR5740868	PRJNA391316
Medicago truncatula	Medtru_Nod10dpi	Sinorhizobium meliloti	10 dpi	mature nodules	1	SRR5740870	PRJNA391316
Medicago truncatula	Medtru_Nod10dpi	Sinorhizobium meliloti	10 dpi	mature nodules	2	SRR5740864	PRJNA391316
Medicago truncatula	Medtru_Nod10dpi	Sinorhizobium meliloti	10 dpi	mature nodules	3	SRR5740861	PRJNA391316
Medicago truncatula	Medtru_Nod14dpi	Sinorhizobium meliloti	14 dpi	mature nodules	1	SRR5740862	PRJNA391316
Medicago truncatula	Medtru_Nod14dpi	Sinorhizobium meliloti	14 dpi	mature nodules	2	SRR5740866	PRJNA391316
Medicago truncatula	Medtru_Nod14dpi	Sinorhizobium meliloti	14 dpi	mature nodules	3	SRR5740869	PRJNA391316
Medicago truncatula	Medtru_Nod4dpi	Sinorhizobium meliloti	4 dpi	nodule primordia	1	SRR5740875	PRJNA391316
Medicago truncatula	Medtru_Nod4dpi	Sinorhizobium meliloti	4 dpi	nodule primordia	2	SRR5740878	PRJNA391316
Medicago truncatula	Medtru_Nod4dpi	Sinorhizobium meliloti	4 dpi	nodule primordia	3	SRR5740877	PRJNA391316
Medicago truncatula	Medtru_Mock24H_R1	Mock24H	24 hpi	roots	1	SRR2016001	PRJNA283476
Medicago truncatula	Medtru_Mock24H_R1	Mock24H	24 hpi	roots	1	SRR2016002	PRJNA283476
Medicago truncatula	Medtru_Mock24H_R1	Mock24H	24 hpi	roots	1	SRR2016003	PRJNA283476
Medicago truncatula	Medtru_Mock24H_R1	Mock24H	24 hpi	roots	1	SRR2016004	PRJNA283476
Medicago truncatula	Medtru_Mock24H_R1	Mock24H	24 hpi	roots	1	SRR2016005	PRJNA283476
Medicago truncatula	Medtru_Mock24H_R1	Mock24H	24 hpi	roots	1	SRR2016006	PRJNA283476
Medicago truncatula	Medtru_Mock24H_R2	Mock24H	24 hpi	roots	2	SRR2016019	PRJNA283476
Medicago truncatula	Medtru_Mock24H_R2	Mock24H	24 hpi	roots	2	SRR2016020	PRJNA283476
Medicago truncatula	Medtru_Mock24H_R2	Mock24H	24 hpi	roots	2	SRR2016021	PRJNA283476
Medicago truncatula	Medtru_Mock24H_R2	Mock24H	24 hpi	roots	2	SRR2016022	PRJNA283476
Medicago truncatula	Medtru_Mock24H_R2	Mock24H	24 hpi	roots	2	SRR2016023	PRJNA283476
Medicago truncatula	Medtru_Mock24H_R2	Mock24H	24 hpi	roots	2	SRR2016024	PRJNA283476
Medicago truncatula	Medtru_Mock24H_R3	Mock24H	24 hpi	roots	3	SRR2015983	PRJNA283476
Medicago truncatula	Medtru_Mock24H_R3	Mock24H	24 hpi	roots	3	SRR2015984	PRJNA283476
Medicago truncatula	Medtru_Mock24H_R3	Mock24H	24 hpi	roots	3	SRR2015985	PRJNA283476
Medicago truncatula	Medtru_Mock24H_R3	Mock24H	24 hpi	roots	3	SRR2015986	PRJNA283476
Medicago truncatula	Medtru_Mock24H_R3	Mock24H	24 hpi	roots	3	SRR2015987	PRJNA283476
Medicago truncatula	Medtru_Mock24H_R3	Mock24H	24 hpi	roots	3	SRR2015988	PRJNA283476
Medicago truncatula	Medtru_Mock4H_R1	Mock4H	4 hpi	roots	1	SRR2015995	PRJNA283476
Medicago truncatula	Medtru_Mock4H_R1	Mock4H	4 hpi	roots	1	SRR2015996	PRJNA283476
Medicago truncatula	Medtru_Mock4H_R1	Mock4H	4 hpi	roots	1	SRR2015997	PRJNA283476
Medicago truncatula	Medtru_Mock4H_R1	Mock4H	4 hpi	roots	1	SRR2015998	PRJNA283476
Medicago truncatula	Medtru_Mock4H_R1	Mock4H	4 hpi	roots	1	SRR2015999	PRJNA283476
Medicago truncatula	Medtru_Mock4H_R1	Mock4H	4 hpi	roots	1	SRR2016000	PRJNA283476
Medicago truncatula	Medtru_Mock4H_R2	Mock4H	4 hpi	roots	2	SRR2016013	PRJNA283476
Medicago truncatula	Medtru_Mock4H_R2	Mock4H	4 hpi	roots	2	SRR2016014	PRJNA283476
Medicago truncatula	Medtru_Mock4H_R2	Mock4H	4 hpi	roots	2	SRR2016015	PRJNA283476
Medicago truncatula	Medtru_Mock4H_R2	Mock4H	4 hpi	roots	2	SRR2016016	PRJNA283476
Medicago truncatula	Medtru_Mock4H_R2	Mock4H	4 hpi	roots	2	SRR2016017	PRJNA283476
Medicago truncatula	Medtru_Mock4H_R2	Mock4H	4 hpi	roots	2	SRR2016018	PRJNA283476
Medicago truncatula	Medtru_Mock4H_R3	Mock4H	4 hpi	roots	3	SRR2015971	PRJNA283476
Medicago truncatula	Medtru_Mock4H_R3	Mock4H	4 hpi	roots	3	SRR2015972	PRJNA283476
Medicago truncatula	Medtru_Mock4H_R3	Mock4H	4 hpi	roots	3	SRR2015973	PRJNA283476
Medicago truncatula	Medtru_Mock4H_R3	Mock4H	4 hpi	roots	3	SRR2015974	PRJNA283476
Medicago truncatula	Medtru_Mock4H_R3	Mock4H	4 hpi	roots	3	SRR2015975	PRJNA283476
Medicago truncatula	Medtru_Mock4H_R3	Mock4H	4 hpi	roots	3	SRR2015976	PRJNA283476
Medicago truncatula	Medtru_NF24H_R1	NF24H	24 hpi	roots	1	SRR2016007	PRJNA283476
Medicago truncatula	Medtru_NF24H_R1	NF24H	24 hpi	roots	1	SRR2016008	PRJNA283476
Medicago truncatula	Medtru_NF24H_R1	NF24H	24 hpi	roots	1	SRR2016009	PRJNA283476
Medicago truncatula	Medtru_NF24H_R1	NF24H	24 hpi	roots	1	SRR2016010	PRJNA283476
Medicago truncatula	Medtru_NF24H_R1	NF24H	24 hpi	roots	1	SRR2016011	PRJNA283476
Medicago truncatula	Medtru_NF24H_R1	NF24H	24 hpi	roots	1	SRR2016012	PRJNA283476
Medicago truncatula	Medtru_NF24H_R2	NF24H	24 hpi	roots	2	SRR2015965	PRJNA283476
Medicago truncatula	Medtru_NF24H_R2	NF24H	24 hpi	roots	2	SRR2015966	PRJNA283476
Medicago truncatula	Medtru_NF24H_R2	NF24H	24 hpi	roots	2	SRR2015967	PRJNA283476
Medicago truncatula	Medtru_NF24H_R2	NF24H	24 hpi	roots	2	SRR2015968	PRJNA283476
Medicago truncatula	Medtru_NF24H_R2	NF24H	24 hpi	roots	2	SRR2015969	PRJNA283476
Medicago truncatula	Medtru_NF24H_R2	NF24H	24 hpi	roots	2	SRR2015970	PRJNA283476
Medicago truncatula	Medtru_NF4H_R1	NF4H	4 hpi	roots	1	SRR2015977	PRJNA283476
Medicago truncatula	Medtru_NF4H_R1	NF4H	4 hpi	roots	1	SRR2015978	PRJNA283476
Medicago truncatula	Medtru_NF4H_R1	NF4H	4 hpi	roots	1	SRR2015979	PRJNA283476
Medicago truncatula	Medtru_NF4H_R1	NF4H	4 hpi	roots	1	SRR2015980	PRJNA283476
Medicago truncatula	Medtru_NF4H_R1	NF4H	4 hpi	roots	1	SRR2015981	PRJNA283476
Medicago truncatula	Medtru_NF4H_R1	NF4H	4 hpi	roots	1	SRR2015982	PRJNA283476
Medicago truncatula	Medtru_NF4H_R2	NF4H	4 hpi	roots	2	SRR2015989	PRJNA283476
Medicago truncatula	Medtru_NF4H_R2	NF4H	4 hpi	roots	2	SRR2015990	PRJNA283476
Medicago truncatula	Medtru_NF4H_R2	NF4H	4 hpi	roots	2	SRR2015991	PRJNA283476
Medicago truncatula	Medtru_NF4H_R2	NF4H	4 hpi	roots	2	SRR2015992	PRJNA283476
Medicago truncatula	Medtru_NF4H_R2	NF4H	4 hpi	roots	2	SRR2015993	PRJNA283476
Medicago truncatula	Medtru_NF4H_R2	NF4H	4 hpi	roots	2	SRR2015994	PRJNA283476
Medicago truncatula	Medtru_NF4H_R3	NF4H	4 hpi	roots	3	SRR2016025	PRJNA283476
Medicago truncatula	Medtru_NF4H_R3	NF4H	4 hpi	roots	3	SRR2016026	PRJNA283476
Medicago truncatula	Medtru_NF4H_R3	NF4H	4 hpi	roots	3	SRR2016027	PRJNA283476
Medicago truncatula	Medtru_NF4H_R3	NF4H	4 hpi	roots	3	SRR2016028	PRJNA283476
Medicago truncatula	Medtru_NF4H_R3	NF4H	4 hpi	roots	3	SRR2016029	PRJNA283476
Medicago truncatula	Medtru_NF4H_R3	NF4H	4 hpi	roots	3	SRR2016030	PRJNA283476
Medicago truncatula	Medtru_FI_R1	Sinorhizobium meliloti	15 dpi	nodule laser dissection of mature nodule	1	SRR949227	PRJNA213402
Medicago truncatula	Medtru_FI_R2	Sinorhizobium meliloti	15 dpi	nodule laser dissection of mature nodule	2	SRR949228	PRJNA213402
Medicago truncatula	Medtru_FI_R3	Sinorhizobium meliloti	15 dpi	nodule laser dissection of mature nodule	3	SRR949229	PRJNA213402
Medicago truncatula	Medtru_FIId_R1	Sinorhizobium meliloti	15 dpi	nodule laser dissection of mature nodule	1	SRR949230	PRJNA213402
Medicago truncatula	Medtru_FIId_R1	Sinorhizobium meliloti	15 dpi	nodule laser dissection of mature nodule	1	SRR949231	PRJNA213402
Medicago truncatula	Medtru_FIId_R2	Sinorhizobium meliloti	15 dpi	nodule laser dissection of mature nodule	2	SRR949232	PRJNA213402
Medicago truncatula	Medtru_FIId_R3	Sinorhizobium meliloti	15 dpi	nodule laser dissection of mature nodule	3	SRR949233	PRJNA213402
Medicago truncatula	Medtru_FIIp_R1	Sinorhizobium meliloti	15 dpi	nodule laser dissection of mature nodule	1	SRR949234	PRJNA213402
Medicago truncatula	Medtru_FIIp_R1	Sinorhizobium meliloti	15 dpi	nodule laser dissection of mature nodule	1	SRR949235	PRJNA213402
Medicago truncatula	Medtru_FIIp_R1	Sinorhizobium meliloti	15 dpi	nodule laser dissection of mature nodule	1	SRR949236	PRJNA213402
Medicago truncatula	Medtru_FIIp_R2	Sinorhizobium meliloti	15 dpi	nodule laser dissection of mature nodule	2	SRR949237	PRJNA213402
Medicago truncatula	Medtru_FIIp_R2	Sinorhizobium meliloti	15 dpi	nodule laser dissection of mature nodule	2	SRR949238	PRJNA213402
Medicago truncatula	Medtru_FIIp_R2	Sinorhizobium meliloti	15 dpi	nodule laser dissection of mature nodule	2	SRR949239	PRJNA213402
Medicago truncatula	Medtru_FIIp_R3	Sinorhizobium meliloti	15 dpi	nodule laser dissection of mature nodule	3	SRR949598	PRJNA213402
Medicago truncatula	Medtru_FIIp_R3	Sinorhizobium meliloti	15 dpi	nodule laser dissection of mature nodule	3	SRR949599	PRJNA213402
Medicago truncatula	Medtru_FIIp_R3	Sinorhizobium meliloti	15 dpi	nodule laser dissection of mature nodule	3	SRR949600	PRJNA213402
Medicago truncatula	Medtru_IZ_R1	Sinorhizobium meliloti	15 dpi	nodule laser dissection of mature nodule	1	SRR949240	PRJNA213402
Medicago truncatula	Medtru_IZ_R1	Sinorhizobium meliloti	15 dpi	nodule laser dissection of mature nodule	1	SRR949241	PRJNA213402
Medicago truncatula	Medtru_IZ_R1	Sinorhizobium meliloti	15 dpi	nodule laser dissection of mature nodule	1	SRR949242	PRJNA213402
Medicago truncatula	Medtru_IZ_R2	Sinorhizobium meliloti	15 dpi	nodule laser dissection of mature nodule	2	SRR949243	PRJNA213402
Medicago truncatula	Medtru_IZ_R2	Sinorhizobium meliloti	15 dpi	nodule laser dissection of mature nodule	2	SRR949244	PRJNA213402
Medicago truncatula	Medtru_IZ_R3	Sinorhizobium meliloti	15 dpi	nodule laser dissection of mature nodule	3	SRR949245	PRJNA213402
Medicago truncatula	Medtru_IZ_R3	Sinorhizobium meliloti	15 dpi	nodule laser dissection of mature nodule	3	SRR949246	PRJNA213402
Medicago truncatula	Medtru_IZ_R3	Sinorhizobium meliloti	15 dpi	nodule laser dissection of mature nodule	3	SRR949247	PRJNA213402
Medicago truncatula	Medtru_R_R1	Sinorhizobium meliloti	15 dpi	nodule laser dissection of mature nodule	1	SRR949254	PRJNA213402
Medicago truncatula	Medtru_R_R1	Sinorhizobium meliloti	15 dpi	nodule laser dissection of mature nodule	1	SRR949255	PRJNA213402
Medicago truncatula	Medtru_R_R1	Sinorhizobium meliloti	15 dpi	nodule laser dissection of mature nodule	1	SRR949256	PRJNA213402
Medicago truncatula	Medtru_R_R1	Sinorhizobium meliloti	15 dpi	nodule laser dissection of mature nodule	1	SRR949254	PRJNA213402
Medicago truncatula	Medtru_R_R1	Sinorhizobium meliloti	15 dpi	nodule laser dissection of mature nodule	1	SRR949254	PRJNA213402
Medicago truncatula	Medtru_R_R1	Sinorhizobium meliloti	15 dpi	nodule laser dissection of mature nodule	1	SRR949255	PRJNA213402
Medicago truncatula	Medtru_R_R1	Sinorhizobium meliloti	15 dpi	nodule laser dissection of mature nodule	1	SRR949256	PRJNA213402
Medicago truncatula	Medtru_R_R1	Sinorhizobium meliloti	15 dpi	nodule laser dissection of mature nodule	1	SRR949254	PRJNA213402
Medicago truncatula	Medtru_R_R2	Sinorhizobium meliloti	15 dpi	nodule laser dissection of mature nodule	2	SRR949255	PRJNA213402
Medicago truncatula	Medtru_R_R2	Sinorhizobium meliloti	15 dpi	nodule laser dissection of mature nodule	2	SRR949255	PRJNA213402
Medicago truncatula	Medtru_R_R3	Sinorhizobium meliloti	15 dpi	nodule laser dissection of mature nodule	3	SRR949256	PRJNA213402
Medicago truncatula	Medtru_R_R3	Sinorhizobium meliloti	15 dpi	nodule laser dissection of mature nodule	3	SRR949256	PRJNA213402
Medicago truncatula	Medtru_ZIII_R1	Sinorhizobium meliloti	15 dpi	nodule laser dissection of mature nodule	1	SRR949260	PRJNA213402
Medicago truncatula	Medtru_ZIII_R1	Sinorhizobium meliloti	15 dpi	nodule laser dissection of mature nodule	1	SRR949261	PRJNA213402
Medicago truncatula	Medtru_ZIII_R1	Sinorhizobium meliloti	15 dpi	nodule laser dissection of mature nodule	1	SRR949262	PRJNA213402
Medicago truncatula	Medtru_ZIII_R1	Sinorhizobium meliloti	15 dpi	nodule laser dissection of mature nodule	1	SRR949260	PRJNA213402
Medicago truncatula	Medtru_ZIII_R1	Sinorhizobium meliloti	15 dpi	nodule laser dissection of mature nodule	1	SRR949261	PRJNA213402
Medicago truncatula	Medtru_ZIII_R1	Sinorhizobium meliloti	15 dpi	nodule laser dissection of mature nodule	1	SRR949262	PRJNA213402
Medicago truncatula	Medtru_ZIII_R2	Sinorhizobium meliloti	15 dpi	nodule laser dissection of mature nodule	2	SRR949263	PRJNA213402
Medicago truncatula	Medtru_ZIII_R2	Sinorhizobium meliloti	15 dpi	nodule laser dissection of mature nodule	2	SRR949264	PRJNA213402
Medicago truncatula	Medtru_ZIII_R2	Sinorhizobium meliloti	15 dpi	nodule laser dissection of mature nodule	2	SRR949265	PRJNA213402
Medicago truncatula	Medtru_ZIII_R2	Sinorhizobium meliloti	15 dpi	nodule laser dissection of mature nodule	2	SRR949263	PRJNA213402
Medicago truncatula	Medtru_ZIII_R2	Sinorhizobium meliloti	15 dpi	nodule laser dissection of mature nodule	2	SRR949264	PRJNA213402
Medicago truncatula	Medtru_ZIII_R2	Sinorhizobium meliloti	15 dpi	nodule laser dissection of mature nodule	2	SRR949265	PRJNA213402
Medicago truncatula	Medtru_ZIII_R3	Sinorhizobium meliloti	15 dpi	nodule laser dissection of mature nodule	3	SRR949267	PRJNA213402
Medicago truncatula	Medtru_ZIII_R3	Sinorhizobium meliloti	15 dpi	nodule laser dissection of mature nodule	3	SRR949268	PRJNA213402
Medicago truncatula	Medtru_ZIII_R3	Sinorhizobium meliloti	15 dpi	nodule laser dissection of mature nodule	3	SRR949269	PRJNA213402
Medicago truncatula	Medtru_ZIII_R3	Sinorhizobium meliloti	15 dpi	nodule laser dissection of mature nodule	3	SRR949267	PRJNA213402
Medicago truncatula	Medtru_ZIII_R3	Sinorhizobium meliloti	15 dpi	nodule laser dissection of mature nodule	3	SRR949268	PRJNA213402
Medicago truncatula	Medtru_ZIII_R3	Sinorhizobium meliloti	15 dpi	nodule laser dissection of mature nodule	3	SRR949269	PRJNA213402
Medicago truncatula	Medtru_mock_t1	Mock	t1	roots	1	SRR5259325	PRJNA374804
Medicago truncatula	Medtru_mock_t1	Mock	t1	roots	2	SRR5259326	PRJNA374804
Medicago truncatula	Medtru_mock_t1	Mock	t1	roots	3	SRR5259327	PRJNA374804
Medicago truncatula	Medtru_mock_t1	Mock	t1	roots	4	SRR5259328	PRJNA374804
Medicago truncatula	Medtru_mock_t2	Mock	t2	roots	1	SRR5259321	PRJNA374804
Medicago truncatula	Medtru_mock_t2	Mock	t2	roots	2	SRR5259322	PRJNA374804
Medicago truncatula	Medtru_mock_t2	Mock	t2	roots	3	SRR5259323	PRJNA374804
Medicago truncatula	Medtru_mock_t2	Mock	t2	roots	4	SRR5259324	PRJNA374804
Medicago truncatula	Medtru_mock_t3	Mock	t3	roots	1	SRR5259317	PRJNA374804
Medicago truncatula	Medtru_mock_t3	Mock	t3	roots	2	SRR5259318	PRJNA374804
Medicago truncatula	Medtru_mock_t3	Mock	t3	roots	3	SRR5259319	PRJNA374804
Medicago truncatula	Medtru_mock_t3	Mock	t3	roots	4	SRR5259320	PRJNA374804
Medicago truncatula	Medtru_myc_t1	Rhizophagus irregularis	t1	Mycorrhiza roots	1	SRR5259313	PRJNA374804
Medicago truncatula	Medtru_myc_t1	Rhizophagus irregularis	t1	Mycorrhiza roots	2	SRR5259314	PRJNA374804
Medicago truncatula	Medtru_myc_t1	Rhizophagus irregularis	t1	Mycorrhiza roots	3	SRR5259315	PRJNA374804
Medicago truncatula	Medtru_myc_t1	Rhizophagus irregularis	t1	Mycorrhiza roots	4	SRR5259316	PRJNA374804
Medicago truncatula	Medtru_myc_t2	Rhizophagus irregularis	t2	Mycorrhiza roots	1	SRR5259309	PRJNA374804
Medicago truncatula	Medtru_myc_t2	Rhizophagus irregularis	t2	Mycorrhiza roots	2	SRR5259310	PRJNA374804
Medicago truncatula	Medtru_myc_t2	Rhizophagus irregularis	t2	Mycorrhiza roots	3	SRR5259311	PRJNA374804
Medicago truncatula	Medtru_myc_t2	Rhizophagus irregularis	t2	Mycorrhiza roots	4	SRR5259312	PRJNA374804
Medicago truncatula	Medtru_myc_t3	Rhizophagus irregularis	t3	Mycorrhiza roots	1	SRR5259305	PRJNA374804
Medicago truncatula	Medtru_myc_t3	Rhizophagus irregularis	t3	Mycorrhiza roots	2	SRR5259306	PRJNA374804
Medicago truncatula	Medtru_myc_t3	Rhizophagus irregularis	t3	Mycorrhiza roots	3	SRR5259307	PRJNA374804
Medicago truncatula	Medtru_myc_t3	Rhizophagus irregularis	t3	Mycorrhiza roots	4	SRR5259308	PRJNA374804
Medicago truncatula	Medtru_Root	Mock	not mentioned	roots	1	SRR10506590	PRJNA590945
Medicago truncatula	Medtru_Root	Mock	not mentioned	roots	2	SRR10506589	PRJNA590945
Medicago truncatula	Medtru_Root	Mock	not mentioned	roots	3	SRR10506588	PRJNA590945
Medicago truncatula	Medtru_Myc	Rhizophagus irregularis	not mentioned	Mycorrhiza roots	1	SRR10506584	PRJNA590945
Medicago truncatula	Medtru_Myc	Rhizophagus irregularis	not mentioned	Mycorrhiza roots	2	SRR10506583	PRJNA590945
Medicago truncatula	Medtru_Myc	Rhizophagus irregularis	not mentioned	Mycorrhiza roots	3	SRR10506581	PRJNA590945

## Sheet: Supplementary Table 5
Supplementary Table 5: Observed and random expectation of DEOGs for each node
Number of up-regulated genes by species in each nodes													Number of down-regulated genes by species in each nodes
Node_label*	Aeseve	Arahyp	Datglo	Hiprha	Lotjap	Lupalb	Medtru	Mimpud	Parand	Mean_number_of_genes_by_species			Node_label*	Aeseve	Arahyp	Datglo	Hiprha	Lotjap	Lupalb	Medtru	Mimpud	Parand	Mean_number_of_genes_by_species
N1	781	1247	662	533	996	700	1003	1507	801	914.444			N1	1643	3323	1369	398	1549	1796	2854	4260	1585	2086.33
N2	324	403	0	0	393	277	384	594	0	395.833			N2	592	1026	0	0	615	614	882	1319	0	841.333
N3	0	0	32	11	0	0	0	0	20	21			N3	0	0	49	14	0	0	0	0	39	34
N7	223	340	0	0	280	349	249	0	0	288.2			N7	201	388	0	0	216	282	298	0	0	277
N12	115	72	0	0	110	0	68	0	0	91.25			N12	52	57	0	0	50	0	66	0	0	56.25
N15	0	0	0	244	0	0	0	0	248	246			N15	0	0	0	236	0	0	0	0	175	205.5
N21	0	0	0	0	1558	0	1587	0	0	1572.5			N21	0	0	0	0	617	0	677	0	0	647
N22	725	796	0	0	0	0	0	0	0	760.5			N22	571	772	0	0	0	0	0	0	0	671.5
Aeseve	1705	0	0	0	0	0	0	0	0	1705			Aeseve	1259	0	0	0	0	0	0	0	0	1259
Arahyp	0	3248	0	0	0	0	0	0	0	3248			Arahyp	0	4033	0	0	0	0	0	0	0	4033
Datglo	0	0	1946	0	0	0	0	0	0	1946			Datglo	0	0	1540	0	0	0	0	0	0	1540
Hiprha	0	0	0	1447	0	0	0	0	0	1447			Hiprha	0	0	0	1238	0	0	0	0	0	1238
Lotjap	0	0	0	0	3025	0	0	0	0	3025			Lotjap	0	0	0	0	1807	0	0	0	0	1807
Lupalb	0	0	0	0	0	2400	0	0	0	2400			Lupalb	0	0	0	0	0	2040	0	0	0	2040
Medtru	0	0	0	0	0	0	2990	0	0	2990			Medtru	0	0	0	0	0	0	3383	0	0	3383
Mimpud	0	0	0	0	0	0	0	4697	0	4697			Mimpud	0	0	0	0	0	0	0	7642	0	7642
Parand	0	0	0	0	0	0	0	0	3168	3168			Parand	0	0	0	0	0	0	0	0	2531	2531
Aeseve_specific	270	0	0	0	0	0	0	0	0	270			Aeseve_specific	138	0	0	0	0	0	0	0	0	138
Arahyp_specific	0	889	0	0	0	0	0	0	0	889			Arahyp_specific	0	897	0	0	0	0	0	0	0	897
Datglo_specific	0	0	141	0	0	0	0	0	0	141			Datglo_specific	0	0	48	0	0	0	0	0	0	48
Hiprha_specific	0	0	0	40	0	0	0	0	0	40			Hiprha_specific	0	0	0	20	0	0	0	0	0	20
Lotjap_specific	0	0	0	0	448	0	0	0	0	448			Lotjap_specific	0	0	0	0	336	0	0	0	0	336
Lupalb_specific	0	0	0	0	0	250	0	0	0	250			Lupalb_specific	0	0	0	0	0	212	0	0	0	212
Medtru_specific	0	0	0	0	0	0	1803	0	0	1803			Medtru_specific	0	0	0	0	0	0	913	0	0	913
Mimpud_specific	0	0	0	0	0	0	0	2236	0	2236			Mimpud_specific	0	0	0	0	0	0	0	3249	0	3249
Parand_specific	0	0	0	0	0	0	0	0	179	179			Parand_specific	0	0	0	0	0	0	0	0	65	65
	4143	6995	2781	2275	6810	3976	8084	9034	4416					4456	10496	3006	1906	5190	4944	9073	16470	4395
Number of up-regulated containing orthogroups by species in each nodes													Number of down-regulated containing orthogroups by species in each nodes
	Observed Count	Random expectation												Observed Count	Random expectation
Node_label*		Q001	Q01	Q05	Q95	Q99	Q999	MeanCount	MedianCount	Enrich	Signif		Node_label*		Q001	Q01	Q05	Q95	Q99	Q999	MeanCount	MedianCount	Enrich	Signif
N1	759	312	326	334	386	397	406	360	359	2.10833	***		N1	1493	501	516	526	591	602	609	558	559	2.67563	***
N2	323	270	280	290	343	356	367	317	317	1.01893	ns		N2	585	498	515	528	601	618	630	565	564	1.0354	ns
N3	28	19	22	25	44	49	51	35	35	0.8	ns		N3	47	44	49	53	78	83	87	65	65	0.723077	**
N7	302	306	318	333	390	403	413	361	361	0.836565	***		N7	242	262	274	283	336	347	358	310	310	0.780645	***
N12	64	51	57	61	88	92	101	74	74	0.864865	ns		N12	39	33	35	39	62	67	71	50	50	0.78	***
N15	213	200	209	217	264	273	289	241	241	0.883817	*		N15	159	147	155	162	203	213	222	183	183	0.868852	ns
N21	1166	878	902	918	1001	1023	1033	961	962	1.21332	***		N21	479	726	743	756	839	859	873	800	801	0.59875	***
N22	632	710	725	738	818	835	846	779	779	0.811297	***		N22	506	978	984	1000	1085	1104	1119	1043	1043	0.485139	***
Aeseve	1623	1890	1910	1932	2033	2051	2067	1982	1983	0.81887	***		Aeseve	1174	1660	1685	1705	1806	1827	1849	1754	1753	0.669327	***
Arahyp	2536	3838	3861	3884	3995	4016	4034	3941	3941	0.643491	***		Arahyp	2839	5198	5223	5250	5392	5417	5451	5320	5319	0.533647	***
Datglo	1840	1783	1795	1811	1890	1909	1917	1852	1852	0.993521	ns		Datglo	1394	1826	1836	1852	1932	1950	1961	1893	1892	0.736397	***
Hiprha	1295	1617	1626	1639	1708	1718	1729	1673	1672	0.774059	***		Hiprha	1080	1331	1337	1348	1412	1424	1436	1380	1380	0.782609	***
Lotjap	2736	3241	3262	3292	3413	3434	3468	3351	3350	0.816473	***		Lotjap	1582	2190	2206	2224	2331	2354	2374	2278	2277	0.694469	***
Lupalb	2134	2540	2552	2571	2659	2682	2697	2615	2615	0.816061	***		Lupalb	1713	2979	3000	3018	3124	3143	3152	3071	3072	0.557799	***
Medtru	2445	3527	3559	3580	3701	3727	3753	3641	3641	0.671519	***		Medtru	2711	4307	4325	4352	4480	4502	4536	4415	4414	0.614043	***
Mimpud	3520	5813	5840	5868	5982	6006	6035	5927	5927	0.593892	***		Mimpud	5143	9176	9209	9241	9395	9423	9477	9317	9317	0.552002	***
Parand	2932	3181	3203	3219	3303	3317	3331	3262	3262	0.898835	***		Parand	2318	3114	3133	3157	3247	3265	3274	3201	3202	0.724149	***
* See Figure S1 for the position of each node on the tree.

## Sheet: Supplementary Table 6
Supplementary Table 6: Species used for orthogroup reconstruction
Species_6letters_code	Species name	Group	Order	Family	Angio lineage	Source	AMS	RNS	Busco complete viridiplantae odb10
Aeseve	Aeschynomene evenia	Angiosperms	Fabales	Fabaceae	NFN	10.1038/s41467-021-21094-7	1	1	98.1
Alnglu	Alnus glutinosa	Angiosperms	Fagales	Betulaceae	NFN	10.1126/science.aat1743	1	1	75.1
Arahyp	Arachis hypogaea	Angiosperms	Fabales	Fabaceae	NFN	10.25739/hb5x-wx74	1	1	96.5
Aratha	Arabidopsis thaliana	Angiosperms	Brassicales	Brassicaceae	Eudicots non NFN	10.1093/nar/gkr1090	0	0	99.3
Begfuc	Begonia fuchsioides	Angiosperms	Cucurbitales	Begoniaceae	NFN	10.1126/science.aat1743	1	0	96.5
Betpen	Betula pendula	Angiosperms	Fagales	Fagaceae	NFN	10.1038/ng.3862	0	0	82.4
Carfan	Carpinus fangiana	Angiosperms	Fagales	Betulaceae	NFN	GCA_006937295.1	0	0	84.5
Casaus	Castanospermum australe	Angiosperms	Fabales	Fabaceae	NFN	10.1126/science.aat1743	1	0	93.8
Casgla	Casuarina glauca	Angiosperms	Fagales	Casuarinaceae	NFN	10.1126/science.aat1743	1	1	96
Cucmax	Cucurbita maxima	Angiosperms	Cucurbitales	Cucurbitaceae	NFN	10.1016/j.molp.2017.09.003	1	0	97.6
Datglo	Datisca glomerata	Angiosperms	Cucurbitales	Dasticaceae	NFN	10.1126/science.aat1743	1	1	90.5
Distri	Discaria trinervis	Angiosperms	Rosales	Rhamnaceae	NFN	10.1126/science.aat1743	1	1	93.2
Drydru	Dryas drummondii	Angiosperms	Rosales	Rosaceae	NFN	10.1126/science.aat1743	1	1	91.1
Fraves	Fragaria vesca	Angiosperms	Rosales	Rosaceae	NFN	10.1093/gigascience/gix124	1	0	98.4
Glymax	Glycine max	Angiosperms	Fabales	Fabaceae	NFN	10.1038/nature08670	1	1	99.5
Hiprha	Hippophae rhamnoides	Angiosperms	Rosales	Elaeagnaceae	NFN	10.1111/nph.18017	1	1	92
Jugreg	Juglans regia	Angiosperms	Fagales	Juglandaceae	NFN	10.1111/tpj.13207	1	0	98.2
Lagsic	Lagenaria siceraria	Angiosperms	Cucurbitales	Cucurbitaceae	NFN	10.1111/tpj.13722	1	0	89.6
Lupalb	Lupinus albus	Angiosperms	Fabales	Fabaceae	NFN	10.1038/s41467-019-14197-9	0	1	96.7
Lotjap	Lotus japonicus	Angiosperms	Fabales	Fabaceae	NFN	10.1101/2020.05.29.124313	1	1	94.8
Medtru	Medicago truncatula	Angiosperms	Fabales	Fabaceae	NFN	10.1038/s41477-018-0286-7	1	1	98.9
Mimpud	Mimosa pudica	Angiosperms	Fabales	Mimosoideae	NFN	This Study	1	1	98.6
Mornot	Morus notabilis	Angiosperms	Rosales	Moraceae	NFN	10.1038/ncomms3445	1	0	98.9
Nissch	Nissolia schottii	Angiosperms	Fabales	Fabaceae	NFN	10.1126/science.aat1743	1	0	93.6
Parand	Parasponia andersonii	Angiosperms	Rosales	Cannabaceae	NFN	10.1073/pnas.1721395115	1	1	95.8
Treori	Trema orientalis	Angiosperms	Rosales	Cannabaceae	NFN	10.1073/pnas.1721395115	1	0	93.9

## Sheet: Supplmentary Table 8
Supplementary Table 8: GO terms enriched in the GMI1000-induced specific response (Extended Data Fig. 2)
Term	Urn_Success	Urn_Failures	Trial_Success	Trial_effective	Urn_percentage_Success	Trial_percentage_Success	Pvalue_over	Pvalue_under	name	ontology	definition
GO:0055114	4168	69373	63	553	5.67	11.4	1.42642e-07	1	oxidation-reduction process	biological_process	A metabolic process that results in the removal or addition of one or more electrons to or from a substance, with or without the concomitant removal or addition of a proton or protons.
GO:0007623	34	73507	6	553	0.0462	1.08	1.97917e-07	1	circadian rhythm	biological_process	NA
GO:0008146	47	73494	6	553	0.0639	1.08	1.45458e-06	1	sulfotransferase activity	molecular_function	Catalysis of the transfer of a sulfate group from 3'-phosphoadenosine 5'-phosphosulfate to the hydroxyl group of an acceptor, producing the sulfated derivative and 3'-phosphoadenosine 5'-phosphate.
GO:0005576	620	72921	18	553	0.843	3.25	1.57059e-06	1	extracellular region	cellular_component	The space external to the outermost structure of a cell. For cells without external protective or external encapsulating structures this refers to space outside of the plasma membrane. This term covers the host cell environment outside an intracellular parasite.
GO:0071555	295	73246	12	553	0.401	2.17	3.07471e-06	1	cell wall organization	biological_process	NA
GO:0010333	160	73381	9	553	0.218	1.63	3.97395e-06	1	terpene synthase activity	molecular_function	Catalysis of the formation of cyclic terpenes through the cyclization of linear terpenes (e.g. isopentenyl-PP, geranyl-PP, farnesyl-PP and geranylgeranyl-PP) containing varying numbers of isoprene units.
GO:0030410	6	73535	3	553	0.00816	0.542	8.31666e-06	1	nicotianamine synthase activity	molecular_function	Catalysis of the reaction: 3 S-adenosyl-L-methionine(1+) = 3 S-methyl-5'-thioadenosine + 3 H(+) + nicotianamine.
GO:0030418	6	73535	3	553	0.00816	0.542	8.31666e-06	1	nicotianamine biosynthetic process	biological_process	The chemical reactions and pathways resulting in the formation of nicotianamine, 2(S),3'2(S),3''(S)-N-(N-(3-amino-3-carboxypropyl)-3-amino-3-carboxypropyl)-azetidine-2-carboxylic acid.
GO:0010114	19	73522	4	553	0.0258	0.723	1.12078e-05	1	response to red light	biological_process	Any process that results in a change in state or activity of a cell or an organism (in terms of movement, secretion, enzyme production, gene expression, etc.) as a result of a red light stimulus. Red light is electromagnetic radiation of wavelength of 580-700nm. An example of this response is seen at the beginning of many plant species developmental stages. These include germination, and the poin…
GO:0010218	21	73520	4	553	0.0286	0.723	1.71009e-05	1	response to far red light	biological_process	Any process that results in a change in state or activity of a cell or an organism (in terms of movement, secretion, enzyme production, gene expression, etc.) as a result of far red light stimulus. Far red light is electromagnetic radiation of wavelength 700-800nm. An example of this response is seen at the beginning of many plant species developmental stages. These include germination, and the p…
GO:0047927	24	73517	4	553	0.0326	0.723	2.98231e-05	0.999999	gibberellin-44 dioxygenase activity	molecular_function	Catalysis of the reaction: gibberellin 44 + 2-oxoglutarate + O2 = gibberellin 19 + succinate + CO2.
GO:0019419	2	73539	2	553	0.00272	0.362	5.64431e-05	1	sulfate reduction	biological_process	NA
GO:0071483	2	73539	2	553	0.00272	0.362	5.64431e-05	1	cellular response to blue light	biological_process	Any process that results in a change in state or activity of a cell (in terms of movement, secretion, enzyme production, gene expression, etc.) as a result of a blue light stimulus. Blue light is electromagnetic radiation with a wavelength of between 440 and 500nm.
GO:0048364	59	73482	5	553	0.0802	0.904	8.4578e-05	0.999994	root development	biological_process	The process whose specific outcome is the progression of the root over time, from its formation to the mature structure. The root is the water- and mineral-absorbing part of a plant which is usually underground, does not bear leaves, tends to grow downwards and is typically derived from the radicle of the embryo.
GO:0047911	32	73509	4	553	0.0435	0.723	9.62297e-05	0.999996	galacturan 1,4-alpha-galacturonidase activity	molecular_function	Catalysis of the reaction: [(1->4)-alpha-D-galacturonide](n) + H2O = [(1->4)-alpha-D-galacturonide](n-1) + D-galacturonate.
GO:0048046	306	73235	10	553	0.416	1.81	0.000125913	0.999975	apoplast	cellular_component	The cell membranes and intracellular regions in a plant are connected through plasmodesmata, and plants may be described as having two major compartments: the living symplast and the non-living apoplast. The apoplast is external to the plasma membrane and includes cell walls, intercellular spaces and the lumen of dead structures such as xylem vessels. Water and solutes pass freely through it.
GO:0016102	35	73506	4	553	0.0476	0.723	0.000137638	0.999994	diterpenoid biosynthetic process	biological_process	The chemical reactions and pathways resulting in the formation of diterpenoid compounds, terpenoids with four isoprene units.
GO:0016311	312	73229	10	553	0.424	1.81	0.000147361	0.99997	dephosphorylation	biological_process	The process of removing one or more phosphoric (ester or anhydride) residues from a molecule.
GO:0004650	150	73391	7	553	0.204	1.27	0.000152566	0.99998	polygalacturonase activity	molecular_function	Catalysis of the random hydrolysis of (1->4)-alpha-D-galactosiduronic linkages in pectate and other galacturonans.
GO:0033741	3	73538	2	553	0.00408	0.362	0.000168484	1	adenylyl-sulfate reductase (glutathione) activity	molecular_function	Catalysis of the reaction: AMP + glutathione disulfide + H(+) + sulfite = 5'-adenylyl sulfate + 2 glutathione.
GO:0000287	381	73160	11	553	0.518	1.99	0.000173625	0.999961	magnesium ion binding	molecular_function	Interacting selectively and non-covalently with magnesium (Mg) ions.
GO:0009813	165	73376	7	553	0.224	1.27	0.000273575	0.99996	flavonoid biosynthetic process	biological_process	The chemical reactions and pathways resulting in the formation of flavonoids, a group of phenolic derivatives containing a flavan skeleton.
GO:0043866	4	73537	2	553	0.00544	0.362	0.000335285	0.999998	adenylyl-sulfate reductase (thioredoxin) activity	molecular_function	Catalysis of the reaction: AMP + sulfite + thioredoxin disulfide = 5'-adenylyl sulfate + thioredoxin.
GO:0009440	19	73522	3	553	0.0258	0.542	0.000374619	0.999989	cyanate catabolic process	biological_process	The chemical reactions and pathways resulting in the breakdown of cyanate, NCO-, the anion of cyanic acid.
GO:0006979	356	73185	10	553	0.484	1.81	0.000419544	0.999904	response to oxidative stress	biological_process	Any process that results in a change in state or activity of a cell or an organism (in terms of movement, secretion, enzyme production, gene expression, etc.) as a result of oxidative stress, a state often resulting from exposure to high levels of reactive oxygen species, e.g. superoxide anions, hydrogen peroxide (H2O2), and hydroxyl radicals.
GO:0009505	192	73349	7	553	0.261	1.27	0.000677148	0.999885	plant-type cell wall	cellular_component	A more or less rigid stucture lying outside the cell membrane of a cell and composed of cellulose and pectin and other organic and inorganic substances.
GO:0008171	92	73449	5	553	0.125	0.904	0.000678135	0.999927	O-methyltransferase activity	molecular_function	Catalysis of the transfer of a methyl group to the oxygen atom of an acceptor molecule.
GO:0020037	1170	72371	20	553	1.59	3.62	0.000685443	0.999729	heme binding	molecular_function	Interacting selectively and non-covalently with heme, any compound of iron complexed in a porphyrin (tetrapyrrole) ring.
GO:0004781	6	73535	2	553	0.00816	0.362	0.000829872	0.999992	sulfate adenylyltransferase (ATP) activity	molecular_function	Catalysis of the reaction: ATP + sulfate = diphosphate + adenylylsulfate.
GO:0006253	6	73535	2	553	0.00816	0.362	0.000829872	0.999992	dCTP catabolic process	biological_process	The chemical reactions and pathways resulting in the breakdown of dCTP, deoxycytidine triphosphate.
GO:0006844	6	73535	2	553	0.00816	0.362	0.000829872	0.999992	acyl carnitine transport	biological_process	The directed movement of acyl carnitine into, out of or within a cell, or between cells, by means of some agent such as a transporter or pore. Acyl carnitine is the condensation product of a carboxylic acid and carnitine and is the transport form for a fatty acid crossing the mitochondrial membrane.
GO:0010017	6	73535	2	553	0.00816	0.362	0.000829872	0.999992	red or far-red light signaling pathway	biological_process	The series of molecular signals initiated upon sensing by photoreceptor molecules of red light or far red light. Red light is electromagnetic radiation of wavelength of 580-700nm. Far red light is electromagnetic radiation of wavelength 700-800nm. An example of this response is seen at the beginning of many plant species developmental stages. These include germination, and the point when cotyledo…
GO:0016987	6	73535	2	553	0.00816	0.362	0.000829872	0.999992	sigma factor activity	molecular_function	NA
GO:0042262	6	73535	2	553	0.00816	0.362	0.000829872	0.999992	DNA protection	biological_process	Any process in which DNA is protected from damage by, for example, oxidative stress.
GO:0047840	6	73535	2	553	0.00816	0.362	0.000829872	0.999992	dCTP diphosphatase activity	molecular_function	Catalysis of the reaction: dCTP + H2O = dCMP + diphosphate.
GO:2000142	6	73535	2	553	0.00816	0.362	0.000829872	0.999992	regulation of DNA-templated transcription, initiation	biological_process	Any process that modulates the frequency, rate or extent of DNA-templated transcription initiation.
GO:0098869	323	73218	9	553	0.439	1.63	0.000850837	0.999805	cellular oxidant detoxification	biological_process	Any process carried out at the cellular level that reduces or removes the toxicity superoxide radicals or hydrogen peroxide.
GO:0016210	27	73514	3	553	0.0367	0.542	0.00108141	0.999952	naringenin-chalcone synthase activity	molecular_function	Catalysis of the reaction: 3 malonyl-CoA + 4-coumaroyl-CoA = 4 CoA + naringenin chalcone + 3 CO2.
GO:0009506	553	72988	12	553	0.752	2.17	0.00114039	0.999656	plasmodesma	cellular_component	A fine cytoplasmic channel, found in all higher plants, that connects the cytoplasm of one cell to that of an adjacent cell.
GO:0050794	62	73479	4	553	0.0843	0.723	0.00124961	0.999893	regulation of cellular process	biological_process	NA
GO:0030755	29	73512	3	553	0.0394	0.542	0.00133595	0.999935	quercetin 3-O-methyltransferase activity	molecular_function	Catalysis of the reaction: S-adenosyl-L-methionine + 3,5,7,3',4'-pentahydroxyflavone = S-adenosyl-L-homocysteine + 3-methoxy-5,7,3',4'-tetrahydroxy-flavone.
GO:0006952	280	73261	8	553	0.381	1.45	0.00139062	0.999694	defense response	biological_process	NA
GO:0050789	30	73511	3	553	0.0408	0.542	0.00147614	0.999926	regulation of biological process	biological_process	NA
GO:0009629	8	73533	2	553	0.0109	0.362	0.0015337	0.999977	response to gravity	biological_process	Any process that results in a change in state or activity of a cell or an organism (in terms of movement, secretion, enzyme production, gene expression, etc.) as a result of a gravitational stimulus.
GO:0048731	8	73533	2	553	0.0109	0.362	0.0015337	0.999977	system development	biological_process	The process whose specific outcome is the progression of an organismal system over time, from its formation to the mature structure. A system is a regularly interacting or interdependent group of organs or tissues that work together to carry out a given biological process.
GO:0004103	9	73532	2	553	0.0122	0.362	0.00196209	0.999966	choline kinase activity	molecular_function	Catalysis of the reaction: ATP + choline = ADP + choline phosphate + 2 H(+).
GO:0033883	9	73532	2	553	0.0122	0.362	0.00196209	0.999966	pyridoxal phosphatase activity	molecular_function	Catalysis of the reaction: pyridoxal 5'-phosphate + H2O = pyridoxal + phosphate.
GO:0047216	9	73532	2	553	0.0122	0.362	0.00196209	0.999966	inositol 3-alpha-galactosyltransferase activity	molecular_function	Catalysis of the reaction: myo-inositol + UDP-galactose = O-alpha-D-galactosyl-(1,3)-1D-myo-inositol + UDP.
GO:0046872	2142	71399	29	553	2.91	5.24	0.00197606	0.999003	metal ion binding	molecular_function	Interacting selectively and non-covalently with any metal ion.
GO:0006730	71	73470	4	553	0.0965	0.723	0.00206402	0.999796	one-carbon metabolic process	biological_process	NA
GO:0009926	35	73506	3	553	0.0476	0.542	0.00231435	0.999862	auxin polar transport	biological_process	The unidirectional movement of auxin in the stem from tip to base along the vector of gravity or basipetally.
GO:0016020	3198	70343	39	553	4.35	7.05	0.0023895	0.998654	membrane	cellular_component	A lipid bilayer along with all the proteins and protein complexes embedded in it an attached to it.
GO:0003878	10	73531	2	553	0.0136	0.362	0.00244041	0.999951	ATP citrate synthase activity	molecular_function	NA
GO:0005623	539	73002	11	553	0.733	1.99	0.00288569	0.999083	cell	cellular_component	The basic structural and functional unit of all organisms. Includes the plasma membrane and any external encapsulating structures such as the cell wall and cell envelope.
GO:0010207	11	73530	2	553	0.015	0.362	0.0029679	0.999933	photosystem II assembly	biological_process	The aggregation, arrangement and bonding together of a set of components to form a photosystem II complex on the thylakoid membrane. The photosystem II complex consists of at least 20 polypeptides and around 80 cofactors in most organisms.
GO:0071472	11	73530	2	553	0.015	0.362	0.0029679	0.999933	cellular response to salt stress	biological_process	Any process that results in a change in state or activity of a cell (in terms of movement, secretion, enzyme production, gene expression, etc.) as a result of a stimulus indicating an increase or decrease in the concentration of salt (particularly but not exclusively sodium and chloride ions) in the environment.
GO:0006826	129	73412	5	553	0.175	0.904	0.00302726	0.999541	iron ion transport	biological_process	NA
GO:0004089	39	73502	3	553	0.053	0.542	0.0031606	0.999789	carbonate dehydratase activity	molecular_function	Catalysis of the reaction: H2CO3 = CO2 + H2O.
GO:0004601	253	73288	7	553	0.344	1.27	0.00325371	0.999272	peroxidase activity	molecular_function	NA
GO:0009686	81	73460	4	553	0.11	0.723	0.00333233	0.999622	gibberellin biosynthetic process	biological_process	The chemical reactions and pathways resulting in the formation of gibberellin. Gibberellins are a class of highly modified terpenes that function as plant growth regulators.
GO:0016762	81	73460	4	553	0.11	0.723	0.00333233	0.999622	xyloglucan:xyloglucosyl transferase activity	molecular_function	NA
GO:0009617	12	73529	2	553	0.0163	0.362	0.00354379	0.999912	response to bacterium	biological_process	NA
GO:0010099	12	73529	2	553	0.0163	0.362	0.00354379	0.999912	regulation of photomorphogenesis	biological_process	Any process that modulates the rate or extent of photomorphogenesis.
GO:0015301	41	73500	3	553	0.0558	0.542	0.00364593	0.999743	anion:anion antiporter activity	molecular_function	NA
GO:0010411	86	73455	4	553	0.117	0.723	0.00413027	0.999502	xyloglucan metabolic process	biological_process	The chemical reactions and pathways involving xyloglucan, the cross-linking glycan composed of (1->4)-beta-D-glucan backbone substituted at regular intervals with beta-D-xylosyl-(1->6) residues, which is present in the primary cell wall of most higher plants.
GO:0008271	45	73496	3	553	0.0612	0.542	0.00474687	0.999631	secondary active sulfate transmembrane transporter activity	molecular_function	Enables the secondary active transfer of sulfate from one side of a membrane to the other. Secondary active transport is the transfer of a solute across a membrane, up its concentration gradient. The transporter binds the solute and undergoes a series of conformational changes. Transport works equally well in either direction and is driven by a chemiosmotic source of energy. Secondary active tran…
GO:0008194	272	73269	7	553	0.37	1.27	0.00481718	0.998842	UDP-glycosyltransferase activity	molecular_function	Catalysis of the transfer of a glycosyl group from a UDP-sugar to a small hydrophobic molecule.
GO:0004373	14	73527	2	553	0.019	0.362	0.00483776	0.999855	glycogen (starch) synthase activity	molecular_function	Catalysis of the reaction: UDP-glucose + (1,4)-alpha-D-glucosyl(n) = UDP + (1,4)-alpha-D-glucosyl(n+1).
GO:0031540	15	73526	2	553	0.0204	0.362	0.00555436	0.99982	regulation of anthocyanin biosynthetic process	biological_process	Any process that modulates the frequency, rate or extent of the chemical reactions and pathways resulting in the formation of anthocyanins.
GO:0042744	215	73326	6	553	0.292	1.08	0.00602164	0.998694	hydrogen peroxide catabolic process	biological_process	The chemical reactions and pathways resulting in the breakdown of hydrogen peroxide (H2O2).
GO:0019953	16	73525	2	553	0.0218	0.362	0.00631638	0.99978	sexual reproduction	biological_process	A reproduction process that creates a new organism by combining the genetic material of two gametes, which may come from two organisms or from a single organism, in the case of self-fertilizing hermaphrodites, e.g. C. elegans, or self-fertilization in plants. It occurs both in eukaryotes and prokaryotes: in multicellular eukaryotic organisms, an individual is created anew
GO:0019438	100	73441	4	553	0.136	0.723	0.00702644	0.999011	aromatic compound biosynthetic process	biological_process	The chemical reactions and pathways resulting in the formation of aromatic compounds, any substance containing an aromatic carbon ring.
GO:0004775	17	73524	2	553	0.0231	0.362	0.00712312	0.999734	succinate-CoA ligase (ADP-forming) activity	molecular_function	Catalysis of the reaction: ATP + succinate + CoA = ADP + succinyl-CoA + phosphate.
GO:0006657	17	73524	2	553	0.0231	0.362	0.00712312	0.999734	CDP-choline pathway	biological_process	The phosphatidylcholine biosynthetic process that begins with the phosphorylation of choline and ends with the combination of CDP-choline with diacylglycerol to form phosphatidylcholine.
GO:0042709	17	73524	2	553	0.0231	0.362	0.00712312	0.999734	succinate-CoA ligase complex	cellular_component	A heterodimeric enzyme complex, usually composed of an alpha and beta chain. Functions in the TCA cycle, hydrolyzing succinyl-CoA into succinate and CoA, thereby forming ATP or GTP.
GO:0005985	1060	72481	16	553	1.44	2.89	0.00730794	0.996785	sucrose metabolic process	biological_process	The chemical reactions and pathways involving sucrose, the disaccharide fructofuranosyl-glucopyranoside.
GO:0009921	1	73540	1	553	0.00136	0.181	0.00751961	1	auxin efflux carrier complex	cellular_component	The protein complex associated with the plasma membrane of certain plant cells (e.g. root cortex, epidermal cells) that functions to transport auxin out of the cell.
GO:0048511	1	73540	1	553	0.00136	0.181	0.00751961	1	rhythmic process	biological_process	Any process pertinent to the generation and maintenance of rhythms in the physiology of an organism.
GO:0042546	102	73439	4	553	0.139	0.723	0.00752635	0.99892	cell wall biogenesis	biological_process	A cellular process that results in the biosynthesis of constituent macromolecules, assembly, and arrangement of constituent parts of a cell wall. Includes biosynthesis of constituent macromolecules, such as proteins and polysaccharides, and those macromolecular modifications that are involved in synthesis or assembly of the cellular component. A cell wall is the rigid or semi-rigid envelope lying…
GO:0046658	298	73243	7	553	0.405	1.27	0.00779763	0.997949	anchored component of plasma membrane	cellular_component	The component of the plasma membrane consisting of the gene products that are tethered to the membrane only by a covalently attached anchor, such as a lipid group, that is embedded in the membrane. Gene products with peptide sequences that are embedded in the membrane are excluded from this grouping.
GO:0016758	299	73242	7	553	0.407	1.27	0.00793437	0.997906	transferase activity, transferring hexosyl groups	molecular_function	Catalysis of the transfer of a hexosyl group from one compound (donor) to another (acceptor).
GO:0045454	301	73240	7	553	0.409	1.27	0.00821315	0.997819	cell redox homeostasis	biological_process	NA
GO:0006804	303	73238	7	553	0.412	1.27	0.00849906	0.997728	obsolete peroxidase reaction	biological_process	OBSOLETE. (Was not defined before being made obsolete).
GO:0009501	19	73522	2	553	0.0258	0.362	0.00886788	0.999625	amyloplast	cellular_component	A plastid whose main function is to synthesize and store starch.
GO:0000103	21	73520	2	553	0.0286	0.362	0.010783	0.999492	sulfate assimilation	biological_process	NA
GO:0004128	21	73520	2	553	0.0286	0.362	0.010783	0.999492	cytochrome-b5 reductase activity, acting on NAD(P)H	molecular_function	Catalysis of the reaction: NAD(P)H + H+ + 2 ferricytochrome b(5) = NAD(P)+ + 2 ferrocytochrome b(5).
GO:0046274	63	73478	3	553	0.0857	0.542	0.0120283	0.998674	lignin catabolic process	biological_process	The chemical reactions and pathways resulting in the breakdown of lignins, a class of polymers of phenylpropanoid units.
GO:0009690	24	73517	2	553	0.0326	0.362	0.0139633	0.999239	cytokinin metabolic process	biological_process	The chemical reactions and pathways involving cytokinins, a class of adenine-derived compounds that can function in plants as growth regulators.
GO:0019139	24	73517	2	553	0.0326	0.362	0.0139633	0.999239	cytokinin dehydrogenase activity	molecular_function	NA
GO:0045487	24	73517	2	553	0.0326	0.362	0.0139633	0.999239	gibberellin catabolic process	biological_process	The chemical reactions and pathways resulting in the breakdown of gibberellin. Gibberellins are a class of highly modified terpenes that function as plant growth regulators.
GO:0052634	24	73517	2	553	0.0326	0.362	0.0139633	0.999239	C-19 gibberellin 2-beta-dioxygenase activity	molecular_function	Catalysis of the reaction: a C-19 gibberellin + 2-oxoglutarate + O2 = a C-19 2-beta-hydroxygibberellin + succinate + CO2. C-19 gibberellin refers to a gibberellin with nineteen carbons.
GO:2000280	24	73517	2	553	0.0326	0.362	0.0139633	0.999239	regulation of root development	biological_process	Any process that modulates the frequency, rate or extent of root development.
GO:0052716	67	73474	3	553	0.0911	0.542	0.0141948	0.998333	hydroquinone:oxygen oxidoreductase activity	molecular_function	Catalysis of the reaction: 4 hydroquinone + O2 = 4 benzosemiquinone + 4 H2O.
GO:0009540	2	73539	1	553	0.00272	0.181	0.0149828	0.999944	zeaxanthin epoxidase [overall] activity	molecular_function	Catalysis of the reactions: zeaxanthin + NAD(P)H + H+ + O2 = antheraxanthin + NAD(P)+ + H2O
GO:0030643	2	73539	1	553	0.00272	0.181	0.0149828	0.999944	cellular phosphate ion homeostasis	biological_process	Any process involved in the maintenance of an internal steady state of phosphate ions at the level of a cell.
GO:0032442	2	73539	1	553	0.00272	0.181	0.0149828	0.999944	phenylcoumaran benzylic ether reductase activity	molecular_function	Catalysis of the NADPH-dependent 7-O-4' reduction of phenylcoumaran lignans to the corresponding diphenols
GO:0102042	2	73539	1	553	0.00272	0.181	0.0149828	0.999944	dehydroquinate synthase activity	molecular_function	Catalysis of the reaction: 2-amino-2,3,7-trideoxy-D-lyxo-hept-6-ulosonic acid + H2O + NAD = 3-dehydroquinate + ammonium + NADH + H+.
GO:0004866	69	73472	3	553	0.0938	0.542	0.0153555	0.998142	endopeptidase inhibitor activity	molecular_function	Stops, prevents or reduces the activity of an endopeptidase, any enzyme that hydrolyzes nonterminal peptide bonds in polypeptides.
GO:0006880	26	73515	2	553	0.0354	0.362	0.0162807	0.999033	intracellular sequestering of iron ion	biological_process	The process of binding or confining iron ions in an intracellular area such that they are separated from other components of a biological system.
GO:0005381	27	73514	2	553	0.0367	0.362	0.0174967	0.998919	iron ion transmembrane transporter activity	molecular_function	NA
GO:1902358	74	73467	3	553	0.101	0.542	0.0184851	0.997599	sulfate transmembrane transport	biological_process	The directed movement of sulfate across a membrane.
GO:0004791	28	73513	2	553	0.0381	0.362	0.0187499	0.998796	thioredoxin-disulfide reductase activity	molecular_function	Catalysis of the reaction: NADP(+) + thioredoxin = H(+) + NADPH + thioredoxin disulfide.
GO:0051213	279	73262	6	553	0.379	1.08	0.0196857	0.994483	dioxygenase activity	molecular_function	Catalysis of an oxidation-reduction (redox) reaction in which both atoms of oxygen from one molecule of O2 are incorporated into the (reduced) product(s) of the reaction. The two atoms of oxygen may be distributed between two different products.
GO:0015035	136	73405	4	553	0.185	0.723	0.0198167	0.996206	protein disulfide oxidoreductase activity	molecular_function	NA
GO:0006118	625	72916	10	553	0.85	1.81	0.0212405	0.991531	obsolete electron transport	biological_process	OBSOLETE. The transport of electrons from an electron donor to an electron acceptor.
GO:0009553	30	73511	2	553	0.0408	0.362	0.0213658	0.998524	embryo sac development	biological_process	NA
GO:0003993	79	73462	3	553	0.107	0.542	0.0219419	0.996955	acid phosphatase activity	molecular_function	Catalysis of the reaction: an orthophosphoric monoester + H2O = an alcohol + phosphate, with an acid pH optimum.
GO:0016763	3	73538	1	553	0.00408	0.181	0.0223899	0.999832	transferase activity, transferring pentosyl groups	molecular_function	Catalysis of the transfer of a pentosyl group from one compound (donor) to another (acceptor).
GO:0052837	3	73538	1	553	0.00408	0.181	0.0223899	0.999832	thiazole biosynthetic process	biological_process	The chemical reactions and pathways resulting in the formation of a thiazole, a five-membered heterocyclic ring structure containing a sulfur in the 1-position and a nitrogen in the 3-position.
GO:0052923	3	73538	1	553	0.00408	0.181	0.0223899	0.999832	all-trans-nonaprenyl-diphosphate synthase (geranyl-diphosphate specific) activity	molecular_function	Catalysis of the reaction: geranyl diphosphate + 7 isopentenyl diphosphate = 7 diphosphate + all-trans-nonaprenyl diphosphate.
GO:0046983	818	72723	12	553	1.11	2.17	0.0225724	0.990038	protein dimerization activity	molecular_function	The formation of a protein dimer, a macromolecular structure consists of two noncovalently associated identical or nonidentical subunits.
GO:0006662	31	73510	2	553	0.0422	0.362	0.0227273	0.998375	glycerol ether metabolic process	biological_process	The chemical reactions and pathways involving glycerol ethers, any anhydride formed between two organic hydroxy compounds, one of which is glycerol.
GO:0045486	31	73510	2	553	0.0422	0.362	0.0227273	0.998375	naringenin 3-dioxygenase activity	molecular_function	Catalysis of the reaction: naringenin + 2-oxoglutarate + O2 = dihydrokaempferol + succinate + CO2.
GO:0019497	81	73460	3	553	0.11	0.542	0.0234165	0.996668	hexachlorocyclohexane metabolic process	biological_process	The chemical reactions and pathways involving hexachlorocyclohexane, a cyclohexane derivative with 6 chlorine atoms attached to the hexane ring. Hexachlorocyclohexane consists of a mixture of 8 different isomers and was used a commercial insecticide. It is persistent in the environment, causing serious soil pollution.
GO:0005887	372	73169	7	553	0.506	1.27	0.0234873	0.992336	integral component of plasma membrane	cellular_component	The component of the plasma membrane consisting of the gene products and protein complexes having at least some part of their peptide sequence embedded in the hydrophobic region of the membrane.
GO:0019252	34	73507	2	553	0.0462	0.362	0.0270182	0.997872	starch biosynthetic process	biological_process	The chemical reactions and pathways resulting in the formation of starch, the most important reserve polysaccharide in plants.
GO:0008237	35	73506	2	553	0.0476	0.362	0.0285154	0.997686	metallopeptidase activity	molecular_function	Catalysis of the hydrolysis of peptide bonds by a mechanism in which water acts as a nucleophile, one or two metal ions hold the water molecule in place, and charged amino acid side chains are ligands for the metal ions.
GO:0005982	1048	72493	14	553	1.43	2.53	0.0292538	0.98569	starch metabolic process	biological_process	The chemical reactions and pathways involving starch, the most important reserve polysaccharide in plants. It is a glucan consisting of two components, amylose and amylopectin, which are both glucose homopolymers. Starch is synthesized as a temporary storage form of carbon and can be catabolized to produce sucrose.
GO:0006206	227	73314	5	553	0.309	0.904	0.0292795	0.992228	pyrimidine nucleobase metabolic process	biological_process	The chemical reactions and pathways involving pyrimidine nucleobases, 1,3-diazine, organic nitrogenous bases.
GO:0000323	4	73537	1	553	0.00544	0.181	0.0297415	0.999665	lytic vacuole	cellular_component	A vacuole that is maintained at an acidic pH and which contains degradative enzymes, including a wide variety of acid hydrolases.
GO:0004413	4	73537	1	553	0.00544	0.181	0.0297415	0.999665	homoserine kinase activity	molecular_function	Catalysis of the reaction: L-homoserine + ATP = O-phospho-L-homoserine + ADP + 2 H(+).
GO:0004479	4	73537	1	553	0.00544	0.181	0.0297415	0.999665	methionyl-tRNA formyltransferase activity	molecular_function	NA
GO:0004668	4	73537	1	553	0.00544	0.181	0.0297415	0.999665	protein-arginine deiminase activity	molecular_function	Catalysis of the reaction: protein L-arginine + H2O = protein L-citrulline + NH3. This reaction is calcium-dependent.
GO:0004837	4	73537	1	553	0.00544	0.181	0.0297415	0.999665	tyrosine decarboxylase activity	molecular_function	Catalysis of the reaction: L-tyrosine = tyramine + CO2.
GO:0005222	4	73537	1	553	0.00544	0.181	0.0297415	0.999665	intracellular cAMP-activated cation channel activity	molecular_function	Enables the transmembrane transfer of a cation by a channel that opens when intracellular cAMP has been bound by the channel complex or one of its constituent parts.
GO:0007263	4	73537	1	553	0.00544	0.181	0.0297415	0.999665	nitric oxide mediated signal transduction	biological_process	Any intracellular signal transduction in which the signal is passed on within the cell via nitric oxide (NO). Includes synthesis of nitric oxide, receptors/sensors for nitric oxide (such as soluble guanylyl cyclase/sGC) and downstream effectors that further transmit the signal within the cell. Nitric oxide transmits its downstream effects through either cyclic GMP (cGMP)-dependent or independent …
GO:0008908	4	73537	1	553	0.00544	0.181	0.0297415	0.999665	isochorismatase activity	molecular_function	Catalysis of the reaction: H(2)O + isochorismate = 2,3-dihydroxy-2,3-dihydrobenzoate + pyruvate.
GO:0009446	4	73537	1	553	0.00544	0.181	0.0297415	0.999665	putrescine biosynthetic process	biological_process	The chemical reactions and pathways resulting in the formation of putrescine, 1,4-diaminobutane
GO:0009925	4	73537	1	553	0.00544	0.181	0.0297415	0.999665	basal plasma membrane	cellular_component	The region of the plasma membrane located at the basal end of the cell. Often used in reference to animal polarized epithelial membranes, where the basal membrane is the part attached to the extracellular matrix, or in plant cells, where the basal membrane is defined with respect to the zygotic axis.
GO:0017071	4	73537	1	553	0.00544	0.181	0.0297415	0.999665	intracellular cyclic nucleotide activated cation channel complex	cellular_component	A protein complex that forms a transmembrane channel through which cations ions may pass in response to an intracellular cyclic nucleotide binding to the channel complex or one of its constituent parts.
GO:0017110	4	73537	1	553	0.00544	0.181	0.0297415	0.999665	nucleoside-diphosphatase activity	molecular_function	Catalysis of the reaction: a nucleoside diphosphate + H2O = a nucleotide + phosphate.
GO:0043273	4	73537	1	553	0.00544	0.181	0.0297415	0.999665	CTPase activity	molecular_function	NA
GO:0047632	4	73537	1	553	0.00544	0.181	0.0297415	0.999665	agmatine deiminase activity	molecular_function	Catalysis of the reaction: agmatine + H2O = N-carbamoylputrescine + NH3.
GO:0050126	4	73537	1	553	0.00544	0.181	0.0297415	0.999665	N-carbamoylputrescine amidase activity	molecular_function	Catalysis of the reaction: N-carbamoylputrescine + H(2)O + 2 H(+) = CO(2) + NH(4)(+) + putrescine.
GO:0070509	4	73537	1	553	0.00544	0.181	0.0297415	0.999665	calcium ion import	biological_process	The directed movement of calcium ions into a cell or organelle.
GO:0071951	4	73537	1	553	0.00544	0.181	0.0297415	0.999665	conversion of methionyl-tRNA to N-formyl-methionyl-tRNA	biological_process	The modification process that results in the conversion of methionine charged on a tRNA(fMet) to N-formyl-methionine-tRNA(fMet).
GO:0022857	480	73061	8	553	0.653	1.45	0.0301741	0.988737	transmembrane transporter activity	molecular_function	NA
GO:0006771	90	73451	3	553	0.122	0.542	0.0307005	0.995145	riboflavin metabolic process	biological_process	The chemical reactions and pathways involving riboflavin (vitamin B2), the precursor for the coenzymes flavin mononucleotide (FMN) and flavin adenine dinucleotide (FAD).
GO:0009753	37	73504	2	553	0.0503	0.362	0.0316066	0.997283	response to jasmonic acid	biological_process	Any process that results in a change in state or activity of a cell or an organism (in terms of movement, secretion, enzyme production, gene expression, etc.) as a result of a jasmonic acid stimulus.
GO:0010224	37	73504	2	553	0.0503	0.362	0.0316066	0.997283	response to UV-B	biological_process	Any process that results in a change in state or activity of a cell or an organism (in terms of movement, secretion, enzyme production, gene expression, etc.) as a result of a UV-B radiation stimulus. UV-B radiation (UV-B light) spans the wavelengths 280 to 315 nm.
GO:0015743	37	73504	2	553	0.0503	0.362	0.0316066	0.997283	malate transport	biological_process	The directed movement of malate into, out of or within a cell, or between cells, by means of some agent such as a transporter or pore.
GO:0034219	160	73381	4	553	0.218	0.723	0.033282	0.992524	carbohydrate transmembrane transport	biological_process	The process in which a carbohydrate is transported across a membrane.
GO:0009055	316	73225	6	553	0.43	1.08	0.0333504	0.989461	electron transfer activity	molecular_function	NA
GO:0009705	161	73380	4	553	0.219	0.723	0.0339345	0.992331	plant-type vacuole membrane	cellular_component	The lipid bilayer surrounding a vacuole that retains the same shape regardless of cell cycle phase. The membrane separates its contents from the cytoplasm of the cell. An example of this component is found in Arabidopsis thaliana.
GO:0005179	5	73536	1	553	0.0068	0.181	0.0370379	0.999444	hormone activity	molecular_function	The action characteristic of a hormone, any substance formed in very small amounts in one specialized organ or group of cells and carried (sometimes in the bloodstream) to another organ or group of cells in the same organism, upon which it has a specific regulatory action. The term was originally applied to agents with a stimulatory physiological action in vertebrate animals (as opposed to a chal…
GO:0009688	5	73536	1	553	0.0068	0.181	0.0370379	0.999444	abscisic acid biosynthetic process	biological_process	The chemical reactions and pathways resulting in the formation of abscisic acid, 5-(1-hydroxy-2,6,6,trimethyl-4-oxocyclohex-2-en-1-y1)-3-methylpenta-2,4-dienoic acid.
GO:0009807	5	73536	1	553	0.0068	0.181	0.0370379	0.999444	lignan biosynthetic process	biological_process	The chemical reactions and pathways resulting in the formation of lignans, any member of a class of plant metabolites related to lignins. Lignans are usually found as phenylpropanoid dimers in which the phenylpropanoid units are linked tail to tail and thus having a 2,3 dibenzylbutane skeleton, but higher oligomers can also exist.
GO:0010026	5	73536	1	553	0.0068	0.181	0.0370379	0.999444	trichome differentiation	biological_process	NA
GO:0015081	5	73536	1	553	0.0068	0.181	0.0370379	0.999444	sodium ion transmembrane transporter activity	molecular_function	NA
GO:0033961	5	73536	1	553	0.0068	0.181	0.0370379	0.999444	cis-stilbene-oxide hydrolase activity	molecular_function	Catalysis of the reaction: cis-stilbene oxide + H2O = (+)-(1R,2R)-1,2-diphenylethane-1,2-diol.
GO:0050664	5	73536	1	553	0.0068	0.181	0.0370379	0.999444	oxidoreductase activity, acting on NAD(P)H, oxygen as acceptor	molecular_function	Catalysis of an oxidation-reduction (redox) reaction in which NADH or NADPH acts as a hydrogen or electron donor and reduces an oxygen molecule.
GO:0102241	5	73536	1	553	0.0068	0.181	0.0370379	0.999444	soyasaponin III rhamnosyltransferase activity	molecular_function	Catalysis of the reaction: UDP-L-rhamnose + soyasaponin III <=> H+ + UDP + soyasaponin I.
GO:0071421	41	73500	2	553	0.0558	0.362	0.0381609	0.996354	manganese ion transmembrane transport	biological_process	A process in which a manganese ion is transported from one side of a membrane to the other by means of some agent such as a transporter or pore.
GO:0030026	42	73499	2	553	0.0571	0.362	0.0398737	0.996095	cellular manganese ion homeostasis	biological_process	Any process involved in the maintenance of an internal steady state of manganese ions at the level of a cell.
GO:0016705	331	73210	6	553	0.45	1.08	0.0402931	0.98669	oxidoreductase activity, acting on paired donors, with incorporation or reduction of molecular oxygen	molecular_function	Catalysis of an oxidation-reduction (redox) reaction in which hydrogen or electrons are transferred from each of two donors, and molecular oxygen is reduced or incorporated into a donor.
GO:0019538	44	73497	2	553	0.0598	0.362	0.0433847	0.995545	protein metabolic process	biological_process	NA
GO:0019722	44	73497	2	553	0.0598	0.362	0.0433847	0.995545	calcium-mediated signaling	biological_process	Any intracellular signal transduction in which the signal is passed on within the cell via calcium ions.
GO:0005242	6	73535	1	553	0.00816	0.181	0.0442795	0.99917	inward rectifier potassium channel activity	molecular_function	Enables the transmembrane transfer of a potassium ion by an inwardly-rectifying voltage-gated channel. An inwardly rectifying current-voltage relation is one where at any given driving force the inward flow of K+ ions exceeds the outward flow for the opposite driving force. The inward-rectification is due to a voltage-dependent block of the channel pore by a specific ligand or ligands, and as a r…
GO:0010540	6	73535	1	553	0.00816	0.181	0.0442795	0.99917	basipetal auxin transport	biological_process	The unidirectional movement of auxin from the apex to base of an organ, including the shoot, leaf, primary root, or lateral root.
GO:0033214	6	73535	1	553	0.00816	0.181	0.0442795	0.99917	siderophore-dependent iron import into cell	biological_process	NA
GO:0036422	6	73535	1	553	0.00816	0.181	0.0442795	0.99917	heptaprenyl diphosphate synthase activity	molecular_function	Catalysis of the reaction: (2E,6E)-farnesyl diphosphate + 4 isopentenyl diphosphate = 4 diphosphate + all-trans-heptaprenyl diphosphate.
GO:0045259	6	73535	1	553	0.00816	0.181	0.0442795	0.99917	proton-transporting ATP synthase complex	cellular_component	NA
GO:0050309	6	73535	1	553	0.00816	0.181	0.0442795	0.99917	sugar-terminal-phosphatase activity	molecular_function	Catalysis of the reaction: H2O + sugar phosphorylated on the terminal carbon = a sugar + phosphate.
GO:0051980	6	73535	1	553	0.00816	0.181	0.0442795	0.99917	iron-nicotianamine transmembrane transporter activity	molecular_function	Enables the transfer of the iron chelate iron-nicotianamine (Fe-NA) from one side of a membrane to the other.
GO:1901371	6	73535	1	553	0.00816	0.181	0.0442795	0.99917	regulation of leaf morphogenesis	biological_process	Any process that modulates the frequency, rate or extent of leaf morphogenesis.
GO:0034620	45	73496	2	553	0.0612	0.362	0.0451818	0.995253	cellular response to unfolded protein	biological_process	Any process that results in a change in state or activity of a cell (in terms of movement, secretion, enzyme production, gene expression, etc.) as a result of an unfolded protein stimulus.
GO:0061408	47	73494	2	553	0.0639	0.362	0.0488567	0.994635	positive regulation of transcription from RNA polymerase II promoter in response to heat stress	biological_process	Any process that increases the frequency, rate or extent of transcription from an RNA polymerase II promoter as a result of a heat stimulus, a temperature stimulus above the optimal temperature for that organism.
GO:0006012	264	73277	5	553	0.359	0.904	0.0503292	0.984553	galactose metabolic process	biological_process	The chemical reactions and pathways involving galactose, the aldohexose galacto-hexose. D-galactose is widely distributed in combined form in plants, animals and microorganisms as a constituent of oligo- and polysaccharides
GO:0005384	48	73493	2	553	0.0653	0.362	0.0507335	0.994309	manganese ion transmembrane transporter activity	molecular_function	Enables the transfer of manganese (Mn) ions from one side of a membrane to the other.
GO:0005506	1032	72509	13	553	1.4	2.35	0.0510033	0.973822	iron ion binding	molecular_function	Interacting selectively and non-covalently with iron (Fe) ions.
GO:0010033	7	73534	1	553	0.00952	0.181	0.0514667	0.998844	response to organic substance	biological_process	NA
GO:0016206	7	73534	1	553	0.00952	0.181	0.0514667	0.998844	catechol O-methyltransferase activity	molecular_function	Catalysis of the reaction: S-adenosyl-L-methionine + a catechol = S-adenosyl-L-homocysteine + a guaiacol.
GO:0030198	7	73534	1	553	0.00952	0.181	0.0514667	0.998844	extracellular matrix organization	biological_process	A process that is carried out at the cellular level which results in the assembly, arrangement of constituent parts, or disassembly of an extracellular matrix.
GO:0030574	7	73534	1	553	0.00952	0.181	0.0514667	0.998844	collagen catabolic process	biological_process	The proteolytic chemical reactions and pathways resulting in the breakdown of collagen in the extracellular matrix, usually carried out by proteases secreted by nearby cells.
GO:0047987	7	73534	1	553	0.00952	0.181	0.0514667	0.998844	hydroperoxide dehydratase activity	molecular_function	Catalysis of the reaction: (9Z,11E,14Z)-(13S)-hydroperoxyoctadeca-9,11,14-trienoate = (9Z)-(13S)-12,13-epoxyoctadeca-9,11-dienoate + H2O.
GO:0102084	7	73534	1	553	0.00952	0.181	0.0514667	0.998844	L-dopa O-methyltransferase activity	molecular_function	Catalysis of the reaction: L-dopa + S-adenosyl-L-methionine <=> 3-O-methyldopa + S-adenosyl-L-homocysteine + H+.
GO:0102938	7	73534	1	553	0.00952	0.181	0.0514667	0.998844	orcinol O-methyltransferase activity	molecular_function	Catalysis of the reaction: orcinol + S-adenosyl-L-methionine = H+ + 3-methoxy-5-hydroxytoluene + S-adenosyl-L-homocysteine.
GO:0004032	50	73491	2	553	0.068	0.362	0.0545633	0.993622	alditol:NADP+ 1-oxidoreductase activity	molecular_function	Catalysis of the reaction: an alditol + NADP+ = an aldose + NADPH + H+.
GO:0004805	52	73489	2	553	0.0707	0.362	0.0584914	0.992888	trehalose-phosphatase activity	molecular_function	Catalysis of the reaction: trehalose 6-phosphate + H2O = trehalose + phosphate.
GO:0006040	52	73489	2	553	0.0707	0.362	0.0584914	0.992888	amino sugar metabolic process	biological_process	The chemical reactions and pathways involving any amino sugar, sugars containing an amino group in place of a hydroxyl group.
GO:0001666	8	73533	1	553	0.0109	0.181	0.0586	0.998466	response to hypoxia	biological_process	Any process that results in a change in state or activity of a cell or an organism (in terms of movement, secretion, enzyme production, gene expression, etc.) as a result of a stimulus indicating lowered oxygen tension. Hypoxia, defined as a decline in O2 levels below normoxic levels of 20.8 - 20.95%, results in metabolic adaptation at both the cellular and organismal level.
GO:0003904	8	73533	1	553	0.0109	0.181	0.0586	0.998466	deoxyribodipyrimidine photo-lyase activity	molecular_function	Catalysis of the reaction: cyclobutadipyrimidine (in DNA) = 2 pyrimidine residues (in DNA). This reaction represents the reactivation of irradiated DNA by light.
GO:0006413	8	73533	1	553	0.0109	0.181	0.0586	0.998466	translational initiation	biological_process	NA
GO:0009258	8	73533	1	553	0.0109	0.181	0.0586	0.998466	10-formyltetrahydrofolate catabolic process	biological_process	The chemical reactions and pathways resulting in the breakdown of 10-formyltetrahydrofolate, the formylated derivative of tetrahydrofolate.
GO:0016155	8	73533	1	553	0.0109	0.181	0.0586	0.998466	formyltetrahydrofolate dehydrogenase activity	molecular_function	Catalysis of the reaction: 10-formyltetrahydrofolate + H(2)O + NADP(+) = (6S)-5,6,7,8-tetrahydrofolate + CO(2) + H(+) + NADPH.
GO:0046653	8	73533	1	553	0.0109	0.181	0.0586	0.998466	tetrahydrofolate metabolic process	biological_process	The chemical reactions and pathways involving tetrahydrofolate, 5,6,7,8-tetrahydrofolic acid, a folate derivative bearing additional hydrogens on the pterin group.
GO:0052739	8	73533	1	553	0.0109	0.181	0.0586	0.998466	phosphatidylserine 1-acylhydrolase activity	molecular_function	Catalysis of the reaction: phosphatidylserine + H2O = 2-acyl-sn-glycero-3-phosphoserine + fatty acid.
GO:0052740	8	73533	1	553	0.0109	0.181	0.0586	0.998466	1-acyl-2-lysophosphatidylserine acylhydrolase activity	molecular_function	Catalysis of the reaction: 1-acyl-2-lysophosphatidylserine + H2O = sn-glycerol-phosphoserine + a carboxylate.
GO:1904812	8	73533	1	553	0.0109	0.181	0.0586	0.998466	rRNA acetylation involved in maturation of SSU-rRNA	biological_process	Any rRNA acetylation that is involved in maturation of SSU-rRNA.
GO:1990883	8	73533	1	553	0.0109	0.181	0.0586	0.998466	rRNA cytidine N-acetyltransferase activity	molecular_function	Catalysis of the reaction: acetyl-CoA + cytidine = CoA + N4-acetylcytidine. The cytidine is within the polynucleotide chain of an rRNA.
GO:0005992	53	73488	2	553	0.0721	0.362	0.0604912	0.992503	trehalose biosynthetic process	biological_process	The chemical reactions and pathways resulting in the formation of trehalose, a disaccharide isomeric with sucrose and obtained from certain lichens and fungi.
GO:0034605	54	73487	2	553	0.0734	0.362	0.0625141	0.992105	cellular response to heat	biological_process	Any process that results in a change in state or activity of a cell (in terms of movement, secretion, enzyme production, gene expression, etc.) as a result of a heat stimulus, a temperature stimulus above the optimal temperature for that organism.
GO:0003700	1496	72045	17	553	2.03	3.07	0.06288	0.963639	DNA-binding transcription factor activity	molecular_function	NA
GO:0000978	55	73486	2	553	0.0748	0.362	0.0645598	0.991696	RNA polymerase II cis-regulatory region sequence-specific DNA binding	molecular_function	NA
GO:0005618	374	73167	6	553	0.509	1.08	0.0649742	0.975909	cell wall	cellular_component	The rigid or semi-rigid envelope lying outside the cell membrane of plant, fungal, most prokaryotic cells and some protozoan parasites, maintaining their shape and protecting them from osmotic lysis. In plants it is made of cellulose and, often, lignin
GO:0019290	9	73532	1	553	0.0122	0.181	0.0656797	0.998038	siderophore biosynthetic process	biological_process	NA
GO:0030620	9	73532	1	553	0.0122	0.181	0.0656797	0.998038	U2 snRNA binding	molecular_function	Interacting selectively and non-covalently with the U2 small nuclear RNA (U2 snRNA).
GO:0048586	9	73532	1	553	0.0122	0.181	0.0656797	0.998038	regulation of long-day photoperiodism, flowering	biological_process	Any process that modulates the frequency, rate or extent of long-day photoperiodism, where the response associated with the photoperiodism is flowering. Flowering is defined by the switch from the vegetative to the reproductive phase.
GO:0004322	123	73418	3	553	0.167	0.542	0.066178	0.985772	ferroxidase activity	molecular_function	Catalysis of the reaction: 4 Fe2+ + 4 H+ + O2 = 4 Fe3+ + 2 H2O.
GO:0016791	57	73484	2	553	0.0775	0.362	0.0687174	0.99084	phosphatase activity	molecular_function	NA
GO:0016798	58	73483	2	553	0.0789	0.362	0.0708285	0.990393	hydrolase activity, acting on glycosyl bonds	molecular_function	Catalysis of the hydrolysis of any glycosyl bond.
GO:0044183	58	73483	2	553	0.0789	0.362	0.0708285	0.990393	protein folding chaperone	molecular_function	Interacting selectively and non-covalently with any protein or protein complex (a complex of two or more proteins that may include other nonprotein molecules) that contributes to the process of protein folding.
GO:0030247	127	73414	3	553	0.173	0.542	0.0713585	0.984175	polysaccharide binding	molecular_function	NA
GO:0000160	128	73413	3	553	0.174	0.542	0.0726813	0.983759	phosphorelay signal transduction system	biological_process	A conserved series of molecular signals found in prokaryotes and eukaryotes
GO:0001758	10	73531	1	553	0.0136	0.181	0.0727063	0.99756	retinal dehydrogenase activity	molecular_function	Catalysis of the reaction: retinal + NAD+ + H2O = retinoate + NADH. Acts on both 11-trans and 13-cis forms of retinal.
GO:0003856	10	73531	1	553	0.0136	0.181	0.0727063	0.99756	3-dehydroquinate synthase activity	molecular_function	Catalysis of the reaction: 7-phospho-2-dehydro-3-deoxy-D-arabino-heptonate = 3-dehydroquinate + phosphate.
GO:0006228	10	73531	1	553	0.0136	0.181	0.0727063	0.99756	UTP biosynthetic process	biological_process	The chemical reactions and pathways resulting in the formation of UTP, uridine (5'-)triphosphate.
GO:0006241	10	73531	1	553	0.0136	0.181	0.0727063	0.99756	CTP biosynthetic process	biological_process	The chemical reactions and pathways resulting in the formation of CTP, cytidine 5'-triphosphate.
GO:0009615	10	73531	1	553	0.0136	0.181	0.0727063	0.99756	response to virus	biological_process	Any process that results in a change in state or activity of a cell or an organism (in terms of movement, secretion, enzyme production, gene expression, etc.) as a result of a stimulus from a virus.
GO:0042572	10	73531	1	553	0.0136	0.181	0.0727063	0.99756	retinol metabolic process	biological_process	The chemical reactions and pathways involving retinol, one of the three compounds that makes up vitamin A.
GO:0050269	10	73531	1	553	0.0136	0.181	0.0727063	0.99756	coniferyl-aldehyde dehydrogenase activity	molecular_function	Catalysis of the reaction: coniferyl aldehyde + H2O + NAD(P)+ = ferulate + NAD(P)H + H+.
GO:0050347	10	73531	1	553	0.0136	0.181	0.0727063	0.99756	trans-octaprenyltranstransferase activity	molecular_function	Catalysis of the reaction: all-trans-octaprenyl diphosphate + isopentenyl diphosphate = all-trans-nonaprenyl diphosphate + diphosphate.
GO:1902025	10	73531	1	553	0.0136	0.181	0.0727063	0.99756	nitrate import	biological_process	The directed movement of nitrate into a cell or organelle.
GO:0055072	129	73412	3	553	0.175	0.542	0.0740151	0.983336	iron ion homeostasis	biological_process	Any process involved in the maintenance of an internal steady state of iron ions within an organism or cell.
GO:0051787	61	73480	2	553	0.0829	0.362	0.0772856	0.988978	misfolded protein binding	molecular_function	Interacting selectively and non-covalently with a misfolded protein.
GO:0016709	394	73147	6	553	0.536	1.08	0.0789127	0.969282	oxidoreductase activity, acting on paired donors, with incorporation or reduction of molecular oxygen, NAD(P)H as one donor, and incorporation of one atom of oxygen	molecular_function	Catalysis of an oxidation-reduction (redox) reaction in which hydrogen or electrons are transferred from NADH or NADPH and one other donor, and one atom of oxygen is incorporated into one donor.
GO:0009668	11	73530	1	553	0.015	0.181	0.0796801	0.997032	plastid membrane organization	biological_process	A process that is carried out at the cellular level which results in the assembly, arrangement of constituent parts, or disassembly of either of the lipid bilayers surrounding a plastid.
GO:0009958	11	73530	1	553	0.015	0.181	0.0796801	0.997032	positive gravitropism	biological_process	The orientation of plant parts towards gravity.
GO:0010731	11	73530	1	553	0.015	0.181	0.0796801	0.997032	protein glutathionylation	biological_process	The protein modification process in which a glutathione molecule is added to a protein amino acid through a disulfide linkage.
GO:0030623	11	73530	1	553	0.015	0.181	0.0796801	0.997032	U5 snRNA binding	molecular_function	Interacting selectively and non-covalently with the U5 small nuclear RNA (U5 snRNA).
GO:0044373	11	73530	1	553	0.015	0.181	0.0796801	0.997032	cytokinin binding	molecular_function	Interacting selectively and non-covalently with a cytokinin, any of a class of adenine-derived compounds that can function in plants as growth regulators.
GO:0045547	11	73530	1	553	0.015	0.181	0.0796801	0.997032	dehydrodolichyl diphosphate synthase activity	molecular_function	Catalysis of the condensation of isopentenyl diphosphate and farnesyl diphosphate in the cis-configuration to form dehydrodolichyl diphosphate.
GO:0031072	63	73478	2	553	0.0857	0.362	0.0816893	0.987972	heat shock protein binding	molecular_function	Interacting selectively and non-covalently with a heat shock protein, any protein synthesized or activated in response to heat shock.
GO:0043565	907	72634	11	553	1.23	1.99	0.0841802	0.956038	sequence-specific DNA binding	molecular_function	Interacting selectively and non-covalently with DNA of a specific nucleotide composition, e.g. GC-rich DNA binding, or with a specific sequence motif or type of DNA e.g. promotor binding or rDNA binding.
GO:0010951	65	73476	2	553	0.0884	0.362	0.0861683	0.986914	negative regulation of endopeptidase activity	biological_process	Any process that decreases the frequency, rate or extent of endopeptidase activity, the endohydrolysis of peptide bonds within proteins.
GO:0006183	12	73529	1	553	0.0163	0.181	0.0866016	0.996456	GTP biosynthetic process	biological_process	The chemical reactions and pathways resulting in the formation of GTP, guanosine triphosphate.
GO:0008299	12	73529	1	553	0.0163	0.181	0.0866016	0.996456	isoprenoid biosynthetic process	biological_process	NA
GO:0015137	12	73529	1	553	0.0163	0.181	0.0866016	0.996456	citrate transmembrane transporter activity	molecular_function	Enables the transfer of citrate, 2-hydroxy-1,2,3-propanetricarboyxlate, from one side of a membrane to the other.
GO:0015746	12	73529	1	553	0.0163	0.181	0.0866016	0.996456	citrate transport	biological_process	The directed movement of citrate, 2-hydroxy-1,2,3-propanetricarboyxlate, into, out of or within a cell, or between cells, by means of some agent such as a transporter or pore.
GO:0010331	13	73528	1	553	0.0177	0.181	0.0934712	0.995833	gibberellin binding	molecular_function	Interacting selectively and non-covalently with gibberellins, plant hormones that regulate aspects of plant growth.
GO:0102078	13	73528	1	553	0.0177	0.181	0.0934712	0.995833	methyl jasmonate methylesterase activity	molecular_function	Catalysis of the reaction: S-adenosyl-L-methionine + a jasmonic acid <=> S-adenosyl-L-homocysteine + a methyl jasmonate.
GO:0022900	230	73311	4	553	0.313	0.723	0.0966129	0.96927	electron transport chain	biological_process	A process in which a series of electron carriers operate together to transfer electrons from donors to any of several different terminal electron acceptors to generate a transmembrane electrochemical gradient.
GO:0005351	146	73395	3	553	0.199	0.542	0.0982855	0.97508	carbohydrate:proton symporter activity	molecular_function	NA
GO:0000386	14	73527	1	553	0.019	0.181	0.100289	0.995162	second spliceosomal transesterification activity	molecular_function	Catalysis of the second transesterification reaction of spliceosomal mRNA splicing. Ligation of the two exons occurs via a transesterification reaction where the free 3'-hydroxyl group of the 5' exon is the nucleophile attacking the 3' splice site. Non-expressed sequences are now detached from the exons. In cis splicing, the intron is in a lariat structure.
GO:0005262	14	73527	1	553	0.019	0.181	0.100289	0.995162	calcium channel activity	molecular_function	Enables the facilitated diffusion of a calcium ion (by an energy-independent process) involving passage through a transmembrane aqueous pore or channel without evidence for a carrier-mediated mechanism.
GO:0006596	14	73527	1	553	0.019	0.181	0.100289	0.995162	polyamine biosynthetic process	biological_process	The chemical reactions and pathways resulting in the formation of polyamines, any organic compound containing two or more amino groups.
GO:0007143	14	73527	1	553	0.019	0.181	0.100289	0.995162	female meiotic nuclear division	biological_process	A cell cycle process by which the cell nucleus divides as part of a meiotic cell cycle in the female germline.
GO:0009740	14	73527	1	553	0.019	0.181	0.100289	0.995162	gibberellic acid mediated signaling pathway	biological_process	A series of molecular signals mediated by the detection of gibberellic acid.
GO:0043231	522	73019	7	553	0.71	1.27	0.101502	0.954456	intracellular membrane-bounded organelle	cellular_component	Organized structure of distinctive morphology and function, bounded by a single or double lipid bilayer membrane and occurring within the cell. Includes the nucleus, mitochondria, plastids, vacuoles, and vesicles. Excludes the plasma membrane.
GO:0009834	73	73468	2	553	0.0993	0.362	0.104773	0.982167	plant-type secondary cell wall biogenesis	biological_process	A cellular process that results in the biosynthesis of constituent macromolecules, assembly, and arrangement of constituent parts of inextensible cellulose- and pectin-containing cell walls that are formed between the plasma membrane and primary cell wall after cell expansion is complete. An example of this is found in Arabidopsis thaliana.
GO:0002094	15	73526	1	553	0.0204	0.181	0.107056	0.994446	polyprenyltransferase activity	molecular_function	Catalysis of the transfer of multiple prenyl groups from one compound (donor) to another (acceptor).
GO:0008506	15	73526	1	553	0.0204	0.181	0.107056	0.994446	sucrose:proton symporter activity	molecular_function	Enables the transfer of a solute or solutes from one side of a membrane to the other according to the reaction: sucrose(out) + H+(out) = sucrose(in) + H+(in).
GO:0009749	15	73526	1	553	0.0204	0.181	0.107056	0.994446	response to glucose	biological_process	Any process that results in a change in state or activity of a cell or an organism (in terms of movement, secretion, enzyme production, gene expression, etc.) as a result of a glucose stimulus.
GO:0010436	15	73526	1	553	0.0204	0.181	0.107056	0.994446	carotenoid dioxygenase activity	molecular_function	Catalysis of the oxidative cleavage of carotenoids.
GO:0015770	15	73526	1	553	0.0204	0.181	0.107056	0.994446	sucrose transport	biological_process	The directed movement of sucrose into, out of or within a cell, or between cells by means of some agent such as a transporter or pore. Sucrose is the disaccharide fructofuranosyl-glucopyranoside.
GO:0016094	15	73526	1	553	0.0204	0.181	0.107056	0.994446	polyprenol biosynthetic process	biological_process	The chemical reactions and pathways resulting in the formation of polyprenols, prenols with more than 4 isoprenoid residues, which may be all-trans, or a mixture of cis and trans.
GO:0017070	15	73526	1	553	0.0204	0.181	0.107056	0.994446	U6 snRNA binding	molecular_function	Interacting selectively and non-covalently with the U6 small nuclear RNA (U6 snRNA).
GO:0030795	15	73526	1	553	0.0204	0.181	0.107056	0.994446	jasmonate O-methyltransferase activity	molecular_function	NA
GO:0048831	15	73526	1	553	0.0204	0.181	0.107056	0.994446	regulation of shoot system development	biological_process	Any process that modulates the frequency, rate or extent of shoot development.
GO:0097157	15	73526	1	553	0.0204	0.181	0.107056	0.994446	pre-mRNA intronic binding	molecular_function	Interacting selectively and non-covalently with an intronic sequence of a pre-messenger RNA (pre-mRNA).
GO:0009507	1063	72478	12	553	1.45	2.17	0.109048	0.938637	chloroplast	cellular_component	A chlorophyll-containing plastid with thylakoids organized into grana and frets, or stroma thylakoids, and embedded in a stroma.
GO:0016788	241	73300	4	553	0.328	0.723	0.109635	0.963569	hydrolase activity, acting on ester bonds	molecular_function	Catalysis of the hydrolysis of any ester bond.
GO:0005622	154	73387	3	553	0.209	0.542	0.11068	0.970478	intracellular	cellular_component	The living contents of a cell
GO:0016747	336	73205	5	553	0.457	0.904	0.111187	0.957204	transferase activity, transferring acyl groups other than amino-acyl groups	molecular_function	Catalysis of the transfer of an acyl group, other than amino-acyl, from one compound (donor) to another (acceptor).
GO:0000244	16	73525	1	553	0.0218	0.181	0.113772	0.993684	spliceosomal tri-snRNP complex assembly	biological_process	NA
GO:0001664	16	73525	1	553	0.0218	0.181	0.113772	0.993684	G protein-coupled receptor binding	molecular_function	Interacting selectively and non-covalently with a G protein-coupled receptor.
GO:0004506	16	73525	1	553	0.0218	0.181	0.113772	0.993684	squalene monooxygenase activity	molecular_function	Catalysis of the reaction: H(+) + NADPH + O(2) + squalene = (S)-2,3-epoxysqualene + H(2)O + NADP(+).
GO:0004564	16	73525	1	553	0.0218	0.181	0.113772	0.993684	beta-fructofuranosidase activity	molecular_function	Catalysis of the reaction: a fructofuranosylated fructofuranosyl acceptor + H2O = a non fructofuranosylated fructofuranosyl acceptor + a beta-D-fructofuranoside.
GO:0005834	16	73525	1	553	0.0218	0.181	0.113772	0.993684	heterotrimeric G-protein complex	cellular_component	Any of a family of heterotrimeric GTP-binding and hydrolyzing proteins
GO:0007188	16	73525	1	553	0.0218	0.181	0.113772	0.993684	adenylate cyclase-modulating G protein-coupled receptor signaling pathway	biological_process	The series of molecular signals generated as a consequence of a G protein-coupled receptor binding to its physiological ligand, where the pathway proceeds through activation or inhibition of adenylyl cyclase activity and a subsequent change in the concentration of cyclic AMP (cAMP).
GO:0010112	16	73525	1	553	0.0218	0.181	0.113772	0.993684	regulation of systemic acquired resistance	biological_process	Any process that modulates the frequency, rate or extent of systemic acquired resistance.
GO:0010305	16	73525	1	553	0.0218	0.181	0.113772	0.993684	leaf vascular tissue pattern formation	biological_process	Vascular tissue pattern formation as it occurs in the leaf of vascular plants.
GO:0030619	16	73525	1	553	0.0218	0.181	0.113772	0.993684	U1 snRNA binding	molecular_function	Interacting selectively and non-covalently with the U1 small nuclear RNA (U1 snRNA).
GO:0048583	16	73525	1	553	0.0218	0.181	0.113772	0.993684	regulation of response to stimulus	biological_process	Any process that modulates the frequency, rate or extent of a response to a stimulus. Response to stimulus is a change in state or activity of a cell or an organism (in terms of movement, secretion, enzyme production, gene expression, etc.) as a result of a stimulus.
GO:0050590	16	73525	1	553	0.0218	0.181	0.113772	0.993684	desacetoxyvindoline 4-hydroxylase activity	molecular_function	Catalysis of the reaction: desacetoxyvindoline + 2-oxoglutarate + O2 = desacetylvindoline + succinate + CO2.
GO:0008375	77	73464	2	553	0.105	0.362	0.114447	0.97948	acetylglucosaminyltransferase activity	molecular_function	Catalysis of the transfer of an N-acetylglucosaminyl residue from UDP-N-acetyl-glucosamine to a sugar.
GO:0009416	78	73463	2	553	0.106	0.362	0.1169	0.978776	response to light stimulus	biological_process	Any process that results in a change in state or activity of a cell or an organism (in terms of movement, secretion, enzyme production, gene expression, etc.) as a result of a light stimulus, electromagnetic radiation of wavelengths classified as infrared, visible or ultraviolet light.
GO:0009611	79	73462	2	553	0.107	0.362	0.119367	0.978058	response to wounding	biological_process	NA
GO:0004550	17	73524	1	553	0.0231	0.181	0.120437	0.992877	nucleoside diphosphate kinase activity	molecular_function	Catalysis of the reaction: ATP + nucleoside diphosphate = ADP + nucleoside triphosphate.
GO:0005471	17	73524	1	553	0.0231	0.181	0.120437	0.992877	ATP:ADP antiporter activity	molecular_function	NA
GO:0006165	17	73524	1	553	0.0231	0.181	0.120437	0.992877	nucleoside diphosphate phosphorylation	biological_process	The process of introducing a phosphate group into a nucleoside diphosphate to produce a nucleoside triphosphate.
GO:0008199	17	73524	1	553	0.0231	0.181	0.120437	0.992877	ferric iron binding	molecular_function	Interacting selectively and non-covalently with ferric iron, Fe(III).
GO:0009228	17	73524	1	553	0.0231	0.181	0.120437	0.992877	thiamine biosynthetic process	biological_process	The chemical reactions and pathways resulting in the formation of thiamine (vitamin B1), a water soluble vitamin present in fresh vegetables and meats, especially liver.
GO:0030158	17	73524	1	553	0.0231	0.181	0.120437	0.992877	protein xylosyltransferase activity	molecular_function	Catalysis of the transfer of a beta-D-xylosyl residue from UDP-D-xylose to the serine hydroxyl group of an acceptor protein substrate.
GO:0031683	17	73524	1	553	0.0231	0.181	0.120437	0.992877	G-protein beta/gamma-subunit complex binding	molecular_function	Interacting selectively and non-covalently with a complex of G-protein beta/gamma subunits.
GO:0009570	446	73095	6	553	0.606	1.08	0.122286	0.946643	chloroplast stroma	cellular_component	The space enclosed by the double membrane of a chloroplast but excluding the thylakoid space. It contains DNA, ribosomes and some temporary products of photosynthesis.
GO:0004185	164	73377	3	553	0.223	0.542	0.126959	0.964063	serine-type carboxypeptidase activity	molecular_function	Catalysis of the hydrolysis of a peptide bond not more than three residues from the C-terminus of a polypeptide chain by a catalytic mechanism that involves a catalytic triad consisting of a serine nucleophile that is activated by a proton relay involving an acidic residue (e.g. aspartate or glutamate) and a basic residue (usually histidine).
GO:0110165	451	73090	6	553	0.613	1.08	0.126975	0.944032	cellular anatomical entity	cellular_component	A part of a cellular organism that is either an immaterial entity or a material entity with granularity above the level of a protein complex but below that of an anatomical system. Or, a substance produced by a cellular organism with granularity above the level of a protein complex.
GO:0009695	18	73523	1	553	0.0245	0.181	0.127053	0.992026	jasmonic acid biosynthetic process	biological_process	The chemical reactions and pathways resulting in the formation of jasmonic acid, a fatty acid derivative.
GO:0016846	18	73523	1	553	0.0245	0.181	0.127053	0.992026	carbon-sulfur lyase activity	molecular_function	Catalysis of the elimination of hydrogen sulfide or substituted H2S.
GO:0031012	18	73523	1	553	0.0245	0.181	0.127053	0.992026	extracellular matrix	cellular_component	NA
GO:0019643	84	73457	2	553	0.114	0.362	0.131886	0.974273	reductive tricarboxylic acid cycle	biological_process	NA
GO:0061631	84	73457	2	553	0.114	0.362	0.131886	0.974273	ubiquitin conjugating enzyme activity	molecular_function	Isoenergetic transfer of ubiquitin from one protein to another via the reaction X-ubiquitin + Y -> Y-ubiquitin + X, where both the X-ubiquitin and Y-ubiquitin linkages are thioester bonds between the C-terminal glycine of ubiquitin and a sulfhydryl side group of a cysteine residue.
GO:0009628	19	73522	1	553	0.0258	0.181	0.133619	0.991132	response to abiotic stimulus	biological_process	Any process that results in a change in state or activity of a cell or an organism (in terms of movement, secretion, enzyme production, gene expression, etc.) as a result of an abiotic (not derived from living organisms) stimulus.
GO:0050662	168	73373	3	553	0.228	0.542	0.133698	0.96129	coenzyme binding	molecular_function	Interacting selectively and non-covalently with a coenzyme, any of various nonprotein organic cofactors that are required, in addition to an enzyme and a substrate, for an enzymatic reaction to proceed.
GO:0032259	566	72975	7	553	0.77	1.27	0.137462	0.933625	methylation	biological_process	The process in which a methyl group is covalently attached to a molecule.
GO:0006563	171	73370	3	553	0.233	0.542	0.138832	0.959131	L-serine metabolic process	biological_process	The chemical reactions and pathways involving L-serine, the L-enantiomer of serine, i.e. (2S)-2-amino-3-hydroxypropanoic acid.
GO:0000340	20	73521	1	553	0.0272	0.181	0.140135	0.990195	RNA 7-methylguanosine cap binding	molecular_function	Interacting selectively and non-covalently with the 7-methylguanosine group added cotranscriptionally to the 5' end of RNA molecules transcribed by polymerase II.
GO:0006417	20	73521	1	553	0.0272	0.181	0.140135	0.990195	regulation of translation	biological_process	NA
GO:0007140	20	73521	1	553	0.0272	0.181	0.140135	0.990195	male meiotic nuclear division	biological_process	A cell cycle process by which the cell nucleus divides as part of a meiotic cell cycle in the male germline.
GO:0004553	265	73276	4	553	0.36	0.723	0.140546	0.949005	hydrolase activity, hydrolyzing O-glycosyl compounds	molecular_function	NA
GO:0015976	172	73369	3	553	0.234	0.542	0.140558	0.958397	carbon utilization	biological_process	NA
GO:0005667	1692	71849	17	553	2.3	3.07	0.141847	0.908343	transcription regulator complex	cellular_component	NA
GO:0004197	174	73367	3	553	0.237	0.542	0.144031	0.956906	cysteine-type endopeptidase activity	molecular_function	Catalysis of the hydrolysis of internal, alpha-peptide bonds in a polypeptide chain by a mechanism in which the sulfhydryl group of a cysteine residue at the active center acts as a nucleophile.
GO:0006566	175	73366	3	553	0.238	0.542	0.145778	0.956149	threonine metabolic process	biological_process	The chemical reactions and pathways involving threonine (2-amino-3-hydroxybutyric acid), a polar, uncharged, essential amino acid found in peptide linkage in proteins.
GO:0004356	21	73520	1	553	0.0286	0.181	0.146603	0.989217	glutamate-ammonia ligase activity	molecular_function	Catalysis of the reaction: L-glutamate + ATP + NH(3) = L-glutamine + ADP + 2 H(+) + phosphate.
GO:0005758	21	73520	1	553	0.0286	0.181	0.146603	0.989217	mitochondrial intermembrane space	cellular_component	NA
GO:0006542	21	73520	1	553	0.0286	0.181	0.146603	0.989217	glutamine biosynthetic process	biological_process	The chemical reactions and pathways resulting in the formation of glutamine, 2-amino-4-carbamoylbutanoic acid.
GO:0015866	21	73520	1	553	0.0286	0.181	0.146603	0.989217	ADP transport	biological_process	The directed movement of ADP, adenosine diphosphate, into, out of or within a cell, or between cells, by means of some agent such as a transporter or pore.
GO:0016281	21	73520	1	553	0.0286	0.181	0.146603	0.989217	eukaryotic translation initiation factor 4F complex	cellular_component	The eukaryotic translation initiation factor 4F complex is composed of eIF4E, eIF4A and eIF4G
GO:0042542	21	73520	1	553	0.0286	0.181	0.146603	0.989217	response to hydrogen peroxide	biological_process	Any process that results in a change in state or activity of a cell or an organism (in terms of movement, secretion, enzyme production, gene expression, etc.) as a result of a hydrogen peroxide (H2O2) stimulus.
GO:0009658	90	73451	2	553	0.122	0.362	0.147277	0.9693	chloroplast organization	biological_process	A process that is carried out at the cellular level which results in the assembly, arrangement of constituent parts, or disassembly of the chloroplast.
GO:0004497	270	73271	4	553	0.367	0.723	0.147382	0.945599	monooxygenase activity	molecular_function	Catalysis of the incorporation of one atom from molecular oxygen into a compound and the reduction of the other atom of oxygen to water.
GO:0045892	91	73450	2	553	0.124	0.362	0.149877	0.968425	negative regulation of transcription, DNA-templated	biological_process	NA
GO:0071949	178	73363	3	553	0.242	0.542	0.151062	0.953834	FAD binding	molecular_function	Interacting selectively and non-covalently with the oxidized form, FAD, of flavin-adenine dinucleotide, the coenzyme or the prosthetic group of various flavoprotein oxidoreductase enzymes.
GO:0042973	92	73449	2	553	0.125	0.362	0.152487	0.967538	glucan endo-1,3-beta-D-glucosidase activity	molecular_function	Catalysis of the hydrolysis of (1->3)-beta-D-glucosidic linkages in (1->3)-beta-D-glucans.
GO:0009736	22	73519	1	553	0.0299	0.181	0.153022	0.988197	cytokinin-activated signaling pathway	biological_process	A series of molecular signals generated by the binding of a cytokinin to a receptor, and ending with regulation of a downstream cellular process, e.g. transcription.
GO:0010039	22	73519	1	553	0.0299	0.181	0.153022	0.988197	response to iron ion	biological_process	Any process that results in a change in state or activity of a cell or an organism (in terms of movement, secretion, enzyme production, gene expression, etc.) as a result of an iron ion stimulus.
GO:0030880	22	73519	1	553	0.0299	0.181	0.153022	0.988197	RNA polymerase complex	cellular_component	Any complex that possesses RNA polymerase activity
GO:0042752	22	73519	1	553	0.0299	0.181	0.153022	0.988197	regulation of circadian rhythm	biological_process	Any process that modulates the frequency, rate or extent of a circadian rhythm. A circadian rhythm is a biological process in an organism that recurs with a regularity of approximately 24 hours.
GO:0047134	22	73519	1	553	0.0299	0.181	0.153022	0.988197	protein-disulfide reductase activity	molecular_function	Catalysis of the reaction: protein-dithiol + NAD(P)+ = protein-disulfide + NAD(P)H + H+.
GO:0006525	184	73357	3	553	0.25	0.542	0.161807	0.949005	arginine metabolic process	biological_process	The chemical reactions and pathways involving arginine, 2-amino-5-(carbamimidamido)pentanoic acid.
GO:0006544	186	73355	3	553	0.253	0.542	0.165438	0.947336	glycine metabolic process	biological_process	The chemical reactions and pathways involving glycine, aminoethanoic acid.
GO:0003727	24	73517	1	553	0.0326	0.181	0.165716	0.986037	single-stranded RNA binding	molecular_function	NA
GO:0004525	24	73517	1	553	0.0326	0.181	0.165716	0.986037	ribonuclease III activity	molecular_function	Catalysis of the endonucleolytic cleavage of RNA with 5'-phosphomonoesters and 3'-OH termini
GO:0008970	24	73517	1	553	0.0326	0.181	0.165716	0.986037	phospholipase A1 activity	molecular_function	Catalysis of the reaction: phosphatidylcholine + H2O = 2-acylglycerophosphocholine + a carboxylate.
GO:0009620	24	73517	1	553	0.0326	0.181	0.165716	0.986037	response to fungus	biological_process	NA
GO:0010315	24	73517	1	553	0.0326	0.181	0.165716	0.986037	auxin efflux	biological_process	The process involved in the transport of auxin out of the cell.
GO:0010329	24	73517	1	553	0.0326	0.181	0.165716	0.986037	auxin efflux transmembrane transporter activity	molecular_function	Enables the transfer of auxin, from one side of a membrane to the other, out of a cell.
GO:0016121	24	73517	1	553	0.0326	0.181	0.165716	0.986037	carotene catabolic process	biological_process	The chemical reactions and pathways resulting in the breakdown of carotenes, hydrocarbon carotenoids.
GO:0031952	24	73517	1	553	0.0326	0.181	0.165716	0.986037	regulation of protein autophosphorylation	biological_process	Any process that modulates the frequency, rate or extent of addition of the phosphorylation by a protein of one or more of its own residues.
GO:0072542	24	73517	1	553	0.0326	0.181	0.165716	0.986037	protein phosphatase activator activity	molecular_function	NA
GO:0051085	98	73443	2	553	0.133	0.362	0.168319	0.961942	chaperone cofactor-dependent protein refolding	biological_process	NA
GO:0015994	188	73353	3	553	0.256	0.542	0.169094	0.945637	chlorophyll metabolic process	biological_process	The chemical reactions and pathways involving chlorophyll, any compound of magnesium complexed in a porphyrin (tetrapyrrole) ring and which functions as a photosynthetic pigment.
GO:0001522	25	73516	1	553	0.034	0.181	0.171991	0.984897	pseudouridine synthesis	biological_process	The intramolecular conversion of uridine to pseudouridine within an RNA molecule. This posttranscriptional base modification occurs in tRNA, rRNA, and snRNAs.
GO:0016491	713	72828	8	553	0.97	1.45	0.172057	0.907554	oxidoreductase activity	molecular_function	Catalysis of an oxidation-reduction (redox) reaction, a reversible chemical reaction in which the oxidation state of an atom or atoms within a molecule is altered. One substrate acts as a hydrogen or electron donor and becomes oxidized, while the other acts as hydrogen or electron acceptor and becomes reduced.
GO:0051603	191	73350	3	553	0.26	0.542	0.174621	0.943035	proteolysis involved in cellular protein catabolic process	biological_process	The hydrolysis of a peptide bond or bonds within a protein as part of the chemical reactions and pathways resulting in the breakdown of a protein by individual cells.
GO:0009414	101	73440	2	553	0.137	0.362	0.176336	0.958973	response to water deprivation	biological_process	Any process that results in a change in state or activity of a cell or an organism (in terms of movement, secretion, enzyme production, gene expression, etc.) as a result of a water deprivation stimulus, prolonged deprivation of water.
GO:0006560	192	73349	3	553	0.261	0.542	0.176475	0.942152	proline metabolic process	biological_process	The chemical reactions and pathways involving proline (pyrrolidine-2-carboxylic acid), a chiral, cyclic, nonessential alpha-amino acid found in peptide linkage in proteins.
GO:0004029	26	73515	1	553	0.0354	0.181	0.17822	0.983719	aldehyde dehydrogenase (NAD+) activity	molecular_function	Catalysis of the reaction: an aldehyde + NAD+ + H2O = an acid + NADH + H+.
GO:0009982	26	73515	1	553	0.0354	0.181	0.17822	0.983719	pseudouridine synthase activity	molecular_function	NA
GO:0048316	26	73515	1	553	0.0354	0.181	0.17822	0.983719	seed development	biological_process	The process whose specific outcome is the progression of the seed over time, from its formation to the mature structure. A seed is a propagating organ formed in the sexual reproductive cycle of gymnosperms and angiosperms, consisting of a protective coat enclosing an embryo and food reserves.
GO:0016829	194	73347	3	553	0.264	0.542	0.180198	0.940366	lyase activity	molecular_function	Catalysis of the cleavage of C-C, C-O, C-N and other bonds by other means than by hydrolysis or oxidation, or conversely adding a group to a double bond. They differ from other enzymes in that two substrates are involved in one reaction direction, but only one in the other direction. When acting on the single substrate, a molecule is eliminated and this generates either a new double bond or a new…
GO:0008198	27	73514	1	553	0.0367	0.181	0.184401	0.982503	ferrous iron binding	molecular_function	Interacting selectively and non-covalently with ferrous iron, Fe(II).
GO:0016310	738	72803	8	553	1	1.45	0.195053	0.891988	phosphorylation	biological_process	The process of introducing a phosphate group into a molecule, usually with the formation of a phosphoric ester, a phosphoric anhydride or a phosphoric amide.
GO:0046686	108	73433	2	553	0.147	0.362	0.19526	0.951604	response to cadmium ion	biological_process	Any process that results in a change in state or activity of a cell or an organism (in terms of movement, secretion, enzyme production, gene expression, etc.) as a result of a cadmium (Cd) ion stimulus.
GO:0000166	303	73238	4	553	0.412	0.723	0.195428	0.919907	nucleotide binding	molecular_function	Interacting selectively and non-covalently with a nucleotide, any compound consisting of a nucleoside that is esterified with (ortho)phosphate or an oligophosphate at any hydroxyl group on the ribose or deoxyribose.
GO:0102983	29	73512	1	553	0.0394	0.181	0.196626	0.97996	xylogalacturonan beta-1,3-xylosyltransferase activity	molecular_function	Catalysis of the reaction: UDP-alpha-D-xylose + a homogalacturonan <=> UDP + 4 H+ + a xylogalacturonan.
GO:0042538	30	73511	1	553	0.0408	0.181	0.202669	0.978634	hyperosmotic salinity response	biological_process	Any process that results in a change in state or activity of a cell or an organism (in terms of movement, secretion, enzyme production, gene expression, etc.) as a result of detection of, or exposure to, an increase in the concentration of salt (particularly but not exclusively sodium and chloride ions) in the environment.
GO:0045552	30	73511	1	553	0.0408	0.181	0.202669	0.978634	dihydrokaempferol 4-reductase activity	molecular_function	Catalysis of the reaction: cis-3,4-leucopelargonidin + NADP+ = (+)-dihydrokaempferol + NADPH + H+.
GO:0009409	111	73430	2	553	0.151	0.362	0.203447	0.948262	response to cold	biological_process	Any process that results in a change in state or activity of a cell or an organism (in terms of movement, secretion, enzyme production, gene expression, etc.) as a result of a cold stimulus, a temperature stimulus below the optimal temperature for that organism.
GO:0004024	31	73510	1	553	0.0422	0.181	0.208667	0.977273	alcohol dehydrogenase activity, zinc-dependent	molecular_function	Catalysis of the reaction: an alcohol + NAD+ = an aldehyde or ketone + NADH + H+, requiring the presence of zinc.
GO:0006950	31	73510	1	553	0.0422	0.181	0.208667	0.977273	response to stress	biological_process	Any process that results in a change in state or activity of a cell or an organism (in terms of movement, secretion, enzyme production, gene expression, etc.) as a result of a disturbance in organismal or cellular homeostasis, usually, but not necessarily, exogenous (e.g. temperature, humidity, ionizing radiation).
GO:0030751	31	73510	1	553	0.0422	0.181	0.208667	0.977273	licodione 2'-O-methyltransferase activity	molecular_function	Catalysis of the reaction: S-adenosyl-L-methionine(1+) + licodione = 2'-O-methyllicodione + S-adenosyl-L-homocysteine + H(+).
GO:0033802	31	73510	1	553	0.0422	0.181	0.208667	0.977273	isoliquiritigenin 2'-O-methyltransferase activity	molecular_function	Catalysis of the reaction: S-adenosyl-L-methionine + isoliquiritigenin = 2'-O-methylisoliquiritigenin + S-adenosyl-L-homocysteine + H(+).
GO:0052324	31	73510	1	553	0.0422	0.181	0.208667	0.977273	plant-type cell wall cellulose biosynthetic process	biological_process	The chemical reactions and pathways resulting in the formation of cellulose, a linear beta1-4 glucan of molecular mass 50-400 kDa with the pyranose units in the -4C1 conformation, as part of the organization and biogenesis of the cell wall.
GO:0006570	114	73427	2	553	0.155	0.362	0.211672	0.944811	tyrosine metabolic process	biological_process	The chemical reactions and pathways involving tyrosine, an aromatic amino acid, 2-amino-3-(4-hydroxyphenyl)propanoic acid.
GO:0016125	114	73427	2	553	0.155	0.362	0.211672	0.944811	sterol metabolic process	biological_process	The chemical reactions and pathways involving sterols, steroids with one or more hydroxyl groups and a hydrocarbon side-chain in the molecule.
GO:0016671	32	73509	1	553	0.0435	0.181	0.21462	0.975876	oxidoreductase activity, acting on a sulfur group of donors, disulfide as acceptor	molecular_function	Catalysis of an oxidation-reduction (redox) reaction in which a sulfur-containing group acts as a hydrogen or electron donor and reduces disulfide.
GO:0016881	32	73509	1	553	0.0435	0.181	0.21462	0.975876	acid-amino acid ligase activity	molecular_function	Catalysis of the ligation of an acid to an amino acid via a carbon-nitrogen bond, with the concomitant hydrolysis of the diphosphate bond in ATP or a similar triphosphate.
GO:0042026	116	73425	2	553	0.158	0.362	0.217173	0.94245	protein refolding	biological_process	The process carried out by a cell that restores the biological activity of an unfolded or misfolded protein, using helper proteins such as chaperones.
GO:0001228	33	73508	1	553	0.0449	0.181	0.220529	0.974446	DNA-binding transcription activator activity, RNA polymerase II-specific	molecular_function	NA
GO:0045893	217	73324	3	553	0.295	0.542	0.22437	0.917769	positive regulation of transcription, DNA-templated	biological_process	NA
GO:0015629	34	73507	1	553	0.0462	0.181	0.226393	0.972982	actin cytoskeleton	cellular_component	The part of the cytoskeleton (the internal framework of a cell) composed of actin and associated proteins. Includes actin cytoskeleton-associated complexes.
GO:0019260	34	73507	1	553	0.0462	0.181	0.226393	0.972982	1,2-dichloroethane catabolic process	biological_process	The chemical reactions and pathways resulting in the breakdown of 1,2-dichloroethane, a major commodity chemical used, for example, in the manufacture of vinyl chloride.
GO:0032543	34	73507	1	553	0.0462	0.181	0.226393	0.972982	mitochondrial translation	biological_process	The chemical reactions and pathways resulting in the formation of a protein in a mitochondrion. This is a ribosome-mediated process in which the information in messenger RNA (mRNA) is used to specify the sequence of amino acids in the protein
GO:0046294	34	73507	1	553	0.0462	0.181	0.226393	0.972982	formaldehyde catabolic process	biological_process	The chemical reactions and pathways resulting in the breakdown of formaldehyde (methanal, H2C=O), the simplest aldehyde.
GO:0051903	34	73507	1	553	0.0462	0.181	0.226393	0.972982	S-(hydroxymethyl)glutathione dehydrogenase activity	molecular_function	Catalysis of the reaction: S-(hydroxymethyl)glutathione + NAD(P)+ = S-formylglutathione + NAD(P)H + H+.
GO:0008033	35	73506	1	553	0.0476	0.181	0.232213	0.971485	tRNA processing	biological_process	The process in which a pre-tRNA molecule is converted to a mature tRNA, ready for addition of an aminoacyl group.
GO:0005743	123	73418	2	553	0.167	0.362	0.236513	0.933822	mitochondrial inner membrane	cellular_component	The inner, i.e. lumen-facing, lipid bilayer of the mitochondrial envelope. It is highly folded to form cristae.
GO:0008061	36	73505	1	553	0.049	0.181	0.237989	0.969955	chitin binding	molecular_function	Interacting selectively and non-covalently with chitin, a linear polysaccharide consisting of beta-(1->4)-linked N-acetyl-D-glucosamine residues.
GO:0009252	36	73505	1	553	0.049	0.181	0.237989	0.969955	peptidoglycan biosynthetic process	biological_process	NA
GO:0010252	36	73505	1	553	0.049	0.181	0.237989	0.969955	auxin homeostasis	biological_process	A homeostatic process that maintains an endogenous steady-state concentration of primary auxin, or constant level of auxin in a biological system, by a number of biochemical processes including transport, biosynthesis, catabolism and conjugation.
GO:0016413	126	73415	2	553	0.171	0.362	0.244832	0.929953	O-acetyltransferase activity	molecular_function	Catalysis of the transfer of an acetyl group to an oxygen atom on the acceptor molecule.
GO:1902600	448	73093	5	553	0.609	0.904	0.24923	0.875849	proton transmembrane transport	biological_process	NA
GO:0005886	3363	70178	29	553	4.57	5.24	0.250257	0.807621	plasma membrane	cellular_component	NA
GO:0005507	231	73310	3	553	0.314	0.542	0.252203	0.902235	copper ion binding	molecular_function	Interacting selectively and non-covalently with copper (Cu) ions.
GO:0009607	39	73502	1	553	0.053	0.181	0.255058	0.965177	response to biotic stimulus	biological_process	Any process that results in a change in state or activity of a cell or an organism (in terms of movement, secretion, enzyme production, gene expression, etc.) as a result of a biotic stimulus, a stimulus caused or produced by a living organism.
GO:0030206	39	73502	1	553	0.053	0.181	0.255058	0.965177	chondroitin sulfate biosynthetic process	biological_process	The chemical reactions and pathways resulting in the formation of chondroitin sulfate, any member of a group of 10-60 kDa glycosaminoglycans, widely distributed in cartilage and other mammalian connective tissues, the repeat units of which consist of beta-(1,4)-linked D-glucuronyl beta-(1,3)-N-acetyl-D-galactosamine sulfate.
GO:0004869	41	73500	1	553	0.0558	0.181	0.266226	0.961839	cysteine-type endopeptidase inhibitor activity	molecular_function	NA
GO:0009626	42	73499	1	553	0.0571	0.181	0.271746	0.960126	plant-type hypersensitive response	biological_process	The rapid, localized death of plant cells in response to invasion by a pathogen.
GO:0051017	42	73499	1	553	0.0571	0.181	0.271746	0.960126	actin filament bundle assembly	biological_process	NA
GO:0005385	43	73498	1	553	0.0585	0.181	0.277226	0.958385	zinc ion transmembrane transporter activity	molecular_function	Enables the transfer of zinc (Zn) ions from one side of a membrane to the other.
GO:0005682	43	73498	1	553	0.0585	0.181	0.277226	0.958385	U5 snRNP	cellular_component	A ribonucleoprotein complex that contains small nuclear RNA U5.
GO:0010215	45	73496	1	553	0.0612	0.181	0.288061	0.954818	cellulose microfibril organization	biological_process	A process that is carried out at the cellular level which results in the assembly, arrangement of constituent parts, or disassembly of a cellulose microfibril, any of the cellulose structures laid down in orthogonal layers in a plant cell wall.
GO:0046251	45	73496	1	553	0.0612	0.181	0.288061	0.954818	limonene catabolic process	biological_process	The chemical reactions and pathways resulting in the breakdown of limonene (4-isopropenyl-1-methyl-cyclohexene), a monocyclic monoterpene.
GO:0009734	142	73399	2	553	0.193	0.362	0.289273	0.907687	auxin-activated signaling pathway	biological_process	A series of molecular signals generated by the binding of the plant hormone auxin to a receptor, and ending with modulation of a downstream cellular process, e.g. transcription.
GO:0009535	362	73179	4	553	0.492	0.723	0.290396	0.860806	chloroplast thylakoid membrane	cellular_component	The pigmented membrane of a chloroplast thylakoid. An example of this component is found in Arabidopsis thaliana.
GO:0004714	143	73398	2	553	0.194	0.362	0.292046	0.906208	transmembrane receptor protein tyrosine kinase activity	molecular_function	Combining with a signal and transmitting the signal from one side of the membrane to the other to initiate a change in cell activity by catalysis of the reaction: ATP + a protein-L-tyrosine = ADP + a protein-L-tyrosine phosphate.
GO:0007169	143	73398	2	553	0.194	0.362	0.292046	0.906208	transmembrane receptor protein tyrosine kinase signaling pathway	biological_process	A series of molecular signals initiated by the binding of an extracellular ligand to a receptor on the surface of the target cell where the receptor possesses tyrosine kinase activity, and ending with regulation of a downstream cellular process, e.g. transcription.
GO:0009877	46	73495	1	553	0.0626	0.181	0.293418	0.952994	nodulation	biological_process	The formation of nitrogen-fixing root nodules on plant roots.
GO:0016567	599	72942	6	553	0.815	1.08	0.29712	0.832023	protein ubiquitination	biological_process	The process in which one or more ubiquitin groups are added to a protein.
GO:0000165	47	73494	1	553	0.0639	0.181	0.298735	0.951143	MAPK cascade	biological_process	An intracellular protein kinase cascade containing at least a MAPK, a MAPKK and a MAP3K. The cascade can also contain an additional tiers: the upstream MAP4K. The kinases in each tier phosphorylate and activate the kinase in the downstream tier to transmit a signal within a cell.
GO:0015211	47	73494	1	553	0.0639	0.181	0.298735	0.951143	purine nucleoside transmembrane transporter activity	molecular_function	Enables the transfer of a purine nucleoside, a purine base covalently bonded to a ribose or deoxyribose sugar, from one side of a membrane to the other.
GO:0022821	48	73493	1	553	0.0653	0.181	0.304011	0.949266	potassium ion antiporter activity	molecular_function	Catalysis of the active transport of a potassium ion across a membrane by a mechanism whereby two or more species are transported in opposite directions in a tightly coupled process not directly linked to a form of energy other than chemiosmotic energy.
GO:0051119	48	73493	1	553	0.0653	0.181	0.304011	0.949266	sugar transmembrane transporter activity	molecular_function	Enables the transfer of a sugar from one side of a membrane to the other. A sugar is any member of a class of sweet, water-soluble, crystallizable carbohydrates, which are the monosaccharides and smaller oligosaccharides.
GO:0006355	2082	71459	18	553	2.83	3.25	0.30665	0.773672	regulation of transcription, DNA-templated	biological_process	NA
GO:0005762	49	73492	1	553	0.0666	0.181	0.309248	0.947364	mitochondrial large ribosomal subunit	cellular_component	The larger of the two subunits of a mitochondrial ribosome. Two sites on the ribosomal large subunit are involved in translation: the aminoacyl site (A site) and peptidyl site (P site).
GO:0006261	49	73492	1	553	0.0666	0.181	0.309248	0.947364	DNA-dependent DNA replication	biological_process	NA
GO:0015860	49	73492	1	553	0.0666	0.181	0.309248	0.947364	purine nucleoside transmembrane transport	biological_process	NA
GO:0004707	50	73491	1	553	0.068	0.181	0.314446	0.945437	MAP kinase activity	molecular_function	NA
GO:0009723	50	73491	1	553	0.068	0.181	0.314446	0.945437	response to ethylene	biological_process	Any process that results in a change in state or activity of a cell or an organism (in terms of movement, secretion, enzyme production, gene expression, etc.) as a result of an ethylene (ethene) stimulus.
GO:0035672	152	73389	2	553	0.207	0.362	0.316921	0.892473	oligopeptide transmembrane transport	biological_process	The process in which an oligopeptide is transported across a membrane. Oligopeptides are molecules that contain a small number (2 to 20) of amino-acid residues connected by peptide linkages.
GO:0071577	51	73490	1	553	0.0693	0.181	0.319604	0.943485	zinc ion transmembrane transport	biological_process	A process in which a zinc II ion is transported from one side of a membrane to the other by means of some agent such as a transporter or pore.
GO:0031625	154	73387	2	553	0.209	0.362	0.322423	0.88932	ubiquitin protein ligase binding	molecular_function	Interacting selectively and non-covalently with a ubiquitin protein ligase enzyme, any of the E3 proteins.
GO:0031047	52	73489	1	553	0.0707	0.181	0.324724	0.941509	gene silencing by RNA	biological_process	Any process in which RNA molecules inactivate expression of target genes.
GO:0055085	1484	72057	13	553	2.02	2.35	0.32751	0.76882	transmembrane transport	biological_process	NA
GO:0009579	53	73488	1	553	0.0721	0.181	0.329806	0.939509	thylakoid	cellular_component	A membranous cellular structure that bears the photosynthetic pigments in plants, algae, and cyanobacteria. In cyanobacteria thylakoids are of various shapes and are attached to, or continuous with, the plasma membrane. In eukaryotes they are flattened, membrane-bounded disk-like structures located in the chloroplasts
GO:0050897	53	73488	1	553	0.0721	0.181	0.329806	0.939509	cobalt ion binding	molecular_function	Interacting selectively and non-covalently with a cobalt (Co) ion.
GO:0046486	507	73034	5	553	0.689	0.904	0.334304	0.814996	glycerolipid metabolic process	biological_process	The chemical reactions and pathways involving glycerolipids, any lipid with a glycerol backbone. Diacylglycerol and phosphatidate are key lipid intermediates of glycerolipid biosynthesis.
GO:0006547	55	73486	1	553	0.0748	0.181	0.339854	0.93544	histidine metabolic process	biological_process	The chemical reactions and pathways involving histidine, 2-amino-3-(1H-imidazol-4-yl)propanoic acid.
GO:0046933	56	73485	1	553	0.0761	0.181	0.344822	0.933372	proton-transporting ATP synthase activity, rotational mechanism	molecular_function	Enables the transfer of protons from one side of a membrane to the other according to the reaction: ADP + H2O + phosphate + H+(in) = ATP + H+(out), by a rotational mechanism.
GO:0097159	56	73485	1	553	0.0761	0.181	0.344822	0.933372	organic cyclic compound binding	molecular_function	Interacting selectively and non-covalently with an organic cyclic compound, any molecular entity that contains carbon arranged in a cyclic molecular structure.
GO:1901363	56	73485	1	553	0.0761	0.181	0.344822	0.933372	heterocyclic compound binding	molecular_function	Interacting selectively and non-covalently with heterocyclic compound.
GO:0004568	57	73484	1	553	0.0775	0.181	0.349752	0.931283	chitinase activity	molecular_function	Catalysis of the hydrolysis of (1->4)-beta linkages of N-acetyl-D-glucosamine (GlcNAc) polymers of chitin and chitodextrins.
GO:0006032	57	73484	1	553	0.0775	0.181	0.349752	0.931283	chitin catabolic process	biological_process	The chemical reactions and pathways resulting in the breakdown of chitin, a linear polysaccharide consisting of beta-(1->4)-linked N-acetyl-D-glucosamine residues.
GO:0006631	57	73484	1	553	0.0775	0.181	0.349752	0.931283	fatty acid metabolic process	biological_process	The chemical reactions and pathways involving fatty acids, aliphatic monocarboxylic acids liberated from naturally occurring fats and oils by hydrolysis.
GO:0006699	57	73484	1	553	0.0775	0.181	0.349752	0.931283	bile acid biosynthetic process	biological_process	The chemical reactions and pathways resulting in the formation of bile acids, any of a group of steroid carboxylic acids occurring in bile.
GO:0016126	57	73484	1	553	0.0775	0.181	0.349752	0.931283	sterol biosynthetic process	biological_process	The chemical reactions and pathways resulting in the formation of sterols, steroids with one or more hydroxyl groups and a hydrocarbon side-chain in the molecule.
GO:0016998	57	73484	1	553	0.0775	0.181	0.349752	0.931283	cell wall macromolecule catabolic process	biological_process	NA
GO:0006508	1145	72396	10	553	1.56	1.81	0.360743	0.752943	proteolysis	biological_process	The hydrolysis of proteins into smaller polypeptides and/or amino acids by cleavage of their peptide bonds.
GO:0008483	60	73481	1	553	0.0816	0.181	0.364323	0.924887	transaminase activity	molecular_function	Catalysis of the transfer of an amino group to an acceptor, usually a 2-oxo acid.
GO:0009627	60	73481	1	553	0.0816	0.181	0.364323	0.924887	systemic acquired resistance	biological_process	The salicylic acid mediated response to a pathogen which confers broad spectrum resistance.
GO:0004177	61	73480	1	553	0.0829	0.181	0.369107	0.922714	aminopeptidase activity	molecular_function	Catalysis of the hydrolysis of N-terminal amino acid residues from in a polypeptide chain.
GO:0005773	289	73252	3	553	0.393	0.542	0.370346	0.825533	vacuole	cellular_component	A closed structure, found only in eukaryotic cells, that is completely surrounded by unit membrane and contains liquid material. Cells contain one or several vacuoles, that may have different functions from each other. Vacuoles have a diverse array of functions. They can act as a storage organelle for nutrients or waste products, as a degradative compartment, as a cost-effective way of increasing…
GO:0009116	62	73479	1	553	0.0843	0.181	0.373855	0.920522	nucleoside metabolic process	biological_process	The chemical reactions and pathways involving a nucleoside, a nucleobase linked to either beta-D-ribofuranose (a ribonucleoside) or 2-deoxy-beta-D-ribofuranose, (a deoxyribonucleoside), e.g. adenosine, guanosine, inosine, cytidine, uridine and deoxyadenosine, deoxyguanosine, deoxycytidine and thymidine (= deoxythymidine).
GO:0009833	63	73478	1	553	0.0857	0.181	0.378567	0.918311	plant-type primary cell wall biogenesis	biological_process	A cellular process that results in the biosynthesis of constituent macromolecules, assembly, and arrangement of constituent parts of cellulose and pectin-containing cell walls that form adjacent to the middle lamella following cell division and during cell expansion. An example of this is found in Arabidopsis thaliana.
GO:0098655	63	73478	1	553	0.0857	0.181	0.378567	0.918311	cation transmembrane transport	biological_process	NA
GO:0000159	64	73477	1	553	0.087	0.181	0.383244	0.91608	protein phosphatase type 2A complex	cellular_component	A protein complex that has protein serine/threonine phosphatase activity that is polycation-stimulated (PCS), being directly stimulated by protamine, polylysine, or histone H1
GO:0015333	177	73364	2	553	0.241	0.362	0.384686	0.850706	peptide:proton symporter activity	molecular_function	Enables the transfer of a solute or solutes from one side of a membrane to the other according to the reaction: peptide(out) + H+(out) = peptide(in) + H+(in), up its concentration gradient. The transporter binds the solute and undergoes a series of conformational changes. Transport works equally well in either direction and is driven by hydrogen ion movement.
GO:0090333	66	73475	1	553	0.0897	0.181	0.392493	0.911565	regulation of stomatal closure	biological_process	Any process that modulates the rate, frequency, or extent of stomatal closure. Stomatal closure is the process of closing of stomata, pores in the epidermis of leaves and stems bordered by two guard cells and serving in gas exchange.
GO:0035673	181	73360	2	553	0.246	0.362	0.395275	0.843595	oligopeptide transmembrane transporter activity	molecular_function	NA
GO:0010268	68	73473	1	553	0.0925	0.181	0.401603	0.906979	brassinosteroid homeostasis	biological_process	Any process involved in the maintenance of an internal steady state of brassinosteroids within an organism or cell.
GO:0016132	68	73473	1	553	0.0925	0.181	0.401603	0.906979	brassinosteroid biosynthetic process	biological_process	The chemical reactions and pathways resulting in the formation of brassinosteroids, any of a group of steroid derivatives that occur at very low concentrations in plant tissues and may have hormone-like effects.
GO:0016760	68	73473	1	553	0.0925	0.181	0.401603	0.906979	cellulose synthase (UDP-forming) activity	molecular_function	Catalysis of the reaction: UDP-glucose + ((1,4)-beta-D-glucosyl)(n) = UDP + ((1,4)-beta-D-glucosyl)(n+1).
GO:0005504	69	73472	1	553	0.0938	0.181	0.406107	0.904661	fatty acid binding	molecular_function	Interacting selectively and non-covalently with fatty acids, aliphatic monocarboxylic acids liberated from naturally occurring fats and oils by hydrolysis.
GO:0102483	70	73471	1	553	0.0952	0.181	0.410577	0.902326	scopolin beta-glucosidase activity	molecular_function	Catalysis of the reaction: H2O + scopolin <=> beta-D-glucose + scopoletin.
GO:0043666	71	73470	1	553	0.0965	0.181	0.415013	0.899975	regulation of phosphoprotein phosphatase activity	biological_process	NA
GO:0015986	72	73469	1	553	0.0979	0.181	0.419416	0.897609	ATP synthesis coupled proton transport	biological_process	The transport of protons across a membrane to generate an electrochemical gradient (proton-motive force) that powers ATP synthesis.
GO:0071805	191	73350	2	553	0.26	0.362	0.421368	0.825379	potassium ion transmembrane transport	biological_process	NA
GO:0042742	193	73348	2	553	0.262	0.362	0.426518	0.821666	defense response to bacterium	biological_process	NA
GO:0006555	74	73467	1	553	0.101	0.181	0.428124	0.89283	methionine metabolic process	biological_process	The chemical reactions and pathways involving methionine (2-amino-4-(methylthio)butanoic acid), a sulfur-containing, essential amino acid found in peptide linkage in proteins.
GO:0042908	194	73347	2	553	0.264	0.362	0.429084	0.819802	xenobiotic transport	biological_process	The directed movement of a xenobiotic, a compound foreign to living organisms, into, out of or within a cell, or between cells, by means of some agent such as a transporter or pore.
GO:0004672	958	72583	8	553	1.3	1.45	0.431926	0.703276	protein kinase activity	molecular_function	NA
GO:0004715	77	73464	1	553	0.105	0.181	0.440941	0.885553	non-membrane spanning protein tyrosine kinase activity	molecular_function	Catalysis of the reaction: ATP + protein L-tyrosine = ADP + protein L-tyrosine phosphate by a non-membrane spanning protein.
GO:0004806	78	73463	1	553	0.106	0.181	0.445149	0.8831	triglyceride lipase activity	molecular_function	Catalysis of the reaction: triacylglycerol + H2O = diacylglycerol + a carboxylate.
GO:0006396	78	73463	1	553	0.106	0.181	0.445149	0.8831	RNA processing	biological_process	NA
GO:0030244	78	73463	1	553	0.106	0.181	0.445149	0.8831	cellulose biosynthetic process	biological_process	NA
GO:0071013	78	73463	1	553	0.106	0.181	0.445149	0.8831	catalytic step 2 spliceosome	cellular_component	A spliceosomal complex that contains three snRNPs, including U5, bound to a splicing intermediate in which the first catalytic cleavage of the 5' splice site has occurred. The precise subunit composition differs significantly from that of the catalytic step 1, or activated, spliceosome, and includes many proteins in addition to those found in the associated snRNPs.
GO:0098656	78	73463	1	553	0.106	0.181	0.445149	0.8831	anion transmembrane transport	biological_process	NA
GO:0007275	201	73340	2	553	0.273	0.362	0.446871	0.806608	multicellular organism development	biological_process	The biological process whose specific outcome is the progression of a multicellular organism over time from an initial condition (e.g. a zygote or a young adult) to a later condition (e.g. a multicellular animal or an aged adult).
GO:0006011	79	73462	1	553	0.107	0.181	0.449326	0.880633	UDP-glucose metabolic process	biological_process	The chemical reactions and pathways involving UDP-glucose, uridinediphosphoglucose, a substance composed of glucose in glycosidic linkage with uridine diphosphate.
GO:0042432	79	73462	1	553	0.107	0.181	0.449326	0.880633	indole biosynthetic process	biological_process	The chemical reactions and pathways resulting in the formation of indole (2,3-benzopyrrole), the basis of many biologically active substances (e.g. serotonin, tryptophan).
GO:0052886	79	73462	1	553	0.107	0.181	0.449326	0.880633	9,9'-dicis-carotene:quinone oxidoreductase activity	molecular_function	Catalysis of the reaction: 9,9'-di-cis-zeta-carotene + a quinone = 7,9,9'-tri-cis-neurosporene + a quinol.
GO:0052887	79	73462	1	553	0.107	0.181	0.449326	0.880633	7,9,9'-tricis-neurosporene:quinone oxidoreductase activity	molecular_function	Catalysis of the reaction: 7,9,9'-tri-cis-neurosporene + a quinone = 7,9,7',9'-tetra-cis-lycopene + a quinol.
GO:0051537	81	73460	1	553	0.11	0.181	0.457585	0.875662	2 iron, 2 sulfur cluster binding	molecular_function	Interacting selectively and non-covalently with a 2 iron, 2 sulfur (2Fe-2S) cluster
GO:0070588	81	73460	1	553	0.11	0.181	0.457585	0.875662	calcium ion transmembrane transport	biological_process	A process in which a calcium ion is transported from one side of a membrane to the other by means of some agent such as a transporter or pore.
GO:0007178	462	73079	4	553	0.628	0.723	0.458467	0.731026	transmembrane receptor protein serine/threonine kinase signaling pathway	biological_process	A series of molecular signals initiated by the binding of an extracellular ligand to a receptor on the surface of the target cell where the receptor possesses serine/threonine kinase activity, and ending with regulation of a downstream cellular process, e.g. transcription.
GO:0005615	208	73333	2	553	0.283	0.362	0.464344	0.793183	extracellular space	cellular_component	That part of a multicellular organism outside the cells proper, usually taken to be outside the plasma membranes, and occupied by fluid.
GO:0003779	83	73458	1	553	0.113	0.181	0.465721	0.870642	actin binding	molecular_function	Interacting selectively and non-covalently with monomeric or multimeric forms of actin, including actin filaments.
GO:0006090	209	73332	2	553	0.284	0.362	0.466813	0.791248	pyruvate metabolic process	biological_process	NA
GO:0006144	338	73203	3	553	0.46	0.542	0.467654	0.749248	purine nucleobase metabolic process	biological_process	The chemical reactions and pathways involving purine nucleobases, one of the two classes of nitrogen-containing ring compounds found in DNA and RNA, which include adenine and guanine.
GO:0010468	84	73457	1	553	0.114	0.181	0.469743	0.868114	regulation of gene expression	biological_process	Any process that modulates the frequency, rate or extent of gene expression. Gene expression is the process in which a gene's coding sequence is converted into a mature gene product or products (proteins or RNA). This includes the production of an RNA transcript as well as any processing to produce a mature RNA product or an mRNA or circRNA (for protein-coding genes) and the translation of that m…
GO:0008270	1519	72022	12	553	2.07	2.17	0.471714	0.642669	zinc ion binding	molecular_function	Interacting selectively and non-covalently with zinc (Zn) ions.
GO:0002229	85	73456	1	553	0.116	0.181	0.473735	0.865575	defense response to oomycetes	biological_process	Reactions triggered in response to the presence of oomycetes that act to protect the cell or organism.
GO:0050832	85	73456	1	553	0.116	0.181	0.473735	0.865575	defense response to fungus	biological_process	NA
GO:0042910	214	73327	2	553	0.291	0.362	0.479059	0.781514	xenobiotic transmembrane transporter activity	molecular_function	NA
GO:0000027	87	73454	1	553	0.118	0.181	0.481629	0.860465	ribosomal large subunit assembly	biological_process	The aggregation, arrangement and bonding together of constituent RNAs and proteins to form the large ribosomal subunit.
GO:0004867	87	73454	1	553	0.118	0.181	0.481629	0.860465	serine-type endopeptidase inhibitor activity	molecular_function	Stops, prevents or reduces the activity of serine-type endopeptidases, enzymes that catalyze the hydrolysis of nonterminal peptide bonds in a polypeptide chain
GO:0009536	88	73453	1	553	0.12	0.181	0.485532	0.857894	plastid	cellular_component	Any member of a family of organelles found in the cytoplasm of plants and some protists, which are membrane-bounded and contain DNA. Plant plastids develop from a common type, the proplastid.
GO:0009821	88	73453	1	553	0.12	0.181	0.485532	0.857894	alkaloid biosynthetic process	biological_process	The chemical reactions and pathways resulting in the formation of alkaloids, nitrogen-containing natural products which are not otherwise classified as nonprotein amino acids, amines, peptides, amines, cyanogenic glycosides, glucosinolates, cofactors, phytohormones, or primary metabolite (such as purine or pyrimidine bases).
GO:0015867	88	73453	1	553	0.12	0.181	0.485532	0.857894	ATP transport	biological_process	The directed movement of ATP, adenosine triphosphate, into, out of or within a cell, or between cells, by means of some agent such as a transporter or pore.
GO:0000325	89	73452	1	553	0.121	0.181	0.489405	0.855313	plant-type vacuole	cellular_component	A closed structure that is completely surrounded by a unit membrane, contains liquid, and retains the same shape regardless of cell cycle phase. An example of this structure is found in Arabidopsis thaliana.
GO:0032147	91	73450	1	553	0.124	0.181	0.497064	0.850123	activation of protein kinase activity	biological_process	Any process that initiates the activity of an inactive protein kinase.
GO:0004675	361	73180	3	553	0.491	0.542	0.511025	0.711275	transmembrane receptor protein serine/threonine kinase activity	molecular_function	Combining with a signal and transmitting the signal from one side of the membrane to the other to initiate a change in cell activity by catalysis of the reaction: ATP protein serine = ADP + protein serine phosphate, and ATP + protein threonine = ADP + protein threonine phosphate.
GO:0008757	95	73446	1	553	0.129	0.181	0.512041	0.839634	S-adenosylmethionine-dependent methyltransferase activity	molecular_function	Catalysis of the transfer of a methyl group from S-adenosyl-L-methionine to a substrate.
GO:0006000	229	73312	2	553	0.311	0.362	0.514736	0.751806	fructose metabolic process	biological_process	The chemical reactions and pathways involving fructose, the ketohexose arabino-2-hexulose. Fructose exists in a open chain form or as a ring compound. D-fructose is the sweetest of the sugars and is found free in a large number of fruits and honey.
GO:0016021	12496	61045	94	553	17	17	0.516171	0.529123	integral component of membrane	cellular_component	The component of a membrane consisting of the gene products and protein complexes having at least some part of their peptide sequence embedded in the hydrophobic region of the membrane.
GO:0009987	98	73443	1	553	0.133	0.181	0.52298	0.831681	cellular process	biological_process	NA
GO:0051015	98	73443	1	553	0.133	0.181	0.52298	0.831681	actin filament binding	molecular_function	Interacting selectively and non-covalently with an actin filament, also known as F-actin, a helical filamentous polymer of globular G-actin subunits.
GO:0008234	99	73442	1	553	0.135	0.181	0.526572	0.829016	cysteine-type peptidase activity	molecular_function	NA
GO:0005739	910	72631	7	553	1.24	1.27	0.527899	0.62236	mitochondrion	cellular_component	A semiautonomous, self replicating organelle that occurs in varying numbers, shapes, and sizes in the cytoplasm of virtually all eukaryotic cells. It is notably the site of tissue respiration.
GO:0019843	100	73441	1	553	0.136	0.181	0.530137	0.826343	rRNA binding	molecular_function	NA
GO:0018108	237	73304	2	553	0.322	0.362	0.533092	0.735716	peptidyl-tyrosine phosphorylation	biological_process	The phosphorylation of peptidyl-tyrosine to form peptidyl-O4'-phospho-L-tyrosine.
GO:0008152	101	73440	1	553	0.137	0.181	0.533675	0.823664	metabolic process	biological_process	NA
GO:0006397	104	73437	1	553	0.141	0.181	0.54413	0.815587	mRNA processing	biological_process	Any process involved in the conversion of a primary mRNA transcript into one or more mature mRNA(s) prior to translation into polypeptide.
GO:0009733	243	73298	2	553	0.33	0.362	0.546545	0.723567	response to auxin	biological_process	Any process that results in a change in state or activity of a cell or an organism (in terms of movement, secretion, enzyme production, gene expression, etc.) as a result of an auxin stimulus.
GO:0006013	244	73297	2	553	0.332	0.362	0.54876	0.721536	mannose metabolic process	biological_process	The chemical reactions and pathways involving mannose, the aldohexose manno-hexose, the C-2 epimer of glucose. The D-(+)-form is widely distributed in mannans and hemicelluloses and is of major importance in the core oligosaccharide of N-linked oligosaccharides of glycoproteins.
GO:0000790	106	73435	1	553	0.144	0.181	0.55097	0.810174	nuclear chromatin	cellular_component	The ordered and organized complex of DNA, protein, and sometimes RNA, that forms the chromosome in the nucleus.
GO:0006814	109	73432	1	553	0.148	0.181	0.561038	0.802015	sodium ion transport	biological_process	NA
GO:0008422	110	73431	1	553	0.15	0.181	0.564344	0.799286	beta-glucosidase activity	molecular_function	NA
GO:0019482	111	73430	1	553	0.151	0.181	0.567625	0.796553	beta-alanine metabolic process	biological_process	The chemical reactions and pathways involving beta-alanine (3-aminopropanoic acid), an achiral amino acid and an isomer of alanine. It occurs free (e.g. in brain) and in combination (e.g. in pantothenate) but it is not a constituent of proteins.
GO:0032508	112	73429	1	553	0.152	0.181	0.570881	0.793815	DNA duplex unwinding	biological_process	The process in which interchain hydrogen bonds between two strands of DNA are broken or 'melted', generating a region of unpaired single strands.
GO:0006812	117	73424	1	553	0.159	0.181	0.586798	0.780072	cation transport	biological_process	NA
GO:0019852	119	73422	1	553	0.162	0.181	0.592999	0.774553	L-ascorbic acid metabolic process	biological_process	The chemical reactions and pathways involving L-ascorbic acid, (2R)-2-[(1S)-1,2-dihydroxyethyl]-4-hydroxy-5-oxo-2,5-dihydrofuran-3-olate
GO:0004523	267	73274	2	553	0.363	0.362	0.597602	0.674576	RNA-DNA hybrid ribonuclease activity	molecular_function	NA
GO:0006568	123	73418	1	553	0.167	0.181	0.605123	0.763487	tryptophan metabolic process	biological_process	The chemical reactions and pathways involving tryptophan, the chiral amino acid 2-amino-3-(1H-indol-3-yl)propanoic acid.
GO:0016114	123	73418	1	553	0.167	0.181	0.605123	0.763487	terpenoid biosynthetic process	biological_process	The chemical reactions and pathways resulting in the formation of terpenoids, any member of a class of compounds characterized by an isoprenoid chemical structure.
GO:0032482	125	73416	1	553	0.17	0.181	0.611049	0.757942	Rab protein signal transduction	biological_process	A series of molecular signals within the cell that are mediated by a member of the Rab family of proteins switching to a GTP-bound active state.
GO:0045330	126	73415	1	553	0.171	0.181	0.613979	0.755168	aspartyl esterase activity	molecular_function	Catalysis of the hydrolysis of an ester bond by a mechanism involving a catalytically active aspartic acid residue.
GO:0023014	127	73414	1	553	0.173	0.181	0.616887	0.752392	signal transduction by protein phosphorylation	biological_process	A process in which the transfer of one or more phosphate groups to a substrate transmits a signal to the phosphorylated substrate.
GO:0006550	133	73408	1	553	0.181	0.181	0.63388	0.735723	isoleucine catabolic process	biological_process	The chemical reactions and pathways resulting in the breakdown of isoleucine, (2R*,3R*)-2-amino-3-methylpentanoic acid.
GO:0006574	133	73408	1	553	0.181	0.181	0.63388	0.735723	valine catabolic process	biological_process	The chemical reactions and pathways resulting in the breakdown of valine, 2-amino-3-methylbutanoic acid.
GO:0046910	134	73407	1	553	0.182	0.181	0.636638	0.732944	pectinesterase inhibitor activity	molecular_function	Stops, prevents or reduces the activity of any pectinesterase enzyme.
GO:0006552	135	73406	1	553	0.184	0.181	0.639375	0.730165	leucine catabolic process	biological_process	The chemical reactions and pathways resulting in the breakdown of leucine, 2-amino-4-methylpentanoic acid.
GO:0009408	136	73405	1	553	0.185	0.181	0.642092	0.727386	response to heat	biological_process	NA
GO:0032440	136	73405	1	553	0.185	0.181	0.642092	0.727386	2-alkenal reductase [NAD(P)+] activity	molecular_function	Catalysis of the reaction: n-alkanal + NAD(P)+ = alk-2-enal + NAD(P)H + H+.
GO:0042025	290	73251	2	553	0.394	0.362	0.642368	0.627622	host cell nucleus	cellular_component	NA
GO:0051082	293	73248	2	553	0.398	0.362	0.647908	0.621533	unfolded protein binding	molecular_function	Interacting selectively and non-covalently with an unfolded protein.
GO:0004222	141	73400	1	553	0.192	0.181	0.655372	0.713501	metalloendopeptidase activity	molecular_function	Catalysis of the hydrolysis of internal, alpha-peptide bonds in a polypeptide chain by a mechanism in which water acts as a nucleophile, one or two metal ions hold the water molecule in place, and charged amino acid side chains are ligands for the metal ions.
GO:0003678	142	73399	1	553	0.193	0.181	0.657969	0.710727	DNA helicase activity	molecular_function	NA
GO:0003682	144	73397	1	553	0.196	0.181	0.663103	0.705183	chromatin binding	molecular_function	Interacting selectively and non-covalently with chromatin, the network of fibers of DNA, protein, and sometimes RNA, that make up the chromosomes of the eukaryotic nucleus during interphase.
GO:0006511	303	73238	2	553	0.412	0.362	0.665885	0.601335	ubiquitin-dependent protein catabolic process	biological_process	NA
GO:0044212	304	73237	2	553	0.413	0.362	0.667641	0.599325	transcription regulatory region DNA binding	molecular_function	NA
GO:0016301	456	73085	3	553	0.62	0.542	0.667683	0.551401	kinase activity	molecular_function	Catalysis of the transfer of a phosphate group, usually from ATP, to a substrate molecule.
GO:0006554	147	73394	1	553	0.2	0.181	0.670661	0.696878	lysine catabolic process	biological_process	The chemical reactions and pathways resulting in the breakdown of lysine, 2,6-diaminohexanoic acid.
GO:0003824	308	73233	2	553	0.419	0.362	0.674592	0.591302	catalytic activity	molecular_function	Catalysis of a biochemical reaction at physiological temperatures. In biologically catalyzed reactions, the reactants are known as substrates, and the catalysts are naturally occurring macromolecular substances known as enzymes. Enzymes possess specific binding sites for substrates, and are usually composed wholly or largely of protein, but RNA that has catalytic activity (ribozyme) is often also…
GO:0051252	461	73080	3	553	0.627	0.542	0.674822	0.543174	regulation of RNA metabolic process	biological_process	Any process that modulates the frequency, rate or extent of the chemical reactions and pathways involving RNA.
GO:0043086	149	73392	1	553	0.203	0.181	0.675605	0.691352	negative regulation of catalytic activity	biological_process	NA
GO:0015297	312	73229	2	553	0.424	0.362	0.681424	0.583313	antiporter activity	molecular_function	NA
GO:0007165	469	73072	3	553	0.638	0.542	0.686007	0.530097	signal transduction	biological_process	NA
GO:0009793	160	73381	1	553	0.218	0.181	0.701504	0.66114	embryo development ending in seed dormancy	biological_process	The process whose specific outcome is the progression of the embryo over time, from zygote formation to the end of seed dormancy. An example of this process is found in Arabidopsis thaliana.
GO:0000162	162	73379	1	553	0.22	0.181	0.705986	0.655688	tryptophan biosynthetic process	biological_process	NA
GO:0006571	163	73378	1	553	0.222	0.181	0.708201	0.652967	tyrosine biosynthetic process	biological_process	The chemical reactions and pathways resulting in the formation of tyrosine, an aromatic amino acid, 2-amino-3-(4-hydroxyphenyl)propanoic acid.
GO:0009094	163	73378	1	553	0.222	0.181	0.708201	0.652967	L-phenylalanine biosynthetic process	biological_process	NA
GO:0046777	329	73212	2	553	0.447	0.362	0.709161	0.54978	protein autophosphorylation	biological_process	The phosphorylation by a protein of one or more of its own amino acid residues (cis-autophosphorylation), or residues on an identical protein (trans-autophosphorylation).
GO:0006694	165	73376	1	553	0.224	0.181	0.712583	0.647537	steroid biosynthetic process	biological_process	The chemical reactions and pathways resulting in the formation of steroids, compounds with a 1,2,cyclopentanoperhydrophenanthrene nucleus
GO:0006629	166	73375	1	553	0.226	0.181	0.714749	0.644828	lipid metabolic process	biological_process	The chemical reactions and pathways involving lipids, compounds soluble in an organic solvent but not, or sparingly, in an aqueous solvent. Includes fatty acids
GO:0050660	170	73371	1	553	0.231	0.181	0.723252	0.634033	flavin adenine dinucleotide binding	molecular_function	Interacting selectively and non-covalently with FAD, flavin-adenine dinucleotide, the coenzyme or the prosthetic group of various flavoprotein oxidoreductase enzymes, in either the oxidized form, FAD, or the reduced form, FADH2.
GO:0016042	172	73369	1	553	0.234	0.181	0.727408	0.628661	lipid catabolic process	biological_process	NA
GO:0051539	173	73368	1	553	0.235	0.181	0.729462	0.625982	4 iron, 4 sulfur cluster binding	molecular_function	Interacting selectively and non-covalently with a 4 iron, 4 sulfur (4Fe-4S) cluster
GO:0009737	176	73365	1	553	0.239	0.181	0.735534	0.617974	response to abscisic acid	biological_process	Any process that results in a change in state or activity of a cell or an organism (in terms of movement, secretion, enzyme production, gene expression, etc.) as a result of an abscisic acid stimulus.
GO:0030001	176	73365	1	553	0.239	0.181	0.735534	0.617974	metal ion transport	biological_process	The directed movement of metal ions, any metal ion with an electric charge, into, out of or within a cell, or between cells, by means of some agent such as a transporter or pore.
GO:0003333	182	73359	1	553	0.247	0.181	0.747272	0.602091	amino acid transmembrane transport	biological_process	The process in which an amino acid is transported across a membrane.
GO:0016192	183	73358	1	553	0.249	0.181	0.749177	0.599462	vesicle-mediated transport	biological_process	NA
GO:0004842	364	73177	2	553	0.495	0.362	0.759923	0.483455	ubiquitin-protein transferase activity	molecular_function	NA
GO:0009651	189	73352	1	553	0.257	0.181	0.760311	0.583805	response to salt stress	biological_process	Any process that results in a change in state or activity of a cell or an organism (in terms of movement, secretion, enzyme production, gene expression, etc.) as a result of a stimulus indicating an increase or decrease in the concentration of salt (particularly but not exclusively sodium and chloride ions) in the environment.
GO:0005516	190	73351	1	553	0.258	0.181	0.762118	0.581216	calmodulin binding	molecular_function	Interacting selectively and non-covalently with calmodulin, a calcium-binding protein with many roles, both in the calcium-bound and calcium-free states.
GO:0016740	703	72838	4	553	0.956	0.723	0.775327	0.389957	transferase activity	molecular_function	Catalysis of the transfer of a group, e.g. a methyl group, glycosyl group, acyl group, phosphorus-containing, or other groups, from one compound (generally regarded as the donor) to another compound (generally regarded as the acceptor). Transferase is the systematic name for any enzyme of EC class 2.
GO:0045490	198	73343	1	553	0.269	0.181	0.776093	0.560714	pectin catabolic process	biological_process	The chemical reactions and pathways resulting in the breakdown of pectin, a polymer containing a backbone of alpha-1,4-linked D-galacturonic acid residues.
GO:0005657	199	73342	1	553	0.271	0.181	0.777781	0.558179	replication fork	cellular_component	The Y-shaped region of a replicating DNA molecule, resulting from the separation of the DNA strands and in which the synthesis of new strands takes place. Also includes associated protein complexes.
GO:0006486	199	73342	1	553	0.271	0.181	0.777781	0.558179	protein glycosylation	biological_process	NA
GO:0005794	723	72818	4	553	0.983	0.723	0.793493	0.365486	Golgi apparatus	cellular_component	A compound membranous cytoplasmic organelle of eukaryotic cells, consisting of flattened, ribosome-free vesicles arranged in a more or less regular stack. The Golgi apparatus differs from the endoplasmic reticulum in often having slightly thicker membranes, appearing in sections as a characteristic shallow semicircle so that the convex side (cis or entry face) abuts the endoplasmic reticulum, sec…
GO:0042545	215	73326	1	553	0.292	0.181	0.803128	0.518513	cell wall modification	biological_process	The series of events leading to chemical and structural alterations of an existing cell wall that can result in loosening, increased extensibility or disassembly.
GO:0009395	216	73325	1	553	0.294	0.181	0.804613	0.516092	phospholipid catabolic process	biological_process	The chemical reactions and pathways resulting in the breakdown of phospholipids, any lipid containing phosphoric acid as a mono- or diester.
GO:0005488	223	73318	1	553	0.303	0.181	0.814698	0.499341	binding	molecular_function	The selective, non-covalent, often stoichiometric, interaction of a molecule with one or more specific sites on another molecule.
GO:0003924	416	73125	2	553	0.566	0.362	0.821116	0.393502	GTPase activity	molecular_function	NA
GO:0006281	230	73311	1	553	0.313	0.181	0.824263	0.482943	DNA repair	biological_process	The process of restoring DNA after damage. Genomes are subject to damage by chemical and physical agents in the environment (e.g. UV and ionizing radiations, chemical mutagens, fungal and bacterial toxins, etc.) and by free radicals or alkylating agents endogenously generated in metabolism. DNA is also damaged because of errors during its replication. A variety of different DNA repair pathways ha…
GO:0030599	232	73309	1	553	0.315	0.181	0.826904	0.478324	pectinesterase activity	molecular_function	Catalysis of the reaction: pectin + n H2O = n methanol + pectate.
GO:0030246	429	73112	2	553	0.583	0.362	0.834055	0.372826	carbohydrate binding	molecular_function	NA
GO:0022625	247	73294	1	553	0.336	0.181	0.845491	0.444639	cytosolic large ribosomal subunit	cellular_component	NA
GO:0035556	248	73293	1	553	0.337	0.181	0.846656	0.442454	intracellular signal transduction	biological_process	NA
GO:0005783	792	72749	4	553	1.08	0.723	0.847253	0.288613	endoplasmic reticulum	cellular_component	The irregular network of unit membranes, visible only by electron microscopy, that occurs in the cytoplasm of many eukaryotic cells. The membranes form a complex meshwork of tubular channels, which are often expanded into slitlike cavities called cisternae. The ER takes two forms, rough (or granular), with ribosomes adhering to the outer surface, and smooth (with no ribosomes attached).
GO:0006446	254	73287	1	553	0.345	0.181	0.853469	0.429504	regulation of translational initiation	biological_process	Any process that modulates the frequency, rate or extent of translational initiation.
GO:0003743	256	73285	1	553	0.348	0.181	0.855672	0.425249	translation initiation factor activity	molecular_function	NA
GO:0005634	4589	68952	29	553	6.24	5.24	0.856469	0.189814	nucleus	cellular_component	A membrane-bounded organelle of eukaryotic cells in which chromosomes are housed and replicated. In most cells, the nucleus contains all of the cell's chromosomes except the organellar chromosomes, and is the site of RNA synthesis and processing. In some species, or in specialized cell types, RNA metabolism or DNA replication may be absent.
GO:0003677	2386	71155	14	553	3.24	2.53	0.859569	0.20662	DNA binding	molecular_function	NA
GO:0006096	265	73276	1	553	0.36	0.181	0.865183	0.406483	glycolytic process	biological_process	NA
GO:0004674	1325	72216	7	553	1.8	1.27	0.870786	0.22006	protein serine/threonine kinase activity	molecular_function	NA
GO:0015074	277	73264	1	553	0.377	0.181	0.876899	0.382435	DNA integration	biological_process	The process in which a segment of DNA is incorporated into another, usually larger, DNA molecule such as a chromosome.
GO:0009941	283	73258	1	553	0.385	0.181	0.88237	0.370826	chloroplast envelope	cellular_component	The double lipid bilayer enclosing the chloroplast and separating its contents from the rest of the cytoplasm
GO:0004252	286	73255	1	553	0.389	0.181	0.885014	0.365126	serine-type endopeptidase activity	molecular_function	Catalysis of the hydrolysis of internal, alpha-peptide bonds in a polypeptide chain by a catalytic mechanism that involves a catalytic triad consisting of a serine nucleophile that is activated by a proton relay involving an acidic residue (e.g. aspartate or glutamate) and a basic residue (usually histidine).
GO:0006470	289	73252	1	553	0.393	0.181	0.887599	0.359494	protein dephosphorylation	biological_process	The process of removing one or more phosphoric residues from a protein.
GO:0009069	2011	71530	11	553	2.73	1.99	0.891526	0.17215	serine family amino acid metabolic process	biological_process	The chemical reactions and pathways involving amino acids of the serine family, comprising cysteine, glycine, homoserine, selenocysteine and serine.
GO:0030170	304	73237	1	553	0.413	0.181	0.899677	0.332359	pyridoxal phosphate binding	molecular_function	Interacting selectively and non-covalently with pyridoxal 5' phosphate, 3-hydroxy-5-(hydroxymethyl)-2-methyl4-pyridine carboxaldehyde 5' phosphate, the biologically active form of vitamin B6.
GO:0003676	1400	72141	7	553	1.9	1.27	0.902814	0.172823	nucleic acid binding	molecular_function	NA
GO:0005525	525	73016	2	553	0.714	0.362	0.906166	0.243701	GTP binding	molecular_function	Interacting selectively and non-covalently with GTP, guanosine triphosphate.
GO:0004190	317	73224	1	553	0.431	0.181	0.909091	0.3102	aspartic-type endopeptidase activity	molecular_function	Catalysis of the hydrolysis of internal, alpha-peptide bonds in a polypeptide chain by a mechanism in which a water molecule bound by the side chains of aspartic residues at the active center acts as a nucleophile.
GO:0006094	325	73216	1	553	0.442	0.181	0.914441	0.297178	gluconeogenesis	biological_process	The formation of glucose from noncarbohydrate precursors, such as pyruvate, amino acids and glycerol.
GO:0005802	350	73191	1	553	0.476	0.181	0.929216	0.259391	trans-Golgi network	cellular_component	The network of interconnected tubular and cisternal structures located within the Golgi apparatus on the side distal to the endoplasmic reticulum, from which secretory vesicles emerge. The trans-Golgi network is important in the later stages of protein secretion where it is thought to play a key role in the sorting and targeting of secreted proteins to the correct destination.
GO:0006468	1987	71554	10	553	2.7	1.81	0.931626	0.117088	protein phosphorylation	biological_process	The process of introducing a phosphate group on to a protein.
GO:0005509	580	72961	2	553	0.789	0.362	0.933022	0.18757	calcium ion binding	molecular_function	Interacting selectively and non-covalently with calcium ions (Ca2+).
GO:0005774	358	73183	1	553	0.487	0.181	0.933383	0.248197	vacuolar membrane	cellular_component	The lipid bilayer surrounding the vacuole and separating its contents from the cytoplasm of the cell.
GO:0016757	376	73165	1	553	0.511	0.181	0.941886	0.224524	transferase activity, transferring glycosyl groups	molecular_function	NA
GO:0005975	617	72924	2	553	0.839	0.362	0.946806	0.156288	carbohydrate metabolic process	biological_process	NA
GO:0005730	389	73152	1	553	0.529	0.181	0.947345	0.208676	nucleolus	cellular_component	A small, dense body one or more of which are present in the nucleus of eukaryotic cells. It is rich in RNA and protein, is not bounded by a limiting membrane, and is not seen during mitosis. Its prime function is the transcription of the nucleolar DNA into 45S ribosomal-precursor RNA, the processing of this RNA into 5.8S, 18S, and 28S components of ribosomal RNA, and the association of these comp…
GO:0005829	1927	71614	9	553	2.62	1.63	0.954054	0.0844804	cytosol	cellular_component	The part of the cytoplasm that does not contain organelles but which does contain other particulate matter, such as protein complexes.
GO:0006886	476	73065	1	553	0.647	0.181	0.972801	0.125935	intracellular protein transport	biological_process	NA
GO:0003723	1149	72392	4	553	1.56	0.723	0.973908	0.0661926	RNA binding	molecular_function	NA
GO:0043531	484	73057	1	553	0.658	0.181	0.974405	0.120081	ADP binding	molecular_function	Interacting selectively and non-covalently with ADP, adenosine 5'-diphosphate.
GO:0042967	747	72794	2	553	1.02	0.362	0.976774	0.0795693	obsolete acyl-carrier-protein biosynthetic process	biological_process	OBSOLETE. The chemical reactions and pathways resulting in the formation of acyl-carrier protein.
GO:0003735	767	72774	2	553	1.04	0.362	0.9796	0.0714266	structural constituent of ribosome	molecular_function	NA
GO:0005524	5094	68447	26	553	6.93	4.7	0.987981	0.0193412	ATP binding	molecular_function	Interacting selectively and non-covalently with ATP, adenosine 5'-triphosphate, a universally important coenzyme and enzyme regulator.
GO:0042254	604	72937	1	553	0.821	0.181	0.989723	0.0576974	ribosome biogenesis	biological_process	NA
GO:0006412	645	72896	1	553	0.877	0.181	0.992479	0.0446049	translation	biological_process	NA
GO:0005737	2383	71158	9	553	3.24	1.63	0.993435	0.0145569	cytoplasm	cellular_component	All of the contents of a cell excluding the plasma membrane and nucleus, but including other subcellular structures.
GO:0005840	729	72812	1	553	0.991	0.181	0.996034	0.0260913	ribosome	cellular_component	NA
GO:0016787	1124	72417	2	553	1.53	0.362	0.998132	0.0090902	hydrolase activity	molecular_function	Catalysis of the hydrolysis of various bonds, e.g. C-O, C-N, C-C, phosphoric anhydride bonds, etc. Hydrolase is the systematic name for any enzyme of EC class 3.
GO:0005515	5660	67881	13	553	7.7	2.35	1	4.41427e-08	protein binding	molecular_function	NA
GO:0000002	2	73539	0	553	0.00272	0	1	0.985017	mitochondrial genome maintenance	biological_process	The maintenance of the structure and integrity of the mitochondrial genome
GO:0000003	4	73537	0	553	0.00544	0	1	0.970259	reproduction	biological_process	NA
GO:0000012	9	73532	0	553	0.0122	0	1	0.93432	single strand break repair	biological_process	The repair of single strand breaks in DNA. Repair of such breaks is mediated by the same enzyme systems as are used in base excision repair.
GO:0000014	14	73527	0	553	0.019	0	1	0.899711	single-stranded DNA endodeoxyribonuclease activity	molecular_function	Catalysis of the hydrolysis of ester linkages within a single-stranded deoxyribonucleic acid molecule by creating internal breaks.
GO:0000015	8	73533	0	553	0.0109	0	1	0.9414	phosphopyruvate hydratase complex	cellular_component	A multimeric enzyme complex, usually a dimer or an octamer, that catalyzes the conversion of 2-phospho-D-glycerate to phosphoenolpyruvate and water.
GO:0000023	13	73528	0	553	0.0177	0	1	0.906529	maltose metabolic process	biological_process	The chemical reactions and pathways involving the disaccharide maltose (4-O-alpha-D-glucopyranosyl-D-glucopyranose), an intermediate in the catabolism of glycogen and starch.
GO:0000025	2	73539	0	553	0.00272	0	1	0.985017	maltose catabolic process	biological_process	The chemical reactions and pathways resulting in the breakdown of the disaccharide maltose (4-O-alpha-D-glucopyranosyl-D-glucopyranose).
GO:0000026	2	73539	0	553	0.00272	0	1	0.985017	alpha-1,2-mannosyltransferase activity	molecular_function	Catalysis of the transfer of a mannose residue to an oligosaccharide, forming an alpha-(1->2) linkage.
GO:0000028	57	73484	0	553	0.0775	0	1	0.650248	ribosomal small subunit assembly	biological_process	The aggregation, arrangement and bonding together of constituent RNAs and proteins to form the small ribosomal subunit.
GO:0000030	3	73538	0	553	0.00408	0	1	0.97761	mannosyltransferase activity	molecular_function	Catalysis of the transfer of a mannosyl group to an acceptor molecule, typically another carbohydrate or a lipid.
GO:0000032	8	73533	0	553	0.0109	0	1	0.9414	cell wall mannoprotein biosynthetic process	biological_process	The chemical reactions and pathways resulting in the formation of cell wall mannoproteins, any cell wall protein that contains covalently bound mannose residues.
GO:0000033	2	73539	0	553	0.00272	0	1	0.985017	alpha-1,3-mannosyltransferase activity	molecular_function	Catalysis of the transfer of a mannose residue to an oligosaccharide, forming an alpha-(1->3) linkage.
GO:0000035	6	73535	0	553	0.00816	0	1	0.955721	acyl binding	molecular_function	Interacting selectively and non-covalently with an acyl group, any group formally derived by removal of the hydroxyl group from the acid function of a carboxylic acid.
GO:0000036	22	73519	0	553	0.0299	0	1	0.846978	acyl carrier activity	molecular_function	Binding an acyl group and presenting it for processing or offloading to a cognate enzyme. Covalently binds the acyl group via a phosphopantetheine prosthetic group and mediates protein-protein interactions with the enzyme conferring specificity. The acyl carrier protein (ACP) presents substrates to enzymes involved in fatty acid biosynthesis or in polyketide secondary metabolite biosynthesis.
GO:0000038	4	73537	0	553	0.00544	0	1	0.970259	very long-chain fatty acid metabolic process	biological_process	The chemical reactions and pathways involving a fatty acid which has a chain length greater than C22.
GO:0000045	49	73492	0	553	0.0666	0	1	0.690752	autophagosome assembly	biological_process	The formation of a double membrane-bounded structure, the autophagosome, that occurs when a specialized membrane sac, called the isolation membrane, starts to enclose a portion of the cytoplasm.
GO:0000048	9	73532	0	553	0.0122	0	1	0.93432	peptidyltransferase activity	molecular_function	Catalysis of the reaction: peptidyl-tRNA(1) + aminoacyl-tRNA(2) = tRNA(1) + peptidylaminoacyl-tRNA(2).
GO:0000049	62	73479	0	553	0.0843	0	1	0.626145	tRNA binding	molecular_function	NA
GO:0000050	8	73533	0	553	0.0109	0	1	0.9414	urea cycle	biological_process	NA
GO:0000051	47	73494	0	553	0.0639	0	1	0.701265	obsolete urea cycle intermediate metabolic process	biological_process	OBSOLETE. The chemical reactions and pathways involving any of the intermediate compounds involved in the urea cycle, a cyclic metabolic pathway that converts waste nitrogen in the form of ammonium to urea.
GO:0000053	8	73533	0	553	0.0109	0	1	0.9414	argininosuccinate metabolic process	biological_process	The chemical reactions and pathways involving argininosuccinate, 2-(N(omega)-arginino)succinate, an intermediate in the ornithine-urea cycle, where it is synthesized from citrulline and aspartate.
GO:0000054	6	73535	0	553	0.00816	0	1	0.955721	ribosomal subunit export from nucleus	biological_process	The directed movement of a ribosomal subunit from the nucleus into the cytoplasm.
GO:0000055	10	73531	0	553	0.0136	0	1	0.927294	ribosomal large subunit export from nucleus	biological_process	NA
GO:0000056	8	73533	0	553	0.0109	0	1	0.9414	ribosomal small subunit export from nucleus	biological_process	NA
GO:0000062	9	73532	0	553	0.0122	0	1	0.93432	fatty-acyl-CoA binding	molecular_function	Interacting selectively and non-covalently with acyl-CoA, any derivative of coenzyme A in which the sulfhydryl group is in thiolester linkage with a fatty acyl group.
GO:0000064	9	73532	0	553	0.0122	0	1	0.93432	L-ornithine transmembrane transporter activity	molecular_function	Enables the transfer of L-ornithine from one side of a membrane to the other. L-ornithine is 2,5-diaminopentanoic acid.
GO:0000070	11	73530	0	553	0.015	0	1	0.92032	mitotic sister chromatid segregation	biological_process	NA
GO:0000076	6	73535	0	553	0.00816	0	1	0.955721	DNA replication checkpoint	biological_process	A cell cycle checkpoint that prevents the initiation of nuclear division until DNA replication is complete, thereby ensuring that progeny inherit a full complement of the genome.
GO:0000077	9	73532	0	553	0.0122	0	1	0.93432	DNA damage checkpoint	biological_process	A cell cycle checkpoint that regulates progression through the cell cycle in response to DNA damage. A DNA damage checkpoint may blocks cell cycle progression (in G1, G2 or metaphase) or slow the rate at which S phase proceeds.
GO:0000079	100	73441	0	553	0.136	0	1	0.469863	regulation of cyclin-dependent protein serine/threonine kinase activity	biological_process	Any process that modulates the frequency, rate or extent of cyclin-dependent protein serine/threonine kinase activity.
GO:0000082	2	73539	0	553	0.00272	0	1	0.985017	G1/S transition of mitotic cell cycle	biological_process	The mitotic cell cycle transition by which a cell in G1 commits to S phase. The process begins with the build up of G1 cyclin-dependent kinase (G1 CDK), resulting in the activation of transcription of G1 cyclins. The process ends with the positive feedback of the G1 cyclins on the G1 CDK which commits the cell to S phase, in which DNA replication is initiated.
GO:0000095	8	73533	0	553	0.0109	0	1	0.9414	S-adenosyl-L-methionine transmembrane transporter activity	molecular_function	NA
GO:0000105	16	73525	0	553	0.0218	0	1	0.886228	histidine biosynthetic process	biological_process	The chemical reactions and pathways resulting in the formation of histidine, 2-amino-3-(1H-imidazol-4-yl)propanoic acid.
GO:0000107	2	73539	0	553	0.00272	0	1	0.985017	imidazoleglycerol-phosphate synthase activity	molecular_function	Catalysis of the reaction: phosphoribulosylformimino-AICAR-P + L-glutamine = D-erythro-imidazole-glycerol-phosphate + aminoimidazole carboxamide ribonucleotide + L-glutamate + 2 H(+).
GO:0000109	2	73539	0	553	0.00272	0	1	0.985017	nucleotide-excision repair complex	cellular_component	Any complex formed of proteins that act in nucleotide-excision repair.
GO:0000110	9	73532	0	553	0.0122	0	1	0.93432	nucleotide-excision repair factor 1 complex	cellular_component	One of several protein complexes involved in nucleotide-excision repair
GO:0000111	2	73539	0	553	0.00272	0	1	0.985017	nucleotide-excision repair factor 2 complex	cellular_component	One of several protein complexes involved in nucleotide-excision repair
GO:0000112	2	73539	0	553	0.00272	0	1	0.985017	nucleotide-excision repair factor 3 complex	cellular_component	One of several protein complexes involved in nucleotide-excision repair
GO:0000118	31	73510	0	553	0.0422	0	1	0.791333	histone deacetylase complex	cellular_component	A protein complex that possesses histone deacetylase activity.
GO:0000121	2	73539	0	553	0.00272	0	1	0.985017	glycerol-1-phosphatase activity	molecular_function	Catalysis of the reaction: glycerol-1-phosphate + H2O = glycerol + phosphate.
GO:0000122	42	73499	0	553	0.0571	0	1	0.728254	negative regulation of transcription by RNA polymerase II	biological_process	NA
GO:0000123	66	73475	0	553	0.0897	0	1	0.607507	histone acetyltransferase complex	cellular_component	A protein complex that possesses histone acetyltransferase activity.
GO:0000124	28	73513	0	553	0.0381	0	1	0.809463	SAGA complex	cellular_component	A SAGA-type histone acetyltransferase complex that contains Spt8 (in budding yeast) or a homolog thereof
GO:0000126	6	73535	0	553	0.00816	0	1	0.955721	transcription factor TFIIIB complex	cellular_component	A transcription factor complex that is involved in regulating transcription from RNA polymerase III (Pol III) promoters. TFIIIB contains the TATA-binding protein (TBP) and two Pol III-specific proteins, B'' and BRF.
GO:0000127	12	73529	0	553	0.0163	0	1	0.913398	transcription factor TFIIIC complex	cellular_component	A heterotrimeric transcription factor complex that is involved in regulating transcription from RNA polymerase III (Pol III) promoters. TFIIIC contains three conserved subunits that associate with the proximal Pol III promoter element, and additional subunits that associate with sequence elements downstream of the promoter and are more diverged among species. It also functions as a boundary eleme…
GO:0000132	4	73537	0	553	0.00544	0	1	0.970259	establishment of mitotic spindle orientation	biological_process	NA
GO:0000136	34	73507	0	553	0.0462	0	1	0.773607	alpha-1,6-mannosyltransferase complex	cellular_component	A large, multiprotein complex with alpha-(1->6)-mannosyltransferase activity, located in the cis Golgi membrane
GO:0000137	1	73540	0	553	0.00136	0	1	0.99248	Golgi cis cisterna	cellular_component	The Golgi cisterna closest to the endoplasmic reticulum
GO:0000139	215	73326	0	553	0.292	0	1	0.196872	Golgi membrane	cellular_component	The lipid bilayer surrounding any of the compartments of the Golgi apparatus.
GO:0000140	5	73536	0	553	0.0068	0	1	0.962962	acylglycerone-phosphate reductase activity	molecular_function	Catalysis of the reaction: 1-palmitoylglycerol-3-phosphate + NADP+ = palmitoylglycerone phosphate + NADPH + H(+).
GO:0000145	81	73460	0	553	0.11	0	1	0.542415	exocyst	cellular_component	A protein complex peripherally associated with the plasma membrane that determines where vesicles dock and fuse. At least eight complex components are conserved between yeast and mammals.
GO:0000148	49	73492	0	553	0.0666	0	1	0.690752	1,3-beta-D-glucan synthase complex	cellular_component	A protein complex that catalyzes the transfer of a glucose group from UDP-glucose to a (1->3)-beta-D-glucan chain.
GO:0000149	110	73431	0	553	0.15	0	1	0.435656	SNARE binding	molecular_function	Interacting selectively and non-covalently with a SNARE (soluble N-ethylmaleimide-sensitive factor attached protein receptor) protein.
GO:0000150	7	73534	0	553	0.00952	0	1	0.948533	recombinase activity	molecular_function	Catalysis of the identification and base-pairing of homologous sequences between single-stranded DNA and double-stranded DNA.
GO:0000151	72	73469	0	553	0.0979	0	1	0.580584	ubiquitin ligase complex	cellular_component	A protein complex that includes a ubiquitin-protein ligase and enables ubiquitin protein ligase activity. The complex also contains other proteins that may confer substrate specificity on the complex.
GO:0000153	3	73538	0	553	0.00408	0	1	0.97761	cytoplasmic ubiquitin ligase complex	cellular_component	A ubiquitin ligase complex found in the cytoplasm.
GO:0000154	1	73540	0	553	0.00136	0	1	0.99248	rRNA modification	biological_process	NA
GO:0000155	54	73487	0	553	0.0734	0	1	0.665151	phosphorelay sensor kinase activity	molecular_function	Catalysis of the phosphorylation of a histidine residue in response to detection of an extracellular signal such as a chemical ligand or change in environment, to initiate a change in cell state or activity. The two-component sensor is a histidine kinase that autophosphorylates a histidine residue in its active site. The phosphate is then transferred to an aspartate residue in a downstream respon…
GO:0000164	2	73539	0	553	0.00272	0	1	0.985017	protein phosphatase type 1 complex	cellular_component	A protein complex that possesses magnesium-dependent protein serine/threonine phosphatase (AMD phosphatase) activity, and consists of a catalytic subunit and one or more regulatory subunits that dictates the phosphatase's substrate specificity, function, and activity.
GO:0000171	8	73533	0	553	0.0109	0	1	0.9414	ribonuclease MRP activity	molecular_function	Catalysis of the site-specific cleavage of RNA by a catalytic RNA-mediated mechanism
GO:0000172	11	73530	0	553	0.015	0	1	0.92032	ribonuclease MRP complex	cellular_component	A ribonucleoprotein complex that contains an RNA molecule of the snoRNA family, and cleaves the rRNA precursor as part of rRNA transcript processing. It also has other roles: In S. cerevisiae it is involved in cell cycle-regulated degradation of daughter cell-specific mRNAs, while in mammalian cells it also enters the mitochondria and processes RNAs to create RNA primers for DNA replication.
GO:0000175	52	73489	0	553	0.0707	0	1	0.675276	3'-5'-exoribonuclease activity	molecular_function	Catalysis of the sequential cleavage of mononucleotides from a free 3' terminus of an RNA molecule.
GO:0000176	29	73512	0	553	0.0394	0	1	0.803374	nuclear exosome (RNase complex)	cellular_component	A ribonuclease complex that has 3-prime to 5-prime processive and distributive hydrolytic exoribonuclease activity and endoribonuclease activity, producing 5-prime-phosphomonoesters. Participates in a multitude of cellular RNA processing and degradation events preventing nuclear export and/or translation of aberrant RNAs. Restricted to processing linear and circular single-stranded RNAs (ssRNA) o…
GO:0000177	19	73522	0	553	0.0258	0	1	0.866381	cytoplasmic exosome (RNase complex)	cellular_component	A ribonuclease complex that has 3-prime to 5-prime processive hydrolytic exoribonuclease activity producing 5-prime-phosphomonoesters. Participates in a multitude of cellular RNA processing and degradation events preventing nuclear export and/or translation of aberrant RNAs. Restricted to processing linear and circular single-stranded RNAs (ssRNA) only. RNAs with complex secondary structures may …
GO:0000178	8	73533	0	553	0.0109	0	1	0.9414	exosome (RNase complex)	cellular_component	A ribonuclease complex that has 3-prime to 5-prime exoribonuclease activity and possibly endoribonuclease activity, producing 5-prime-phosphomonoesters. Participates in a multitude of cellular RNA processing and degradation events preventing nuclear export and/or translation of aberrant RNAs. Restricted to processing linear and circular single-stranded RNAs (ssRNA) only. RNAs with complex seconda…
GO:0000179	8	73533	0	553	0.0109	0	1	0.9414	rRNA (adenine-N6,N6-)-dimethyltransferase activity	molecular_function	NA
GO:0000182	2	73539	0	553	0.00272	0	1	0.985017	rDNA binding	molecular_function	Interacting selectively and non-covalently with DNA sequences encoding ribosomal RNA.
GO:0000184	22	73519	0	553	0.0299	0	1	0.846978	nuclear-transcribed mRNA catabolic process, nonsense-mediated decay	biological_process	The nonsense-mediated decay pathway for nuclear-transcribed mRNAs degrades mRNAs in which an amino-acid codon has changed to a nonsense codon
GO:0000186	59	73482	0	553	0.0802	0	1	0.640497	activation of MAPKK activity	biological_process	NA
GO:0000187	5	73536	0	553	0.0068	0	1	0.962962	activation of MAPK activity	biological_process	The initiation of the activity of the inactive enzyme MAP kinase (MAPK).
GO:0000188	2	73539	0	553	0.00272	0	1	0.985017	inactivation of MAPK activity	biological_process	Any process that terminates the activity of the active enzyme MAP kinase.
GO:0000209	58	73483	0	553	0.0789	0	1	0.645354	protein polyubiquitination	biological_process	Addition of multiple ubiquitin groups to a protein, forming a ubiquitin chain.
GO:0000210	5	73536	0	553	0.0068	0	1	0.962962	NAD+ diphosphatase activity	molecular_function	Catalysis of the reaction: NAD+ + H2O = AMP + NMN.
GO:0000212	4	73537	0	553	0.00544	0	1	0.970259	meiotic spindle organization	biological_process	NA
GO:0000213	4	73537	0	553	0.00544	0	1	0.970259	tRNA-intron endonuclease activity	molecular_function	Catalysis of the endonucleolytic cleavage of pre-tRNA, producing 5'-hydroxyl and 2',3'-cyclic phosphate termini, and specifically removing the intron.
GO:0000214	4	73537	0	553	0.00544	0	1	0.970259	tRNA-intron endonuclease complex	cellular_component	A protein complex that catalyzes the endonucleolytic cleavage of pre-tRNA, producing 5'-hydroxyl and 2',3'-cyclic phosphate termini, and specifically removing the intron.
GO:0000215	2	73539	0	553	0.00272	0	1	0.985017	tRNA 2'-phosphotransferase activity	molecular_function	NA
GO:0000220	14	73527	0	553	0.019	0	1	0.899711	vacuolar proton-transporting V-type ATPase, V0 domain	cellular_component	The V0 domain of a proton-transporting V-type ATPase found in the vacuolar membrane.
GO:0000221	6	73535	0	553	0.00816	0	1	0.955721	vacuolar proton-transporting V-type ATPase, V1 domain	cellular_component	The V1 domain of a proton-transporting V-type ATPase found in the vacuolar membrane.
GO:0000224	6	73535	0	553	0.00816	0	1	0.955721	peptide-N4-(N-acetyl-beta-glucosaminyl)asparagine amidase activity	molecular_function	Catalysis of the reaction: 4-N-(N-acetyl-D-glucosaminyl)-protein + H2O = N-acetyl-beta-D-glucosaminylamine + peptide L-aspartate. This reaction is the hydrolysis of an N4-(acetyl-beta-D-glucosaminyl)asparagine residue in which the N-acetyl-D-glucosamine residue may be further glycosylated, to yield a (substituted) N-acetyl-beta-D-glucosaminylamine and the peptide containing an aspartic residue.
GO:0000225	2	73539	0	553	0.00272	0	1	0.985017	N-acetylglucosaminylphosphatidylinositol deacetylase activity	molecular_function	Catalysis of the reaction: N-acetyl-D-glucosaminylphosphatidylinositol + H2O = D-glucosaminylphosphatidylinositol + acetate. This reaction is the second step of the biosynthesis of glycosylphosphatidylinositol (GPI), used to anchor various eukaryotic proteins to the cell-surface membrane.
GO:0000226	58	73483	0	553	0.0789	0	1	0.645354	microtubule cytoskeleton organization	biological_process	A process that is carried out at the cellular level which results in the assembly, arrangement of constituent parts, or disassembly of cytoskeletal structures comprising microtubules and their associated proteins.
GO:0000228	6	73535	0	553	0.00816	0	1	0.955721	nuclear chromosome	cellular_component	A chromosome that encodes the nuclear genome and is found in the nucleus of a eukaryotic cell during the cell cycle phases when the nucleus is intact.
GO:0000234	4	73537	0	553	0.00544	0	1	0.970259	phosphoethanolamine N-methyltransferase activity	molecular_function	Catalysis of the reaction: S-adenosyl-L-methionine + ethanolamine phosphate = S-adenosyl-L-homocysteine + N-methylethanolamine phosphate.
GO:0000243	20	73521	0	553	0.0272	0	1	0.859865	commitment complex	cellular_component	A spliceosomal complex that is formed by association of the U1 snRNP with the 5' splice site of an unspliced intron in an RNA transcript.
GO:0000245	19	73522	0	553	0.0258	0	1	0.866381	spliceosomal complex assembly	biological_process	The aggregation, arrangement and bonding together of a spliceosomal complex, a ribonucleoprotein apparatus that catalyzes nuclear mRNA splicing via transesterification reactions.
GO:0000247	2	73539	0	553	0.00272	0	1	0.985017	C-8 sterol isomerase activity	molecular_function	Catalysis of the reaction which results in unsaturation at C-7 in the B ring of sterols.
GO:0000248	4	73537	0	553	0.00544	0	1	0.970259	C-5 sterol desaturase activity	molecular_function	Catalysis of the reaction: 5,7,24(28)-ergostatrienol + O2 + NADPH = 5,7,22,24(28)-ergostatetraenol + 2 H2O + NADP+.
GO:0000250	37	73504	0	553	0.0503	0	1	0.756278	lanosterol synthase activity	molecular_function	Catalysis of the reaction: (S)-2,3-epoxysqualene = lanosterol. This is a cyclization reaction that forms the sterol nucleus.
GO:0000254	14	73527	0	553	0.019	0	1	0.899711	C-4 methylsterol oxidase activity	molecular_function	Catalysis of the reaction: 4,4-dimethyl-5-alpha-cholesta-8,24-dien-3-beta-ol + NAD(P)H + H(+) + O2 = 4-beta-hydroxymethyl-4-alpha-methyl-5-alpha-cholesta-8,24-dien-3-beta-ol + NAD(P)+ + H2O.
GO:0000256	6	73535	0	553	0.00816	0	1	0.955721	allantoin catabolic process	biological_process	The chemical reactions and pathways resulting in the breakdown of allantoin, (2,5-dioxo-4-imidazolidinyl)urea.
GO:0000257	3	73538	0	553	0.00408	0	1	0.97761	nitrilase activity	molecular_function	Catalysis of the reaction: a nitrile + H2O = a carboxylate + NH3. Acts on a wide range of aromatic nitriles including (indole-3-yl)-acetonitrile and some aliphatic nitriles, and on the corresponding acid amides.
GO:0000266	31	73510	0	553	0.0422	0	1	0.791333	mitochondrial fission	biological_process	The division of a mitochondrion within a cell to form two or more separate mitochondrial compartments.
GO:0000272	34	73507	0	553	0.0462	0	1	0.773607	polysaccharide catabolic process	biological_process	NA
GO:0000274	2	73539	0	553	0.00272	0	1	0.985017	mitochondrial proton-transporting ATP synthase, stator stalk	cellular_component	One of two stalks that connect the catalytic core of the hydrogen-transporting ATP synthase to the mitochondrial membrane-associated F0 proteins
GO:0000275	17	73524	0	553	0.0231	0	1	0.879563	mitochondrial proton-transporting ATP synthase complex, catalytic core F(1)	cellular_component	The catalytic sector of the mitochondrial hydrogen-transporting ATP synthase
GO:0000276	17	73524	0	553	0.0231	0	1	0.879563	mitochondrial proton-transporting ATP synthase complex, coupling factor F(o)	cellular_component	All non-F1 subunits of the mitochondrial hydrogen-transporting ATP synthase, including integral and peripheral mitochondrial inner membrane proteins.
GO:0000278	70	73471	0	553	0.0952	0	1	0.589423	mitotic cell cycle	biological_process	NA
GO:0000285	10	73531	0	553	0.0136	0	1	0.927294	1-phosphatidylinositol-3-phosphate 5-kinase activity	molecular_function	Catalysis of the reaction: a 1-phosphatidyl-1D-myo-inositol 3-phosphate + ATP = a 1-phosphatidyl-1D-myo-inositol 3,5-bisphosphate + ADP + 2 H(+).
GO:0000288	6	73535	0	553	0.00816	0	1	0.955721	nuclear-transcribed mRNA catabolic process, deadenylation-dependent decay	biological_process	A major pathway of degradation of nuclear-transcribed mRNAs that proceeds through a series of ordered steps that includes poly(A) tail shortening and that can regulate mRNA stability.
GO:0000289	9	73532	0	553	0.0122	0	1	0.93432	nuclear-transcribed mRNA poly(A) tail shortening	biological_process	Shortening of the poly(A) tail of a nuclear-transcribed mRNA from full length to an oligo(A) length.
GO:0000290	17	73524	0	553	0.0231	0	1	0.879563	deadenylation-dependent decapping of nuclear-transcribed mRNA	biological_process	Cleavage of the 5'-cap of a nuclear mRNA triggered by shortening of the poly(A) tail to below a minimum functional length.
GO:0000291	2	73539	0	553	0.00272	0	1	0.985017	nuclear-transcribed mRNA catabolic process, exonucleolytic	biological_process	The chemical reactions and pathways resulting in the breakdown of the transcript body of a nuclear-transcribed mRNA that occurs when the ends are not protected by the 5'-cap or the 3'-poly(A) tail.
GO:0000292	2	73539	0	553	0.00272	0	1	0.985017	RNA fragment catabolic process	biological_process	NA
GO:0000293	5	73536	0	553	0.0068	0	1	0.962962	ferric-chelate reductase activity	molecular_function	Catalysis of the reaction: 2 Fe2+ + NAD+ = 2 Fe3+ + NADH + H(+).
GO:0000301	4	73537	0	553	0.00544	0	1	0.970259	retrograde transport, vesicle recycling within Golgi	biological_process	The retrograde movement of substances within the Golgi, mediated by COP I vesicles. Cis-Golgi vesicles are constantly moving forward through the Golgi stack by cisternal progression, eventually becoming trans-Golgi vesicles. They then selectively transport membrane and luminal proteins from the trans- to the medial-Golgi while leaving others behind in the trans-Golgi cisternae
GO:0000302	73	73468	0	553	0.0993	0	1	0.576213	response to reactive oxygen species	biological_process	Any process that results in a change in state or activity of a cell or an organism (in terms of movement, secretion, enzyme production, gene expression, etc.) as a result of a reactive oxygen species stimulus. Reactive oxygen species include singlet oxygen, superoxide, and oxygen free radicals.
GO:0000303	1	73540	0	553	0.00136	0	1	0.99248	response to superoxide	biological_process	Any process that results in a change in state or activity of a cell or an organism (in terms of movement, secretion, enzyme production, gene expression, etc.) as a result of a superoxide stimulus. Superoxide is the anion, oxygen-, formed by addition of one electron to dioxygen (O2) or any compound containing the superoxide anion.
GO:0000304	4	73537	0	553	0.00544	0	1	0.970259	response to singlet oxygen	biological_process	Any process that results in a change in state or activity of a cell or an organism (in terms of movement, secretion, enzyme production, gene expression, etc.) as a result of a singlet oxygen stimulus. Singlet oxygen is a dioxygen (O2) molecule in which two 2p electrons have similar spin. Singlet oxygen is more highly reactive than the form in which these electrons are of opposite spin, and it is …
GO:0000306	4	73537	0	553	0.00544	0	1	0.970259	extrinsic component of vacuolar membrane	cellular_component	The component of a vacuolar membrane consisting of gene products and protein complexes that are loosely bound to one of its surfaces, but not integrated into the hydrophobic region.
GO:0000307	121	73420	0	553	0.165	0	1	0.400893	cyclin-dependent protein kinase holoenzyme complex	cellular_component	Cyclin-dependent protein kinases (CDKs) are enzyme complexes that contain a kinase catalytic subunit associated with a regulatory cyclin partner.
GO:0000309	5	73536	0	553	0.0068	0	1	0.962962	nicotinamide-nucleotide adenylyltransferase activity	molecular_function	Catalysis of the reaction: ATP + nicotinamide nucleotide = diphosphate + NAD+.
GO:0000312	4	73537	0	553	0.00544	0	1	0.970259	plastid small ribosomal subunit	cellular_component	The smaller of the two subunits of a plastid ribosome.
GO:0000326	6	73535	0	553	0.00816	0	1	0.955721	protein storage vacuole	cellular_component	A storage vacuole that contains a lytic vacuole
GO:0000333	1	73540	0	553	0.00136	0	1	0.99248	telomerase catalytic core complex	cellular_component	The minimal catalytic core of telomerase is a ribonucleoprotein complex composed of a catalytic reverse transcriptase subunit and an RNA subunit that provides the template for telomeric DNA addition.
GO:0000338	14	73527	0	553	0.019	0	1	0.899711	protein deneddylation	biological_process	NA
GO:0000339	8	73533	0	553	0.0109	0	1	0.9414	RNA cap binding	molecular_function	Interacting selectively and non-covalently with a 7-methylguanosine (m7G) group or derivative located at the 5' end of an RNA molecule.
GO:0000346	10	73531	0	553	0.0136	0	1	0.927294	transcription export complex	cellular_component	The transcription export (TREX) complex couples transcription elongation by RNA polymerase II to mRNA export. The complex associates with the polymerase and travels with it along the length of the transcribed gene. TREX is composed of the THO transcription elongation complex as well as other proteins that couple THO to mRNA export proteins. The TREX complex is known to be found in a wide range of…
GO:0000347	12	73529	0	553	0.0163	0	1	0.913398	THO complex	cellular_component	The THO complex is a nuclear complex that is required for transcription elongation through genes containing tandemly repeated DNA sequences. The THO complex is also part of the TREX (TRanscription EXport) complex that is involved in coupling transcription to export of mRNAs to the cytoplasm. In S. cerevisiae, it is composed of four subunits: Hpr1p, Tho2p, Thp1p, and Mft1p, while the human complex…
GO:0000349	6	73535	0	553	0.00816	0	1	0.955721	generation of catalytic spliceosome for first transesterification step	biological_process	NA
GO:0000350	3	73538	0	553	0.00408	0	1	0.97761	generation of catalytic spliceosome for second transesterification step	biological_process	NA
GO:0000373	22	73519	0	553	0.0299	0	1	0.846978	Group II intron splicing	biological_process	The splicing of Group II introns. This occurs by a ribozymic mechanism where the intron sequence forms a distinct 3D structure, characteristic of Group II introns and containing splice site consensus sequences, that is involved in catalyzing the splicing reactions, though protein factors are also required in vivo. Splicing occurs by a series of two transesterification reactions (mechanistically s…
GO:0000375	2	73539	0	553	0.00272	0	1	0.985017	RNA splicing, via transesterification reactions	biological_process	NA
GO:0000379	4	73537	0	553	0.00544	0	1	0.970259	tRNA-type intron splice site recognition and cleavage	biological_process	RNA processing that begins when the tertiary structure of a tRNA type intron is recognized, and ends when the endonucleolytic cleavage of the RNA at both the 5' and 3' splice sites occurs.
GO:0000380	2	73539	0	553	0.00272	0	1	0.985017	alternative mRNA splicing, via spliceosome	biological_process	The process of generating multiple mRNA molecules from a given set of exons by differential use of exons from the primary transcript(s) to form multiple mature mRNAs that vary in their exon composition.
GO:0000381	45	73496	0	553	0.0612	0	1	0.711939	regulation of alternative mRNA splicing, via spliceosome	biological_process	Any process that modulates the frequency, rate or extent of alternative splicing of nuclear mRNAs.
GO:0000384	8	73533	0	553	0.0109	0	1	0.9414	first spliceosomal transesterification activity	molecular_function	Catalysis of the first transesterification reaction of spliceosomal mRNA splicing. The intron branch site adenosine is the nucleophile attacking the 5' splice site, resulting in cleavage at this position. In cis splicing, this is the step that forms a lariat structure of the intron RNA, while it is still joined to the 3' exon.
GO:0000387	38	73503	0	553	0.0517	0	1	0.750589	spliceosomal snRNP assembly	biological_process	The aggregation, arrangement and bonding together of one or more snRNA and multiple protein components to form a ribonucleoprotein complex that is involved in formation of the spliceosome.
GO:0000388	2	73539	0	553	0.00272	0	1	0.985017	spliceosome conformational change to release U4 (or U4atac) and U1 (or U11)	biological_process	NA
GO:0000389	2	73539	0	553	0.00272	0	1	0.985017	mRNA 3'-splice site recognition	biological_process	NA
GO:0000390	6	73535	0	553	0.00816	0	1	0.955721	spliceosomal complex disassembly	biological_process	NA
GO:0000394	2	73539	0	553	0.00272	0	1	0.985017	RNA splicing, via endonucleolytic cleavage and ligation	biological_process	Splicing of RNA via recognition of the folded RNA structure that brings the 5' and 3' splice sites into proximity and cleavage of the RNA at both the 3' and 5' splice sites by an endonucleolytic mechanism, followed by ligation of the exons.
GO:0000395	13	73528	0	553	0.0177	0	1	0.906529	mRNA 5'-splice site recognition	biological_process	NA
GO:0000398	163	73378	0	553	0.222	0	1	0.291799	mRNA splicing, via spliceosome	biological_process	NA
GO:0000400	14	73527	0	553	0.019	0	1	0.899711	four-way junction DNA binding	molecular_function	Interacting selectively and non-covalently with DNA containing four-way junctions, also known as Holliday junctions, a structure where two DNA double strands are held together by reciprocal exchange of two of the four strands, one strand each from the two original helices.
GO:0000406	2	73539	0	553	0.00272	0	1	0.985017	double-strand/single-strand DNA junction binding	molecular_function	Interacting selectively and non-covalently with a region of DNA that contains double-stranded DNA flanked by a region of single-stranded DNA.
GO:0000407	29	73512	0	553	0.0394	0	1	0.803374	phagophore assembly site	cellular_component	Punctate structures proximal to the endoplasmic reticulum which are the sites where the Atg machinery assembles upon autophagy induction.
GO:0000408	11	73530	0	553	0.015	0	1	0.92032	EKC/KEOPS complex	cellular_component	A protein complex involved in t6A tRNA modification
GO:0000413	149	73392	0	553	0.203	0	1	0.324395	protein peptidyl-prolyl isomerization	biological_process	The modification of a protein by cis-trans isomerization of a proline residue.
GO:0000417	2	73539	0	553	0.00272	0	1	0.985017	HIR complex	cellular_component	A protein complex proposed to be involved in replication-independent nucleosome assembly, by promoting histone deposition onto DNA. For example, in Saccharomyces, the complex contains Hir1p, Hir2p, Hir3p, and Hpc2p.
GO:0000418	5	73536	0	553	0.0068	0	1	0.962962	RNA polymerase IV complex	cellular_component	NA
GO:0000419	10	73531	0	553	0.0136	0	1	0.927294	RNA polymerase V complex	cellular_component	NA
GO:0000421	6	73535	0	553	0.00816	0	1	0.955721	autophagosome membrane	cellular_component	The lipid bilayer surrounding an autophagosome, a double-membrane-bounded vesicle in which endogenous cellular material is sequestered.
GO:0000422	38	73503	0	553	0.0517	0	1	0.750589	autophagy of mitochondrion	biological_process	The autophagic process in which mitochondria are delivered to a type of vacuole and degraded in response to changing cellular conditions.
GO:0000423	4	73537	0	553	0.00544	0	1	0.970259	mitophagy	biological_process	The selective autophagy process in which a mitochondrion is degraded by macroautophagy.
GO:0000427	11	73530	0	553	0.015	0	1	0.92032	plastid-encoded plastid RNA polymerase complex	cellular_component	An RNA polymerase complex containing polypeptides encoded by the plastid genome. Plastid-encoded DNA-directed RNA polymerases resemble eubacterial multisubunit RNA polymerases, with a core composed of alpha, beta, and beta-prime subunits. Some forms contain multiple additional subunits. An additional sigma factor subunit is required for promoter recognition.
GO:0000439	12	73529	0	553	0.0163	0	1	0.913398	transcription factor TFIIH core complex	cellular_component	NA
GO:0000445	11	73530	0	553	0.015	0	1	0.92032	THO complex part of transcription export complex	cellular_component	The THO complex when it is part of the TREX (TRanscription EXport) complex that is involved in coupling transcription to export of mRNAs to the cytoplasm. In S. cerevisiae, it is composed of four subunits: Hpr1, Tho2, Thp1, and Mft1, while the human complex is composed of 7 subunits.
GO:0000447	13	73528	0	553	0.0177	0	1	0.906529	endonucleolytic cleavage in ITS1 to separate SSU-rRNA from 5.8S rRNA and LSU-rRNA from tricistronic rRNA transcript (SSU-rRNA, 5.8S rRNA, LSU-rRNA)	biological_process	Endonucleolytic cleavage between the SSU-rRNA and the 5.8S rRNA of an rRNA molecule originally produced as a tricistronic rRNA transcript that contained the Small SubUnit (SSU) rRNA, the 5.8S rRNA, and the Large SubUnit (LSU) rRNA, in that order, from 5' to 3' along the primary transcript.
GO:0000448	7	73534	0	553	0.00952	0	1	0.948533	cleavage in ITS2 between 5.8S rRNA and LSU-rRNA of tricistronic rRNA transcript (SSU-rRNA, 5.8S rRNA, LSU-rRNA)	biological_process	NA
GO:0000453	3	73538	0	553	0.00408	0	1	0.97761	enzyme-directed rRNA 2'-O-methylation	biological_process	The addition of methyl groups to the 2'-oxygen atom of nucleotide residues in an rRNA molecule during ribosome biogenesis where the methylase specifies the site that becomes methylated without using a guide RNA.
GO:0000454	2	73539	0	553	0.00272	0	1	0.985017	snoRNA guided rRNA pseudouridine synthesis	biological_process	The intramolecular conversion of uridine to pseudouridine in an rRNA molecule during ribosome biogenesis using a snoRNA guide that targets the position of pseudouridylation.
GO:0000455	4	73537	0	553	0.00544	0	1	0.970259	enzyme-directed rRNA pseudouridine synthesis	biological_process	The intramolecular conversion of uridine to pseudouridine during ribosome biogenesis where the enzyme specifies the site that becomes pseudouridylated without using a guide RNA.
GO:0000460	6	73535	0	553	0.00816	0	1	0.955721	maturation of 5.8S rRNA	biological_process	Any process involved in the maturation of a precursor 5.8S ribosomal RNA (rRNA) molecule into a mature 5.8S rRNA molecule.
GO:0000461	4	73537	0	553	0.00544	0	1	0.970259	endonucleolytic cleavage to generate mature 3'-end of SSU-rRNA from (SSU-rRNA, 5.8S rRNA, LSU-rRNA)	biological_process	Endonucleolytic cleavage at the 3'-end of the SSU-rRNA from an originally tricistronic rRNA transcript that contained the Small Subunit (SSU) rRNA, the 5.8S rRNA, and the Large Subunit (LSU) rRNA in that order from 5' to 3' along the primary transcript, to produce the mature end of the SSU-rRNA.
GO:0000462	64	73477	0	553	0.087	0	1	0.616756	maturation of SSU-rRNA from tricistronic rRNA transcript (SSU-rRNA, 5.8S rRNA, LSU-rRNA)	biological_process	NA
GO:0000463	50	73491	0	553	0.068	0	1	0.685554	maturation of LSU-rRNA from tricistronic rRNA transcript (SSU-rRNA, 5.8S rRNA, LSU-rRNA)	biological_process	Any process involved in the maturation of a precursor Large SubUnit (LSU) ribosomal RNA (rRNA) molecule into a mature LSU-rRNA molecule from the pre-rRNA molecule originally produced as a tricistronic rRNA transcript that contains the Small Subunit (SSU) rRNA, 5.8S rRNA, and Large Subunit (LSU) in that order from 5' to 3' along the primary transcript.
GO:0000466	17	73524	0	553	0.0231	0	1	0.879563	maturation of 5.8S rRNA from tricistronic rRNA transcript (SSU-rRNA, 5.8S rRNA, LSU-rRNA)	biological_process	Any process involved in the maturation of an rRNA molecule originally produced as part of a tricistronic rRNA transcript that contained the Small SubUnit (SSU) rRNA, the 5.8S rRNA, and the Large SubUnit (LSU) rRNA, in that order, from 5' to 3' along the primary transcript.
GO:0000467	16	73525	0	553	0.0218	0	1	0.886228	exonucleolytic trimming to generate mature 3'-end of 5.8S rRNA from tricistronic rRNA transcript (SSU-rRNA, 5.8S rRNA, LSU-rRNA)	biological_process	Exonucleolytic digestion of a pre-rRNA molecule to generate the mature 3'-end of a 5.8S rRNA molecule derived from an originally tricistronic pre-rRNA transcript that contained the Small Subunit (SSU) rRNA, the 5.8S rRNA, and the Large Subunit (LSU) rRNA in that order from 5' to 3' along the primary transcript.
GO:0000469	6	73535	0	553	0.00816	0	1	0.955721	cleavage involved in rRNA processing	biological_process	Any phosphodiester bond hydrolysis involved in the conversion of a primary ribosomal RNA (rRNA) transcript into a mature rRNA molecule.
GO:0000470	22	73519	0	553	0.0299	0	1	0.846978	maturation of LSU-rRNA	biological_process	Any process involved in the maturation of a precursor Large SubUnit (LSU) ribosomal RNA (rRNA) molecule into a mature LSU-rRNA molecule.
GO:0000472	2	73539	0	553	0.00272	0	1	0.985017	endonucleolytic cleavage to generate mature 5'-end of SSU-rRNA from (SSU-rRNA, 5.8S rRNA, LSU-rRNA)	biological_process	Endonucleolytic cleavage between the 5'-External Transcribed Spacer (5'-ETS) and the 5' end of the SSU-rRNA of a tricistronic rRNA transcript that contains the Small Subunit (SSU) rRNA, the 5.8S rRNA, and the Large Subunit (LSU) rRNA in that order from 5' to 3' along the primary transcript, to produce the mature end of the SSU-rRNA.
GO:0000480	2	73539	0	553	0.00272	0	1	0.985017	endonucleolytic cleavage in 5'-ETS of tricistronic rRNA transcript (SSU-rRNA, 5.8S rRNA, LSU-rRNA)	biological_process	Endonucleolytic cleavage within the 5'-External Transcribed Spacer (ETS) of a tricistronic rRNA transcript that contains the Small Subunit (SSU) rRNA, the 5.8S rRNA, and the Large Subunit (LSU) rRNA in that order from 5' to 3' along the primary transcript. Endonucleolytic cleavage within the 5'-ETS of the pre-RNA is conserved as one of the early steps of rRNA processing in all eukaryotes, but the…
GO:0000481	4	73537	0	553	0.00544	0	1	0.970259	maturation of 5S rRNA	biological_process	Any process involved in the maturation of a precursor 5S ribosomal RNA (rRNA) molecule into a mature 5S rRNA molecule.
GO:0000488	2	73539	0	553	0.00272	0	1	0.985017	maturation of LSU-rRNA from tetracistronic rRNA transcript (SSU-rRNA, LSU-rRNA, 4.5S-rRNA, 5S-rRNA)	biological_process	Any process involved in the maturation of a precursor Large SubUnit (LSU) ribosomal RNA (rRNA) molecule into a mature LSU-rRNA molecule from the pre-rRNA molecule originally produced as a tetracistronic rRNA transcript that contains the Small Subunit (SSU) rRNA, Large Subunit (LSU) the 4.5S rRNA, and the 5S rRNA in that order from 5' to 3' along the primary transcript.
GO:0000489	2	73539	0	553	0.00272	0	1	0.985017	maturation of SSU-rRNA from tetracistronic rRNA transcript (SSU-rRNA, LSU-rRNA, 4.5S-rRNA, 5S-rRNA)	biological_process	Any process involved in the maturation of a precursor Small SubUnit (SSU) ribosomal RNA (rRNA) molecule into a mature SSU-rRNA molecule from the pre-rRNA molecule originally produced as a tetracistronic rRNA transcript that contains the Small Subunit (SSU) rRNA, Large Subunit (LSU) the 4.5S rRNA, and the 5S rRNA in that order from 5' to 3' along the primary transcript.
GO:0000492	8	73533	0	553	0.0109	0	1	0.9414	box C/D snoRNP assembly	biological_process	The aggregation, arrangement and bonding together of proteins and a box C/D snoRNA to form a box C/D small nucleolar ribonucleoprotein (snoRNP) complex.
GO:0000493	4	73537	0	553	0.00544	0	1	0.970259	box H/ACA snoRNP assembly	biological_process	The aggregation, arrangement and bonding together of proteins and a box H/ACA snoRNA to form a box H/ACA small nucleolar ribonucleoprotein (snoRNP) complex.
GO:0000494	2	73539	0	553	0.00272	0	1	0.985017	box C/D snoRNA 3'-end processing	biological_process	Any process involved in forming the mature 3' end of a box C/D snoRNA molecule.
GO:0000495	2	73539	0	553	0.00272	0	1	0.985017	box H/ACA snoRNA 3'-end processing	biological_process	Any process involved in forming the mature 3' end of a box H/ACA snoRNA molecule.
GO:0000502	52	73489	0	553	0.0707	0	1	0.675276	proteasome complex	cellular_component	A large multisubunit complex which catalyzes protein degradation, found in eukaryotes, archaea and some bacteria. In eukaryotes, this complex consists of the barrel shaped proteasome core complex and one or two associated proteins or complexes that act in regulating entry into or exit from the core.
GO:0000506	4	73537	0	553	0.00544	0	1	0.970259	glycosylphosphatidylinositol-N-acetylglucosaminyltransferase (GPI-GnT) complex	cellular_component	An enzyme complex that catalyzes the transfer of GlcNAc from UDP-GlcNAc to an acceptor phosphatidylinositol, the first step in the production of GPI anchors for cell surface proteins. The complex contains PIG-A, PIG-C, PIG-H, PIG-Q, PIG-P, and DPM2 in human, and Eri1p, Gpi1p, Gpi2p, Gpi15p, Gpi19p, and Spt14p in budding yeast.
GO:0000578	1	73540	0	553	0.00136	0	1	0.99248	embryonic axis specification	biological_process	The establishment, maintenance and elaboration of a pattern along a line or a point in an embryo.
GO:0000701	2	73539	0	553	0.00272	0	1	0.985017	purine-specific mismatch base pair DNA N-glycosylase activity	molecular_function	Catalysis of the removal of purines present in mismatches, especially opposite oxidized purines, by cleaving the N-C1' glycosidic bond between the target damaged DNA base and the deoxyribose sugar. The reaction releases a free base and leaves an apurinic (AP) site.
GO:0000703	2	73539	0	553	0.00272	0	1	0.985017	oxidized pyrimidine nucleobase lesion DNA N-glycosylase activity	molecular_function	NA
GO:0000706	8	73533	0	553	0.0109	0	1	0.9414	meiotic DNA double-strand break processing	biological_process	The cell cycle process in which the 5' to 3' exonucleolytic resection of the DNA at the site of the break to form a 3' single-strand DNA overhang occurs. This takes place during meiosis.
GO:0000710	13	73528	0	553	0.0177	0	1	0.906529	meiotic mismatch repair	biological_process	A system for the identification and correction of base-base mismatches, small insertion-deletion loops, and regions of heterology that are present in duplex DNA formed with strands from two recombining molecules. Correction of the mismatch can result in non-Mendelian segregation of alleles following meiosis.
GO:0000712	17	73524	0	553	0.0231	0	1	0.879563	resolution of meiotic recombination intermediates	biological_process	The cleavage and rejoining of intermediates, such as Holliday junctions, formed during meiotic recombination to produce two intact molecules in which genetic material has been exchanged.
GO:0000717	2	73539	0	553	0.00272	0	1	0.985017	nucleotide-excision repair, DNA duplex unwinding	biological_process	The unwinding, or local denaturation, of the DNA duplex to create a bubble around the site of the DNA damage.
GO:0000719	2	73539	0	553	0.00272	0	1	0.985017	photoreactive repair	biological_process	The repair of UV-induced T-T, C-T and C-C dimers by directly reversing the damage to restore the original pyrimidines.
GO:0000722	4	73537	0	553	0.00544	0	1	0.970259	telomere maintenance via recombination	biological_process	Any recombinational process that contributes to the maintenance of proper telomeric length.
GO:0000723	96	73445	0	553	0.131	0	1	0.484285	telomere maintenance	biological_process	Any process that contributes to the maintenance of proper telomeric length and structure by affecting and monitoring the activity of telomeric proteins, the length of telomeric DNA and the replication and repair of the DNA. These processes includes those that shorten, lengthen, replicate and repair the telomeric DNA sequences.
GO:0000724	86	73455	0	553	0.117	0	1	0.522303	double-strand break repair via homologous recombination	biological_process	NA
GO:0000725	10	73531	0	553	0.0136	0	1	0.927294	recombinational repair	biological_process	A DNA repair process that involves the exchange, reciprocal or nonreciprocal, of genetic material between the broken DNA molecule and a homologous region of DNA.
GO:0000727	31	73510	0	553	0.0422	0	1	0.791333	double-strand break repair via break-induced replication	biological_process	The error-free repair of a double-strand break in DNA in which the centromere-proximal end of a broken chromosome searches for a homologous region in an intact chromosome. DNA synthesis initiates from the 3' end of the invading DNA strand, using the intact chromosome as the template, and progresses to the end of the chromosome.
GO:0000730	7	73534	0	553	0.00952	0	1	0.948533	DNA recombinase assembly	biological_process	The aggregation, arrangement and bonding together of strand exchange proteins (recombinases) into higher order oligomers on single-stranded DNA.
GO:0000733	6	73535	0	553	0.00816	0	1	0.955721	DNA strand renaturation	biological_process	The identification and annealing of complementary base pairs in single-strand DNA.
GO:0000735	2	73539	0	553	0.00272	0	1	0.985017	removal of nonhomologous ends	biological_process	The removal of nonhomologous sequences at the broken 3' single-strand DNA end before DNA repair synthesis can occur.
GO:0000737	8	73533	0	553	0.0109	0	1	0.9414	DNA catabolic process, endonucleolytic	biological_process	The chemical reactions and pathways resulting in the breakdown of DNA, involving the hydrolysis of internal 3',5'-phosphodiester bonds in one or two strands of deoxyribonucleotides.
GO:0000738	5	73536	0	553	0.0068	0	1	0.962962	DNA catabolic process, exonucleolytic	biological_process	The chemical reactions and pathways resulting in the breakdown of DNA, involving the hydrolysis of terminal 3',5'-phosphodiester bonds in one or two strands of deoxyribonucleotides.
GO:0000741	4	73537	0	553	0.00544	0	1	0.970259	karyogamy	biological_process	NA
GO:0000773	2	73539	0	553	0.00272	0	1	0.985017	phosphatidyl-N-methylethanolamine N-methyltransferase activity	molecular_function	Catalysis of the reaction: S-adenosyl-L-methionine + phosphatidyl-N-methylethanolamine = S-adenosyl-L-homocysteine + phosphatidyl-N-dimethylethanolamine.
GO:0000774	12	73529	0	553	0.0163	0	1	0.913398	adenyl-nucleotide exchange factor activity	molecular_function	Stimulates the hydrolysis and exchange of adenyl nucleotides by other proteins.
GO:0000775	8	73533	0	553	0.0109	0	1	0.9414	chromosome, centromeric region	cellular_component	NA
GO:0000776	17	73524	0	553	0.0231	0	1	0.879563	kinetochore	cellular_component	NA
GO:0000777	6	73535	0	553	0.00816	0	1	0.955721	condensed chromosome kinetochore	cellular_component	A multisubunit complex that is located at the centromeric region of a condensed chromosome and provides an attachment point for the spindle microtubules.
GO:0000778	16	73525	0	553	0.0218	0	1	0.886228	condensed nuclear chromosome kinetochore	cellular_component	A multisubunit complex that is located at the centromeric region of a condensed nuclear chromosome and provides an attachment point for the spindle microtubules.
GO:0000779	4	73537	0	553	0.00544	0	1	0.970259	condensed chromosome, centromeric region	cellular_component	The region of a condensed chromosome that includes the centromere and associated proteins, including the kinetochore. In monocentric chromosomes, this region corresponds to a single area of the chromosome, whereas in holocentric chromosomes, it is evenly distributed along the chromosome.
GO:0000780	4	73537	0	553	0.00544	0	1	0.970259	condensed nuclear chromosome, centromeric region	cellular_component	The region of a condensed nuclear chromosome that includes the centromere and associated proteins, including the kinetochore. In monocentric chromosomes, this region corresponds to a single area of the chromosome, whereas in holocentric chromosomes, it is evenly distributed along the chromosome.
GO:0000781	8	73533	0	553	0.0109	0	1	0.9414	chromosome, telomeric region	cellular_component	The terminal region of a linear chromosome that includes the telomeric DNA repeats and associated proteins.
GO:0000783	1	73540	0	553	0.00136	0	1	0.99248	nuclear telomere cap complex	cellular_component	A complex of DNA and protein located at the end of a linear chromosome in the nucleus that protects and stabilizes a linear chromosome.
GO:0000784	44	73497	0	553	0.0598	0	1	0.717336	nuclear chromosome, telomeric region	cellular_component	The end of a linear chromosome, required for the integrity and maintenance of the end. A chromosome telomere usually includes a region of telomerase-encoded repeats the length of which rarely exceeds 20 bp each and that permits the formation of a telomeric loop (T-loop). The telomeric repeat region is usually preceded by a sub-telomeric region that is gene-poor but rich in repetitive elements. So…
GO:0000785	239	73302	0	553	0.325	0	1	0.16416	chromatin	cellular_component	NA
GO:0000786	111	73430	0	553	0.151	0	1	0.432375	nucleosome	cellular_component	NA
GO:0000792	3	73538	0	553	0.00408	0	1	0.97761	heterochromatin	cellular_component	A compact and highly condensed form of chromatin.
GO:0000793	3	73538	0	553	0.00408	0	1	0.97761	condensed chromosome	cellular_component	A highly compacted molecule of DNA and associated proteins resulting in a cytologically distinct structure.
GO:0000794	13	73528	0	553	0.0177	0	1	0.906529	condensed nuclear chromosome	cellular_component	A highly compacted molecule of DNA and associated proteins resulting in a cytologically distinct nuclear chromosome.
GO:0000795	2	73539	0	553	0.00272	0	1	0.985017	synaptonemal complex	cellular_component	NA
GO:0000796	4	73537	0	553	0.00544	0	1	0.970259	condensin complex	cellular_component	NA
GO:0000799	8	73533	0	553	0.0109	0	1	0.9414	nuclear condensin complex	cellular_component	A multisubunit protein complex that plays a central role in the condensation of chromosomes that remain in the nucleus.
GO:0000808	1	73540	0	553	0.00136	0	1	0.99248	origin recognition complex	cellular_component	A multisubunit complex that is located at the replication origins of a chromosome.
GO:0000811	12	73529	0	553	0.0163	0	1	0.913398	GINS complex	cellular_component	A heterotetrameric protein complex that associates with replication origins, where it is required for the initiation of DNA replication, and with replication forks.
GO:0000812	13	73528	0	553	0.0177	0	1	0.906529	Swr1 complex	cellular_component	A multisubunit protein complex that is involved in chromatin remodeling. It is required for the incorporation of the histone variant H2AZ into chromatin. In S. cerevisiae, the complex contains Swr1p, a Swi2/Snf2-related ATPase, and 12 additional subunits.
GO:0000813	8	73533	0	553	0.0109	0	1	0.9414	ESCRT I complex	cellular_component	An endosomal sorting complex required for transport. It consists of the class E vacuolar protein sorting (Vps) proteins and interacts with ubiquitinated cargoes.
GO:0000814	10	73531	0	553	0.0136	0	1	0.927294	ESCRT II complex	cellular_component	An endosomal sorting complex required for transport and functions downstream of ESCRT I complex. It consists of the class E vacuolar protein sorting (Vps) proteins and is required for the membrane recruitment of ESCRT III complex and binds to ubiquitinated cargoes.
GO:0000815	18	73523	0	553	0.0245	0	1	0.872947	ESCRT III complex	cellular_component	An endosomal sorting complex required for transport. Consists of two soluble subcomplexes of highly charged coiled-coil proteins and is required for sorting and/or concentration of multivesicular body (MVB) cargoes.
GO:0000818	4	73537	0	553	0.00544	0	1	0.970259	nuclear MIS12/MIND complex	cellular_component	A multiprotein kinetochore subcomplex that binds to centromeric chromatin and forms part of the inner kinetochore of a chromosome in the nucleus. It helps to recruit outer kinetochore subunits that will bind to microtubules. Nuclear localization arises in some organisms because the nuclear envelope is not broken down during mitosis. In S. cerevisiae, it consists of at least four proteins: Mtw1p, …
GO:0000819	2	73539	0	553	0.00272	0	1	0.985017	sister chromatid segregation	biological_process	The cell cycle process in which sister chromatids are organized and then physically separated and apportioned to two or more sets.
GO:0000822	36	73505	0	553	0.049	0	1	0.762011	inositol hexakisphosphate binding	molecular_function	Interacting selectively and non-covalently with inositol hexakisphosphate.
GO:0000823	2	73539	0	553	0.00272	0	1	0.985017	inositol-1,4,5-trisphosphate 6-kinase activity	molecular_function	Catalysis of the reaction: D-myo-inositol 1,4,5-trisphosphate + ATP = D-myo-inositol 1,4,5,6-tetrakisphosphate + ADP + 2 H(+).
GO:0000829	4	73537	0	553	0.00544	0	1	0.970259	inositol heptakisphosphate kinase activity	molecular_function	Catalysis of the reaction: ATP + diphospho-1D-myo-inositol-pentakisphosphate = ADP + bis(diphospho)-1D-myo-inositol-tetrakisphosphate. The isomeric configurations of the diphospho-1D-myo-inositol-pentakisphosphate (PP-IP5) and bis(diphospho)-1D-myo-inositol-tetrakisphosphate (bis-PP-IP4) are unknown.
GO:0000832	4	73537	0	553	0.00544	0	1	0.970259	inositol hexakisphosphate 5-kinase activity	molecular_function	Catalysis of the reaction: ATP + 1D-myo-inositol 1,2,3,4,5,6-hexakisphosphate = ADP + 5-diphospho-1D-myo-inositol (1,2,3,4,6)pentakisphosphate.
GO:0000839	11	73530	0	553	0.015	0	1	0.92032	Hrd1p ubiquitin ligase ERAD-L complex	cellular_component	A multiprotein complex that recognizes and ubiquitinates proteins with misfolded luminal domains during ER-associated protein degradation (ERAD). In S. cerevisiae, this complex contains the ubiquitin ligase Hrd1p.
GO:0000902	29	73512	0	553	0.0394	0	1	0.803374	cell morphogenesis	biological_process	NA
GO:0000906	2	73539	0	553	0.00272	0	1	0.985017	6,7-dimethyl-8-ribityllumazine synthase activity	molecular_function	Catalysis of the reaction: 3,4-dihydroxy-2-butanone-4-phosphate + 5-amino-6-ribitylamino-2,4(1H,3H)-pyrimidinedione = 6,7-dimethyl-8-ribityllumazine + phosphate.
GO:0000911	16	73525	0	553	0.0218	0	1	0.886228	cytokinesis by cell plate formation	biological_process	The process of dividing the cytoplasm of a parent cell where a structure forms in the cytoplasm and grows until reaching the plasma membrane, thereby completely separating the cytoplasms of adjacent progeny cells. An example of this is found in Arabidopsis thaliana.
GO:0000913	3	73538	0	553	0.00408	0	1	0.97761	preprophase band assembly	biological_process	The aggregation, arrangement and bonding together of a set of components to form the preprophase band, a dense band of microtubules that marks the position in the cell where cytokinesis will occur in cells that perform cytokinesis by cell plate formation.
GO:0000919	6	73535	0	553	0.00816	0	1	0.955721	cell plate assembly	biological_process	The process of assembly, maturation, and growth of the cell plate to the cell periphery in cells that divide by cell plate formation
GO:0000922	19	73522	0	553	0.0258	0	1	0.866381	spindle pole	cellular_component	NA
GO:0000923	17	73524	0	553	0.0231	0	1	0.879563	equatorial microtubule organizing center	cellular_component	A microtubule organizing center formed by a band of gamma-tubulin that is recruited to a circumferential band of F-actin at the midpoint of a cell and which nucleates microtubules from the cell division site at the end of mitosis.
GO:0000930	8	73533	0	553	0.0109	0	1	0.9414	gamma-tubulin complex	cellular_component	A multiprotein complex composed of gamma-tubulin and other non-tubulin proteins. Gamma-tubulin complexes are localized to microtubule organizing centers, and play an important role in the nucleation of microtubules. The number and complexity of non-tubulin proteins associated with these complexes varies between species.
GO:0000932	75	73466	0	553	0.102	0	1	0.567572	P-body	cellular_component	A focus in the cytoplasm where mRNAs may become inactivated by decapping or some other mechanism. Protein and RNA localized to these foci are involved in mRNA degradation, nonsense-mediated mRNA decay (NMD), translational repression, and RNA-mediated gene silencing.
GO:0000938	18	73523	0	553	0.0245	0	1	0.872947	GARP complex	cellular_component	A quatrefoil tethering complex required for retrograde traffic from the early endosome back to the late Golgi and biogenesis of cytoplasmic vesicles.
GO:0000940	9	73532	0	553	0.0122	0	1	0.93432	condensed chromosome outer kinetochore	cellular_component	The region of a condensed chromosome kinetochore most external to centromeric DNA
GO:0000956	10	73531	0	553	0.0136	0	1	0.927294	nuclear-transcribed mRNA catabolic process	biological_process	The chemical reactions and pathways resulting in the breakdown of nuclear-transcribed mRNAs in eukaryotic cells.
GO:0000958	5	73536	0	553	0.0068	0	1	0.962962	mitochondrial mRNA catabolic process	biological_process	The chemical reactions and pathways resulting in the breakdown of mRNA transcribed from the mitochondrial genome and occurring in the mitochondrion.
GO:0000963	2	73539	0	553	0.00272	0	1	0.985017	mitochondrial RNA processing	biological_process	The conversion of a primary RNA molecule transcribed from a mitochondrial genome into one or more mature RNA molecules
GO:0000965	9	73532	0	553	0.0122	0	1	0.93432	mitochondrial RNA 3'-end processing	biological_process	Any process involved in forming the mature 3' end of an RNA molecule transcribed from a mitochondrial genome
GO:0000967	4	73537	0	553	0.00544	0	1	0.970259	rRNA 5'-end processing	biological_process	Any process involved in forming the mature 5' end of an rRNA molecule.
GO:0000972	15	73526	0	553	0.0204	0	1	0.892944	transcription-dependent tethering of RNA polymerase II gene DNA at nuclear periphery	biological_process	The chromosome organization process in which the DNA sequence containing a gene transcribed by RNA polymerase II is maintained in a specific location at the nuclear periphery. In S. cerevisiae, this process involves cis-acting DNA sequences such as the TATA box and upstream activating sequence (UAS) elements, trans-acting transcriptional activators, and also the 3'-UTR of the transcript.
GO:0000973	7	73534	0	553	0.00952	0	1	0.948533	posttranscriptional tethering of RNA polymerase II gene DNA at nuclear periphery	biological_process	The chromosome organization process in which the DNA sequence containing a gene transcribed by RNA polymerase II is maintained in a specific location at the nuclear periphery even after transcription has been repressed.
GO:0000974	25	73516	0	553	0.034	0	1	0.828009	Prp19 complex	cellular_component	A protein complex consisting of Prp19 and associated proteins that is involved in the transition from the precatalytic spliceosome to the activated form that catalyzes step 1 of splicing, and which remains associated with the spliceosome through the second catalytic step. It is widely conserved, found in both yeast and mammals, though the exact composition varies. In S. cerevisiae, it contains Pr…
GO:0000976	22	73519	0	553	0.0299	0	1	0.846978	transcription regulatory region sequence-specific DNA binding	molecular_function	Interacting selectively and non-covalently with a specific sequence of DNA that is part of a regulatory region that controls transcription of that section of the DNA. The transcribed region might be described as a gene, cistron, or operon.
GO:0000977	229	73312	0	553	0.311	0	1	0.177073	RNA polymerase II regulatory region sequence-specific DNA binding	molecular_function	Interacting selectively and non-covalently with a specific sequence of DNA that is part of a regulatory region that controls the transcription of a gene or cistron by RNA polymerase II.
GO:0000979	13	73528	0	553	0.0177	0	1	0.906529	RNA polymerase II core promoter sequence-specific DNA binding	molecular_function	Interacting selectively and non-covalently with a DNA sequence that is part of the core promoter of a RNA polymerase II-transcribed gene.
GO:0000981	41	73500	0	553	0.0558	0	1	0.733774	DNA-binding transcription factor activity, RNA polymerase II-specific	molecular_function	NA
GO:0000987	20	73521	0	553	0.0272	0	1	0.859865	cis-regulatory region sequence-specific DNA binding	molecular_function	NA
GO:0000993	31	73510	0	553	0.0422	0	1	0.791333	RNA polymerase II complex binding	molecular_function	Interacting selectively and non-covalently with RNA polymerase II core enzyme, a multisubunit eukaryotic nuclear RNA polymerase typically composed of twelve subunits.
GO:0000994	2	73539	0	553	0.00272	0	1	0.985017	RNA polymerase III core binding	molecular_function	Interacting selectively and non-covalently with RNA polymerase III core enzyme, a multisubunit eukaryotic nuclear RNA polymerase typically composed of seventeen subunits.
GO:0000995	10	73531	0	553	0.0136	0	1	0.927294	RNA polymerase III general transcription initiation factor activity	molecular_function	NA
GO:0001002	4	73537	0	553	0.00544	0	1	0.970259	RNA polymerase III type 1 promoter sequence-specific DNA binding	molecular_function	Interacting selectively and non-covalently with a sequence of DNA that is a part of a type 1 promoter that controls transcription by RNA polymerase III. Type 1 promoters are found in 5S rRNA genes, downstream of the transcription start site within the sequence of the mature RNA, and require TFIIIA for recognition.
GO:0001003	4	73537	0	553	0.00544	0	1	0.970259	RNA polymerase III type 2 promoter sequence-specific DNA binding	molecular_function	Interacting selectively and non-covalently with a sequence of DNA that is a part of a type 2 promoter that controls transcription by RNA polymerase III. Type 2 promoters consist of an A box and a B box downstream of the transcription start site within the sequence within the sequence of the mature RNA. Type 2 promoters are found in many tRNA genes as well as in other small RNAs.
GO:0001004	2	73539	0	553	0.00272	0	1	0.985017	obsolete RNA polymerase III transcription regulator recruiting activity	molecular_function	NA
GO:0001006	4	73537	0	553	0.00544	0	1	0.970259	RNA polymerase III type 3 promoter sequence-specific DNA binding	molecular_function	Interacting selectively and non-covalently with a sequence of DNA that is a part of a type 3 promoter that controls transcription by RNA polymerase III (Pol III). A type 3 Pol III promoter is composed of elements upstream of the transcription start site, including a TATA box. The human U6 snRNA gene has a type 3 promoter. Type 3 Pol III promoters have not been observed in S. cerevisiae.
GO:0001012	2	73539	0	553	0.00272	0	1	0.985017	RNA polymerase II regulatory region DNA binding	molecular_function	Interacting selectively and non-covalently with a DNA region that controls the transcription of a region of DNA by RNA polymerase II. Binding may occur as a sequence specific interaction or as an interaction observed only once a factor has been recruited to the DNA by other factors.
GO:0001030	2	73539	0	553	0.00272	0	1	0.985017	RNA polymerase III type 1 promoter DNA binding	molecular_function	Interacting selectively and non-covalently with a region of DNA that is a part of a type 1 promoter that controls transcription by RNA polymerase III. Type 1 promoters are found in 5S rRNA genes, downstream of the transcription start site within the sequence of the mature RNA, and require TFIIIA for recognition.
GO:0001031	2	73539	0	553	0.00272	0	1	0.985017	RNA polymerase III type 2 promoter DNA binding	molecular_function	Interacting selectively and non-covalently with a region of DNA that is a part of a type 2 promoter that controls transcription by RNA polymerase III. Type 2 promoters consist of an A box and a B box downstream of the transcription start site within the sequence within the sequence of the mature RNA. Type 2 promoters are found in many tRNA genes as well as in other small RNAs.
GO:0001032	2	73539	0	553	0.00272	0	1	0.985017	RNA polymerase III type 3 promoter DNA binding	molecular_function	Interacting selectively and non-covalently with a region of DNA that is a part of a type 3 promoter that controls transcription by RNA polymerase III. A type 3 Pol III promoter is composed of elements upstream of the transcription start site, including a TATA box. The human U6 snRNA gene has a type 3 promoter. Type 3 Pol III promoters have not been observed in S. cerevisiae.
GO:0001042	3	73538	0	553	0.00408	0	1	0.97761	RNA polymerase I core binding	molecular_function	Interacting selectively and non-covalently with RNA polymerase I core enzyme, a multisubunit eukaryotic nuclear RNA polymerase typically composed of seventeen subunits.
GO:0001054	47	73494	0	553	0.0639	0	1	0.701265	RNA polymerase I activity	molecular_function	Catalysis of the reaction: nucleoside triphosphate + RNA(n) = diphosphate + RNA(n+1). Utilizes a DNA template that contains an RNA polymerase I specific promoter to direct initiation and catalyzes DNA-template-directed extension of the 3'-end of an RNA strand by one nucleotide at a time. Can initiate a chain 'de novo'.
GO:0001055	50	73491	0	553	0.068	0	1	0.685554	RNA polymerase II activity	molecular_function	Catalysis of the reaction: nucleoside triphosphate + RNA(n) = diphosphate + RNA(n+1). Utilizes a DNA template that contains an RNA polymerase II specific promoter to direct initiation and catalyses DNA-template-directed extension of the 3'-end of an RNA strand by one nucleotide at a time. Can initiate a chain 'de novo'.
GO:0001056	71	73470	0	553	0.0965	0	1	0.584987	RNA polymerase III activity	molecular_function	Catalysis of the reaction: nucleoside triphosphate + RNA(n) = diphosphate + RNA(n+1). Utilizes a DNA template that contains an RNA polymerase III specific promoter to direct initiation and catalyses DNA-template-directed extension of the 3'-end of an RNA strand by one nucleotide at a time. Can initiate a chain 'de novo'.
GO:0001097	6	73535	0	553	0.00816	0	1	0.955721	TFIIH-class transcription factor complex binding	molecular_function	Interacting selectively and non-covalently with a general RNA polymerase II transcription factor belonging to the TFIIH complex, one of the factors involved in formation of the preinitiation complex (PIC) by RNA polymerase II.
GO:0001101	16	73525	0	553	0.0218	0	1	0.886228	response to acid chemical	biological_process	Any process that results in a change in state or activity of a cell or an organism (in terms of movement, secretion, enzyme production, gene expression, etc.) as a result of a stimulus by the chemical structure of the anion portion of a dissociated acid (rather than the acid acting as a proton donor). The acid chemical may be in gaseous, liquid or solid form.
GO:0001102	6	73535	0	553	0.00816	0	1	0.955721	RNA polymerase II activating transcription factor binding	molecular_function	Interacting selectively and non-covalently with an RNA polymerase II transcription activating factor, a protein involved in positive regulation of transcription.
GO:0001113	2	73539	0	553	0.00272	0	1	0.985017	transcription open complex formation at RNA polymerase II promoter	biological_process	Any process involved in the melting of the DNA hybrid of the core promoter region within the transcriptional closed complex of an RNA polymerase II preinitiation complex (PIC) to produce an open complex where the DNA duplex around the transcription initiation site is unwound to form the transcription bubble.
GO:0001139	10	73531	0	553	0.0136	0	1	0.927294	RNA polymerase II complex recruiting activity	molecular_function	Interacting selectively and non-covalently with an RNA polymerase II (Pol II) complex, typically composed of twelve subunits, and with another protein, macromolecule, or complex, permitting those molecules to function in a coordinated way in order to facilitate the aggregation, arrangement and bonding together of proteins on an RNA polymerase II promoter DNA to form the transcriptional preinitiat…
GO:0001164	4	73537	0	553	0.00544	0	1	0.970259	RNA polymerase I core promoter sequence-specific DNA binding	molecular_function	NA
GO:0001172	12	73529	0	553	0.0163	0	1	0.913398	transcription, RNA-templated	biological_process	The cellular synthesis of RNA on a template of RNA.
GO:0001174	10	73531	0	553	0.0136	0	1	0.927294	transcriptional start site selection at RNA polymerase II promoter	biological_process	Any process involved in the selection of the specific location within the template strand of an RNA polymerase II promoter for hybridization of the cognate ribonucleotides and formation of first phosphodiester bond within the nascent transcript.
GO:0001181	3	73538	0	553	0.00408	0	1	0.97761	RNA polymerase I general transcription initiation factor activity	molecular_function	An activity that contributes to transcription start site selection and transcription initiation of genes transcribed by RNA polymerase I. Factors required for RNA polymerase I transcription initiation include upstream activation factor (UAF), core factor (CF), TATA binding protein (TBP) and RRN3.
GO:0001188	4	73537	0	553	0.00544	0	1	0.970259	RNA polymerase I preinitiation complex assembly	biological_process	NA
GO:0001193	2	73539	0	553	0.00272	0	1	0.985017	maintenance of transcriptional fidelity during DNA-templated transcription elongation from RNA polymerase II promoter	biological_process	Suppression of the occurrence of transcriptional errors, such as substitutions and/or insertions of nucleotides that do not correctly match the template base, during the process of transcription elongation from an RNA polymerase II promoter.
GO:0001216	2	73539	0	553	0.00272	0	1	0.985017	DNA-binding transcription activator activity	molecular_function	NA
GO:0001227	2	73539	0	553	0.00272	0	1	0.985017	DNA-binding transcription repressor activity, RNA polymerase II-specific	molecular_function	NA
GO:0001401	13	73528	0	553	0.0177	0	1	0.906529	SAM complex	cellular_component	A large complex of the mitochondrial outer membrane that mediates sorting of some imported proteins to the outer membrane and their assembly in the membrane
GO:0001405	6	73535	0	553	0.00816	0	1	0.955721	PAM complex, Tim23 associated import motor	cellular_component	Protein complex located on the matrix side of the mitochondrial inner membrane and associated with the TIM23 mitochondrial import inner membrane translocase complex (GO:0005744)
GO:0001510	15	73526	0	553	0.0204	0	1	0.892944	RNA methylation	biological_process	Posttranscriptional addition of a methyl group to either a nucleotide or 2'-O ribose in a polyribonucleotide. Usually uses S-adenosylmethionine as a cofactor.
GO:0001558	7	73534	0	553	0.00952	0	1	0.948533	regulation of cell growth	biological_process	Any process that modulates the frequency, rate, extent or direction of cell growth.
GO:0001561	3	73538	0	553	0.00408	0	1	0.97761	fatty acid alpha-oxidation	biological_process	A metabolic pathway by which 3-methyl branched fatty acids are degraded. These compounds are not degraded by the normal peroxisomal beta-oxidation pathway, because the 3-methyl blocks the dehydrogenation of the hydroxyl group by hydroxyacyl-CoA dehydrogenase. The 3-methyl branched fatty acid is converted in several steps to pristenic acid, which can then feed into the beta-oxidative pathway.
GO:0001574	4	73537	0	553	0.00544	0	1	0.970259	ganglioside biosynthetic process	biological_process	The chemical reactions and pathways resulting in the formation of ceramide oligosaccharides carrying in addition to other sugar residues, one or more sialic acid residues.
GO:0001575	41	73500	0	553	0.0558	0	1	0.733774	globoside metabolic process	biological_process	The chemical reactions and pathways involving globosides, globotetraosylceramides, ceramides containing a core structure of GalNAc-beta-(1->3)-Gal-alpha-(1->4)-Glc(I). Globosides are the major neutral glycosphingolipid in normal kidneys and erythrocytes.
GO:0001578	5	73536	0	553	0.0068	0	1	0.962962	microtubule bundle formation	biological_process	A process that results in a parallel arrangement of microtubules.
GO:0001650	2	73539	0	553	0.00272	0	1	0.985017	fibrillar center	cellular_component	A structure found most metazoan nucleoli, but not usually found in lower eukaryotes
GO:0001653	6	73535	0	553	0.00816	0	1	0.955721	peptide receptor activity	molecular_function	Combining with an extracellular or intracellular peptide to initiate a change in cell activity.
GO:0001671	12	73529	0	553	0.0163	0	1	0.913398	ATPase activator activity	molecular_function	Binds to and increases the ATP hydrolysis activity of an ATPase.
GO:0001672	2	73539	0	553	0.00272	0	1	0.985017	regulation of chromatin assembly or disassembly	biological_process	Any process that modulates the frequency, rate or extent of chromatin assembly or disassembly.
GO:0001676	31	73510	0	553	0.0422	0	1	0.791333	long-chain fatty acid metabolic process	biological_process	The chemical reactions and pathways involving long-chain fatty acids, A long-chain fatty acid is a fatty acid with a chain length between C13 and C22.
GO:0001678	18	73523	0	553	0.0245	0	1	0.872947	cellular glucose homeostasis	biological_process	A cellular homeostatic process involved in the maintenance of an internal steady state of glucose within a cell or between a cell and its external environment.
GO:0001680	2	73539	0	553	0.00272	0	1	0.985017	tRNA 3'-terminal CCA addition	biological_process	Post-transcriptional addition of the terminal 3' CCA sequence to a tRNA which does not encode this sequence within the primary transcript. CCA addition proceeds by the sequential addition of CTP, CTP, and then ATP to the 3' end of the tRNA, yielding a diphosphate with each nucleotide addition.
GO:0001682	12	73529	0	553	0.0163	0	1	0.913398	tRNA 5'-leader removal	biological_process	Generation of the mature 5'-end of the tRNA, usually via an endonucleolytic cleavage by RNase P.
GO:0001708	4	73537	0	553	0.00544	0	1	0.970259	cell fate specification	biological_process	The process involved in the specification of cell identity. Once specification has taken place, a cell will be committed to differentiate down a specific pathway if left in its normal environment.
GO:0001709	8	73533	0	553	0.0109	0	1	0.9414	cell fate determination	biological_process	A process involved in cell fate commitment. Once determination has taken place, a cell becomes committed to differentiate down a particular pathway regardless of its environment.
GO:0001716	2	73539	0	553	0.00272	0	1	0.985017	L-amino-acid oxidase activity	molecular_function	Catalysis of the reaction: a L-amino acid + H2O + O2 = a 2-oxo acid + NH3 + hydrogen peroxide.
GO:0001729	4	73537	0	553	0.00544	0	1	0.970259	ceramide kinase activity	molecular_function	Catalysis of the reaction: ATP + ceramide = ADP + ceramide-1-phosphate.
GO:0001731	17	73524	0	553	0.0231	0	1	0.879563	formation of translation preinitiation complex	biological_process	The joining of the small ribosomal subunit, ternary complex, and mRNA.
GO:0001732	48	73493	0	553	0.0653	0	1	0.695989	formation of cytoplasmic translation initiation complex	biological_process	Joining of the large subunit, with release of IF2/eIF2 and IF3/eIF3. This leaves the functional ribosome at the AUG, with the methionyl/formyl-methionyl-tRNA positioned at the P site.
GO:0001735	2	73539	0	553	0.00272	0	1	0.985017	prenylcysteine oxidase activity	molecular_function	Catalysis of the reaction: S-prenyl-L-cysteine + O2 + H2O = a prenal + L-cysteine + H2O2.
GO:0001881	2	73539	0	553	0.00272	0	1	0.985017	receptor recycling	biological_process	The process that results in the return of receptor molecules to an active state and an active cellular location after they have been stimulated by a ligand. An active state is when the receptor is ready to receive a signal.
GO:0001882	2	73539	0	553	0.00272	0	1	0.985017	nucleoside binding	molecular_function	Interacting selectively and non-covalently with a nucleoside, a compound consisting of a purine or pyrimidine nitrogenous base linked either to ribose or deoxyribose.
GO:0001887	3	73538	0	553	0.00408	0	1	0.97761	selenium compound metabolic process	biological_process	The chemical reactions and pathways involving compounds that contain selenium, such as selenocysteine.
GO:0001888	6	73535	0	553	0.00816	0	1	0.955721	glucuronyl-galactosyl-proteoglycan 4-alpha-N-acetylglucosaminyltransferase activity	molecular_function	Catalysis of the reaction: UDP-N-acetyl-D-glucosamine + beta-D-glucuronosyl-(1->3)-beta-D-galactosyl-(1->3)-beta-D-galactosyl-(1->4)-beta-D-xylosyl-proteoglycan = UDP + alpha-N-acetyl-D-glucosaminyl-(1->4)-beta-D-glucuronosyl-(1->3)-beta-D-galactosyl-(1->3)-beta-D-galactosyl-(1->4)-beta-D-xylosyl-proteoglycan.
GO:0001934	14	73527	0	553	0.019	0	1	0.899711	positive regulation of protein phosphorylation	biological_process	Any process that activates or increases the frequency, rate or extent of addition of phosphate groups to amino acids within a protein.
GO:0002020	4	73537	0	553	0.00544	0	1	0.970259	protease binding	molecular_function	Interacting selectively and non-covalently with any protease or peptidase.
GO:0002058	4	73537	0	553	0.00544	0	1	0.970259	uracil binding	molecular_function	Interacting selectively and non-covalently with uracil.
GO:0002083	2	73539	0	553	0.00272	0	1	0.985017	4-hydroxybenzoate decaprenyltransferase activity	molecular_function	Catalysis of the reaction: all-trans-decaprenyl diphosphate + 4-hydroxybenzoate = 3-decaprenyl-4-hydroxybenzoate + diphosphate.
GO:0002084	2	73539	0	553	0.00272	0	1	0.985017	protein depalmitoylation	biological_process	The removal of palymitoyl groups from a lipoprotein.
GO:0002098	33	73508	0	553	0.0449	0	1	0.779471	tRNA wobble uridine modification	biological_process	The process in which a uridine in position 34 of a tRNA is post-transcriptionally modified.
GO:0002100	8	73533	0	553	0.0109	0	1	0.9414	tRNA wobble adenosine to inosine editing	biological_process	The process in which an adenosine in position 34 of a tRNA is post-transcriptionally converted to inosine.
GO:0002128	2	73539	0	553	0.00272	0	1	0.985017	tRNA nucleoside ribose methylation	biological_process	The process that results in the modification of the sugar of a nucleoside in tRNA at the 2'O position.
GO:0002131	4	73537	0	553	0.00544	0	1	0.970259	wobble position cytosine ribose methylation	biological_process	The process in which the ribose of cytidine at position 34 in the anticodon of a tRNA is post-transcriptionally methylated at the 2'-O position.
GO:0002132	4	73537	0	553	0.00544	0	1	0.970259	wobble position uridine ribose methylation	biological_process	The process in which the ribose of uridine at position 34 in the anticodon of a tRNA is post-transcriptionally methylated at the 2'-O position.
GO:0002143	6	73535	0	553	0.00816	0	1	0.955721	tRNA wobble position uridine thiolation	biological_process	The process in which a uridine residue at position 34 in the anticodon of a tRNA is post-transcriptionally thiolated at the C2 position. This process involves transfer of a sulfur from cysteine to position C2 by several steps.
GO:0002144	2	73539	0	553	0.00272	0	1	0.985017	cytosolic tRNA wobble base thiouridylase complex	cellular_component	A complex of two proteins involved in the thiolation of uridine 34 (U34) of tRNAs decoding two-family box triplets.
GO:0002151	4	73537	0	553	0.00544	0	1	0.970259	G-quadruplex RNA binding	molecular_function	Interacting selectively and non-covalently with G-quadruplex RNA structures, in which groups of four guanines adopt a flat, cyclic hydrogen-bonding arrangement known as a guanine tetrad.
GO:0002161	31	73510	0	553	0.0422	0	1	0.791333	aminoacyl-tRNA editing activity	molecular_function	The hydrolysis of an incorrectly aminoacylated tRNA.
GO:0002181	74	73467	0	553	0.101	0	1	0.571876	cytoplasmic translation	biological_process	The chemical reactions and pathways resulting in the formation of a protein in the cytoplasm. This is a ribosome-mediated process in which the information in messenger RNA (mRNA) is used to specify the sequence of amino acids in the protein.
GO:0002183	18	73523	0	553	0.0245	0	1	0.872947	cytoplasmic translational initiation	biological_process	The process preceding formation of the peptide bond between the first two amino acids of a protein in the cytoplasm. This includes the formation of a complex of the ribosome, mRNA or circRNA, and an initiation complex that contains the first aminoacyl-tRNA.
GO:0002184	10	73531	0	553	0.0136	0	1	0.927294	cytoplasmic translational termination	biological_process	The process resulting in the release of a polypeptide chain from the ribosome in the cytoplasm, usually in response to a termination codon.
GO:0002188	8	73533	0	553	0.0109	0	1	0.9414	translation reinitiation	biological_process	A gene-specific translational control mechanism where the small ribosomal subunit remains attached to the mRNA following termination of translation, then resumes scanning on the same mRNA molecule and initiates again at a downstream start site. Reinitiation depends on de novo recruitment of the ternary complex that is required to recognize the next AUG codon.
GO:0002189	9	73532	0	553	0.0122	0	1	0.93432	ribose phosphate diphosphokinase complex	cellular_component	A protein complex having ribose phosphate diphosphokinase activity.
GO:0002191	2	73539	0	553	0.00272	0	1	0.985017	cap-dependent translational initiation	biological_process	The process where the cap structure, composed of a 7- methylguanosine (m7G) group and associated cap-binding proteins, located at the 5' end of an mRNA molecule, which serves as a molecular tag that marks the spot where the 40S ribosomal subunit, is recruited and will then scan in a 5' to 3' direction until an AUG codon is encountered in an appropriate sequence context to initiate mRNA translatio…
GO:0002196	2	73539	0	553	0.00272	0	1	0.985017	Ser-tRNA(Ala) hydrolase activity	molecular_function	Catalysis of the hydrolysis of misacylated Ser-tRNA(Ala).
GO:0002213	2	73539	0	553	0.00272	0	1	0.985017	defense response to insect	biological_process	NA
GO:0002237	11	73530	0	553	0.015	0	1	0.92032	response to molecule of bacterial origin	biological_process	Any process that results in a change in state or activity of an organism (in terms of movement, secretion, enzyme production, gene expression, etc.) as a result of a stimulus by molecules of bacterial origin such as peptides derived from bacterial flagellin.
GO:0002238	3	73538	0	553	0.00408	0	1	0.97761	response to molecule of fungal origin	biological_process	Any process that results in a change in state or activity of an organism (in terms of movement, secretion, enzyme production, gene expression, etc.) as a result of a stimulus by molecules of fungal origin such as chito-octamer oligosaccharide.
GO:0002240	1	73540	0	553	0.00136	0	1	0.99248	response to molecule of oomycetes origin	biological_process	Any process that results in a change in state or activity of an organism (in terms of movement, secretion, enzyme production, gene expression, etc.) as a result of a stimulus by molecules of oomycetes origin.
GO:0002376	1	73540	0	553	0.00136	0	1	0.99248	immune system process	biological_process	Any process involved in the development or functioning of the immune system, an organismal system for calibrated responses to potential internal or invasive threats.
GO:0002679	1	73540	0	553	0.00136	0	1	0.99248	respiratory burst involved in defense response	biological_process	A phase of elevated metabolic activity, during which oxygen consumption increases made as part of a defense response
GO:0002758	1	73540	0	553	0.00136	0	1	0.99248	innate immune response-activating signal transduction	biological_process	NA
GO:0002831	2	73539	0	553	0.00272	0	1	0.985017	regulation of response to biotic stimulus	biological_process	Any process that modulates the frequency, rate, or extent of a response to biotic stimulus.
GO:0002926	2	73539	0	553	0.00272	0	1	0.985017	tRNA wobble base 5-methoxycarbonylmethyl-2-thiouridinylation	biological_process	The process whereby a wobble base uridine residue in a tRNA is modified to 5-methoxycarbonylmethyl-2-thiouridine.
GO:0002933	2	73539	0	553	0.00272	0	1	0.985017	lipid hydroxylation	biological_process	The covalent attachment of a hydroxyl group to one or more fatty acids in a lipid.
GO:0002938	2	73539	0	553	0.00272	0	1	0.985017	tRNA guanine ribose methylation	biological_process	The process whereby a guanosine residue in a tRNA is methylated on the 2'-hydroxyl group of the ribose moiety.
GO:0002939	6	73535	0	553	0.00816	0	1	0.955721	tRNA N1-guanine methylation	biological_process	The process whereby a guanine in tRNA is methylated at position N1 of the guanine.
GO:0002940	4	73537	0	553	0.00544	0	1	0.970259	tRNA N2-guanine methylation	biological_process	The process whereby a guanine in a tRNA is methylated at the N2 position of guanine.
GO:0002943	8	73533	0	553	0.0109	0	1	0.9414	tRNA dihydrouridine synthesis	biological_process	The process whereby a uridine in a transfer RNA is converted to dihydrouridine.
GO:0002949	9	73532	0	553	0.0122	0	1	0.93432	tRNA threonylcarbamoyladenosine modification	biological_process	NA
GO:0002953	4	73537	0	553	0.00544	0	1	0.970259	5'-deoxynucleotidase activity	molecular_function	Catalysis of the reaction:a 2'-deoxyribonucleoside 5'-monophosphate + H20=a 2'-deoxyribonucleoside + phosphate.
GO:0003006	4	73537	0	553	0.00544	0	1	0.970259	developmental process involved in reproduction	biological_process	A developmental process in which a progressive change in the state of some part of an organism specifically contributes to its ability to form offspring.
GO:0003400	18	73523	0	553	0.0245	0	1	0.872947	regulation of COPII vesicle coating	biological_process	Any process that modulates the rate, frequency, or extent of the addition of COPII proteins and adaptor proteins to ER membranes during the formation of transport vesicles, forming a vesicle coat.
GO:0003680	54	73487	0	553	0.0734	0	1	0.665151	AT DNA binding	molecular_function	Interacting selectively and non-covalently with oligo(A) and oligo(T) tracts of DNA (AT DNA).
GO:0003684	68	73473	0	553	0.0925	0	1	0.598397	damaged DNA binding	molecular_function	Interacting selectively and non-covalently with damaged DNA.
GO:0003688	39	73502	0	553	0.053	0	1	0.744942	DNA replication origin binding	molecular_function	Interacting selectively and non-covalently with the DNA replication origin, a unique DNA sequence of a replicon at which DNA replication is initiated and proceeds bidirectionally or unidirectionally.
GO:0003689	26	73515	0	553	0.0354	0	1	0.82178	DNA clamp loader activity	molecular_function	Catalysis of the reaction: ATP + H2O = ADP + phosphate, to drive the opening of the ring structure of the PCNA complex, or any of the related sliding clamp complexes, and their closing around the DNA duplex.
GO:0003690	159	73382	0	553	0.216	0	1	0.300763	double-stranded DNA binding	molecular_function	Interacting selectively and non-covalently with double-stranded DNA.
GO:0003691	5	73536	0	553	0.0068	0	1	0.962962	double-stranded telomeric DNA binding	molecular_function	Interacting selectively and non-covalently with double-stranded telomere-associated DNA.
GO:0003697	129	73412	0	553	0.175	0	1	0.377363	single-stranded DNA binding	molecular_function	NA
GO:0003712	116	73425	0	553	0.158	0	1	0.416337	transcription coregulator activity	molecular_function	NA
GO:0003713	47	73494	0	553	0.0639	0	1	0.701265	transcription coactivator activity	molecular_function	NA
GO:0003714	35	73506	0	553	0.0476	0	1	0.767787	transcription corepressor activity	molecular_function	NA
GO:0003721	1	73540	0	553	0.00136	0	1	0.99248	telomerase RNA reverse transcriptase activity	molecular_function	Catalysis of the extension of the 3' end of a DNA strand by one deoxynucleotide at a time. Cannot initiate a chain de novo
GO:0003724	126	73415	0	553	0.171	0	1	0.386021	RNA helicase activity	molecular_function	NA
GO:0003725	27	73514	0	553	0.0367	0	1	0.815599	double-stranded RNA binding	molecular_function	Interacting selectively and non-covalently with double-stranded RNA.
GO:0003726	2	73539	0	553	0.00272	0	1	0.985017	double-stranded RNA adenosine deaminase activity	molecular_function	NA
GO:0003729	280	73261	0	553	0.381	0	1	0.120334	mRNA binding	molecular_function	NA
GO:0003730	21	73520	0	553	0.0286	0	1	0.853397	mRNA 3'-UTR binding	molecular_function	Interacting selectively and non-covalently with the 3' untranslated region of an mRNA molecule.
GO:0003746	121	73420	0	553	0.165	0	1	0.400893	translation elongation factor activity	molecular_function	NA
GO:0003747	7	73534	0	553	0.00952	0	1	0.948533	translation release factor activity	molecular_function	NA
GO:0003755	159	73382	0	553	0.216	0	1	0.300763	peptidyl-prolyl cis-trans isomerase activity	molecular_function	NA
GO:0003756	36	73505	0	553	0.049	0	1	0.762011	protein disulfide isomerase activity	molecular_function	NA
GO:0003774	44	73497	0	553	0.0598	0	1	0.717336	motor activity	molecular_function	Catalysis of the generation of force resulting either in movement along a microfilament or microtubule, or in torque resulting in membrane scission, coupled to the hydrolysis of a nucleoside triphosphate.
GO:0003777	144	73397	0	553	0.196	0	1	0.336897	microtubule motor activity	molecular_function	Catalysis of movement along a microtubule, coupled to the hydrolysis of a nucleoside triphosphate (usually ATP).
GO:0003785	6	73535	0	553	0.00816	0	1	0.955721	actin monomer binding	molecular_function	Interacting selectively and non-covalently with monomeric actin, also known as G-actin.
GO:0003796	4	73537	0	553	0.00544	0	1	0.970259	lysozyme activity	molecular_function	Catalysis of the hydrolysis of the beta-(1->4) linkages between N-acetylmuramic acid and N-acetyl-D-glucosamine residues in a peptidoglycan.
GO:0003825	29	73512	0	553	0.0394	0	1	0.803374	alpha,alpha-trehalose-phosphate synthase (UDP-forming) activity	molecular_function	Catalysis of the reaction: UDP-glucose + D-glucose-6-phosphate = UDP + alpha,alpha-trehalose-6-phosphate.
GO:0003826	7	73534	0	553	0.00952	0	1	0.948533	alpha-ketoacid dehydrogenase activity	molecular_function	Catalysis of an oxidation-reduction (redox) reaction involving an alpha-ketoacid.
GO:0003827	4	73537	0	553	0.00544	0	1	0.970259	alpha-1,3-mannosylglycoprotein 2-beta-N-acetylglucosaminyltransferase activity	molecular_function	Catalysis of the reaction: 3-(alpha-D-mannosyl)-beta-D-mannosyl-R + UDP-N-acetyl-alpha-D-glucosamine = 3-(2-[N-acetyl-beta-D-glucosaminyl]-alpha-D-mannosyl)-beta-D-mannosyl-R + H(+) + UDP.
GO:0003830	14	73527	0	553	0.019	0	1	0.899711	beta-1,4-mannosylglycoprotein 4-beta-N-acetylglucosaminyltransferase activity	molecular_function	Catalysis of the reaction: UDP-N-acetyl-D-glucosamine + beta-D-mannosyl-R = UDP + 4-(N-acetyl-beta-D-glucosaminyl)-beta-D-mannosyl-R.
GO:0003836	4	73537	0	553	0.00544	0	1	0.970259	beta-galactoside (CMP) alpha-2,3-sialyltransferase activity	molecular_function	Catalysis of the reaction: CMP-N-acetylneuraminate + beta-D-galactosyl-(1->3)-N-acetyl-alpha-D-galactosaminyl-R = CMP + alpha-N-acetylneuraminyl-(2->3)-beta-D-galactosyl-(1->3)-N-acetyl-alpha-D-galactosaminyl-R.
GO:0003837	5	73536	0	553	0.0068	0	1	0.962962	beta-ureidopropionase activity	molecular_function	Catalysis of the reaction: N-carbamoyl-beta-alanine + H2O = beta-alanine + CO2 + NH3.
GO:0003838	4	73537	0	553	0.00544	0	1	0.970259	sterol 24-C-methyltransferase activity	molecular_function	Catalysis of the reaction: S-adenosyl-L-methionine + 5-alpha-cholest-8,24-dien-3-beta-ol = S-adenosyl-L-homocysteine + 24-methylene-5-alpha-cholest-8-en-3-beta-ol.
GO:0003839	6	73535	0	553	0.00816	0	1	0.955721	gamma-glutamylcyclotransferase activity	molecular_function	Catalysis of the reaction: (5-L-glutamyl)-L-amino acid = 5-oxoproline + L-amino acid.
GO:0003841	20	73521	0	553	0.0272	0	1	0.859865	1-acylglycerol-3-phosphate O-acyltransferase activity	molecular_function	NA
GO:0003842	4	73537	0	553	0.00544	0	1	0.970259	1-pyrroline-5-carboxylate dehydrogenase activity	molecular_function	Catalysis of the reaction: 1-pyrroline-5-carboxylate + NAD+ + H2O = L-glutamate + NADH + H(+).
GO:0003843	49	73492	0	553	0.0666	0	1	0.690752	1,3-beta-D-glucan synthase activity	molecular_function	NA
GO:0003844	7	73534	0	553	0.00952	0	1	0.948533	1,4-alpha-glucan branching enzyme activity	molecular_function	Catalysis of the transfer of a segment of a (1->4)-alpha-D-glucan chain to a primary hydroxyl group in a similar glucan chain.
GO:0003846	23	73518	0	553	0.0313	0	1	0.840607	2-acylglycerol O-acyltransferase activity	molecular_function	Catalysis of the reaction: acyl-CoA + 2-acylglycerol = CoA + diacylglycerol.
GO:0003848	2	73539	0	553	0.00272	0	1	0.985017	2-amino-4-hydroxy-6-hydroxymethyldihydropteridine diphosphokinase activity	molecular_function	Catalysis of the reaction: 2-amino-4-hydroxy-6-hydroxymethyl-7,8-dihydropteridine + ATP = (2-amino-4-hydroxy-7,8-dihydropteridin-6-yl)methyl diphosphate + AMP + 2 H(+).
GO:0003849	10	73531	0	553	0.0136	0	1	0.927294	3-deoxy-7-phosphoheptulonate synthase activity	molecular_function	Catalysis of the reaction: D-erythrose 4-phosphate + H(2)O + phosphoenolpyruvate = 7-phospho-2-dehydro-3-deoxy-D-arabino-heptonate + phosphate.
GO:0003852	11	73530	0	553	0.015	0	1	0.92032	2-isopropylmalate synthase activity	molecular_function	Catalysis of the reaction: 3-methyl-2-oxobutanoate + acetyl-CoA + H(2)O = (2S)-2-isopropylmalate + CoA + H(+).
GO:0003854	36	73505	0	553	0.049	0	1	0.762011	3-beta-hydroxy-delta5-steroid dehydrogenase activity	molecular_function	Catalysis of the reaction: a 3-beta-hydroxy-delta(5)-steroid + NAD+ = a 3-oxo-delta(5)-steroid + NADH + H(+).
GO:0003855	8	73533	0	553	0.0109	0	1	0.9414	3-dehydroquinate dehydratase activity	molecular_function	Catalysis of the reaction: 3-dehydroquinate = 3-dehydroshikimate + H(2)O.
GO:0003857	9	73532	0	553	0.0122	0	1	0.93432	3-hydroxyacyl-CoA dehydrogenase activity	molecular_function	Catalysis of the reaction: (S)-3-hydroxyacyl-CoA + NAD+ = 3-oxoacyl-CoA + NADH + H(+).
GO:0003858	3	73538	0	553	0.00408	0	1	0.97761	3-hydroxybutyrate dehydrogenase activity	molecular_function	Catalysis of the reaction: (R)-3-hydroxybutanoate + NAD(+) = acetoacetate + H(+) + NADH.
GO:0003860	26	73515	0	553	0.0354	0	1	0.82178	3-hydroxyisobutyryl-CoA hydrolase activity	molecular_function	Catalysis of the reaction: 3-hydroxy-2-methylpropanoyl-CoA + H2O = CoA + 3-hydroxy-2-methylpropanoate.
GO:0003861	8	73533	0	553	0.0109	0	1	0.9414	3-isopropylmalate dehydratase activity	molecular_function	Catalysis of the reaction: (2R,3S)-3-isopropylmalate = (2S)-2-isopropylmalate.
GO:0003862	2	73539	0	553	0.00272	0	1	0.985017	3-isopropylmalate dehydrogenase activity	molecular_function	Catalysis of the reaction: 3-carboxy-2-hydroxy-4-methylpentanoate + NAD+ = 3-carboxy-4-methyl-2-oxopentanoate + NADH + H+.
GO:0003863	5	73536	0	553	0.0068	0	1	0.962962	3-methyl-2-oxobutanoate dehydrogenase (2-methylpropanoyl-transferring) activity	molecular_function	Catalysis of the reaction: 3-methyl-2-oxobutanoate + lipoamide = S-(2-methylpropanoyl)dihydrolipoamide + CO2.
GO:0003864	5	73536	0	553	0.0068	0	1	0.962962	3-methyl-2-oxobutanoate hydroxymethyltransferase activity	molecular_function	Catalysis of the reaction: 5,10-methylenetetrahydrofolate + 3-methyl-2-oxobutanoate = tetrahydrofolate + 2-dehydropantoate.
GO:0003865	6	73535	0	553	0.00816	0	1	0.955721	3-oxo-5-alpha-steroid 4-dehydrogenase activity	molecular_function	Catalysis of the reaction: a 3-oxo-5-alpha-steroid + acceptor = a 3-oxo-delta(4)-steroid + reduced acceptor.
GO:0003866	2	73539	0	553	0.00272	0	1	0.985017	3-phosphoshikimate 1-carboxyvinyltransferase activity	molecular_function	Catalysis of the reaction: 3-phosphoshikimate + phosphoenolpyruvate = 5-O-(1-carboxyvinyl)-3-phosphoshikimate + phosphate.
GO:0003867	2	73539	0	553	0.00272	0	1	0.985017	4-aminobutyrate transaminase activity	molecular_function	Catalysis of the reaction: 4-aminobutanoate + amino group acceptor = succinate semialdehyde + amino acid.
GO:0003868	2	73539	0	553	0.00272	0	1	0.985017	4-hydroxyphenylpyruvate dioxygenase activity	molecular_function	Catalysis of the reaction: 4-hydroxyphenylpyruvate + O2 = homogentisate + CO2.
GO:0003871	6	73535	0	553	0.00816	0	1	0.955721	5-methyltetrahydropteroyltriglutamate-homocysteine S-methyltransferase activity	molecular_function	Catalysis of the reaction: 5-methyltetrahydropteroyltri-L-glutamate + L-homocysteine = L-methionine + tetrahydropteroyltri-L-glutamate.
GO:0003872	31	73510	0	553	0.0422	0	1	0.791333	6-phosphofructokinase activity	molecular_function	Catalysis of the reaction: ATP + D-fructose-6-phosphate = ADP + D-fructose 1,6-bisphosphate.
GO:0003873	9	73532	0	553	0.0122	0	1	0.93432	6-phosphofructo-2-kinase activity	molecular_function	Catalysis of the reaction: beta-D-fructose 6-phosphate + ATP = beta-D-fructose 2,6-bisphosphate + ADP + 2 H(+).
GO:0003876	9	73532	0	553	0.0122	0	1	0.93432	AMP deaminase activity	molecular_function	Catalysis of the reaction: AMP + H2O = IMP + NH3.
GO:0003879	2	73539	0	553	0.00272	0	1	0.985017	ATP phosphoribosyltransferase activity	molecular_function	Catalysis of the reaction: 1-(5-phospho-D-ribosyl)-ATP + diphosphate = ATP + 5-phospho-alpha-D-ribose 1-diphosphate.
GO:0003881	8	73533	0	553	0.0109	0	1	0.9414	CDP-diacylglycerol-inositol 3-phosphatidyltransferase activity	molecular_function	Catalysis of the reaction: myo-inositol + CDP-diacylglycerol = 1-phosphatidyl-1D-myo-inositol + CMP + H(+).
GO:0003882	2	73539	0	553	0.00272	0	1	0.985017	CDP-diacylglycerol-serine O-phosphatidyltransferase activity	molecular_function	Catalysis of the reaction: CDP-diacylglycerol + L-serine = CMP + O-sn-phosphatidyl-L-serine.
GO:0003883	10	73531	0	553	0.0136	0	1	0.927294	CTP synthase activity	molecular_function	Catalysis of the reaction: ATP + UTP + NH3 = ADP + phosphate + CTP.
GO:0003884	1	73540	0	553	0.00136	0	1	0.99248	D-amino-acid oxidase activity	molecular_function	Catalysis of the reaction: a D-amino acid + H2O + O2 = a 2-oxo acid + NH3 + hydrogen peroxide.
GO:0003885	26	73515	0	553	0.0354	0	1	0.82178	D-arabinono-1,4-lactone oxidase activity	molecular_function	Catalysis of the reaction: D-arabinono-1,4-lactone + O(2) = dehydro-D-arabinono-1,4-lactone + H(2)O(2) + H(+).
GO:0003886	17	73524	0	553	0.0231	0	1	0.879563	DNA (cytosine-5-)-methyltransferase activity	molecular_function	NA
GO:0003887	78	73463	0	553	0.106	0	1	0.554851	DNA-directed DNA polymerase activity	molecular_function	NA
GO:0003896	10	73531	0	553	0.0136	0	1	0.927294	DNA primase activity	molecular_function	NA
GO:0003899	57	73484	0	553	0.0775	0	1	0.650248	DNA-directed 5'-3' RNA polymerase activity	molecular_function	NA
GO:0003906	9	73532	0	553	0.0122	0	1	0.93432	DNA-(apurinic or apyrimidinic site) endonuclease activity	molecular_function	Catalysis of the cleavage of the C-O-P bond in the AP site created when DNA glycosylase removes a damaged base, involved in the DNA base excision repair pathway (BER).
GO:0003910	16	73525	0	553	0.0218	0	1	0.886228	DNA ligase (ATP) activity	molecular_function	Catalysis of the reaction: ATP + deoxyribonucleotide(n) + deoxyribonucleotide(m) = AMP + diphosphate + deoxyribonucleotide(n+m).
GO:0003914	4	73537	0	553	0.00544	0	1	0.970259	DNA (6-4) photolyase activity	molecular_function	Catalysis of the reaction: pyrimidine-pyrimidone (6-4) photoproduct (in DNA) = 2 pyrimidine residues (in DNA). Catalyzes the reactivation of ultraviolet-irradiated DNA.
GO:0003917	10	73531	0	553	0.0136	0	1	0.927294	DNA topoisomerase type I (single strand cut, ATP-independent) activity	molecular_function	Catalysis of a DNA topological transformation by transiently cleaving one DNA strand at a time to allow passage of another strand
GO:0003918	10	73531	0	553	0.0136	0	1	0.927294	DNA topoisomerase type II (double strand cut, ATP-hydrolyzing) activity	molecular_function	NA
GO:0003919	7	73534	0	553	0.00952	0	1	0.948533	FMN adenylyltransferase activity	molecular_function	Catalysis of the reaction: ATP + FMN = diphosphate + FAD.
GO:0003921	4	73537	0	553	0.00544	0	1	0.970259	GMP synthase activity	molecular_function	Catalysis of the reaction: ATP + XMP + NH4(+) = AMP + diphosphate + GMP + 2H(+).
GO:0003922	9	73532	0	553	0.0122	0	1	0.93432	GMP synthase (glutamine-hydrolyzing) activity	molecular_function	Catalysis of the reaction: ATP + XMP + L-glutamine + H2O = AMP + diphosphate + GMP + L-glutamate + 2H(+).
GO:0003923	6	73535	0	553	0.00816	0	1	0.955721	GPI-anchor transamidase activity	molecular_function	Catalysis of the formation of the linkage between a protein and a glycosylphosphatidylinositol anchor. The reaction probably occurs by subjecting a peptide bond to nucleophilic attack by the amino group of ethanolamine-GPI, transferring the protein from a signal peptide to the GPI anchor.
GO:0003934	2	73539	0	553	0.00272	0	1	0.985017	GTP cyclohydrolase I activity	molecular_function	Catalysis of the reaction: GTP + H2O = formate + 7,8-dihydroneopterin 3'-triphosphate.
GO:0003935	8	73533	0	553	0.0109	0	1	0.9414	GTP cyclohydrolase II activity	molecular_function	Catalysis of the reaction: GTP + 3 H(2)O = 2,5-diamino-6-hydroxy-4-(5-phosphoribosylamino)-pyrimidine + diphosphate + formate + 3 H(+).
GO:0003937	2	73539	0	553	0.00272	0	1	0.985017	IMP cyclohydrolase activity	molecular_function	Catalysis of the reaction: IMP + H2O = 5-formamido-1-(5-phosphoribosyl)imidazole-4-carboxamide.
GO:0003938	2	73539	0	553	0.00272	0	1	0.985017	IMP dehydrogenase activity	molecular_function	Catalysis of the reaction: inosine 5'-phosphate + NAD+ + H2O = xanthosine 5'-phosphate + NADH + H+.
GO:0003939	8	73533	0	553	0.0109	0	1	0.9414	L-iditol 2-dehydrogenase activity	molecular_function	Catalysis of the reaction: L-iditol + NAD+ = L-sorbose + NADH + H+.
GO:0003941	2	73539	0	553	0.00272	0	1	0.985017	L-serine ammonia-lyase activity	molecular_function	Catalysis of the reaction: L-serine = pyruvate + NH3.
GO:0003942	5	73536	0	553	0.0068	0	1	0.962962	N-acetyl-gamma-glutamyl-phosphate reductase activity	molecular_function	Catalysis of the reaction: N-acetyl-L-glutamate 5-semialdehyde + NADP+ + phosphate = N-acetyl-5-glutamyl phosphate + NADPH + H+.
GO:0003948	2	73539	0	553	0.00272	0	1	0.985017	N4-(beta-N-acetylglucosaminyl)-L-asparaginase activity	molecular_function	Catalysis of the reaction: N(4)-(beta-N-acetyl-D-glucosaminyl)-L-asparagine + H(2)O = N-acetyl-beta-D-glucosaminylamine + L-aspartate + H(+).
GO:0003949	2	73539	0	553	0.00272	0	1	0.985017	1-(5-phosphoribosyl)-5-[(5-phosphoribosylamino)methylideneamino]imidazole-4-carboxamide isomerase activity	molecular_function	Catalysis of the reaction: 1-(5-phosphoribosyl)-5-[(5-phosphoribosylamino)methylideneamino]imidazole-4-carboxamide = 5-[(5-phospho-1-deoxy-D-ribulos-1-ylimino)methylamino]-1-(5-phospho-D-ribosyl)imidazole-4-carboxamide.
GO:0003950	23	73518	0	553	0.0313	0	1	0.840607	NAD+ ADP-ribosyltransferase activity	molecular_function	Catalysis of the reaction: NAD+ + (ADP-D-ribosyl)(n)-acceptor = nicotinamide + (ADP-D-ribosyl)(n+1)-acceptor.
GO:0003951	39	73502	0	553	0.053	0	1	0.744942	NAD+ kinase activity	molecular_function	Catalysis of the reaction: ATP + NAD(+) = ADP + 2 H(+) + NADP(+).
GO:0003952	2	73539	0	553	0.00272	0	1	0.985017	NAD+ synthase (glutamine-hydrolyzing) activity	molecular_function	Catalysis of the reaction: ATP + deamido-NAD+ + L-glutamine + H2O = AMP + diphosphate + NAD+ + L-glutamate.
GO:0003954	22	73519	0	553	0.0299	0	1	0.846978	NADH dehydrogenase activity	molecular_function	Catalysis of the reaction: NADH + H+ + acceptor = NAD+ + reduced acceptor.
GO:0003955	22	73519	0	553	0.0299	0	1	0.846978	NAD(P)H dehydrogenase (quinone) activity	molecular_function	Catalysis of the reaction: NAD(P)H + H+ + a quinone = NAD(P)+ + a hydroquinone.
GO:0003956	3	73538	0	553	0.00408	0	1	0.97761	NAD(P)+-protein-arginine ADP-ribosyltransferase activity	molecular_function	Catalysis of the reaction: NAD(P)+ + L-arginine = nicotinamide + N2-(ADP-D-ribosyl)-L-arginine.
GO:0003958	8	73533	0	553	0.0109	0	1	0.9414	NADPH-hemoprotein reductase activity	molecular_function	Catalysis of the reaction: NADPH + H+ + n oxidized hemoprotein = NADP+ + n reduced hemoprotein.
GO:0003960	15	73526	0	553	0.0204	0	1	0.892944	NADPH:quinone reductase activity	molecular_function	Catalysis of the reaction: NADPH + H+ + quinone = NADP+ + semiquinone.
GO:0003962	1	73540	0	553	0.00136	0	1	0.99248	cystathionine gamma-synthase activity	molecular_function	NA
GO:0003963	3	73538	0	553	0.00408	0	1	0.97761	RNA-3'-phosphate cyclase activity	molecular_function	Catalysis of the reaction: ATP + RNA 3'-terminal-phosphate = AMP + diphosphate + RNA terminal-2',3'-cyclic-phosphate.
GO:0003964	22	73519	0	553	0.0299	0	1	0.846978	RNA-directed DNA polymerase activity	molecular_function	Catalysis of the reaction: deoxynucleoside triphosphate + DNA(n) = diphosphate + DNA(n+1). Catalyzes RNA-template-directed extension of the 3'- end of a DNA strand by one deoxynucleotide at a time.
GO:0003968	14	73527	0	553	0.019	0	1	0.899711	RNA-directed 5'-3' RNA polymerase activity	molecular_function	Catalysis of the reaction: nucleoside triphosphate + RNA(n) = diphosphate + RNA(n+1)
GO:0003972	14	73527	0	553	0.019	0	1	0.899711	RNA ligase (ATP) activity	molecular_function	Catalysis of the reaction: ATP + ribonucleotide(n) + ribonucleotide(m) = AMP + diphosphate + ribonucleotide(n+m).
GO:0003973	2	73539	0	553	0.00272	0	1	0.985017	(S)-2-hydroxy-acid oxidase activity	molecular_function	Catalysis of the reaction: (S)-2-hydroxy-acid + O2 = 2-oxo acid + hydrogen peroxide.
GO:0003975	2	73539	0	553	0.00272	0	1	0.985017	UDP-N-acetylglucosamine-dolichyl-phosphate N-acetylglucosaminephosphotransferase activity	molecular_function	Catalysis of the reaction: UDP-N-acetyl-D-glucosamine + dolichyl phosphate = UMP + N-acetyl-D-glucosaminyl-diphosphodolichol.
GO:0003977	6	73535	0	553	0.00816	0	1	0.955721	UDP-N-acetylglucosamine diphosphorylase activity	molecular_function	Catalysis of the reaction: N-acetyl-alpha-D-glucosamine 1-phosphate + UTP = diphosphate + UDP-N-acetyl-alpha-D-glucosamine.
GO:0003978	17	73524	0	553	0.0231	0	1	0.879563	UDP-glucose 4-epimerase activity	molecular_function	Catalysis of the reaction: UDP-glucose = UDP-galactose.
GO:0003979	13	73528	0	553	0.0177	0	1	0.906529	UDP-glucose 6-dehydrogenase activity	molecular_function	Catalysis of the reaction: H(2)O + 2 NAD(+) + UDP-alpha-D-glucose = 3 H(+) + 2 NADH + UDP-alpha-D-glucuronate.
GO:0003980	2	73539	0	553	0.00272	0	1	0.985017	UDP-glucose:glycoprotein glucosyltransferase activity	molecular_function	Catalysis of the addition of UDP-glucose on to asparagine-linked (N-linked) oligosaccharides of the form Man7-9GlcNAc2 on incorrectly folded glycoproteins.
GO:0003983	14	73527	0	553	0.019	0	1	0.899711	UTP:glucose-1-phosphate uridylyltransferase activity	molecular_function	Catalysis of the reaction: alpha-D-glucose 1-phosphate + UTP = diphosphate + UDP-D-glucose.
GO:0003984	4	73537	0	553	0.00544	0	1	0.970259	acetolactate synthase activity	molecular_function	Catalysis of the reaction: 2 pyruvate = 2-acetolactate + CO2.
GO:0003985	7	73534	0	553	0.00952	0	1	0.948533	acetyl-CoA C-acetyltransferase activity	molecular_function	Catalysis of the reaction: 2 acetyl-CoA = CoA + acetoacetyl-CoA.
GO:0003986	6	73535	0	553	0.00816	0	1	0.955721	acetyl-CoA hydrolase activity	molecular_function	Catalysis of the reaction: acetyl-CoA + H(2)O = acetate + CoA + H(+).
GO:0003987	9	73532	0	553	0.0122	0	1	0.93432	acetate-CoA ligase activity	molecular_function	Catalysis of the reaction: ATP + acetate + CoA = AMP + diphosphate + acetyl-CoA.
GO:0003988	11	73530	0	553	0.015	0	1	0.92032	acetyl-CoA C-acyltransferase activity	molecular_function	Catalysis of the reaction: acyl-CoA + acetyl-CoA = CoA + 3-oxoacyl-CoA.
GO:0003989	18	73523	0	553	0.0245	0	1	0.872947	acetyl-CoA carboxylase activity	molecular_function	Catalysis of the reaction: ATP + acetyl-CoA + HCO3- = ADP + phosphate + malonyl-CoA.
GO:0003991	3	73538	0	553	0.00408	0	1	0.97761	acetylglutamate kinase activity	molecular_function	Catalysis of the reaction: ATP + N-acetyl-L-glutamate = ADP + N-acetyl-L-glutamate-5-phosphate.
GO:0003992	4	73537	0	553	0.00544	0	1	0.970259	N2-acetyl-L-ornithine:2-oxoglutarate 5-aminotransferase activity	molecular_function	NA
GO:0003994	4	73537	0	553	0.00544	0	1	0.970259	aconitate hydratase activity	molecular_function	Catalysis of the reaction: citrate = isocitrate. The reaction occurs in two steps: (1) citrate = cis-aconitate + H2O, (2) cis-aconitate + H2O = isocitrate. This reaction is the interconversion of citrate and isocitrate via the labile, enzyme-bound intermediate cis-aconitate. Water is removed from one part of the citrate molecule and added back to a different atom to form isocitrate.
GO:0003995	2	73539	0	553	0.00272	0	1	0.985017	acyl-CoA dehydrogenase activity	molecular_function	NA
GO:0003996	24	73517	0	553	0.0326	0	1	0.834284	acyl-CoA ligase activity	molecular_function	Catalysis of the reaction: ATP + a long-chain carboxylic acid + CoA = AMP + diphosphate + an acyl-CoA
GO:0003997	27	73514	0	553	0.0367	0	1	0.815599	acyl-CoA oxidase activity	molecular_function	Catalysis of the reaction: acyl-CoA + O2 = trans-2,3-dehydroacyl-CoA + hydrogen peroxide.
GO:0003998	2	73539	0	553	0.00272	0	1	0.985017	acylphosphatase activity	molecular_function	Catalysis of the reaction: an acyl phosphate + H2O = a carboxylate + phosphate.
GO:0003999	12	73529	0	553	0.0163	0	1	0.913398	adenine phosphoribosyltransferase activity	molecular_function	Catalysis of the reaction: AMP + diphosphate = adenine + 5-phospho-alpha-D-ribose 1-diphosphate.
GO:0004000	3	73538	0	553	0.00408	0	1	0.97761	adenosine deaminase activity	molecular_function	Catalysis of the reaction: adenosine + H2O = inosine + NH3.
GO:0004001	4	73537	0	553	0.00544	0	1	0.970259	adenosine kinase activity	molecular_function	Catalysis of the reaction: ATP + adenosine = ADP + AMP.
GO:0004013	6	73535	0	553	0.00816	0	1	0.955721	adenosylhomocysteinase activity	molecular_function	Catalysis of the reaction: S-adenosyl-L-homocysteine + H2O = adenosine + L-homocysteine.
GO:0004014	14	73527	0	553	0.019	0	1	0.899711	adenosylmethionine decarboxylase activity	molecular_function	Catalysis of the reaction: S-adenosyl-L-methionine + H(+) = S-adenosylmethioninamine + CO(2).
GO:0004015	4	73537	0	553	0.00544	0	1	0.970259	adenosylmethionine-8-amino-7-oxononanoate transaminase activity	molecular_function	Catalysis of the reaction: 8-amino-7-oxononanoate + S-adenosyl-L-methionine(1+) = 7,8-diaminononanoate + S-adenosyl-4-methylthio-2-oxobutanoate.
GO:0004016	6	73535	0	553	0.00816	0	1	0.955721	adenylate cyclase activity	molecular_function	Catalysis of the reaction: ATP = 3',5'-cyclic AMP + diphosphate.
GO:0004017	24	73517	0	553	0.0326	0	1	0.834284	adenylate kinase activity	molecular_function	Catalysis of the reaction: ATP + AMP = 2 ADP.
GO:0004018	2	73539	0	553	0.00272	0	1	0.985017	N6-(1,2-dicarboxyethyl)AMP AMP-lyase (fumarate-forming) activity	molecular_function	Catalysis of the reaction: N6-(1,2-dicarboxyethyl)AMP = fumarate + AMP.
GO:0004019	4	73537	0	553	0.00544	0	1	0.970259	adenylosuccinate synthase activity	molecular_function	Catalysis of the reaction: L-aspartate + GTP + IMP = N(6)-(1,2-dicarboxyethyl)-AMP + GDP + 3 H(+) + phosphate.
GO:0004020	6	73535	0	553	0.00816	0	1	0.955721	adenylylsulfate kinase activity	molecular_function	Catalysis of the reaction: ATP + adenylylsulfate = ADP + 3'-phosphoadenosine 5'-phosphosulfate.
GO:0004021	3	73538	0	553	0.00408	0	1	0.97761	L-alanine:2-oxoglutarate aminotransferase activity	molecular_function	Catalysis of the reaction: 2-oxoglutarate + L-alanine = L-glutamate + pyruvate.
GO:0004022	1	73540	0	553	0.00136	0	1	0.99248	alcohol dehydrogenase (NAD+) activity	molecular_function	Catalysis of the reaction: an alcohol + NAD+ = an aldehyde or ketone + NADH + H+.
GO:0004026	5	73536	0	553	0.0068	0	1	0.962962	alcohol O-acetyltransferase activity	molecular_function	Catalysis of the reaction: acetyl-CoA + an alcohol = CoA + an acetyl ester.
GO:0004028	11	73530	0	553	0.015	0	1	0.92032	3-chloroallyl aldehyde dehydrogenase activity	molecular_function	Catalysis of the reaction: 3-chloroallyl aldehyde + H2O = 2 H+ + 2 e- + 3-chloroacrylic acid.
GO:0004030	1	73540	0	553	0.00136	0	1	0.99248	aldehyde dehydrogenase [NAD(P)+] activity	molecular_function	Catalysis of the reaction: an aldehyde + NAD(P)+ + H2O = an acid + NAD(P)H + H+.
GO:0004031	1	73540	0	553	0.00136	0	1	0.99248	aldehyde oxidase activity	molecular_function	Catalysis of the reaction: an aldehyde + H2O + O2 = a carboxylic acid + hydrogen peroxide.
GO:0004034	13	73528	0	553	0.0177	0	1	0.906529	aldose 1-epimerase activity	molecular_function	Catalysis of the reaction: alpha-D-glucose = beta-D-glucose. Also acts on L-arabinose, D-xylose, D-galactose, maltose and lactose.
GO:0004035	2	73539	0	553	0.00272	0	1	0.985017	alkaline phosphatase activity	molecular_function	Catalysis of the reaction: an orthophosphoric monoester + H2O = an alcohol + phosphate, with an alkaline pH optimum.
GO:0004038	4	73537	0	553	0.00544	0	1	0.970259	allantoinase activity	molecular_function	Catalysis of the reaction: allantoin + H2O = allantoate.
GO:0004040	18	73523	0	553	0.0245	0	1	0.872947	amidase activity	molecular_function	Catalysis of the reaction: a monocarboxylic acid amide + H2O = a monocarboxylate + NH3.
GO:0004042	9	73532	0	553	0.0122	0	1	0.93432	acetyl-CoA:L-glutamate N-acetyltransferase activity	molecular_function	Catalysis of the reaction: L-glutamate + acetyl-CoA = N-acetyl-L-glutamate + CoA + H(+).
GO:0004043	2	73539	0	553	0.00272	0	1	0.985017	L-aminoadipate-semialdehyde dehydrogenase activity	molecular_function	Catalysis of the reaction: L-2-aminoadipate 6-semialdehyde + NADP+ + H2O = L-2-aminoadipate + NADPH + H+.
GO:0004044	6	73535	0	553	0.00816	0	1	0.955721	amidophosphoribosyltransferase activity	molecular_function	Catalysis of the reaction: 5-phospho-beta-D-ribosylamine + L-glutamate + diphosphate = 5-phospho-alpha-D-ribose 1-diphosphate + L-glutamine + H(2)O.
GO:0004045	16	73525	0	553	0.0218	0	1	0.886228	aminoacyl-tRNA hydrolase activity	molecular_function	NA
GO:0004046	11	73530	0	553	0.015	0	1	0.92032	aminoacylase activity	molecular_function	Catalysis of the reaction: an N-acyl-L-amino acid + H2O = a carboxylate + an L-amino acid.
GO:0004047	6	73535	0	553	0.00816	0	1	0.955721	aminomethyltransferase activity	molecular_function	Catalysis of the reaction: (6S)-tetrahydrofolate + S-aminomethyldihydrolipoylprotein = (6R)-5,10-methylenetetrahydrofolate + NH3 + dihydrolipoylprotein.
GO:0004048	6	73535	0	553	0.00816	0	1	0.955721	anthranilate phosphoribosyltransferase activity	molecular_function	Catalysis of the reaction: N-(5-phospho-beta-D-ribosyl)anthranilate + diphosphate = 5-phospho-alpha-D-ribose 1-diphosphate + anthranilate.
GO:0004049	5	73536	0	553	0.0068	0	1	0.962962	anthranilate synthase activity	molecular_function	Catalysis of the reaction: chorismate + L-glutamine = anthranilate + pyruvate + L-glutamate.
GO:0004053	4	73537	0	553	0.00544	0	1	0.970259	arginase activity	molecular_function	Catalysis of the reaction: L-arginine + H2O = L-ornithine + urea.
GO:0004054	2	73539	0	553	0.00272	0	1	0.985017	arginine kinase activity	molecular_function	Catalysis of the reaction: L-arginine + ATP = N(omega)-phospho-L-arginine + ADP + 2 H(+).
GO:0004055	8	73533	0	553	0.0109	0	1	0.9414	argininosuccinate synthase activity	molecular_function	Catalysis of the reaction: ATP + L-citrulline + L-aspartate = AMP + diphosphate + (N(omega)-L-arginino)succinate.
GO:0004056	2	73539	0	553	0.00272	0	1	0.985017	argininosuccinate lyase activity	molecular_function	Catalysis of the reaction: N-(L-arginino)succinate = fumarate + L-arginine.
GO:0004057	2	73539	0	553	0.00272	0	1	0.985017	arginyltransferase activity	molecular_function	NA
GO:0004059	4	73537	0	553	0.00544	0	1	0.970259	aralkylamine N-acetyltransferase activity	molecular_function	Catalysis of the reaction: acetyl-CoA + an aralkylamine = CoA + an N-acetylaralkylamine.
GO:0004061	11	73530	0	553	0.015	0	1	0.92032	arylformamidase activity	molecular_function	Catalysis of the reaction: N-formyl-L-kynurenine + H2O = formate + L-kynurenine.
GO:0004066	12	73529	0	553	0.0163	0	1	0.913398	asparagine synthase (glutamine-hydrolyzing) activity	molecular_function	Catalysis of the reaction: ATP + L-aspartate + L-glutamine = AMP + diphosphate + L-asparagine + L-glutamate.
GO:0004067	7	73534	0	553	0.00952	0	1	0.948533	asparaginase activity	molecular_function	Catalysis of the reaction: L-asparagine + H2O = L-aspartate + NH3.
GO:0004069	16	73525	0	553	0.0218	0	1	0.886228	L-aspartate:2-oxoglutarate aminotransferase activity	molecular_function	Catalysis of the reaction: L-aspartate + 2-oxoglutarate = oxaloacetate + L-glutamate.
GO:0004070	2	73539	0	553	0.00272	0	1	0.985017	aspartate carbamoyltransferase activity	molecular_function	Catalysis of the reaction: L-aspartate + carbamoyl phosphate = N-carbamoyl-L-aspartate + H(+) + phosphate.
GO:0004072	8	73533	0	553	0.0109	0	1	0.9414	aspartate kinase activity	molecular_function	Catalysis of the reaction: L-aspartate + ATP = 4-phospho-L-aspartate + ADP + H(+).
GO:0004073	2	73539	0	553	0.00272	0	1	0.985017	aspartate-semialdehyde dehydrogenase activity	molecular_function	Catalysis of the reaction: L-aspartate 4-semialdehyde + NADP(+) + phosphate = 4-phospho-L-aspartate + H(+) + NADPH.
GO:0004075	3	73538	0	553	0.00408	0	1	0.97761	biotin carboxylase activity	molecular_function	Catalysis of the reaction: ATP + biotin-carboxyl-carrier protein + CO2 = ADP + phosphate + carboxybiotin-carboxyl-carrier protein.
GO:0004076	2	73539	0	553	0.00272	0	1	0.985017	biotin synthase activity	molecular_function	Catalysis of the reaction: 2 S-adenosyl-L-methionine + dethiobiotin + S(2-) = 2 5'-deoxyadenosine + 2 L-methionine + biotin + H(+).
GO:0004077	2	73539	0	553	0.00272	0	1	0.985017	biotin-[acetyl-CoA-carboxylase] ligase activity	molecular_function	Catalysis of the reaction: ATP + biotin + apo-(acetyl-CoA:carbon-dioxide ligase (ADP forming)) = AMP + diphosphate + (acetyl-CoA:carbon-dioxide ligase (ADP forming)).
GO:0004078	2	73539	0	553	0.00272	0	1	0.985017	biotin-[methylcrotonoyl-CoA-carboxylase] ligase activity	molecular_function	Catalysis of the reaction: ATP + biotin + apo-(3-methylcrotonoyl-CoA:carbon-dioxide ligase (ADP-forming)) = AMP + diphosphate + (3-methylcrotonoyl-CoA:carbon-dioxide ligase (ADP-forming)).
GO:0004079	2	73539	0	553	0.00272	0	1	0.985017	biotin-[methylmalonyl-CoA-carboxytransferase] ligase activity	molecular_function	Catalysis of the reaction: ATP + biotin + apo-(methylmalonyl-CoA:pyruvate carboxytransferase) = AMP + diphosphate + (methylmalonyl-CoA:pyruvate carboxytransferase).
GO:0004080	2	73539	0	553	0.00272	0	1	0.985017	biotin-[propionyl-CoA-carboxylase (ATP-hydrolyzing)] ligase activity	molecular_function	Catalysis of the reaction: ATP + biotin + apo-(propanoyl-CoA:carbon-dioxide ligase (ADP-forming)) = AMP + diphosphate + (propanoyl-CoA:carbon-dioxide ligase (ADP-forming)).
GO:0004081	6	73535	0	553	0.00816	0	1	0.955721	bis(5'-nucleosyl)-tetraphosphatase (asymmetrical) activity	molecular_function	Catalysis of the reaction: P(1),P(4)-bis(5'-nucleosyl)tetraphosphate + H2O = NTP + NMP. Acts on bis(5'-guanosyl)-, bis(5'-xanthosyl)-, bis(5'-adenosyl)- and bis(5'-uridyl)-tetraphosphate.
GO:0004084	6	73535	0	553	0.00816	0	1	0.955721	branched-chain-amino-acid transaminase activity	molecular_function	Catalysis of the reaction: a branched-chain amino acid + 2-oxoglutarate = L-glutamate + a 2-oxocarboxylate derived from the branched-chain amino acid.
GO:0004088	20	73521	0	553	0.0272	0	1	0.859865	carbamoyl-phosphate synthase (glutamine-hydrolyzing) activity	molecular_function	Catalysis of the reaction: 2 ATP + L-glutamine + CO2 + H2O = 2 ADP + phosphate + glutamate + carbamoyl phosphate.
GO:0004090	16	73525	0	553	0.0218	0	1	0.886228	carbonyl reductase (NADPH) activity	molecular_function	Catalysis of the reaction: R-CHOH-R' + NADP+ = R-CO-R' + NADPH + H+.
GO:0004095	10	73531	0	553	0.0136	0	1	0.927294	carnitine O-palmitoyltransferase activity	molecular_function	Catalysis of the reaction: palmitoyl-CoA + L-carnitine = CoA + L-palmitoylcarnitine.
GO:0004096	13	73528	0	553	0.0177	0	1	0.906529	catalase activity	molecular_function	NA
GO:0004097	7	73534	0	553	0.00952	0	1	0.948533	catechol oxidase activity	molecular_function	Catalysis of the reaction: 2 catechol + O2 = 2 1,2-benzoquinone + 2 H2O.
GO:0004105	6	73535	0	553	0.00816	0	1	0.955721	choline-phosphate cytidylyltransferase activity	molecular_function	Catalysis of the reaction: CTP + choline phosphate = diphosphate + CDP-choline.
GO:0004106	17	73524	0	553	0.0231	0	1	0.879563	chorismate mutase activity	molecular_function	Catalysis of the reaction: chorismate = prephenate.
GO:0004107	3	73538	0	553	0.00408	0	1	0.97761	chorismate synthase activity	molecular_function	Catalysis of the reaction: 5-O-(1-carboxyvinyl)-3-phosphoshikimate = chorismate + phosphate.
GO:0004108	7	73534	0	553	0.00952	0	1	0.948533	citrate (Si)-synthase activity	molecular_function	Catalysis of the reaction: acetyl-CoA + H2O + oxaloacetate = citrate + CoA, where the acetyl group is added to the si-face of oxaloacetate
GO:0004109	4	73537	0	553	0.00544	0	1	0.970259	coproporphyrinogen oxidase activity	molecular_function	Catalysis of the reaction: coproporphyrinogen III + 2 H(+) + O(2) = 2 CO(2) + 2 H(2)O + protoporphyrinogen IX.
GO:0004113	8	73533	0	553	0.0109	0	1	0.9414	2',3'-cyclic-nucleotide 3'-phosphodiesterase activity	molecular_function	Catalysis of the reaction: nucleoside 2',3'-cyclic phosphate + H2O = nucleoside 2'-phosphate.
GO:0004121	4	73537	0	553	0.00544	0	1	0.970259	cystathionine beta-lyase activity	molecular_function	NA
GO:0004122	1	73540	0	553	0.00136	0	1	0.99248	cystathionine beta-synthase activity	molecular_function	Catalysis of the reaction: L-serine + L-homocysteine = cystathionine + H2O.
GO:0004123	25	73516	0	553	0.034	0	1	0.828009	cystathionine gamma-lyase activity	molecular_function	NA
GO:0004124	31	73510	0	553	0.0422	0	1	0.791333	cysteine synthase activity	molecular_function	Catalysis of the reaction: O3-acetyl-L-serine + hydrogen sulfide = L-cysteine + acetate.
GO:0004126	2	73539	0	553	0.00272	0	1	0.985017	cytidine deaminase activity	molecular_function	Catalysis of the reaction: cytidine + H2O = uridine + NH3.
GO:0004127	8	73533	0	553	0.0109	0	1	0.9414	cytidylate kinase activity	molecular_function	Catalysis of the reaction: ATP + (d)CMP = ADP + (d)CDP.
GO:0004129	25	73516	0	553	0.034	0	1	0.828009	cytochrome-c oxidase activity	molecular_function	Catalysis of the reaction: 4 ferrocytochrome c + O2 + 4 H+ = 4 ferricytochrome c + 2 H2O.
GO:0004131	1	73540	0	553	0.00136	0	1	0.99248	cytosine deaminase activity	molecular_function	Catalysis of the reaction: cytosine + H2O = uracil + NH3.
GO:0004132	1	73540	0	553	0.00136	0	1	0.99248	dCMP deaminase activity	molecular_function	Catalysis of the reaction: dCMP + H2O = dUMP + NH3.
GO:0004134	21	73520	0	553	0.0286	0	1	0.853397	4-alpha-glucanotransferase activity	molecular_function	Catalysis of the transfer of a segment of a (1->4)-alpha-D-glucan to a new 4-position in an acceptor, which may be glucose or (1->4)-alpha-D-glucan.
GO:0004140	7	73534	0	553	0.00952	0	1	0.948533	dephospho-CoA kinase activity	molecular_function	Catalysis of the reaction: 3'-dephospho-CoA + ATP = ADP + CoA + 2 H(+).
GO:0004141	2	73539	0	553	0.00272	0	1	0.985017	dethiobiotin synthase activity	molecular_function	Catalysis of the reaction: 7,8-diaminononanoate + ATP + CO(2) = ADP + dethiobiotin + 4 H(+) + phosphate.
GO:0004142	2	73539	0	553	0.00272	0	1	0.985017	diacylglycerol cholinephosphotransferase activity	molecular_function	Catalysis of the reaction: CDP-choline + 1,2-diacylglycerol = CMP + a phosphatidylcholine.
GO:0004143	21	73520	0	553	0.0286	0	1	0.853397	diacylglycerol kinase activity	molecular_function	Catalysis of the reaction: NTP + 1,2-diacylglycerol = NDP + 1,2-diacylglycerol-3-phosphate.
GO:0004144	31	73510	0	553	0.0422	0	1	0.791333	diacylglycerol O-acyltransferase activity	molecular_function	Catalysis of the reaction: acyl-CoA + 1,2-diacylglycerol = CoA + triacylglycerol.
GO:0004146	20	73521	0	553	0.0272	0	1	0.859865	dihydrofolate reductase activity	molecular_function	Catalysis of the reaction: 5,6,7,8-tetrahydrofolate + NADP+ = 7,8-dihydrofolate + NADPH + H+.
GO:0004148	6	73535	0	553	0.00816	0	1	0.955721	dihydrolipoyl dehydrogenase activity	molecular_function	Catalysis of the reaction: protein N6-(dihydrolipoyl)lysine + NAD+ = protein N6-(lipoyl)lysine + NADH + H+.
GO:0004149	4	73537	0	553	0.00544	0	1	0.970259	dihydrolipoyllysine-residue succinyltransferase activity	molecular_function	Catalysis of the reaction: succinyl-CoA + dihydrolipoamide = CoA + S-succinyldihydrolipoamide.
GO:0004150	2	73539	0	553	0.00272	0	1	0.985017	dihydroneopterin aldolase activity	molecular_function	Catalysis of the reaction: 2-amino-4-hydroxy-6-(D-erythro-1,2,3-trihydroxypropyl)-7,8-dihydropteridine = 2-amino-4-hydroxy-6-hydroxymethyl-7,8-dihydropteridine + glycolaldehyde.
GO:0004151	3	73538	0	553	0.00408	0	1	0.97761	dihydroorotase activity	molecular_function	Catalysis of the reaction: (S)-dihydroorotate + H(2)O = N-carbamoyl-L-aspartate + H(+).
GO:0004152	3	73538	0	553	0.00408	0	1	0.97761	dihydroorotate dehydrogenase activity	molecular_function	Catalysis of the reaction: (S)-dihydroorotate + A = AH(2) + orotate.
GO:0004156	2	73539	0	553	0.00272	0	1	0.985017	dihydropteroate synthase activity	molecular_function	Catalysis of the reaction: 2-amino-4-hydroxy-6-hydroxymethyl-7,8-dihydropteridine diphosphate + 4-aminobenzoate = diphosphate + dihydropteroate.
GO:0004157	5	73536	0	553	0.0068	0	1	0.962962	dihydropyrimidinase activity	molecular_function	Catalysis of the reaction: 5,6-dihydrouracil + H2O = 3-ureidopropionate.
GO:0004160	7	73534	0	553	0.00952	0	1	0.948533	dihydroxy-acid dehydratase activity	molecular_function	Catalysis of the reaction: 2,3-dihydroxy-3-methylbutanoate = 3-methyl-2-oxobutanoate + H2O.
GO:0004161	10	73531	0	553	0.0136	0	1	0.927294	dimethylallyltranstransferase activity	molecular_function	Catalysis of the reaction: dimethylallyl diphosphate + isopentenyl diphosphate = diphosphate + geranyl diphosphate.
GO:0004163	4	73537	0	553	0.00544	0	1	0.970259	diphosphomevalonate decarboxylase activity	molecular_function	Catalysis of the reaction: (R)-5-diphosphomevalonate + ATP = ADP + CO(2) + H(+) + isopentenyl diphosphate + phosphate.
GO:0004164	2	73539	0	553	0.00272	0	1	0.985017	diphthine synthase activity	molecular_function	Catalysis of the reaction: S-adenosyl-L-methionine + 2-(3-carboxy-3-aminopropyl)-L-histidine = S-adenosyl-L-homocysteine + 2-(3-carboxy-3-(methylammonio)propyl)-L-histidine.
GO:0004165	4	73537	0	553	0.00544	0	1	0.970259	dodecenoyl-CoA delta-isomerase activity	molecular_function	NA
GO:0004168	3	73538	0	553	0.00408	0	1	0.97761	dolichol kinase activity	molecular_function	Catalysis of the reaction: CTP + dolichol = CDP + dolichyl phosphate.
GO:0004170	2	73539	0	553	0.00272	0	1	0.985017	dUTP diphosphatase activity	molecular_function	Catalysis of the reaction: dUTP + H2O = dUMP + diphosphate.
GO:0004174	7	73534	0	553	0.00952	0	1	0.948533	electron-transferring-flavoprotein dehydrogenase activity	molecular_function	Catalysis of the reaction: reduced ETF + ubiquinone = ETF + ubiquinol.
GO:0004175	17	73524	0	553	0.0231	0	1	0.879563	endopeptidase activity	molecular_function	NA
GO:0004176	60	73481	0	553	0.0816	0	1	0.635677	ATP-dependent peptidase activity	molecular_function	NA
GO:0004180	42	73499	0	553	0.0571	0	1	0.728254	carboxypeptidase activity	molecular_function	Catalysis of the hydrolysis of the terminal or penultimate peptide bond at the C-terminal end of a peptide or polypeptide.
GO:0004181	4	73537	0	553	0.00544	0	1	0.970259	metallocarboxypeptidase activity	molecular_function	Catalysis of the hydrolysis of C-terminal amino acid residues from a polypeptide chain by a mechanism in which water acts as a nucleophile, one or two metal ions hold the water molecule in place, and charged amino acid side chains are ligands for the metal ions.
GO:0004198	2	73539	0	553	0.00272	0	1	0.985017	calcium-dependent cysteine-type endopeptidase activity	molecular_function	Catalysis of the hydrolysis of nonterminal peptide bonds in a polypeptide chain by a mechanism using a cysteine residue at the enzyme active center, and requiring the presence of calcium.
GO:0004298	53	73488	0	553	0.0721	0	1	0.670194	threonine-type endopeptidase activity	molecular_function	Catalysis of the hydrolysis of internal peptide bonds in a polypeptide chain by a mechanism in which the hydroxyl group of a threonine residue at the active center acts as a nucleophile.
GO:0004300	19	73522	0	553	0.0258	0	1	0.866381	enoyl-CoA hydratase activity	molecular_function	NA
GO:0004301	32	73509	0	553	0.0435	0	1	0.78538	epoxide hydrolase activity	molecular_function	Catalysis of the reaction: an epoxide + H2O = a glycol.
GO:0004305	2	73539	0	553	0.00272	0	1	0.985017	ethanolamine kinase activity	molecular_function	Catalysis of the reaction: ATP + ethanolamine = ADP + 2 H(+) + phosphoethanolamine.
GO:0004306	4	73537	0	553	0.00544	0	1	0.970259	ethanolamine-phosphate cytidylyltransferase activity	molecular_function	Catalysis of the reaction: CTP + ethanolamine phosphate = diphosphate + CDP-ethanolamine.
GO:0004309	6	73535	0	553	0.00816	0	1	0.955721	exopolyphosphatase activity	molecular_function	Catalysis of the reaction: polyphosphate(n) + H2O = polyphosphate(n-1) + phosphate.
GO:0004310	15	73526	0	553	0.0204	0	1	0.892944	farnesyl-diphosphate farnesyltransferase activity	molecular_function	Catalysis of the reaction: 2 farnesyl diphosphate = diphosphate + presqualene diphosphate.
GO:0004311	12	73529	0	553	0.0163	0	1	0.913398	farnesyltranstransferase activity	molecular_function	Catalysis of the reaction: 2-trans,6-trans-farnesyl diphosphate + isopentenyl diphosphate = diphosphate + geranylgeranyl diphosphate.
GO:0004314	2	73539	0	553	0.00272	0	1	0.985017	[acyl-carrier-protein] S-malonyltransferase activity	molecular_function	Catalysis of the reaction: malonyl-CoA + [acyl-carrier protein] = CoA + malonyl-[acyl-carrier protein].
GO:0004315	17	73524	0	553	0.0231	0	1	0.879563	3-oxoacyl-[acyl-carrier-protein] synthase activity	molecular_function	Catalysis of the reaction: acyl-[acyl-carrier protein] + malonyl-[acyl-carrier protein] = 3-oxoacyl-[acyl-carrier protein] + CO2 + [acyl-carrier protein].
GO:0004316	26	73515	0	553	0.0354	0	1	0.82178	3-oxoacyl-[acyl-carrier-protein] reductase (NADPH) activity	molecular_function	Catalysis of the reaction: (3R)-3-hydroxyacyl-[acyl-carrier protein] + NADP+ = 3-oxoacyl-[acyl-carrier protein] + NADPH + H+.
GO:0004317	2	73539	0	553	0.00272	0	1	0.985017	3-hydroxypalmitoyl-[acyl-carrier-protein] dehydratase activity	molecular_function	Catalysis of the reaction: (3R)-3-hydroxypalmitoyl-[acyl-carrier protein] = 2-hexadecenoyl-[acyl-carrier protein] + H2O.
GO:0004318	7	73534	0	553	0.00952	0	1	0.948533	enoyl-[acyl-carrier-protein] reductase (NADH) activity	molecular_function	Catalysis of the reaction: acyl-[acyl-carrier protein] + NAD+ = trans-2,3-dehydroacyl-[acyl-carrier protein] + NADH + H+.
GO:0004320	2	73539	0	553	0.00272	0	1	0.985017	oleoyl-[acyl-carrier-protein] hydrolase activity	molecular_function	Catalysis of the reaction: oleoyl-[acyl-carrier protein] + H2O = [acyl-carrier protein] + oleate.
GO:0004321	2	73539	0	553	0.00272	0	1	0.985017	fatty-acyl-CoA synthase activity	molecular_function	Catalysis of the reaction: acetyl-CoA + n malonyl-CoA + 2n NADH + 2n NADPH + 4n H+ = a long-chain acyl-CoA + n CoA + n CO2 + 2n NAD+ + 2n NADP+.
GO:0004324	4	73537	0	553	0.00544	0	1	0.970259	ferredoxin-NADP+ reductase activity	molecular_function	Catalysis of the reaction: reduced ferredoxin + NADP+ = oxidized ferredoxin + NADPH + H+.
GO:0004325	4	73537	0	553	0.00544	0	1	0.970259	ferrochelatase activity	molecular_function	Catalysis of the reaction: protoheme = Fe(2+) + protoporphyrin IX.
GO:0004326	7	73534	0	553	0.00952	0	1	0.948533	tetrahydrofolylpolyglutamate synthase activity	molecular_function	Catalysis of the reaction: ATP + tetrahydrofolyl-(Glu)(n) + L-glutamate = ADP + phosphate + tetrahydrofolyl-(Glu)(n+1).
GO:0004328	2	73539	0	553	0.00272	0	1	0.985017	formamidase activity	molecular_function	NA
GO:0004329	2	73539	0	553	0.00272	0	1	0.985017	formate-tetrahydrofolate ligase activity	molecular_function	Catalysis of the reaction: ATP + formate + tetrahydrofolate = ADP + phosphate + 10-formyltetrahydrofolate.
GO:0004331	9	73532	0	553	0.0122	0	1	0.93432	fructose-2,6-bisphosphate 2-phosphatase activity	molecular_function	NA
GO:0004332	16	73525	0	553	0.0218	0	1	0.886228	fructose-bisphosphate aldolase activity	molecular_function	Catalysis of the reaction: D-fructose 1,6-bisphosphate = glycerone phosphate + D-glyceraldehyde-3-phosphate.
GO:0004333	3	73538	0	553	0.00408	0	1	0.97761	fumarate hydratase activity	molecular_function	Catalysis of the reaction: (S)-malate = fumarate + H(2)O.
GO:0004334	2	73539	0	553	0.00272	0	1	0.985017	fumarylacetoacetase activity	molecular_function	Catalysis of the reaction: 4-fumarylacetoacetate + H(2)O = acetoacetate + fumarate + H(+).
GO:0004335	14	73527	0	553	0.019	0	1	0.899711	galactokinase activity	molecular_function	Catalysis of the reaction: D-galactose + ATP = alpha-D-galactose 1-phosphate + ADP + 2 H(+).
GO:0004337	5	73536	0	553	0.0068	0	1	0.962962	geranyltranstransferase activity	molecular_function	Catalysis of the reaction: geranyl diphosphate + isopentenyl diphosphate = 2-trans,6-trans-farnesyl diphosphate + diphosphate.
GO:0004338	18	73523	0	553	0.0245	0	1	0.872947	glucan exo-1,3-beta-glucosidase activity	molecular_function	Catalysis of the successive hydrolysis of beta-D-glucose units from the non-reducing ends of (1->3)-beta-D-glucans, releasing alpha-glucose.
GO:0004340	14	73527	0	553	0.019	0	1	0.899711	glucokinase activity	molecular_function	Catalysis of the reaction: ATP + D-glucose = ADP + D-glucose-6-phosphate.
GO:0004342	2	73539	0	553	0.00272	0	1	0.985017	glucosamine-6-phosphate deaminase activity	molecular_function	Catalysis of the reaction: D-glucosamine 6-phosphate + H(2)O = beta-D-fructose 6-phosphate + NH(4)(+).
GO:0004343	6	73535	0	553	0.00816	0	1	0.955721	glucosamine 6-phosphate N-acetyltransferase activity	molecular_function	Catalysis of the reaction: D-glucosamine 6-phosphate + acetyl-CoA = N-acetyl-D-glucosamine 6-phosphate + CoA + H(+).
GO:0004345	14	73527	0	553	0.019	0	1	0.899711	glucose-6-phosphate dehydrogenase activity	molecular_function	Catalysis of the reaction: D-glucose 6-phosphate + NADP+ = D-glucono-1,5-lactone 6-phosphate + NADPH + H+.
GO:0004347	6	73535	0	553	0.00816	0	1	0.955721	glucose-6-phosphate isomerase activity	molecular_function	Catalysis of the reaction: D-glucose 6-phosphate = D-fructose 6-phosphate.
GO:0004348	4	73537	0	553	0.00544	0	1	0.970259	glucosylceramidase activity	molecular_function	Catalysis of the reaction: D-glucosyl-N-acylsphingosine + H2O = D-glucose + N-acylsphingosine.
GO:0004349	4	73537	0	553	0.00544	0	1	0.970259	glutamate 5-kinase activity	molecular_function	Catalysis of the reaction: L-glutamate + ATP = L-glutamyl 5-phosphate + ADP + H(+).
GO:0004350	4	73537	0	553	0.00544	0	1	0.970259	glutamate-5-semialdehyde dehydrogenase activity	molecular_function	NA
GO:0004351	9	73532	0	553	0.0122	0	1	0.93432	glutamate decarboxylase activity	molecular_function	Catalysis of the reaction: L-glutamate = 4-aminobutanoate + CO2.
GO:0004353	2	73539	0	553	0.00272	0	1	0.985017	glutamate dehydrogenase [NAD(P)+] activity	molecular_function	Catalysis of the reaction: L-glutamate + H2O + NAD(P)+ = 2-oxoglutarate + NH3 + NAD(P)H + H+.
GO:0004354	7	73534	0	553	0.00952	0	1	0.948533	glutamate dehydrogenase (NADP+) activity	molecular_function	Catalysis of the reaction: L-glutamate + H2O + NADP+ = 2-oxoglutarate + NH3 + NADPH + H+.
GO:0004357	3	73538	0	553	0.00408	0	1	0.97761	glutamate-cysteine ligase activity	molecular_function	Catalysis of the reaction: L-cysteine + L-glutamate + ATP = L-gamma-glutamyl-L-cysteine + ADP + 2 H(+) + phosphate.
GO:0004358	2	73539	0	553	0.00272	0	1	0.985017	glutamate N-acetyltransferase activity	molecular_function	Catalysis of the reaction: N(2)-acetyl-L-ornithine + L-glutamate = N-acetyl-L-glutamate + L-ornithine.
GO:0004359	12	73529	0	553	0.0163	0	1	0.913398	glutaminase activity	molecular_function	Catalysis of the reaction: L-glutamine + H2O = L-glutamate + NH3.
GO:0004360	2	73539	0	553	0.00272	0	1	0.985017	glutamine-fructose-6-phosphate transaminase (isomerizing) activity	molecular_function	Catalysis of the reaction: beta-D-fructose 6-phosphate + L-glutamine = D-glucosamine 6-phosphate + L-glutamate.
GO:0004362	15	73526	0	553	0.0204	0	1	0.892944	glutathione-disulfide reductase activity	molecular_function	Catalysis of the reaction: 2 glutathione + NADP+ = glutathione disulfide + NADPH + H+.
GO:0004363	8	73533	0	553	0.0109	0	1	0.9414	glutathione synthase activity	molecular_function	Catalysis of the reaction: L-gamma-glutamyl-L-cysteine + ATP + glycine = ADP + glutathione + 2 H(+) + phosphate.
GO:0004364	141	73400	0	553	0.192	0	1	0.344628	glutathione transferase activity	molecular_function	Catalysis of the reaction: R-X + glutathione = H-X + R-S-glutathione. R may be an aliphatic, aromatic or heterocyclic group
GO:0004365	25	73516	0	553	0.034	0	1	0.828009	glyceraldehyde-3-phosphate dehydrogenase (NAD+) (phosphorylating) activity	molecular_function	Catalysis of the reaction: D-glyceraldehyde 3-phosphate + phosphate + NAD+ = 3-phospho-D-glyceroyl phosphate + NADH + H+.
GO:0004366	27	73514	0	553	0.0367	0	1	0.815599	glycerol-3-phosphate O-acyltransferase activity	molecular_function	Catalysis of the reaction: acyl-CoA + sn-glycerol 3-phosphate = CoA + 1-acyl-sn-glycerol 3-phosphate.
GO:0004367	12	73529	0	553	0.0163	0	1	0.913398	glycerol-3-phosphate dehydrogenase [NAD+] activity	molecular_function	Catalysis of the reaction: sn-glycerol 3-phosphate + NAD+ = glycerone phosphate + NADH + H+.
GO:0004370	16	73525	0	553	0.0218	0	1	0.886228	glycerol kinase activity	molecular_function	Catalysis of the reaction: ATP + glycerol = sn-glycerol 3-phosphate + ADP + 2 H(+).
GO:0004371	6	73535	0	553	0.00816	0	1	0.955721	glycerone kinase activity	molecular_function	Catalysis of the reaction: ATP + glycerone = ADP + glycerone phosphate + 2 H(+).
GO:0004372	18	73523	0	553	0.0245	0	1	0.872947	glycine hydroxymethyltransferase activity	molecular_function	Catalysis of the reaction: 5,10-methylenetetrahydrofolate + glycine + H2O = tetrahydrofolate + L-serine.
GO:0004375	4	73537	0	553	0.00544	0	1	0.970259	glycine dehydrogenase (decarboxylating) activity	molecular_function	Catalysis of the reaction: glycine + lipoylprotein = S-aminomethyldihydrolipoylprotein + CO2.
GO:0004377	5	73536	0	553	0.0068	0	1	0.962962	GDP-Man:Man3GlcNAc2-PP-Dol alpha-1,2-mannosyltransferase activity	molecular_function	Catalysis of the reaction: an alpha-D-Man-(1->3)-[alpha-D-Man-(1->6)]-beta-D-Man-(1->4)-beta-D-GlcNAc-(1->4)-D-GlcNAc-diphosphodolichol + 2 GDP-alpha-D-mannose = an alpha-D-Man-(1->2)-alpha-D-Man-(1->2)-alpha-D-Man-(1->3)-[alpha-D-Man-(1->6)]-beta-D-Man-(1->4)-beta-D-GlcNAc-(1->4)-D-GlcNAc-diphosphodolichol + 2 GDP + 2 H+. This reaction is the transfer of an alpha-D-mannosyl residue from GDP-mann…
GO:0004378	2	73539	0	553	0.00272	0	1	0.985017	GDP-Man:Man1GlcNAc2-PP-Dol alpha-1,3-mannosyltransferase activity	molecular_function	Catalysis of the reaction: beta-D-Man-(1->4)-beta-D-GlcNAc-(1->4)-D-GlcNAc-diphosphodolichol + GDP-alpha-D-mannose = alpha-D-Man-(1->3)-beta-D-Man-(1->4)-beta-D-GlcNAc-(1->4)-D-GlcNAc-diphosphodolichol + GDP + H+. This reaction is the transfer of an alpha-D-mannosyl residue from GDP-mannose into lipid-linked oligosaccharide, forming an alpha-(1->3)-D-mannosyl-D-mannose linkage.
GO:0004379	4	73537	0	553	0.00544	0	1	0.970259	glycylpeptide N-tetradecanoyltransferase activity	molecular_function	NA
GO:0004383	2	73539	0	553	0.00272	0	1	0.985017	guanylate cyclase activity	molecular_function	Catalysis of the reaction: GTP = 3',5'-cyclic GMP + diphosphate.
GO:0004385	8	73533	0	553	0.0109	0	1	0.9414	guanylate kinase activity	molecular_function	Catalysis of the reaction: ATP + GMP = ADP + GDP.
GO:0004386	171	73370	0	553	0.233	0	1	0.274662	helicase activity	molecular_function	NA
GO:0004392	12	73529	0	553	0.0163	0	1	0.913398	heme oxygenase (decyclizing) activity	molecular_function	Catalysis of the reaction: heme + 3 donor-H2 + 3 O2 = biliverdin + Fe2+ + CO + 3 acceptor + 3 H2O.
GO:0004395	2	73539	0	553	0.00272	0	1	0.985017	hexaprenyldihydroxybenzoate methyltransferase activity	molecular_function	Catalysis of the reaction: S-adenosyl-L-methionine + 3-hexaprenyl-4,5-dihydroxybenzoate = S-adenosyl-L-homocysteine + 3-hexaprenyl-4-hydroxy-5-methoxybenzoate.
GO:0004396	7	73534	0	553	0.00952	0	1	0.948533	hexokinase activity	molecular_function	Catalysis of the reaction: ATP + D-hexose = ADP + D-hexose 6-phosphate.
GO:0004398	15	73526	0	553	0.0204	0	1	0.892944	histidine decarboxylase activity	molecular_function	Catalysis of the reaction: L-histidine = histamine + CO2.
GO:0004399	4	73537	0	553	0.00544	0	1	0.970259	histidinol dehydrogenase activity	molecular_function	Catalysis of the reaction: L-histidinol + NAD+ = L-histidine + NADH + H+.
GO:0004400	2	73539	0	553	0.00272	0	1	0.985017	histidinol-phosphate transaminase activity	molecular_function	Catalysis of the reaction: L-histidinol-phosphate + 2-oxoglutarate = 3-(imidazol-4-yl)-2-oxopropyl phosphate + L-glutamate.
GO:0004401	5	73536	0	553	0.0068	0	1	0.962962	histidinol-phosphatase activity	molecular_function	Catalysis of the reaction: L-histidinol phosphate + H(2)O = L-histidinol + phosphate.
GO:0004402	72	73469	0	553	0.0979	0	1	0.580584	histone acetyltransferase activity	molecular_function	NA
GO:0004407	21	73520	0	553	0.0286	0	1	0.853397	histone deacetylase activity	molecular_function	Catalysis of the reaction: histone N6-acetyl-L-lysine + H2O = histone L-lysine + acetate. This reaction represents the removal of an acetyl group from a histone, a class of proteins complexed to DNA in chromatin and chromosomes.
GO:0004411	2	73539	0	553	0.00272	0	1	0.985017	homogentisate 1,2-dioxygenase activity	molecular_function	Catalysis of the reaction: homogentisate + O(2) = 4-maleylacetoacetate + H(+).
GO:0004412	5	73536	0	553	0.0068	0	1	0.962962	homoserine dehydrogenase activity	molecular_function	Catalysis of the reaction: L-homoserine + NADP+ = L-aspartate-4-semialdehyde + NADPH + H+.
GO:0004416	6	73535	0	553	0.00816	0	1	0.955721	hydroxyacylglutathione hydrolase activity	molecular_function	Catalysis of the reaction: (S)-(2-hydroxyacyl)glutathione + H2O = glutathione + a 2-hydroxy carboxylate.
GO:0004417	4	73537	0	553	0.00544	0	1	0.970259	hydroxyethylthiazole kinase activity	molecular_function	Catalysis of the reaction: 5-(2-hydroxyethyl)-4-methylthiazole + ATP = 4-methyl-5-(2-phosphoethyl)-thiazole + ADP + 2 H(+).
GO:0004418	2	73539	0	553	0.00272	0	1	0.985017	hydroxymethylbilane synthase activity	molecular_function	Catalysis of the reaction: H(2)O + 4 porphobilinogen = hydroxymethylbilane + 4 NH(4)(+).
GO:0004419	4	73537	0	553	0.00544	0	1	0.970259	hydroxymethylglutaryl-CoA lyase activity	molecular_function	Catalysis of the reaction: (S)-3-hydroxy-3-methylglutaryl-CoA = acetoacetate + acetyl-CoA.
GO:0004420	3	73538	0	553	0.00408	0	1	0.97761	hydroxymethylglutaryl-CoA reductase (NADPH) activity	molecular_function	Catalysis of the reaction: (R)-mevalonate + CoA + 2 NADP(+) = (S)-3-hydroxy-3-methylglutaryl-CoA + 2 H(+) + 2 NADPH.
GO:0004421	4	73537	0	553	0.00544	0	1	0.970259	hydroxymethylglutaryl-CoA synthase activity	molecular_function	Catalysis of the reaction: acetoacetyl-CoA + acetyl-CoA + H(2)O = (S)-3-hydroxy-3-methylglutaryl-CoA + CoA + H(+).
GO:0004422	2	73539	0	553	0.00272	0	1	0.985017	hypoxanthine phosphoribosyltransferase activity	molecular_function	Catalysis of the reaction: IMP + diphosphate = hypoxanthine + 5-phospho-alpha-D-ribose 1-diphosphate.
GO:0004424	2	73539	0	553	0.00272	0	1	0.985017	imidazoleglycerol-phosphate dehydratase activity	molecular_function	Catalysis of the reaction: D-erythro-1-(imidazol-4-yl)glycerol 3-phosphate = 3-(imidazol-4-yl)-2-oxopropyl phosphate + H(2)O.
GO:0004425	2	73539	0	553	0.00272	0	1	0.985017	indole-3-glycerol-phosphate synthase activity	molecular_function	Catalysis of the reaction: 1-(2-carboxyphenylamino)-1-deoxy-D-ribulose 5-phosphate = 1-(indol-3-yl)glycerol 3-phosphate + CO2 + H2O.
GO:0004427	21	73520	0	553	0.0286	0	1	0.853397	inorganic diphosphatase activity	molecular_function	Catalysis of the reaction: diphosphate + H(2)O = H(+) + 2 phosphate.
GO:0004430	13	73528	0	553	0.0177	0	1	0.906529	1-phosphatidylinositol 4-kinase activity	molecular_function	Catalysis of the reaction: 1-phosphatidyl-1D-myo-inositol + ATP = 1-phosphatidyl-1D-myo-inositol 4-phosphate + ADP + 2 H(+).
GO:0004435	13	73528	0	553	0.0177	0	1	0.906529	phosphatidylinositol phospholipase C activity	molecular_function	Catalysis of the reaction: 1-phosphatidyl-1D-myo-inositol 4,5-bisphosphate + H(2)O = 1,2-diacylglycerol + 1D-myo-inositol 1,4,5-trisphosphate + H(+).
GO:0004436	2	73539	0	553	0.00272	0	1	0.985017	phosphatidylinositol diacylglycerol-lyase activity	molecular_function	Catalysis of the reaction: 1-phosphatidyl-1D-myo-inositol = D-myo-inositol 1,2-cyclic phosphate + diacylglycerol.
GO:0004439	55	73486	0	553	0.0748	0	1	0.660146	phosphatidylinositol-4,5-bisphosphate 5-phosphatase activity	molecular_function	NA
GO:0004441	4	73537	0	553	0.00544	0	1	0.970259	inositol-1,4-bisphosphate 1-phosphatase activity	molecular_function	Catalysis of the reaction: 1D-myo-inositol 1,4-bisphosphate + H2O = 1D-myo-inositol 4-phosphate + phosphate.
GO:0004445	13	73528	0	553	0.0177	0	1	0.906529	inositol-polyphosphate 5-phosphatase activity	molecular_function	Catalysis of the reactions: D-myo-inositol 1,4,5-trisphosphate + H2O = myo-inositol 1,4-bisphosphate + phosphate, and 1D-myo-inositol 1,3,4,5-tetrakisphosphate + H2O = 1D-myo-inositol 1,3,4-trisphosphate + phosphate.
GO:0004446	1	73540	0	553	0.00136	0	1	0.99248	inositol-hexakisphosphate phosphatase activity	molecular_function	Catalysis of the reaction: myo-inositol hexakisphosphate + H2O = myo-inositol pentakisphosphate (mixed isomers) + phosphate.
GO:0004449	8	73533	0	553	0.0109	0	1	0.9414	isocitrate dehydrogenase (NAD+) activity	molecular_function	Catalysis of the reaction: isocitrate + NAD+ = 2-oxoglutarate + CO2 + NADH + H+.
GO:0004450	8	73533	0	553	0.0109	0	1	0.9414	isocitrate dehydrogenase (NADP+) activity	molecular_function	Catalysis of the reaction: isocitrate + NADP+ = 2-oxoglutarate + CO2 + NADPH + H+.
GO:0004451	4	73537	0	553	0.00544	0	1	0.970259	isocitrate lyase activity	molecular_function	Catalysis of the reaction: isocitrate = glyoxylate + succinate.
GO:0004452	11	73530	0	553	0.015	0	1	0.92032	isopentenyl-diphosphate delta-isomerase activity	molecular_function	Catalysis of the reaction: isopentenyl diphosphate = dimethylallyl diphosphate.
GO:0004454	4	73537	0	553	0.00544	0	1	0.970259	ketohexokinase activity	molecular_function	Catalysis of the reaction: ATP + D-fructose = ADP + D-fructose 1-phosphate.
GO:0004455	2	73539	0	553	0.00272	0	1	0.985017	ketol-acid reductoisomerase activity	molecular_function	Catalysis of the reaction: (R)-2,3-dihydroxy-3-methylbutanoate + NADP+ = (S)-2-hydroxy-2-methyl-3-oxobutanoate + NADPH + H+.
GO:0004458	8	73533	0	553	0.0109	0	1	0.9414	D-lactate dehydrogenase (cytochrome) activity	molecular_function	Catalysis of the reaction: (R)-lactate + 2 ferricytochrome c = pyruvate + 2 ferrocytochrome c.
GO:0004459	18	73523	0	553	0.0245	0	1	0.872947	L-lactate dehydrogenase activity	molecular_function	Catalysis of the reaction: (S)-lactate + NAD+ = pyruvate + NADH + H+.
GO:0004462	26	73515	0	553	0.0354	0	1	0.82178	lactoylglutathione lyase activity	molecular_function	Catalysis of the reaction: (R)-S-lactoylglutathione = glutathione + methylglyoxal.
GO:0004463	2	73539	0	553	0.00272	0	1	0.985017	leukotriene-A4 hydrolase activity	molecular_function	Catalysis of the reaction: H(2)O + leukotriene A(4) = leukotriene B(4).
GO:0004465	9	73532	0	553	0.0122	0	1	0.93432	lipoprotein lipase activity	molecular_function	Catalysis of the reaction: triacylglycerol + H2O = diacylglycerol + a carboxylate, where the triacylglycerol is part of a lipoprotein.
GO:0004467	24	73517	0	553	0.0326	0	1	0.834284	long-chain fatty acid-CoA ligase activity	molecular_function	Catalysis of the reaction: ATP + a long-chain fatty acid + CoA = AMP + diphosphate + an acyl-CoA
GO:0004468	4	73537	0	553	0.00544	0	1	0.970259	lysine N-acetyltransferase activity, acting on acetyl phosphate as donor	molecular_function	Catalysis of the reaction: acetyl phosphate + L-lysine = phosphate + N6-acetyl-L-lysine.
GO:0004470	2	73539	0	553	0.00272	0	1	0.985017	malic enzyme activity	molecular_function	Catalysis of the oxidative decarboxylation of malate with the concomitant production of pyruvate.
GO:0004471	19	73522	0	553	0.0258	0	1	0.866381	malate dehydrogenase (decarboxylating) (NAD+) activity	molecular_function	NA
GO:0004473	11	73530	0	553	0.015	0	1	0.92032	malate dehydrogenase (decarboxylating) (NADP+) activity	molecular_function	Catalysis of the reaction: (S)-malate + NADP+ = pyruvate + CO2 + NADPH + H+.
GO:0004474	2	73539	0	553	0.00272	0	1	0.985017	malate synthase activity	molecular_function	Catalysis of the reaction: acetyl-CoA + glyoxylate + H(2)O = (S)-malate + CoA + H(+).
GO:0004475	4	73537	0	553	0.00544	0	1	0.970259	mannose-1-phosphate guanylyltransferase activity	molecular_function	Catalysis of the reaction: alpha-D-mannose 1-phosphate + GTP = diphosphate + GDP-alpha-D-mannose.
GO:0004476	8	73533	0	553	0.0109	0	1	0.9414	mannose-6-phosphate isomerase activity	molecular_function	Catalysis of the reaction: D-mannose 6-phosphate = D-fructose 6-phosphate.
GO:0004477	16	73525	0	553	0.0218	0	1	0.886228	methenyltetrahydrofolate cyclohydrolase activity	molecular_function	Catalysis of the reaction: 5,10-methenyltetrahydrofolate + H2O = 10-formyltetrahydrofolate.
GO:0004478	13	73528	0	553	0.0177	0	1	0.906529	methionine adenosyltransferase activity	molecular_function	Catalysis of the reaction: ATP + L-methionine + H2O = phosphate + diphosphate + S-adenosyl-L-methionine.
GO:0004482	6	73535	0	553	0.00816	0	1	0.955721	mRNA (guanine-N7-)-methyltransferase activity	molecular_function	Catalysis of the reaction: S-adenosyl-L-methionine + G(5')pppR-RNA = S-adenosyl-L-homocysteine + m7G(5')pppR-RNA. m7G(5')pppR-RNA is mRNA containing an N7-methylguanine cap
GO:0004484	4	73537	0	553	0.00544	0	1	0.970259	mRNA guanylyltransferase activity	molecular_function	Catalysis of the reaction: GTP + (5')pp-Pur-mRNA = diphosphate + G(5')ppp-Pur-mRNA
GO:0004485	4	73537	0	553	0.00544	0	1	0.970259	methylcrotonoyl-CoA carboxylase activity	molecular_function	Catalysis of the reaction: 3-methylbut-2-enoyl-CoA + ATP + bicarbonate = trans-3-methylglutaconyl-CoA + ADP + 2 H(+) + phosphate.
GO:0004488	16	73525	0	553	0.0218	0	1	0.886228	methylenetetrahydrofolate dehydrogenase (NADP+) activity	molecular_function	Catalysis of the reaction: 5,10-methylenetetrahydrofolate + NADP(+) = 5,10-methenyltetrahydrofolate + NADPH.
GO:0004489	2	73539	0	553	0.00272	0	1	0.985017	methylenetetrahydrofolate reductase (NAD(P)H) activity	molecular_function	NA
GO:0004490	3	73538	0	553	0.00408	0	1	0.97761	methylglutaconyl-CoA hydratase activity	molecular_function	Catalysis of the reaction: (S)-3-hydroxy-3-methylglutaryl-CoA = trans-3-methylglutaconyl-CoA + H(2)O.
GO:0004491	6	73535	0	553	0.00816	0	1	0.955721	methylmalonate-semialdehyde dehydrogenase (acylating) activity	molecular_function	Catalysis of the reaction: 2-methyl-3-oxopropanoate + CoA + NAD+ = propanoyl-CoA + CO2 + NADH + H+.
GO:0004493	2	73539	0	553	0.00272	0	1	0.985017	methylmalonyl-CoA epimerase activity	molecular_function	Catalysis of the reaction: (R)-methylmalonyl-CoA = (S)-methylmalonyl-CoA.
GO:0004496	2	73539	0	553	0.00272	0	1	0.985017	mevalonate kinase activity	molecular_function	Catalysis of the reaction: (R)-mevalonate + ATP = (R)-5-phosphomevalonate + ADP + 2 H(+).
GO:0004499	58	73483	0	553	0.0789	0	1	0.645354	N,N-dimethylaniline monooxygenase activity	molecular_function	NA
GO:0004503	4	73537	0	553	0.00544	0	1	0.970259	monophenol monooxygenase activity	molecular_function	Catalysis of the reaction: L-tyrosine + L-DOPA + O2 = L-DOPA + DOPAquinone + H2O.
GO:0004512	4	73537	0	553	0.00544	0	1	0.970259	inositol-3-phosphate synthase activity	molecular_function	Catalysis of the reaction: D-glucose 6-phosphate = 1D-myo-inositol 3-phosphate. This reaction requires NAD, which dehydrogenates the CHOH group to CO at C-5 of the glucose 6-phosphate, making C-6 into an active methylene, able to condense with the aldehyde at C-1. Finally, the enzyme-bound NADH reconverts C-5 into the CHOH form.
GO:0004514	5	73536	0	553	0.0068	0	1	0.962962	nicotinate-nucleotide diphosphorylase (carboxylating) activity	molecular_function	Catalysis of the reaction: CO(2) + diphosphate + nicotinate D-ribonucleotide = 5-phospho-alpha-D-ribose 1-diphosphate + 2 H(+) + quinolinate.
GO:0004515	1	73540	0	553	0.00136	0	1	0.99248	nicotinate-nucleotide adenylyltransferase activity	molecular_function	Catalysis of the reaction: ATP + nicotinate ribonucleotide = diphosphate + deamido-NAD+.
GO:0004516	4	73537	0	553	0.00544	0	1	0.970259	nicotinate phosphoribosyltransferase activity	molecular_function	Catalysis of the reaction: diphosphate + nicotinate D-ribonucleotide = 5-phospho-alpha-D-ribose 1-diphosphate + H(+) + nicotinate.
GO:0004517	4	73537	0	553	0.00544	0	1	0.970259	nitric-oxide synthase activity	molecular_function	Catalysis of the reaction: L-arginine + n NADPH + n H+ + m O2 = citrulline + nitric oxide + n NADP+.
GO:0004518	20	73521	0	553	0.0272	0	1	0.859865	nuclease activity	molecular_function	Catalysis of the hydrolysis of ester linkages within nucleic acids.
GO:0004519	57	73484	0	553	0.0775	0	1	0.650248	endonuclease activity	molecular_function	Catalysis of the hydrolysis of ester linkages within nucleic acids by creating internal breaks.
GO:0004520	5	73536	0	553	0.0068	0	1	0.962962	endodeoxyribonuclease activity	molecular_function	Catalysis of the hydrolysis of ester linkages within deoxyribonucleic acid by creating internal breaks.
GO:0004521	14	73527	0	553	0.019	0	1	0.899711	endoribonuclease activity	molecular_function	Catalysis of the hydrolysis of ester linkages within ribonucleic acid by creating internal breaks.
GO:0004526	28	73513	0	553	0.0381	0	1	0.809463	ribonuclease P activity	molecular_function	Catalysis of the endonucleolytic cleavage of RNA, removing 5' extra nucleotides from tRNA precursor.
GO:0004527	35	73506	0	553	0.0476	0	1	0.767787	exonuclease activity	molecular_function	NA
GO:0004528	13	73528	0	553	0.0177	0	1	0.906529	phosphodiesterase I activity	molecular_function	Catalysis of the sequential hydrolytic removal of 5'-nucleotides from the 3'-hydroxy termini of 3'-hydroxy-terminated oligonucleotides.
GO:0004534	10	73531	0	553	0.0136	0	1	0.927294	5'-3' exoribonuclease activity	molecular_function	Catalysis of the sequential cleavage of mononucleotides from a free 5' terminus of an RNA molecule.
GO:0004535	37	73504	0	553	0.0503	0	1	0.756278	poly(A)-specific ribonuclease activity	molecular_function	Catalysis of the exonucleolytic cleavage of poly(A) to 5'-AMP.
GO:0004536	4	73537	0	553	0.00544	0	1	0.970259	deoxyribonuclease activity	molecular_function	NA
GO:0004540	20	73521	0	553	0.0272	0	1	0.859865	ribonuclease activity	molecular_function	Catalysis of the hydrolysis of phosphodiester bonds in chains of RNA.
GO:0004555	7	73534	0	553	0.00952	0	1	0.948533	alpha,alpha-trehalase activity	molecular_function	Catalysis of the reaction: alpha,alpha-trehalose + H2O = 2 D-glucose.
GO:0004556	10	73531	0	553	0.0136	0	1	0.927294	alpha-amylase activity	molecular_function	Catalysis of the endohydrolysis of (1->4)-alpha-D-glucosidic linkages in polysaccharides containing three or more alpha-(1->4)-linked D-glucose units.
GO:0004557	14	73527	0	553	0.019	0	1	0.899711	alpha-galactosidase activity	molecular_function	Catalysis of the hydrolysis of terminal, non-reducing alpha-D-galactose residues in alpha-D-galactosides, including galactose oligosaccharides, galactomannans and galactohydrolase.
GO:0004559	16	73525	0	553	0.0218	0	1	0.886228	alpha-mannosidase activity	molecular_function	Catalysis of the hydrolysis of terminal, non-reducing alpha-D-mannose residues in alpha-D-mannosides.
GO:0004560	29	73512	0	553	0.0394	0	1	0.803374	alpha-L-fucosidase activity	molecular_function	Catalysis of the reaction: an alpha-L-fucoside + H2O = an alcohol + L-fucose.
GO:0004561	6	73535	0	553	0.00816	0	1	0.955721	alpha-N-acetylglucosaminidase activity	molecular_function	Catalysis of the hydrolysis of terminal non-reducing N-acetyl-D-glucosamine residues in N-acetyl-alpha-D-glucosaminides.
GO:0004563	6	73535	0	553	0.00816	0	1	0.955721	beta-N-acetylhexosaminidase activity	molecular_function	Catalysis of the hydrolysis of terminal non-reducing N-acetyl-D-hexosamine residues in N-acetyl-beta-D-hexosaminides.
GO:0004565	74	73467	0	553	0.101	0	1	0.571876	beta-galactosidase activity	molecular_function	Catalysis of the hydrolysis of terminal, non-reducing beta-D-galactose residues in beta-D-galactosides.
GO:0004566	8	73533	0	553	0.0109	0	1	0.9414	beta-glucuronidase activity	molecular_function	Catalysis of the reaction: a beta-D-glucuronoside + H2O = an alcohol + D-glucuronate.
GO:0004571	10	73531	0	553	0.0136	0	1	0.927294	mannosyl-oligosaccharide 1,2-alpha-mannosidase activity	molecular_function	Catalysis of the hydrolysis of the terminal (1->2)-linked alpha-D-mannose residues in an oligo-mannose oligosaccharide.
GO:0004572	1	73540	0	553	0.00136	0	1	0.99248	mannosyl-oligosaccharide 1,3-1,6-alpha-mannosidase activity	molecular_function	Catalysis of the hydrolysis of the terminal (1->3)- and (1->6)-linked alpha-D-mannose residues in the mannosyl-oligosaccharide Man(5)(GlcNAc)(3).
GO:0004573	4	73537	0	553	0.00544	0	1	0.970259	mannosyl-oligosaccharide glucosidase activity	molecular_function	Catalysis of the exohydrolysis of the non-reducing terminal glucose residue in the mannosyl-oligosaccharide Glc(3)Man(9)GlcNAc(2).
GO:0004575	16	73525	0	553	0.0218	0	1	0.886228	sucrose alpha-glucosidase activity	molecular_function	Catalysis of the reaction: sucrose + H2O = alpha-D-glucose + beta-D-fructose.
GO:0004576	5	73536	0	553	0.0068	0	1	0.962962	oligosaccharyl transferase activity	molecular_function	Catalysis of the transfer of a oligosaccharyl group to an acceptor molecule, typically another carbohydrate or a lipid.
GO:0004577	7	73534	0	553	0.00952	0	1	0.948533	N-acetylglucosaminyldiphosphodolichol N-acetylglucosaminyltransferase activity	molecular_function	Catalysis of the reaction: UDP-N-acetyl-D-glucosamine + N-acetyl-D-glucosaminyl-diphosphodolichol = UDP + N,N''-diacetylchitobiosyldiphosphodolichol.
GO:0004578	2	73539	0	553	0.00272	0	1	0.985017	chitobiosyldiphosphodolichol beta-mannosyltransferase activity	molecular_function	Catalysis of the reaction: GDP-mannose + chitobiosyldiphosphodolichol = GDP + beta-D-mannosylchitobiosyldiphosphodolichol.
GO:0004579	16	73525	0	553	0.0218	0	1	0.886228	dolichyl-diphosphooligosaccharide-protein glycotransferase activity	molecular_function	Catalysis of the reaction: dolichyl diphosphooligosaccharide + protein L-asparagine = dolichyl diphosphate + a glycoprotein with the oligosaccharide chain attached by glycosylamine linkage to protein L-asparagine.
GO:0004581	2	73539	0	553	0.00272	0	1	0.985017	dolichyl-phosphate beta-glucosyltransferase activity	molecular_function	Catalysis of the reaction: UDP-glucose + dolichyl phosphate = UDP + dolichyl beta-D-glucosyl phosphate.
GO:0004582	9	73532	0	553	0.0122	0	1	0.93432	dolichyl-phosphate beta-D-mannosyltransferase activity	molecular_function	Catalysis of the reaction: GDP-mannose + dolichyl phosphate = GDP + dolichyl D-mannosyl phosphate.
GO:0004583	2	73539	0	553	0.00272	0	1	0.985017	dolichyl-phosphate-glucose-glycolipid alpha-glucosyltransferase activity	molecular_function	Catalysis of the transfer of an alpha-D-glucosyl residue from dolichyl-phosphate D-glucose into a membrane lipid-linked oligosaccharide.
GO:0004584	2	73539	0	553	0.00272	0	1	0.985017	obsolete dolichyl-phosphate-mannose-glycolipid alpha-mannosyltransferase activity	molecular_function	OBSOLETE. Catalysis of the transfer of an alpha-D-mannosyl residue from dolichyl-phosphate D-mannose into membrane lipid-linked oligosaccharide.
GO:0004585	2	73539	0	553	0.00272	0	1	0.985017	ornithine carbamoyltransferase activity	molecular_function	Catalysis of the reaction: carbamoyl phosphate + L-ornithine = phosphate + L-citrulline.
GO:0004587	2	73539	0	553	0.00272	0	1	0.985017	ornithine-oxo-acid transaminase activity	molecular_function	Catalysis of the reaction: L-ornithine + a 2-oxo acid = L-glutamate 5-semialdehyde + an L-amino acid.
GO:0004588	3	73538	0	553	0.00408	0	1	0.97761	orotate phosphoribosyltransferase activity	molecular_function	Catalysis of the reaction: orotidine 5'-phosphate + diphosphate = orotate + 5-phospho-alpha-D-ribose 1-diphosphate.
GO:0004590	5	73536	0	553	0.0068	0	1	0.962962	orotidine-5'-phosphate decarboxylase activity	molecular_function	Catalysis of the reaction: H(+) + orotidine 5'-phosphate = CO(2) + UMP.
GO:0004591	6	73535	0	553	0.00816	0	1	0.955721	oxoglutarate dehydrogenase (succinyl-transferring) activity	molecular_function	Catalysis of the reaction: 2-oxoglutarate + lipoamide = S-succinyldihydrolipoamide + CO2.
GO:0004592	2	73539	0	553	0.00272	0	1	0.985017	pantoate-beta-alanine ligase activity	molecular_function	Catalysis of the reaction: ATP + (R)-pantoate + beta-alanine = AMP + diphosphate + (R)-pantothenate.
GO:0004594	10	73531	0	553	0.0136	0	1	0.927294	pantothenate kinase activity	molecular_function	Catalysis of the reaction: ATP + pantothenate = ADP + D-4'-phosphopantothenate.
GO:0004595	4	73537	0	553	0.00544	0	1	0.970259	pantetheine-phosphate adenylyltransferase activity	molecular_function	Catalysis of the reaction: ATP + pantetheine 4'-phosphate = 3'-dephospho-CoA + diphosphate.
GO:0004596	14	73527	0	553	0.019	0	1	0.899711	peptide alpha-N-acetyltransferase activity	molecular_function	Catalysis of the reaction: acetyl-CoA + peptide = CoA + N-alpha-acetylpeptide. This reaction is the acetylation of the N-terminal amino acid residue of a peptide or protein.
GO:0004597	2	73539	0	553	0.00272	0	1	0.985017	peptide-aspartate beta-dioxygenase activity	molecular_function	Catalysis of the reaction: peptide L-aspartate + 2-oxoglutarate + O2 = peptide 3-hydroxy-L-aspartate + succinate + CO2.
GO:0004602	19	73522	0	553	0.0258	0	1	0.866381	glutathione peroxidase activity	molecular_function	NA
GO:0004604	2	73539	0	553	0.00272	0	1	0.985017	phosphoadenylyl-sulfate reductase (thioredoxin) activity	molecular_function	Catalysis of the reaction: adenosine 3',5'-diphosphate + H(+) + sulfite + thioredoxin disulfide = 3'-phospho-5'-adenylyl sulfate + thioredoxin. Thioredoxin disulfide is the oxidized form of thioredoxin
GO:0004605	11	73530	0	553	0.015	0	1	0.92032	phosphatidate cytidylyltransferase activity	molecular_function	Catalysis of the reaction: CTP + phosphatidate = diphosphate + CDP-diacylglycerol.
GO:0004607	4	73537	0	553	0.00544	0	1	0.970259	phosphatidylcholine-sterol O-acyltransferase activity	molecular_function	Catalysis of the reaction: phosphatidylcholine + a sterol = a sterol ester + 1-acylglycerophosphocholine.
GO:0004608	2	73539	0	553	0.00272	0	1	0.985017	phosphatidylethanolamine N-methyltransferase activity	molecular_function	Catalysis of the reaction: S-adenosyl-L-methionine + phosphatidylethanolamine = S-adenosyl-L-homocysteine + H(+) + phosphatidyl-N-methylethanolamine.
GO:0004609	15	73526	0	553	0.0204	0	1	0.892944	phosphatidylserine decarboxylase activity	molecular_function	Catalysis of the reaction: H(+) + phosphatidyl-L-serine = CO(2) + phosphatidylethanolamine.
GO:0004610	4	73537	0	553	0.00544	0	1	0.970259	phosphoacetylglucosamine mutase activity	molecular_function	Catalysis of the reaction: N-acetyl-alpha-D-glucosamine 1-phosphate = N-acetyl-D-glucosamine 6-phosphate.
GO:0004612	4	73537	0	553	0.00544	0	1	0.970259	phosphoenolpyruvate carboxykinase (ATP) activity	molecular_function	Catalysis of the reaction: ATP + oxaloacetate = ADP + CO(2) + H(+) + phosphoenolpyruvate.
GO:0004614	11	73530	0	553	0.015	0	1	0.92032	phosphoglucomutase activity	molecular_function	Catalysis of the reaction: alpha-D-glucose 1-phosphate = alpha-D-glucose 6-phosphate.
GO:0004615	15	73526	0	553	0.0204	0	1	0.892944	phosphomannomutase activity	molecular_function	NA
GO:0004616	6	73535	0	553	0.00816	0	1	0.955721	phosphogluconate dehydrogenase (decarboxylating) activity	molecular_function	Catalysis of the reaction: 6-phospho-D-gluconate + NADP+ = D-ribulose 5-phosphate + CO2 + NADPH + H+.
GO:0004617	16	73525	0	553	0.0218	0	1	0.886228	phosphoglycerate dehydrogenase activity	molecular_function	Catalysis of the reaction: 3-phosphoglycerate + NAD+ = 3-phosphohydroxypyruvate + NADH + H+.
GO:0004618	8	73533	0	553	0.0109	0	1	0.9414	phosphoglycerate kinase activity	molecular_function	Catalysis of the reaction: 3-phospho-D-glycerate + ATP = 3-phospho-D-glyceroyl phosphate + ADP + H(+).
GO:0004619	4	73537	0	553	0.00544	0	1	0.970259	phosphoglycerate mutase activity	molecular_function	Catalysis of the reaction: 2-phospho-D-glycerate = 3-phospho-D-glycerate.
GO:0004620	23	73518	0	553	0.0313	0	1	0.840607	phospholipase activity	molecular_function	Catalysis of the hydrolysis of a glycerophospholipid.
GO:0004622	19	73522	0	553	0.0258	0	1	0.866381	lysophospholipase activity	molecular_function	NA
GO:0004623	15	73526	0	553	0.0204	0	1	0.892944	phospholipase A2 activity	molecular_function	Catalysis of the reaction: phosphatidylcholine + H2O = 1-acylglycerophosphocholine + a carboxylate.
GO:0004630	32	73509	0	553	0.0435	0	1	0.78538	phospholipase D activity	molecular_function	Catalysis of the reaction: a phosphatidylcholine + H2O = choline + a phosphatidate.
GO:0004631	4	73537	0	553	0.00544	0	1	0.970259	phosphomevalonate kinase activity	molecular_function	Catalysis of the reaction: (R)-5-phosphomevalonate + ATP = (R)-5-diphosphomevalonate + ADP + H(+).
GO:0004632	2	73539	0	553	0.00272	0	1	0.985017	phosphopantothenate--cysteine ligase activity	molecular_function	Catalysis of the reaction: CTP + (R)-4'-phosphopantothenate + L-cysteine = CMP + diphosphate + (R)-4'-phosphopantothenoyl-L-cysteine. Cysteine can be replaced by some of its derivatives.
GO:0004633	4	73537	0	553	0.00544	0	1	0.970259	phosphopantothenoylcysteine decarboxylase activity	molecular_function	Catalysis of the reaction: N-[(R)-4-phosphonatopantothenoyl]-L-cysteinate + H(+) = CO(2) + pantetheine 4'-phosphate.
GO:0004634	8	73533	0	553	0.0109	0	1	0.9414	phosphopyruvate hydratase activity	molecular_function	Catalysis of the reaction: 2-phospho-D-glycerate = phosphoenolpyruvate + H2O.
GO:0004635	2	73539	0	553	0.00272	0	1	0.985017	phosphoribosyl-AMP cyclohydrolase activity	molecular_function	Catalysis of the reaction: 1-(5-phosphonatoribosyl)-5'-AMP + H(2)O = 1-(5-phosphoribosyl)-5-[(5-phosphoribosylamino)methylideneamino]imidazole-4-carboxamide.
GO:0004636	2	73539	0	553	0.00272	0	1	0.985017	phosphoribosyl-ATP diphosphatase activity	molecular_function	Catalysis of the reaction: 1-(5-phospho-D-ribosyl)-ATP + H(2)O = 1-(5-phosphonatoribosyl)-5'-AMP + diphosphate + H(+).
GO:0004637	5	73536	0	553	0.0068	0	1	0.962962	phosphoribosylamine-glycine ligase activity	molecular_function	Catalysis of the reaction: 5-phospho-D-ribosylamine + ATP + glycine = N(1)-(5-phospho-D-ribosyl)glycinamide + ADP + 2 H(+) + phosphate.
GO:0004638	2	73539	0	553	0.00272	0	1	0.985017	phosphoribosylaminoimidazole carboxylase activity	molecular_function	Catalysis of the reaction: 5-amino-1-(5-phospho-D-ribosyl)imidazole-4-carboxylate + 2 H(+) = 5-amino-1-(5-phospho-D-ribosyl)imidazole + CO(2).
GO:0004639	2	73539	0	553	0.00272	0	1	0.985017	phosphoribosylaminoimidazolesuccinocarboxamide synthase activity	molecular_function	Catalysis of the reaction: 5-amino-1-(5-phospho-D-ribosyl)imidazole-4-carboxylate + L-aspartate + ATP = (2S)-2-[5-amino-1-(5-phospho-beta-D-ribosyl)imidazole-4-carboxamido]succinate + ADP + 2 H(+) + phosphate.
GO:0004640	4	73537	0	553	0.00544	0	1	0.970259	phosphoribosylanthranilate isomerase activity	molecular_function	Catalysis of the reaction: N-(5-phospho-beta-D-ribosyl)anthranilate = 1-(2-carboxyphenylamino)-1-deoxy-D-ribulose 5-phosphate.
GO:0004641	3	73538	0	553	0.00408	0	1	0.97761	phosphoribosylformylglycinamidine cyclo-ligase activity	molecular_function	Catalysis of the reaction: 2-(formamido)-N(1)-(5-phospho-D-ribosyl)acetamidine + ATP = 5-amino-1-(5-phospho-D-ribosyl)imidazole + ADP + 2 H(+) + phosphate.
GO:0004642	4	73537	0	553	0.00544	0	1	0.970259	phosphoribosylformylglycinamidine synthase activity	molecular_function	Catalysis of the reaction: N(2)-formyl-N(1)-(5-phospho-D-ribosyl)glycinamide + L-glutamine + ATP + H(2)O = 2-(formamido)-N(1)-(5-phospho-D-ribosyl)acetamidine + L-glutamate + ADP + 2 H(+) + phosphate.
GO:0004643	2	73539	0	553	0.00272	0	1	0.985017	phosphoribosylaminoimidazolecarboxamide formyltransferase activity	molecular_function	Catalysis of the reaction: 10-formyltetrahydrofolate + 5'-phosphoribosyl-5-amino-4-imidazolecarboxamide = tetrahydrofolate + 5'-phosphoribosyl-5-formamido-4-imidazolecarboxamide.
GO:0004644	2	73539	0	553	0.00272	0	1	0.985017	phosphoribosylglycinamide formyltransferase activity	molecular_function	Catalysis of the reaction: 10-formyltetrahydrofolate + N1-(5-phospho-D-ribosyl)glycinamide = tetrahydrofolate + N2-formyl-N1-(5-phospho-D-ribosyl)glycinamide.
GO:0004647	6	73535	0	553	0.00816	0	1	0.955721	phosphoserine phosphatase activity	molecular_function	Catalysis of the reaction: L(or D)-O-phosphoserine + H2O = L(or D)-serine + phosphate.
GO:0004648	4	73537	0	553	0.00544	0	1	0.970259	O-phospho-L-serine:2-oxoglutarate aminotransferase activity	molecular_function	NA
GO:0004649	2	73539	0	553	0.00272	0	1	0.985017	poly(ADP-ribose) glycohydrolase activity	molecular_function	Catalysis of the hydrolysis of poly(ADP-ribose) at glycosidic (1''-2') linkage of ribose-ribose bond to produce free ADP-ribose.
GO:0004651	4	73537	0	553	0.00544	0	1	0.970259	polynucleotide 5'-phosphatase activity	molecular_function	Catalysis of the reaction: 5'-phosphopolynucleotide + H2O = polynucleotide + phosphate.
GO:0004652	18	73523	0	553	0.0245	0	1	0.872947	polynucleotide adenylyltransferase activity	molecular_function	Catalysis of the template-independent extension of the 3'- end of an RNA or DNA strand by addition of one adenosine molecule at a time. Cannot initiate a chain 'de novo'. The primer, depending on the source of the enzyme, may be an RNA or DNA fragment, or oligo(A) bearing a 3'-OH terminal group.
GO:0004653	3	73538	0	553	0.00408	0	1	0.97761	polypeptide N-acetylgalactosaminyltransferase activity	molecular_function	Catalysis of the reaction: UDP-N-acetyl-D-galactosamine + polypeptide = UDP + N-acetyl-D-galactosaminyl-polypeptide. This reaction is the modification of serine or threonine residues in polypeptide chains by the transfer of a N-acetylgalactose from UDP-N-acetylgalactose to the hydroxyl group of the amino acid
GO:0004654	5	73536	0	553	0.0068	0	1	0.962962	polyribonucleotide nucleotidyltransferase activity	molecular_function	Catalysis of the reaction: RNA(n+1) + phosphate <=> RNA(n) + a nucleoside diphosphate.
GO:0004655	2	73539	0	553	0.00272	0	1	0.985017	porphobilinogen synthase activity	molecular_function	Catalysis of the reaction: 2 5-aminolevulinate = 2 H(2)O + H(+) + porphobilinogen.
GO:0004656	41	73500	0	553	0.0558	0	1	0.733774	procollagen-proline 4-dioxygenase activity	molecular_function	Catalysis of the reaction: procollagen L-proline + 2-oxoglutarate + O2 = procollagen trans-4-hydroxy-L-proline + succinate + CO2.
GO:0004657	2	73539	0	553	0.00272	0	1	0.985017	proline dehydrogenase activity	molecular_function	Catalysis of the reaction: L-proline + acceptor = (S)-1-pyrroline-5-carboxylate + reduced acceptor.
GO:0004659	3	73538	0	553	0.00408	0	1	0.97761	prenyltransferase activity	molecular_function	Catalysis of the transfer of a prenyl group from one compound (donor) to another (acceptor).
GO:0004660	4	73537	0	553	0.00544	0	1	0.970259	protein farnesyltransferase activity	molecular_function	NA
GO:0004662	5	73536	0	553	0.0068	0	1	0.962962	CAAX-protein geranylgeranyltransferase activity	molecular_function	Catalysis of the reaction: geranylgeranyl diphosphate + protein-cysteine = S-geranylgeranyl-protein + diphosphate. This reaction is the formation of a thioether linkage between the C-1 atom of the geranylgeranyl group and a cysteine residue fourth from the C-terminus of the protein. The protein substrates have the C-terminal sequence CA1A2X, where the terminal residue, X, is preferably leucine an…
GO:0004663	6	73535	0	553	0.00816	0	1	0.955721	Rab geranylgeranyltransferase activity	molecular_function	Catalysis of the reaction: 2 geranylgeranyl diphosphate + protein-cysteine = 2 S-geranylgeranyl-protein + 2 diphosphate. This reaction is the formation of two thioether linkages between the C-1 atom of the geranylgeranyl groups and two cysteine residues within the terminal sequence motifs XXCC, XCXC or CCXX. Known substrates include Ras-related GTPases of a single family and the Rab family.
GO:0004664	16	73525	0	553	0.0218	0	1	0.886228	prephenate dehydratase activity	molecular_function	Catalysis of the reaction: prephenate = phenylpyruvate + H2O + CO2.
GO:0004665	5	73536	0	553	0.0068	0	1	0.962962	prephenate dehydrogenase (NADP+) activity	molecular_function	Catalysis of the reaction: NADP(+) + prephenate = (4-hydroxyphenyl)pyruvate + CO(2) + NADPH.
GO:0004671	2	73539	0	553	0.00272	0	1	0.985017	protein C-terminal S-isoprenylcysteine carboxyl O-methyltransferase activity	molecular_function	NA
GO:0004673	16	73525	0	553	0.0218	0	1	0.886228	protein histidine kinase activity	molecular_function	NA
GO:0004683	106	73435	0	553	0.144	0	1	0.44903	calmodulin-dependent protein kinase activity	molecular_function	NA
GO:0004689	2	73539	0	553	0.00272	0	1	0.985017	phosphorylase kinase activity	molecular_function	NA
GO:0004691	2	73539	0	553	0.00272	0	1	0.985017	cAMP-dependent protein kinase activity	molecular_function	NA
GO:0004693	81	73460	0	553	0.11	0	1	0.542415	cyclin-dependent protein serine/threonine kinase activity	molecular_function	NA
GO:0004694	2	73539	0	553	0.00272	0	1	0.985017	eukaryotic translation initiation factor 2alpha kinase activity	molecular_function	Catalysis of the reaction: ATP + [eukaryotic translation initiation factor 2 alpha subunit] = ADP + [eukaryotic translation initiation factor 2 alpha subunit] phosphate.
GO:0004697	5	73536	0	553	0.0068	0	1	0.962962	protein kinase C activity	molecular_function	NA
GO:0004708	5	73536	0	553	0.0068	0	1	0.962962	MAP kinase kinase activity	molecular_function	Catalysis of the concomitant phosphorylation of threonine (T) and tyrosine (Y) residues in a Thr-Glu-Tyr (TEY) thiolester sequence in a MAP kinase (MAPK) substrate.
GO:0004709	59	73482	0	553	0.0802	0	1	0.640497	MAP kinase kinase kinase activity	molecular_function	NA
GO:0004712	25	73516	0	553	0.034	0	1	0.828009	protein serine/threonine/tyrosine kinase activity	molecular_function	Catalysis of the reactions: ATP + a protein serine = ADP + protein serine phosphate
GO:0004713	43	73498	0	553	0.0585	0	1	0.722774	protein tyrosine kinase activity	molecular_function	NA
GO:0004719	4	73537	0	553	0.00544	0	1	0.970259	protein-L-isoaspartate (D-aspartate) O-methyltransferase activity	molecular_function	Catalysis of the reaction: S-adenosyl-L-methionine + protein L-beta-aspartate = S-adenosyl-L-homocysteine + protein L-beta-aspartate methyl ester.
GO:0004721	65	73476	0	553	0.0884	0	1	0.612114	phosphoprotein phosphatase activity	molecular_function	Catalysis of the reaction: a phosphoprotein + H2O = a protein + phosphate. Together with protein kinases, these enzymes control the state of phosphorylation of cell proteins and thereby provide an important mechanism for regulating cellular activity.
GO:0004722	60	73481	0	553	0.0816	0	1	0.635677	protein serine/threonine phosphatase activity	molecular_function	NA
GO:0004724	148	73393	0	553	0.201	0	1	0.326858	magnesium-dependent protein serine/threonine phosphatase activity	molecular_function	Catalysis of the reactions: protein serine phosphate + H2O = protein serine + phosphate
GO:0004725	59	73482	0	553	0.0802	0	1	0.640497	protein tyrosine phosphatase activity	molecular_function	Catalysis of the reaction: protein tyrosine phosphate + H2O = protein tyrosine + phosphate.
GO:0004729	6	73535	0	553	0.00816	0	1	0.955721	oxygen-dependent protoporphyrinogen oxidase activity	molecular_function	Catalysis of the reaction: 3 O(2) + protoporphyrinogen IX = 3 H(2)O(2) + protoporphyrin IX.
GO:0004730	8	73533	0	553	0.0109	0	1	0.9414	pseudouridylate synthase activity	molecular_function	Catalysis of the reaction: D-ribose 5-phosphate + uracil = H(2)O + pseudouridine 5'-phosphate.
GO:0004733	4	73537	0	553	0.00544	0	1	0.970259	pyridoxamine-phosphate oxidase activity	molecular_function	Catalysis of the reaction: pyridoxamine 5'-phosphate + H2O + O2 = pyridoxal 5'-phosphate + NH3 + hydrogen peroxide.
GO:0004735	2	73539	0	553	0.00272	0	1	0.985017	pyrroline-5-carboxylate reductase activity	molecular_function	Catalysis of the reaction: L-proline + NADP+ = 1-pyrroline-5-carboxylate + NADPH + H+.
GO:0004737	12	73529	0	553	0.0163	0	1	0.913398	pyruvate decarboxylase activity	molecular_function	Catalysis of the reaction: a 2-oxo acid = an aldehyde + CO2.
GO:0004739	14	73527	0	553	0.019	0	1	0.899711	pyruvate dehydrogenase (acetyl-transferring) activity	molecular_function	Catalysis of the reaction: pyruvate + lipoamide = S-acetyldihydrolipoamide + CO2.
GO:0004741	4	73537	0	553	0.00544	0	1	0.970259	[pyruvate dehydrogenase (lipoamide)] phosphatase activity	molecular_function	NA
GO:0004742	9	73532	0	553	0.0122	0	1	0.93432	dihydrolipoyllysine-residue acetyltransferase activity	molecular_function	Catalysis of the reaction: acetyl-CoA + dihydrolipoamide = CoA + S-acetyldihydrolipoamide.
GO:0004743	22	73519	0	553	0.0299	0	1	0.846978	pyruvate kinase activity	molecular_function	Catalysis of the reaction: = ADP + H(+) + phosphoenolpyruvate => ATP + pyruvate.
GO:0004746	2	73539	0	553	0.00272	0	1	0.985017	riboflavin synthase activity	molecular_function	Catalysis of the reaction: 2 6,7-dimethyl-8-(1-D-ribityl)lumazine + H(+) = 5-amino-6-(D-ribitylamino)uracil + riboflavin.
GO:0004747	7	73534	0	553	0.00952	0	1	0.948533	ribokinase activity	molecular_function	Catalysis of the reaction: ATP + D-ribose = ADP + D-ribose 5-phosphate.
GO:0004748	11	73530	0	553	0.015	0	1	0.92032	ribonucleoside-diphosphate reductase activity, thioredoxin disulfide as acceptor	molecular_function	NA
GO:0004749	9	73532	0	553	0.0122	0	1	0.93432	ribose phosphate diphosphokinase activity	molecular_function	Catalysis of the reaction: D-ribose 5-phosphate + ATP = 5-phospho-alpha-D-ribose 1-diphosphate + AMP + 2 H(+).
GO:0004750	6	73535	0	553	0.00816	0	1	0.955721	ribulose-phosphate 3-epimerase activity	molecular_function	Catalysis of the reaction: D-ribulose 5-phosphate = D-xylulose 5-phosphate.
GO:0004751	16	73525	0	553	0.0218	0	1	0.886228	ribose-5-phosphate isomerase activity	molecular_function	Catalysis of the reaction: D-ribose 5-phosphate = D-ribulose 5-phosphate.
GO:0004754	2	73539	0	553	0.00272	0	1	0.985017	saccharopine dehydrogenase (NAD+, L-lysine-forming) activity	molecular_function	Catalysis of the reaction: L-saccharopine + H(2)O + NAD(+) = 2-oxoglutarate + L-lysine + H(+) + NADH.
GO:0004758	8	73533	0	553	0.0109	0	1	0.9414	serine C-palmitoyltransferase activity	molecular_function	Catalysis of the reaction: L-serine + H(+) + palmitoyl-CoA = 3-dehydrosphinganine + CO(2) + CoA.
GO:0004760	2	73539	0	553	0.00272	0	1	0.985017	serine-pyruvate transaminase activity	molecular_function	NA
GO:0004764	8	73533	0	553	0.0109	0	1	0.9414	shikimate 3-dehydrogenase (NADP+) activity	molecular_function	Catalysis of the reaction: shikimate + NADP+ = 3-dehydroshikimate + NADPH + H+.
GO:0004765	11	73530	0	553	0.015	0	1	0.92032	shikimate kinase activity	molecular_function	Catalysis of the reaction: ATP + shikimate = 3-phosphoshikimate + ADP + 2 H(+).
GO:0004766	14	73527	0	553	0.019	0	1	0.899711	spermidine synthase activity	molecular_function	Catalysis of the reaction: S-adenosylmethioninamine + putrescine = 5'-methylthioadenosine + spermidine.
GO:0004767	13	73528	0	553	0.0177	0	1	0.906529	sphingomyelin phosphodiesterase activity	molecular_function	NA
GO:0004768	2	73539	0	553	0.00272	0	1	0.985017	stearoyl-CoA 9-desaturase activity	molecular_function	NA
GO:0004769	2	73539	0	553	0.00272	0	1	0.985017	steroid delta-isomerase activity	molecular_function	Catalysis of the reaction: a 3-oxo-delta(5)-steroid = a 3-oxo-delta(4)-steroid.
GO:0004771	8	73533	0	553	0.0109	0	1	0.9414	sterol esterase activity	molecular_function	Catalysis of the reaction: a steryl ester + H2O = a sterol + a fatty acid.
GO:0004776	2	73539	0	553	0.00272	0	1	0.985017	succinate-CoA ligase (GDP-forming) activity	molecular_function	Catalysis of the reaction: GTP + succinate + CoA = GDP + succinyl-CoA + phosphate.
GO:0004777	2	73539	0	553	0.00272	0	1	0.985017	succinate-semialdehyde dehydrogenase (NAD+) activity	molecular_function	NA
GO:0004780	2	73539	0	553	0.00272	0	1	0.985017	sulfate adenylyltransferase (ADP) activity	molecular_function	Catalysis of the reaction: ADP + H(+) + sulfate = 5'-adenylyl sulfate + phosphate.
GO:0004783	4	73537	0	553	0.00544	0	1	0.970259	sulfite reductase (NADPH) activity	molecular_function	Catalysis of the reaction: hydrogen sulfide + 3 NADP+ + 3 H2O = sulfite + 3 NADPH + 3 H+.
GO:0004784	18	73523	0	553	0.0245	0	1	0.872947	superoxide dismutase activity	molecular_function	NA
GO:0004788	4	73537	0	553	0.00544	0	1	0.970259	thiamine diphosphokinase activity	molecular_function	Catalysis of the reaction: ATP + thiamine = AMP + thiamine diphosphate.
GO:0004789	2	73539	0	553	0.00272	0	1	0.985017	thiamine-phosphate diphosphorylase activity	molecular_function	Catalysis of the reaction: 4-amino-2-methyl-5-diphosphomethylpyrimidine + 4-methyl-5-(2-phosphoethyl)-thiazole + H(+) = diphosphate + thiamine phosphate.
GO:0004792	18	73523	0	553	0.0245	0	1	0.872947	thiosulfate sulfurtransferase activity	molecular_function	Catalysis of the reaction: hydrogen cyanide + thiosulfate = H(+) + sulfite + thiocyanate.
GO:0004794	4	73537	0	553	0.00544	0	1	0.970259	L-threonine ammonia-lyase activity	molecular_function	Catalysis of the reaction: L-threonine = 2-oxobutanoate + NH3.
GO:0004795	4	73537	0	553	0.00544	0	1	0.970259	threonine synthase activity	molecular_function	Catalysis of the reaction: O-phospho-L-homoserine + H2O = L-threonine + phosphate.
GO:0004797	7	73534	0	553	0.00952	0	1	0.948533	thymidine kinase activity	molecular_function	Catalysis of the reaction: ATP + thymidine = ADP + thymidine 5'-phosphate.
GO:0004798	5	73536	0	553	0.0068	0	1	0.962962	thymidylate kinase activity	molecular_function	Catalysis of the reaction: ATP + thymidine 5'-phosphate = ADP + thymidine 5'-diphosphate.
GO:0004799	7	73534	0	553	0.00952	0	1	0.948533	thymidylate synthase activity	molecular_function	Catalysis of the reaction: 5,10-methylenetetrahydrofolate + dUMP = 7,8-dihydrofolate + thymidylate.
GO:0004801	6	73535	0	553	0.00816	0	1	0.955721	sedoheptulose-7-phosphate:D-glyceraldehyde-3-phosphate glyceronetransferase activity	molecular_function	Catalysis of the reaction: sedoheptulose 7-phosphate + D-glyceraldehyde 3-phosphate = D-erythrose 4-phosphate + D-fructose 6-phosphate.
GO:0004802	12	73529	0	553	0.0163	0	1	0.913398	transketolase activity	molecular_function	Catalysis of the reversible transfer of a 2-carbon ketol group (CH2OH-CO-) from a ketose phosphate donor to an aldose phosphate acceptor.
GO:0004803	6	73535	0	553	0.00816	0	1	0.955721	transposase activity	molecular_function	NA
GO:0004807	4	73537	0	553	0.00544	0	1	0.970259	triose-phosphate isomerase activity	molecular_function	Catalysis of the reaction: D-glyceraldehyde 3-phosphate = glycerone phosphate.
GO:0004809	6	73535	0	553	0.00816	0	1	0.955721	tRNA (guanine-N2-)-methyltransferase activity	molecular_function	Catalysis of the reaction: S-adenosyl-L-methionine + tRNA containing guanine = S-adenosyl-L-homocysteine + tRNA containing N2-methylguanine.
GO:0004812	12	73529	0	553	0.0163	0	1	0.913398	aminoacyl-tRNA ligase activity	molecular_function	NA
GO:0004813	8	73533	0	553	0.0109	0	1	0.9414	alanine-tRNA ligase activity	molecular_function	Catalysis of the reaction: ATP + L-alanine + tRNA(Ala) = AMP + diphosphate + L-alanyl-tRNA(Ala).
GO:0004814	4	73537	0	553	0.00544	0	1	0.970259	arginine-tRNA ligase activity	molecular_function	Catalysis of the reaction: ATP + L-arginine + tRNA(Arg) = AMP + diphosphate + L-arginyl-tRNA(Arg).
GO:0004815	5	73536	0	553	0.0068	0	1	0.962962	aspartate-tRNA ligase activity	molecular_function	Catalysis of the reaction: ATP + L-aspartate + tRNA(Asp) = AMP + diphosphate + L-aspartyl-tRNA(Asp).
GO:0004816	12	73529	0	553	0.0163	0	1	0.913398	asparagine-tRNA ligase activity	molecular_function	Catalysis of the reaction: L-asparagine + ATP + tRNA(Asn) = AMP + Asn-tRNA(Asn) + diphosphate + 2 H(+).
GO:0004817	7	73534	0	553	0.00952	0	1	0.948533	cysteine-tRNA ligase activity	molecular_function	Catalysis of the reaction: ATP + L-cysteine + tRNA(Cys) = AMP + diphosphate + L-cysteinyl-tRNA(Cys).
GO:0004818	4	73537	0	553	0.00544	0	1	0.970259	glutamate-tRNA ligase activity	molecular_function	Catalysis of the reaction: ATP + L-glutamate + tRNA(Glu) = AMP + diphosphate + L-glutamyl-tRNA(Glu).
GO:0004819	4	73537	0	553	0.00544	0	1	0.970259	glutamine-tRNA ligase activity	molecular_function	Catalysis of the reaction: ATP + L-glutamine + tRNA(Gln) = AMP + diphosphate + L-glutaminyl-tRNA(Gln).
GO:0004820	5	73536	0	553	0.0068	0	1	0.962962	glycine-tRNA ligase activity	molecular_function	Catalysis of the reaction: ATP + glycine + tRNA(Gly) = AMP + diphosphate + glycyl-tRNA(Gly).
GO:0004821	4	73537	0	553	0.00544	0	1	0.970259	histidine-tRNA ligase activity	molecular_function	Catalysis of the reaction: ATP + L-histidine + tRNA(His) = AMP + diphosphate + L-histidyl-tRNA(His).
GO:0004822	5	73536	0	553	0.0068	0	1	0.962962	isoleucine-tRNA ligase activity	molecular_function	Catalysis of the reaction: L-isoleucine + ATP + tRNA(Ile) = L-isoleucyl-tRNA(Ile) + AMP + diphosphate + 2 H(+).
[truncated: 4,625 more rows]
