# Supplementary material for: Comparative phylotranscriptomics reveals ancestral and derived root nodule symbiosis programmes
Source: Nat Plants. 2023 Jun 15;9(7):1067–80. doi: 10.1038/s41477-023-01441-w (PMC10356618; doi:10.1038/s41477-023-01441-w)
Supplement: Supplementary file 4 — Sample comparisons to identify DEGs associated with the different symbiotic traits or during the symbiotic interaction in the different plant species. Tables with the number of up and downregulated genes by species associated with evolutionary node. [file 41477_2023_1441_MOESM4_ESM.xlsx]

## Sheet: Sample_comparaisons
Supplementary Table 3: sample comparisons to identify DEGs associated with the different symbiotic traits or during the symbiotic interaction in the different plant species
Plant species	Trait	Trait_shortname	Sample comparisonsa	List construction	Reference	absolute logFC threshold values used
Mimosa pudica	C. taiwanensis reponsive genes	Mimpud_WSR	C. taiwanensis wild-type roots - 1 dpi / NI roots - 5 dpi	Union of DEG	This study	>1.5
			C. taiwanensis wild-type nodule primordia - 3 dpi / NI roots - 5 dpi
			C. taiwanensis wild-type young nodules - 5 dpi / NI roots - 5 dpi
			C. taiwanensis wild-type mature nodules stage 1 - 7 dpi / NI roots - 5 dpi
			C. taiwanensis wild-type mature nodules stage 2 - 14 dpi / NI roots - 5 dpi
			C. taiwanensis wild-type mature nodules stage 3 - 21 dpi / NI roots - 5 dpi
	Nod factor responsive genes	Mimpud_NF	GMI1000pRalta roots - 1 dpi / NI roots - 5 dpi	Union of DEG	This study	>1.5
			GMI1000pRalta roots - 3 dpi / NI roots - 5 dpi
			C. taiwanensis wild-type roots - 1 dpi / NI roots - 5 dpi	Intersection of DEG
			GMI1000 roots - 1 dpi / NI roots 1 dpi	Subtraction of DEG
			GMI1000 roots - 3 dpi / NI roots 3 dpi
	Nod factor and GMI1000 responsive genes	Mimpud_NF_inhib_def	GMI1000pRalta roots - 1 dpi / NI roots - 5 dpi	Union of DEG	This study	>1.5
			GMI1000pRalta roots - 3 dpi / NI roots - 5 dpi
			C. taiwanensis wild-type roots - 1 dpi / NI roots - 5 dpi	Intersection of DEG
			GMI1000 roots - 1 dpi / NI roots 1 dpi	Intersection with opposite of DEG
			GMI1000 roots - 3 dpi / NI roots 3 dpi
	Nodule organogenesis associated genes	Mimpud_NodInfOrganogenesis	hrcV nodule primordia - 5 dpi / GMI1000pRalta roots - 3 dpi	Intersection of DEG	This study	>1.5
			hrpG nodule primordia - 5 dpi / GMI1000pRalta roots - 3 dpi
			hrpG-efpR nodule primordia - 5 dpi / GMI1000pRalta roots - 3 dpi
			C. taiwanensis nifH nodule primordia - 3 dpi / GMI1000pRalta roots - 3 dpi
			C. taiwanensis wild-type nodule primordia - 3 dpi / GMI1000pRalta roots - 3 dpi
	Bacterial release associated genes	Mimpud_Release	hrpG nodule primordia - 5 dpi / hrcV nodule primordia - 5 dpi	Union of DEG	This study	>1.5
			hrpG-efpR nodule primordia - 5 dpi / hrcV nodule primordia - 5 dpi
			hrpG young nodules - 7 dpi / hrcV young nodules - 7 dpi
			hrpG-efpR young nodules - 7 dpi / hrcV young nodules 7 dpi
	Intracellular persistence associated genes	Mimpud_Persist	hrpG-efpR nodule primordia - 5 dpi / hrpG nodule primordia - 5 dpi	Union of DEG	This study	>1.5
			C. taiwanensis nifH nodule primordia - 3 dpi / hrpG nodule primordia - 5 dpi
			C. taiwanensis nifH nodule primordia - 3 dpi / hrpG-efpR nodule primordia - 5 dpi
			hrpG-efpR young nodules - 7 dpi / hrpG young nodules - 7 dpi
			C. taiwanensis nifH young nodules - 5 dpi / hrpG young nodules - 7 dpi
			C. taiwanensis nifH young nodules - 5 dpi / hrpG-efpR young nodules - 7 dpi
			hrpG-efpR mature nodules stage 1 - 10 dpi / hrpG mature nodules stage 1 - 10 dpi
			C. taiwanensis nifH mature nodules stage 1 - 7 dpi / hrpG mature nodules stage 1 - 10 dpi
			C. taiwanensis nifH mature nodules stage 1 - 7 dpi / hrpG-efpR mature nodules stage 1 - 10 dpi
	Nitrogen fixation associated genes	Mimpud_Nfix	C. taiwanensis wild-type mature nodules stage 1 - 7 dpi / C. taiwanensis nifH mature nodules stage 1 - 7 dpi	Union of DEG	This study	>1.5
			C. taiwanensis wild-type mature nodules stage 2 - 14 dpi / C. taiwanensis nifH mature nodules stage 2 - 14 dpi
			C. taiwanensis wild-type mature nodules stage 3 - 21 dpi / C. taiwanensis nifH mature nodules stage 3 - 21 dpi
Aeschynomene evenia	Bradyrhizobium strain ORS278 reponsive genes	Aeseve_WSR	Aeseve_Nod_24HPI / Aeseve_Nod_T0	Union of DEG	10.1038/s41467-021-21094-7	>0.5
			Aeseve_Nod_2DPI / Aeseve_Nod_T0
			Aeseve_Nod_4DPI / Aeseve_Nod_T0
			Aeseve_Nod_6DPI / Aeseve_Nod_T0
			Aeseve_Nod_6HPI / Aeseve_Nod_T0
Arachis hypogaea	Bradyrhizobium sp. SEMIA6144 reponsive genes	Arahyp_WSR	Arahyp_Nod_1dpi / Arahyp_Nod_T0	Union of DEG	10.1094/mpmi-06-18-0174-r	>1.5
			Arahyp_Nod_4dpi / Arahyp_Nod_T0
			Arahyp_Nod_8dpi / Arahyp_Nod_T0
			Arahyp_Nod_12dpi / Arahyp_Nod_T0
			Arahyp_Nod_28dpi / Arahyp_Nod_T0
			Arahyp_Nod_10dpi / Arahyp_Nod_T0
			Arahyp_Nod_15dpi / Arahyp_Nod_T0
			Arahyp_Nod_21dpi / Arahyp_Nod_T0
			Arahyp_Nod_0dpi / Arahyp_Nod_T0
			Arahyp_Nod_6dpi / Arahyp_Nod_T0
Datisca glomerata	Candidatus Frankia datiscae Dg1 reponsive genes	Datglo_WSR	Datglo Nod 24DPI / Datglo NiRoots	Union of DEG	10.3389/fpls.2018.01629	>1
Hippophae rhamnoides	Frankia reponsive genes	Hiprha_WSR	Hiprha_Nod / Hiprha_Root	Union of DEG	10.1111/nph.18017	>0.5
Lotus japonicus	Mesorhizobium loti R7A responsive genes	Lotjap_WSR	Lotjap_NodR7A_1dpi / Lotjap_water_1dpi	Union of DEG	10.1038/srep39447	>1.5
			Lotjap_NodR7A_3dpi / Lotjap_water_1dpi
			Lotjap_NodR7A_7dpi / Lotjap_water_1dpi
			Lotjap_NodR7A_21dpi / Lotjap_water_1dpi
	Nod factor responsive genes	Lotjap_NF	Lotjap_RHNF_24hpi / Lotjap_RHH2O_24hpi	Union of DEG	10.3389/fpls.2018.01218	>0
	AMS responsive genes	Lotjap_Myc	Lotjap_Myc_27dpi / Lotjap_noMyc_15dpi	Union of DEG	PRJDB2819	>0
			Lotjap_Myc_27dpi / Lotjap_noMyc_27dpi
Lupinus albus	Bradyrhizobium sp. 1AE200 responsive genes	Lupalb_WSR	Lupalb_Nod_21DPI / Lupalb_Niroot	Union of DEG	This study	>1
Parasponia andersonii	Mesorhizobium plurifarium BOR2 responsive genes	Parand_WSR	nodule_stage1 / uninoculated_roots	Union of DEG	10.1073/pnas.1721395115	>1
			nodule_stage2 / uninoculated_roots
			nodule_stage3 / uninoculated_roots
Medicago truncatula	Sinorhizobium meliloti responsive genes	Medtru_WSR	Medtru_Nod_0h / Medtru_mock_0h	Union of DEG	10.1016/j.cub.2019.09.005	>1.5
			Medtru_Nod_10h / Medtru_mock_10h
			Medtru_Nod_120h / Medtru_mock_120h
			Medtru_Nod_12h / Medtru_mock_12h
			Medtru_Nod_14h / Medtru_mock_14h
			Medtru_Nod_168h / Medtru_mock_168h
			Medtru_Nod_16h / Medtru_mock_16h
			Medtru_Nod_24h / Medtru_mock_24h
			Medtru_Nod_2h / Medtru_mock_2h
			Medtru_Nod_36h / Medtru_mock_36h
			Medtru_Nod_48h / Medtru_mock_48h
			Medtru_Nod_4h / Medtru_mock_4h
			Medtru_Nod_72h / Medtru_mock_72h
			Medtru_Nod_8h / Medtru_mock_8h
			Medtru_Nod_96h / Medtru_mock_96h
			Medtru_Nod4dpi / Medtru_Mock0dpi		PRJNA391316
			Medtru_Nod10dpi / Medtru_Mock0dpi
			Medtru_Nod14dpi / Medtru_Mock0dpi
	Nod factor responsive genes	Medtru_NF	Medtru_NF4H / Medtru_Mock4H	Union of DEG	PRJNA283476	>1
			Medtru_NF24H / Medtru_Mock24H
	FI responsive genes	Medtru_FI	Medtru_FI / Medtru_FIIp	Union of DEG	PRJNA213402	>0
			Medtru_FI / Medtru_FIId
			Medtru_FI / Medtru_IZ
			Medtru_FI / Medtru_ZIII
	FIId responsive genes	Medtru_FIId	Medtru_FIId / Medtru_FI	Union of DEG		>0
			Medtru_FIId / Medtru_FIIp
			Medtru_FIId / Medtru_IZ
			Medtru_FIId / Medtru_ZIII
	FIIp responsive genes	Medtru_FIIp	Medtru_FIIp / Medtru_FI	Union of DEG		>0
			Medtru_FIIp / Medtru_FIId
			Medtru_FIIp / Medtru_IZ
			Medtru_FIIp / Medtru_ZIII
	IZ responsive genes	Medtru_IZ	Medtru_IZ / Medtru_FI	Union of DEG		>0
			Medtru_IZ / Medtru_FIIp
			Medtru_IZ / Medtru_FIId
			Medtru_IZ / Medtru_ZIII
	ZIII responsive genes	Medtru_ZIII	Medtru_ZIII / Medtru_FI	Union of DEG		>0
			Medtru_ZIII / Medtru_FIIp
			Medtru_ZIII / Medtru_FIId
			Medtru_ZIII / Medtru_IZ
	Lateral root responsive genes	Medtru_WLRR	Medtru_ZIII / Medtru_FI	Union of DEG		>1
			Medtru_ZIII / Medtru_FIIp
			Medtru_ZIII / Medtru_FIId
	AMS responsive genes	Medtru_WMycR	Medtru_myc_t1 / Medtru_mock_t1	Union of DEG		>0
			Medtru_myc_t2 / Medtru_mock_t2
			Medtru_myc_t3 / Medtru_mock_t3
			Medtru_Myc / Medtru_Root
aNI, non inoculated. GMI1000 root samples and NI root samples at 1 and 3 dpi were done in a separate set of experiments.

## Sheet: Up_regulated_genes
Node_label	Node_label	Aeseve_WSR_Nod_Up	Arahyp_WSR_Nod_Up	Datglo_WSR_Nod_Up	Hiprha_WSR_Nod_Up	Lotjap_WSR_Nod_Up	Lupalb_WSR_Nod_Up	Medtru_WSR_Nod_Up	Mimpud_WSR_Nod_Up	Parand_WSR_Nod_Up	Aeseve_0.25_dpi_Up	Aeseve_1_dpi_Up	Aeseve_2_dpi_Up	Aeseve_4_dpi_Up	Aeseve_6_dpi_Up	Arahyp_1_dpi_Up	Arahyp_10_dpi_Up	Arahyp_12_dpi_Up	Arahyp_15_dpi_Up	Arahyp_21_dpi_Up	Arahyp_28_dpi_Up	Arahyp_4_dpi_Up	Arahyp_6_dpi_Up	Arahyp_8_dpi_Up	Datglo_24_dpi_Up	Hiprha_21_dpi_Up	Lotjap_1_dpi_Up	Lotjap_21_dpi_Up	Lotjap_3_dpi_Up	Lotjap_7_dpi_Up	Lotjap_Myc_Up	Lotjap_NF_Up	Lupalb_21_dpi_Up	Medtru_0_h_Up	Medtru_10_dpi_Up	Medtru_10_h_Up	Medtru_12_h_Up	Medtru_120_h_Up	Medtru_14_dpi_Up	Medtru_14_h_Up	Medtru_16_h_Up	Medtru_168_h_Up	Medtru_2_h_Up	Medtru_24_h_Up	Medtru_36_h_Up	Medtru_4_dpi_Up	Medtru_4_h_Up	Medtru_48_h_Up	Medtru_72_h_Up
NFN clade	N1	781	1247	662	533	996	700	1003	1507	801	151	67	216	308	623	10	715	209	783	807	465	60	101	78	662	533	95	747	100	788	373	161	700	2	508	59	100	527	510	129	231	559	9	233	312	416	9	298	424
Fabales clade	N2	324	403	0	0	393	277	384	594	0	76	7	75	104	251	3	210	57	206	223	124	30	22	26	0	0	19	253	24	319	132	42	277	1	159	9	26	165	161	40	89	162	3	103	126	140	2	105	126
Rosales+Cucurbitales clade	N3	0	0	32	11	0	0	0	0	20	0	0	0	0	0	0	0	0	0	0	0	0	0	0	32	11	0	0	0	0	0	0	0	0	0	0	0	0	0	0	0	0	0	0	0	0	0	0	0
Papilionoideae clade	N7	223	340	0	0	280	349	249	0	0	46	10	47	65	190	5	172	39	176	197	108	20	16	16	0	0	11	193	15	231	98	50	349	0	92	5	8	117	98	13	35	132	1	41	67	70	1	48	78
Dalbergioid+Hologalegina clade	N12	115	72	0	0	110	0	68	0	0	17	2	38	58	60	1	32	6	38	36	15	11	0	8	0	0	10	73	8	68	45	8	0	0	15	3	6	27	18	7	12	28	0	12	15	18	1	10	16
Rosales clade	N15	0	0	0	244	0	0	0	0	248	0	0	0	0	0	0	0	0	0	0	0	0	0	0	0	244	0	0	0	0	0	0	0	0	0	0	0	0	0	0	0	0	0	0	0	0	0	0	0
Hologalegina clade	N21	0	0	0	0	1558	0	1587	0	0	0	0	0	0	0	0	0	0	0	0	0	0	0	0	0	0	50	745	54	1368	312	241	0	0	365	21	52	726	371	62	316	549	4	415	719	349	5	466	568
Dalbergioid clade	N22	725	796	0	0	0	0	0	0	0	186	25	134	242	516	6	393	77	425	479	270	46	38	28	0	0	0	0	0	0	0	0	0	0	0	0	0	0	0	0	0	0	0	0	0	0	0	0	0
Aeseve	Aeseve	1705	0	0	0	0	0	0	0	0	447	37	327	587	1178	0	0	0	0	0	0	0	0	0	0	0	0	0	0	0	0	0	0	0	0	0	0	0	0	0	0	0	0	0	0	0	0	0	0
Arahyp	Arahyp	0	3248	0	0	0	0	0	0	0	0	0	0	0	0	66	1523	312	1364	1504	962	352	128	157	0	0	0	0	0	0	0	0	0	0	0	0	0	0	0	0	0	0	0	0	0	0	0	0	0
Datglo	Datglo	0	0	1946	0	0	0	0	0	0	0	0	0	0	0	0	0	0	0	0	0	0	0	0	1946	0	0	0	0	0	0	0	0	0	0	0	0	0	0	0	0	0	0	0	0	0	0	0	0
Hiprha	Hiprha	0	0	0	1447	0	0	0	0	0	0	0	0	0	0	0	0	0	0	0	0	0	0	0	0	1447	0	0	0	0	0	0	0	0	0	0	0	0	0	0	0	0	0	0	0	0	0	0	0
Lotjap	Lotjap	0	0	0	0	3025	0	0	0	0	0	0	0	0	0	0	0	0	0	0	0	0	0	0	0	0	48	1868	58	2408	568	299	0	0	0	0	0	0	0	0	0	0	0	0	0	0	0	0	0
Lupalb	Lupalb	0	0	0	0	0	2400	0	0	0	0	0	0	0	0	0	0	0	0	0	0	0	0	0	0	0	0	0	0	0	0	0	2400	0	0	0	0	0	0	0	0	0	0	0	0	0	0	0	0
Medtru	Medtru	0	0	0	0	0	0	2990	0	0	0	0	0	0	0	0	0	0	0	0	0	0	0	0	0	0	0	0	0	0	0	0	0	8	1215	38	123	1015	1292	175	468	1211	12	490	712	745	3	404	602
Mimpud	Mimpud	0	0	0	0	0	0	0	4697	0	0	0	0	0	0	0	0	0	0	0	0	0	0	0	0	0	0	0	0	0	0	0	0	0	0	0	0	0	0	0	0	0	0	0	0	0	0	0	0
Parand	Parand	0	0	0	0	0	0	0	0	3168	0	0	0	0	0	0	0	0	0	0	0	0	0	0	0	0	0	0	0	0	0	0	0	0	0	0	0	0	0	0	0	0	0	0	0	0	0	0	0
Aeseve specific genes	Aeseve_specific	270	0	0	0	0	0	0	0	0	64	13	57	114	198	0	0	0	0	0	0	0	0	0	0	0	0	0	0	0	0	0	0	0	0	0	0	0	0	0	0	0	0	0	0	0	0	0	0
Arahyp specific genes	Arahyp_specific	0	889	0	0	0	0	0	0	0	0	0	0	0	0	9	536	193	538	561	323	47	115	78	0	0	0	0	0	0	0	0	0	0	0	0	0	0	0	0	0	0	0	0	0	0	0	0	0
Datglo specific genes	Datglo_specific	0	0	141	0	0	0	0	0	0	0	0	0	0	0	0	0	0	0	0	0	0	0	0	141	0	0	0	0	0	0	0	0	0	0	0	0	0	0	0	0	0	0	0	0	0	0	0	0
Hiprha specific genes	Hiprha_specific	0	0	0	40	0	0	0	0	0	0	0	0	0	0	0	0	0	0	0	0	0	0	0	0	40	0	0	0	0	0	0	0	0	0	0	0	0	0	0	0	0	0	0	0	0	0	0	0
Lotjap specific genes	Lotjap_specific	0	0	0	0	448	0	0	0	0	0	0	0	0	0	0	0	0	0	0	0	0	0	0	0	0	10	332	14	302	81	33	0	0	0	0	0	0	0	0	0	0	0	0	0	0	0	0	0
Lupalb specific genes	Lupalb_specific	0	0	0	0	0	250	0	0	0	0	0	0	0	0	0	0	0	0	0	0	0	0	0	0	0	0	0	0	0	0	0	250	0	0	0	0	0	0	0	0	0	0	0	0	0	0	0	0
Medtru specific genes	Medtru_specific	0	0	0	0	0	0	1803	0	0	0	0	0	0	0	0	0	0	0	0	0	0	0	0	0	0	0	0	0	0	0	0	0	0	1403	5	34	543	1445	52	105	752	1	138	192	367	1	165	199
Mimpud specific genes	Mimpud_specific	0	0	0	0	0	0	0	2236	0	0	0	0	0	0	0	0	0	0	0	0	0	0	0	0	0	0	0	0	0	0	0	0	0	0	0	0	0	0	0	0	0	0	0	0	0	0	0	0
Parand specific genes	Parand_specific	0	0	0	0	0	0	0	0	179	0	0	0	0	0	0	0	0	0	0	0	0	0	0	0	0	0	0	0	0	0	0	0	0	0	0	0	0	0	0	0	0	0	0	0	0	0	0	0
	Total	4143	6995	2781	2275	6810	3976	8084	9034	4416	987	161	894	1478	3016	100	3581	893	3530	3807	2267	566	420	391	2781	2275	243	4211	273	5484	1609	834	3976	11	3757	140	349	3120	3895	478	1256	3393	30	1432	2143	2105	22	1496	2013
[truncated: 38 more columns]

## Sheet: Down_regulated_genes
Node_label	Node_label	Aeseve_WSR_Nod_Down	Arahyp_WSR_Nod_Down	Datglo_WSR_Nod_Down	Hiprha_WSR_Nod_Down	Lotjap_WSR_Nod_Down	Lupalb_WSR_Nod_Down	Medtru_WSR_Nod_Down	Mimpud_WSR_Nod_Down	Parand_WSR_Nod_Down	Aeseve_0.25_dpi_Down	Aeseve_1_dpi_Down	Aeseve_2_dpi_Down	Aeseve_4_dpi_Down	Aeseve_6_dpi_Down	Arahyp_1_dpi_Down	Arahyp_10_dpi_Down	Arahyp_12_dpi_Down	Arahyp_15_dpi_Down	Arahyp_21_dpi_Down	Arahyp_28_dpi_Down	Arahyp_4_dpi_Down	Arahyp_6_dpi_Down	Arahyp_8_dpi_Down	Datglo_24_dpi_Down	Hiprha_21_dpi_Down	Lotjap_1_dpi_Down	Lotjap_21_dpi_Down	Lotjap_3_dpi_Down	Lotjap_7_dpi_Down	Lotjap_Myc_Down	Lotjap_NF_Down	Lupalb_21_dpi_Down	Medtru_0_h_Down	Medtru_10_dpi_Down	Medtru_10_h_Down	Medtru_12_h_Down	Medtru_120_h_Down	Medtru_14_dpi_Down	Medtru_14_h_Down	Medtru_16_h_Down	Medtru_168_h_Down	Medtru_2_h_Down	Medtru_24_h_Down	Medtru_36_h_Down	Medtru_4_dpi_Down	Medtru_4_h_Down	Medtru_48_h_Down	Medtru_72_h_Down
NFN clade	N1	1643	3323	1369	398	1549	1796	2854	4260	1585	354	47	425	815	1283	103	2025	121	2130	2471	891	205	195	119	1369	398	12	1374	16	1129	439	198	1796	1	1957	0	7	1051	1898	14	59	1374	1	21	315	687	0	113	457
Fabales clade	N2	592	1026	0	0	615	614	882	1319	0	179	10	112	205	415	20	585	18	594	748	244	44	38	22	0	0	12	493	7	444	208	121	614	0	567	0	2	353	551	3	17	465	0	14	113	216	0	34	164
Rosales+Cucurbitales clade	N3	0	0	49	14	0	0	0	0	39	0	0	0	0	0	0	0	0	0	0	0	0	0	0	49	14	0	0	0	0	0	0	0	0	0	0	0	0	0	0	0	0	0	0	0	0	0	0	0
Papilionoideae clade	N7	201	388	0	0	216	282	298	0	0	63	6	40	76	145	5	213	9	225	281	70	19	30	10	0	0	4	193	1	153	61	41	282	0	162	0	1	98	173	1	7	141	0	4	22	40	0	7	34
Dalbergioid+Hologalegina clade	N12	52	57	0	0	50	0	66	0	0	16	0	14	20	37	3	32	1	34	38	12	4	6	1	0	0	2	36	2	36	19	7	0	0	41	0	0	20	41	0	2	27	0	2	8	27	0	6	11
Rosales clade	N15	0	0	0	236	0	0	0	0	175	0	0	0	0	0	0	0	0	0	0	0	0	0	0	0	236	0	0	0	0	0	0	0	0	0	0	0	0	0	0	0	0	0	0	0	0	0	0	0
Hologalegina clade	N21	0	0	0	0	617	0	677	0	0	0	0	0	0	0	0	0	0	0	0	0	0	0	0	0	0	13	473	7	459	165	143	0	1	391	0	2	234	396	0	13	292	0	11	80	164	0	22	102
Dalbergioid clade	N22	571	772	0	0	0	0	0	0	0	189	9	118	227	343	15	367	12	356	532	145	45	47	21	0	0	0	0	0	0	0	0	0	0	0	0	0	0	0	0	0	0	0	0	0	0	0	0	0
Aeseve	Aeseve	1259	0	0	0	0	0	0	0	0	492	18	202	388	705	0	0	0	0	0	0	0	0	0	0	0	0	0	0	0	0	0	0	0	0	0	0	0	0	0	0	0	0	0	0	0	0	0	0
Arahyp	Arahyp	0	4033	0	0	0	0	0	0	0	0	0	0	0	0	116	1694	148	1675	2430	780	402	167	185	0	0	0	0	0	0	0	0	0	0	0	0	0	0	0	0	0	0	0	0	0	0	0	0	0
Datglo	Datglo	0	0	1540	0	0	0	0	0	0	0	0	0	0	0	0	0	0	0	0	0	0	0	0	1540	0	0	0	0	0	0	0	0	0	0	0	0	0	0	0	0	0	0	0	0	0	0	0	0
Hiprha	Hiprha	0	0	0	1238	0	0	0	0	0	0	0	0	0	0	0	0	0	0	0	0	0	0	0	0	1238	0	0	0	0	0	0	0	0	0	0	0	0	0	0	0	0	0	0	0	0	0	0	0
Lotjap	Lotjap	0	0	0	0	1807	0	0	0	0	0	0	0	0	0	0	0	0	0	0	0	0	0	0	0	0	22	1220	23	1375	286	506	0	0	0	0	0	0	0	0	0	0	0	0	0	0	0	0	0
Lupalb	Lupalb	0	0	0	0	0	2040	0	0	0	0	0	0	0	0	0	0	0	0	0	0	0	0	0	0	0	0	0	0	0	0	0	2040	0	0	0	0	0	0	0	0	0	0	0	0	0	0	0	0
Medtru	Medtru	0	0	0	0	0	0	3383	0	0	0	0	0	0	0	0	0	0	0	0	0	0	0	0	0	0	0	0	0	0	0	0	0	2	1967	0	17	1278	1875	15	80	1272	0	52	430	637	0	124	686
Mimpud	Mimpud	0	0	0	0	0	0	0	7642	0	0	0	0	0	0	0	0	0	0	0	0	0	0	0	0	0	0	0	0	0	0	0	0	0	0	0	0	0	0	0	0	0	0	0	0	0	0	0	0
Parand	Parand	0	0	0	0	0	0	0	0	2531	0	0	0	0	0	0	0	0	0	0	0	0	0	0	0	0	0	0	0	0	0	0	0	0	0	0	0	0	0	0	0	0	0	0	0	0	0	0	0
Aeseve specific genes	Aeseve_specific	138	0	0	0	0	0	0	0	0	39	2	25	52	88	0	0	0	0	0	0	0	0	0	0	0	0	0	0	0	0	0	0	0	0	0	0	0	0	0	0	0	0	0	0	0	0	0	0
Arahyp specific genes	Arahyp_specific	0	897	0	0	0	0	0	0	0	0	0	0	0	0	49	450	23	465	545	229	80	35	17	0	0	0	0	0	0	0	0	0	0	0	0	0	0	0	0	0	0	0	0	0	0	0	0	0
Datglo specific genes	Datglo_specific	0	0	48	0	0	0	0	0	0	0	0	0	0	0	0	0	0	0	0	0	0	0	0	48	0	0	0	0	0	0	0	0	0	0	0	0	0	0	0	0	0	0	0	0	0	0	0	0
Hiprha specific genes	Hiprha_specific	0	0	0	20	0	0	0	0	0	0	0	0	0	0	0	0	0	0	0	0	0	0	0	0	20	0	0	0	0	0	0	0	0	0	0	0	0	0	0	0	0	0	0	0	0	0	0	0
Lotjap specific genes	Lotjap_specific	0	0	0	0	336	0	0	0	0	0	0	0	0	0	0	0	0	0	0	0	0	0	0	0	0	1	204	6	272	53	92	0	0	0	0	0	0	0	0	0	0	0	0	0	0	0	0	0
Lupalb specific genes	Lupalb_specific	0	0	0	0	0	212	0	0	0	0	0	0	0	0	0	0	0	0	0	0	0	0	0	0	0	0	0	0	0	0	0	212	0	0	0	0	0	0	0	0	0	0	0	0	0	0	0	0
Medtru specific genes	Medtru_specific	0	0	0	0	0	0	913	0	0	0	0	0	0	0	0	0	0	0	0	0	0	0	0	0	0	0	0	0	0	0	0	0	0	496	0	4	279	447	3	12	329	0	13	106	271	0	60	145
Mimpud specific genes	Mimpud_specific	0	0	0	0	0	0	0	3249	0	0	0	0	0	0	0	0	0	0	0	0	0	0	0	0	0	0	0	0	0	0	0	0	0	0	0	0	0	0	0	0	0	0	0	0	0	0	0	0
Parand specific genes	Parand_specific	0	0	0	0	0	0	0	0	65	0	0	0	0	0	0	0	0	0	0	0	0	0	0	0	0	0	0	0	0	0	0	0	0	0	0	0	0	0	0	0	0	0	0	0	0	0	0	0
	Total	4456	10496	3006	1906	5190	4944	9073	16470	4395	1332	92	936	1783	3016	311	5366	332	5479	7045	2371	799	518	375	3006	1906	66	3993	62	3868	1231	1108	4944	4	5581	0	33	3313	5381	36	190	3900	1	117	1074	2042	0	366	1599
[truncated: 38 more columns]
