# Supplementary material for: Comparative phylotranscriptomics reveals ancestral and derived root nodule symbiosis programmes
Source: Nat Plants. 2023 Jun 15;9(7):1067–80. doi: 10.1038/s41477-023-01441-w (PMC10356618; doi:10.1038/s41477-023-01441-w)
Supplement: Supplementary file 5 — Tables for the nine species used in this study to summarize for each Gene_id, the HOG to which it belongs, the related evolutionary node in which HOG is attributed and the differential expression. [file 41477_2023_1441_MOESM5_ESM.xlsx]

## Sheet: Readme
Supplementary Table 4: Tables for the 9 species used in this study to summarize for each Gene_id, the HOG to which it belongs, the related evolutionary node in which HOG is attributed, and the differential expression.
Gene_id: Gene id of the gene.
HOG: Hierarchical orthogroup in which the gene is belong.
Acronym: Medicago truncatula, Lotus japonicus or Glycine max acronyms based on orthogroup reconstruction.
Category according to literature (Roy et al. 2020)
Description: Description of the functional annotation of the genes present in the orthogroup.
Node_label_Up/Down: evolutionary position where the DEOG is assign,
Sampling_percentage_Up/Down: Percentage of time the orthogroup is identified in the same node randomly.

## Sheet: Aeseve
Gene_id	HOG	Acronym	Category according to literature (Roy et al. 2020)	Description	Node_label_Up	Ranking_Up	Sampling_percentage_Up	Node_label_Down	Ranking_Down	Sampling_percentage_Down	Aeseve_WSR_Nod_Up	Aeseve_0.25_dpi_Up	Aeseve_1_dpi_Up	Aeseve_2_dpi_Up	Aeseve_4_dpi_Up	Aeseve_6_dpi_Up	Aeseve_WSR_Nod_Down	Aeseve_0.25_dpi_Down	Aeseve_1_dpi_Down	Aeseve_2_dpi_Down	Aeseve_4_dpi_Down	Aeseve_6_dpi_Down	IPR	HOG_node_label
Aeseve_Ae05g36940	N0.HOG0000258	AHA6		Putative proton-exporting ATPase	N1	100	0.2		0		Up			Up	Up	Up							IPR044492,IPR001757,IPR006534,IPR004014,IPR023298,IPR036412,IPR008250,IPR023299,IPR023214,IPR018303	N1
Aeseve_Ae07g00100	N0.HOG0004541	NIN	Nodule organogenesis	Putative transcription factor Nin-like family	N1	100	0.7		0		Up	Up	Up	Up	Up	Up							IPR003035,IPR000270,IPR034891	N1
Aeseve_Ae01g06290	N0.HOG0016011			hypothetical protein	N1	100	0.1	N22	28.57	8.8	Up					Up	Down	Down						N1
Aeseve_Ae01g06290	N0.HOG0016011			hypothetical protein	N1	100	0.1	Mimpud	28.57	45.9	Up					Up	Down	Down						N1
Aeseve_Ae05g05900	N0.HOG0016011			hypothetical protein	N1	100	0.1	N22	28.57	8.8	Up					Up								N1
Aeseve_Ae05g05900	N0.HOG0016011			hypothetical protein	N1	100	0.1	Mimpud	28.57	45.9	Up					Up								N1
Aeseve_Ae04g30270	N0.HOG0000117			Putative transcription factor C2H2 family	N1	97.5	1.9	Mimpud	2.5	75.5	Up			Up	Up	Up							IPR013087,IPR036236	N1
Aeseve_Ae06g00960	N0.HOG0000254	MtLSH1,MtLSH2		Putative ALOG domain-containing protein	N1	97.22	2.5		0		Up			Up	Up	Up							IPR006936,IPR040222	N1
Aeseve_Ae02g08100	N0.HOG0000254	MtLSH1,MtLSH2		Putative ALOG domain-containing protein	N1	97.22	2.5		0		Up		Up	Up	Up	Up							IPR006936,IPR040222	N1
Aeseve_Ae01g04800	N0.HOG0008023			Putative transcription factor bZIP family	N1	96.3	1.8		0		Up					Up							IPR004827	N1
Aeseve_Ae02g13090	N0.HOG0006197	NOOT1,NOOT2	Nodule organogenesis	Putative chromatin remodeling & transcription regulator ABTB family	N1	94.44	3.1	Mimpud	5.56	61.8													IPR020683,IPR000210,IPR036770,IPR044284,IPR002110,IPR024228,IPR011333	N1
Aeseve_Ae02g13090	N0.HOG0006197	NOOT1,NOOT2	Nodule organogenesis	Putative chromatin remodeling & transcription regulator ABTB family	N1	94.44	3.1	Arahyp	5.56	38.2													IPR020683,IPR000210,IPR036770,IPR044284,IPR002110,IPR024228,IPR011333	N1
Aeseve_Ae06g13940	N0.HOG0006197	NOOT1,NOOT2	Nodule organogenesis	Putative chromatin remodeling & transcription regulator ABTB family	N1	94.44	3.1	Mimpud	5.56	61.8	Up					Up							IPR020683,IPR036770,IPR002110,IPR011333,IPR044284,IPR000210,IPR024228	N1
Aeseve_Ae06g13940	N0.HOG0006197	NOOT1,NOOT2	Nodule organogenesis	Putative chromatin remodeling & transcription regulator ABTB family	N1	94.44	3.1	Arahyp	5.56	38.2	Up					Up							IPR020683,IPR036770,IPR002110,IPR011333,IPR044284,IPR000210,IPR024228	N1
Aeseve_Ae10g01130	N0.HOG0012010			Putative tetrapyrrole methylase	N1	94.44	0.7	Aeseve	11.11	9.1	Up					Up	Down	Down		Down	Down		IPR006366,IPR014776,IPR014777,IPR000878,IPR035996,IPR003043	N1
Aeseve_Ae07g21130	N0.HOG0003083			Putative asparagine synthase (glutamine-hydrolyzing)	N1	93.75	0.9	N21	36.46	7.3	Up					Up							IPR001962,IPR017932,IPR029055,IPR006426,IPR014729,IPR033738	N1
Aeseve_Ae07g21130	N0.HOG0003083			Putative asparagine synthase (glutamine-hydrolyzing)	N1	93.75	0.9	Mimpud	36.46	60.7	Up					Up							IPR001962,IPR017932,IPR029055,IPR006426,IPR014729,IPR033738	N1
Aeseve_Ae07g21130	N0.HOG0003083			Putative asparagine synthase (glutamine-hydrolyzing)	N1	93.75	0.9	Arahyp	36.46	31.3	Up					Up							IPR001962,IPR017932,IPR029055,IPR006426,IPR014729,IPR033738	N1
Aeseve_Ae07g21130	N0.HOG0003083			Putative asparagine synthase (glutamine-hydrolyzing)	N1	93.75	0.9	Parand	36.46	16	Up					Up							IPR001962,IPR017932,IPR029055,IPR006426,IPR014729,IPR033738	N1
Aeseve_Ae0002510	N0.HOG0003083			Putative asparagine synthase (glutamine-hydrolyzing)	N1	93.75	0.9	N21	36.46	7.3	Up	Up		Up	Up	Up							IPR029055,IPR006426,IPR017932,IPR001962,IPR033738,IPR014729	N1
Aeseve_Ae0002510	N0.HOG0003083			Putative asparagine synthase (glutamine-hydrolyzing)	N1	93.75	0.9	Mimpud	36.46	60.7	Up	Up		Up	Up	Up							IPR029055,IPR006426,IPR017932,IPR001962,IPR033738,IPR014729	N1
Aeseve_Ae0002510	N0.HOG0003083			Putative asparagine synthase (glutamine-hydrolyzing)	N1	93.75	0.9	Arahyp	36.46	31.3	Up	Up		Up	Up	Up							IPR029055,IPR006426,IPR017932,IPR001962,IPR033738,IPR014729	N1
Aeseve_Ae0002510	N0.HOG0003083			Putative asparagine synthase (glutamine-hydrolyzing)	N1	93.75	0.9	Parand	36.46	16	Up	Up		Up	Up	Up							IPR029055,IPR006426,IPR017932,IPR001962,IPR033738,IPR014729	N1
Aeseve_Ae05g04430	N0.HOG0015761			Putative glyoxalase/Bleomycin resistance protein/Dihydroxybiphenyl dioxygenase,Putative lactoylglutathione lyase	N1	92.86	0	Mimpud	14.29	46.2	Up			Up	Up	Up							IPR029068,IPR004360,IPR037523	N1
Aeseve_Ae02g17110	N0.HOG0005812	RSD	Defense		N1	91.67	0.2		0		Up					Up							IPR013087,IPR036236	N1
Aeseve_Ae06g27571	N0.HOG0005812	RSD	Defense		N1	91.67	0.2		0														IPR013087,IPR036236	N1
Aeseve_Ae02g01110	N0.HOG0003266			Putative transcription factor B3-Domain family	N1	90	6.9		0		Up			Up	Up	Up							IPR015300,IPR044800,IPR003340	N1
Aeseve_Ae06g10980	N0.HOG0003266			Putative transcription factor B3-Domain family	N1	90	6.9		0		Up				Up	Up							IPR015300,IPR003340,IPR044800	N1
Aeseve_Ae06g20230	N0.HOG0008820	TML1,TML2	Autoregulation of Nodule number	Putative galactose oxidase, beta-propeller	N1	89.58	1.3		0		Up		Up	Up	Up	Up							IPR015915,IPR006652	N1
Aeseve_Ae05g17520	N0.HOG0008820	TML1,TML2	Autoregulation of Nodule number	Putative galactose oxidase, beta-propeller	N1	89.58	1.3		0		Up			Up	Up	Up							IPR006652,IPR015915	N1
Aeseve_Ae07g07870	N0.HOG0002632			Putative Coiled-coil domain containing protein	N1	88.89	0.8	Mimpud	16.67	45.1	Up	Up				Up							IPR006769,IPR039055	N1
Aeseve_Ae07g07870	N0.HOG0002632			Putative Coiled-coil domain containing protein	N1	88.89	0.8	Lupalb	16.67	23.4	Up	Up				Up							IPR006769,IPR039055	N1
Aeseve_Ae03g30880	N0.HOG0007160			Putative transcription factor Homeodomain-TALE-BEL family	N1	88.89	1.6	Lotjap	13.89	19.8	Up					Up							IPR008422,IPR006563,IPR001356,IPR009057	N1
Aeseve_Ae03g30880	N0.HOG0007160			Putative transcription factor Homeodomain-TALE-BEL family	N1	88.89	1.6	Arahyp	13.89	38.7	Up					Up							IPR008422,IPR006563,IPR001356,IPR009057	N1
Aeseve_Ae05g09870	N0.HOG0007160			Putative transcription factor Homeodomain-TALE-BEL family	N1	88.89	1.6	Lotjap	13.89	19.8	Up				Up	Up							IPR006563	N1
Aeseve_Ae05g09870	N0.HOG0007160			Putative transcription factor Homeodomain-TALE-BEL family	N1	88.89	1.6	Arahyp	13.89	38.7	Up				Up	Up							IPR006563	N1
Aeseve_Ae06g36290	N0.HOG0013751			Putative NADH-ubiquinone reductase complex 1 MLRQ subunit	N1	88.89	0.9	Mimpud	27.78	44.8	Up					Up							IPR010530	N1
Aeseve_Ae06g36290	N0.HOG0013751			Putative NADH-ubiquinone reductase complex 1 MLRQ subunit	N1	88.89	0.9	Medtru	27.78	18.1	Up					Up							IPR010530	N1
Aeseve_Ae06g36290	N0.HOG0013751			Putative NADH-ubiquinone reductase complex 1 MLRQ subunit	N1	88.89	0.9	Arahyp	27.78	29.1	Up					Up							IPR010530	N1
Aeseve_Ae02g21870	N0.HOG0007558			Putative transcription factor Trihelix family	N1	87.96	2	Mimpud	11.11	66	Up					Up							IPR044822	N1
Aeseve_Ae02g21870	N0.HOG0007558			Putative transcription factor Trihelix family	N1	87.96	2	Arahyp	11.11	37.8	Up					Up							IPR044822	N1
Aeseve_Ae06g03380	N0.HOG0007558			Putative transcription factor Trihelix family	N1	87.96	2	Mimpud	11.11	66	Up					Up							IPR044822	N1
Aeseve_Ae06g03380	N0.HOG0007558			Putative transcription factor Trihelix family	N1	87.96	2	Arahyp	11.11	37.8	Up					Up							IPR044822	N1
Aeseve_Ae06g16660	N0.HOG0006663			hypothetical protein,,Putative transcription factor interactor and regulator CCHC(Zn) family	N1	87.5	0.2		0		Up					Up							IPR001878,IPR036875	N1
Aeseve_Ae06g15490	N0.HOG0009141			Putative cysteamine dioxygenase	N1	87.5	1.2	Mimpud	18.75	65.6	Up	Up				Up							IPR014710,IPR012864,IPR011051	N1
Aeseve_Ae06g15490	N0.HOG0009141			Putative cysteamine dioxygenase	N1	87.5	1.2	Arahyp	18.75	40.2	Up	Up				Up							IPR014710,IPR012864,IPR011051	N1
Aeseve_Ae05g16980	N0.HOG0009141			Putative cysteamine dioxygenase	N1	87.5	1.2	Mimpud	18.75	65.6	Up					Up							IPR014710,IPR011051,IPR012864	N1
Aeseve_Ae05g16980	N0.HOG0009141			Putative cysteamine dioxygenase	N1	87.5	1.2	Arahyp	18.75	40.2	Up					Up							IPR014710,IPR011051,IPR012864	N1
Aeseve_Ae05g33020	N0.HOG0016097				N1	87.5	0.8		0		Up			Up		Up								N1
Aeseve_Ae01g04000	N0.HOG0016958			hypothetical protein	N1	87.5	0.5	Medtru	12.5	17.8	Up		Up			Up								N1
Aeseve_Ae07g18490	N0.HOG0016541			Putative cellulase	N1	85.71	0.5		0														IPR033126,IPR001701,IPR012341,IPR008928	N1
Aeseve_Ae02g20410	N0.HOG0006205	NF-YA1,NF-YA2	Rhizobial infection	Putative transcription factor Hap2/NF-YA family	N1	85.28	5.5	Mimpud	5.56	52	Up		Up		Up	Up							IPR001289	N1
Aeseve_Ae06g04770	N0.HOG0006205	NF-YA1,NF-YA2	Rhizobial infection	Putative transcription factor Hap2/NF-YA family	N1	85.28	5.5	Mimpud	5.56	52	Up				Up								IPR001289,IPR000504,IPR012677,IPR035979	N1
Aeseve_Ae03g05410	N0.HOG0003133			Putative potassium transporter	N1	85.19	1.7	Mimpud	11.11	65.6	Up					Up							IPR003855	N1
Aeseve_Ae03g05410	N0.HOG0003133			Putative potassium transporter	N1	85.19	1.7	Lupalb	11.11	20	Up					Up							IPR003855	N1
Aeseve_Ae05g12880	N0.HOG0003133			Putative potassium transporter	N1	85.19	1.7	Mimpud	11.11	65.6	Up					Up							IPR003855	N1
Aeseve_Ae05g12880	N0.HOG0003133			Putative potassium transporter	N1	85.19	1.7	Lupalb	11.11	20	Up					Up							IPR003855	N1
Aeseve_Ae09g28600	N0.HOG0008855			Putative transcription factor MYB family	N1	85.19	1.4		0														IPR017877,IPR044822	N1
Aeseve_Ae06g35520	N0.HOG0008855			Putative transcription factor MYB family	N1	85.19	1.4		0		Up					Up							IPR017877,IPR044822	N1
Aeseve_Ae05g07780	N0.HOG0009833			hypothetical protein	N1	85.19	1.1		0		Up				Up	Up								N1
Aeseve_Ae07g07170	N0.HOG0001005	STYL1		Putative transcription factor STY-LRP1 family	N1	85	3.9	Mimpud	5.56	56.9	Up					Up							IPR006511,IPR006510,IPR007818	N1
Aeseve_Ae08g02310	N0.HOG0001005	STYL1		Putative transcription factor STY-LRP1 family	N1	85	3.9	Mimpud	5.56	56.9	Up				Up								IPR006511,IPR007818,IPR006510	N1
Aeseve_Ae10g13950	N0.HOG0002851			Putative nucleophile aminohydrolase	N1	83.33	0.8	Mimpud	30.56	69.2	Up			Up	Up	Up							IPR044828,IPR029055,IPR024286	N1
Aeseve_Ae10g13950	N0.HOG0002851			Putative nucleophile aminohydrolase	N1	83.33	0.8	Medtru	30.56	18.9	Up			Up	Up	Up							IPR044828,IPR029055,IPR024286	N1
Aeseve_Ae10g13950	N0.HOG0002851			Putative nucleophile aminohydrolase	N1	83.33	0.8	Arahyp	30.56	46	Up			Up	Up	Up							IPR044828,IPR029055,IPR024286	N1
Aeseve_Ae04g31670	N0.HOG0005813			Putative transcription factor C2H2 family	N1	83.33	1.3		0														IPR013087,IPR036236	N1
Aeseve_Ae08g09880	N0.HOG0006856	NR1,NR2		Putative nitrate reductase (NADH),Nitrate reductase [NADH]	N1	83.33	1	Aeseve	11.11	18	Up	Up					Down			Down	Down		IPR017938,IPR014756,IPR036374,IPR036400,IPR008333,IPR001199,IPR012137,IPR005066,IPR000572,IPR001433,IPR039261,IPR008335,IPR017927,IPR001834,IPR001709,IPR022407,IPR018506	N1
Aeseve_Ae08g09880	N0.HOG0006856	NR1,NR2		Putative nitrate reductase (NADH),Nitrate reductase [NADH]	N1	83.33	1	Datglo	11.11	18.4	Up	Up					Down			Down	Down		IPR017938,IPR014756,IPR036374,IPR036400,IPR008333,IPR001199,IPR012137,IPR005066,IPR000572,IPR001433,IPR039261,IPR008335,IPR017927,IPR001834,IPR001709,IPR022407,IPR018506	N1
Aeseve_Ae07g18230	N0.HOG0006856	NR1,NR2		Putative nitrate reductase (NADH),Nitrate reductase [NADH]	N1	83.33	1	Aeseve	11.11	18	Up					Up							IPR001199,IPR008335,IPR005066,IPR036374,IPR017927,IPR036400,IPR022407,IPR017938,IPR012137,IPR018506,IPR001433,IPR039261,IPR000572,IPR001834,IPR008333,IPR001709,IPR014756	N1
Aeseve_Ae07g18230	N0.HOG0006856	NR1,NR2		Putative nitrate reductase (NADH),Nitrate reductase [NADH]	N1	83.33	1	Datglo	11.11	18.4	Up					Up							IPR001199,IPR008335,IPR005066,IPR036374,IPR017927,IPR036400,IPR022407,IPR017938,IPR012137,IPR018506,IPR001433,IPR039261,IPR000572,IPR001834,IPR008333,IPR001709,IPR014756	N1
Aeseve_Ae01g01130	N0.HOG0008977			Putative transcription factor WD40-like family	N1	83.33	0.5	Lotjap	5.56	18.9													IPR015943,IPR013905,IPR036322,IPR001680	N1
Aeseve_Ae05g03330	N0.HOG0008977			Putative transcription factor WD40-like family	N1	83.33	0.5	Lotjap	5.56	18.9	Up		Up	Up	Up	Up							IPR013905,IPR015943,IPR036322,IPR001680	N1
Aeseve_Ae09g11190	N0.HOG0008905				N1	82.41	1.8		0		Up					Up							IPR036397,IPR002562,IPR012337	N1
Aeseve_Ae09g18950	N0.HOG0003316			Putative transcription factor MYB family	N1	81.75	11.3	Mimpud	8.99	51.6	Up					Up							IPR001005,IPR017877,IPR044822	N1
Aeseve_Ae09g18950	N0.HOG0003316			Putative transcription factor MYB family	N1	81.75	11.3	Lupalb	8.99	36.1	Up					Up							IPR001005,IPR017877,IPR044822	N1
Aeseve_Ae09g18950	N0.HOG0003316			Putative transcription factor MYB family	N1	81.75	11.3	Medtru	8.99	24.6	Up					Up							IPR001005,IPR017877,IPR044822	N1
Aeseve_Ae06g03560	N0.HOG0003316			Putative transcription factor MYB family	N1	81.75	11.3	Mimpud	8.99	51.6	Up				Up	Up							IPR044822,IPR001005,IPR017877	N1
Aeseve_Ae06g03560	N0.HOG0003316			Putative transcription factor MYB family	N1	81.75	11.3	Lupalb	8.99	36.1	Up				Up	Up							IPR044822,IPR001005,IPR017877	N1
Aeseve_Ae06g03560	N0.HOG0003316			Putative transcription factor MYB family	N1	81.75	11.3	Medtru	8.99	24.6	Up				Up	Up							IPR044822,IPR001005,IPR017877	N1
Aeseve_Ae09g19830	N0.HOG0008919	SYT3	Symbiosome formation	Putative C2 domain, synaptotagmin-like mitochondrial-lipid-binding domain-containing protein	N1	81.48	0.9	Lupalb	14.81	31.9							Down			Down	Down	Down	IPR035892,IPR000008,IPR039010,IPR031468	N1
Aeseve_Ae09g19830	N0.HOG0008919	SYT3	Symbiosome formation	Putative C2 domain, synaptotagmin-like mitochondrial-lipid-binding domain-containing protein	N1	81.48	0.9	Aeseve	14.81	10.3							Down			Down	Down	Down	IPR035892,IPR000008,IPR039010,IPR031468	N1
Aeseve_Ae01g15970	N0.HOG0010560			Putative phosphomethylpyrimidine synthase	N1	81.25	0.5	Medtru	6.25	42.5	Up	Up	Up	Up	Up	Up							IPR038521,IPR002817	N1
Aeseve_Ae03g11000	N0.HOG0005687			Putative C2 domain-containing protein,hypothetical protein	N1	78.87	3.6	Medtru	5.36	58.5	Up			Up	Up	Up							IPR035892	N1
Aeseve_Ae08g12380	N0.HOG0003161			hypothetical protein	N1	78.57	0	Mimpud	14.29	50.2	Up					Up							IPR006867,IPR006868	N1
Aeseve_Ae03g01180	N0.HOG0016276			hypothetical protein	N1	78.57	0.1		0		Up			Up	Up	Up								N1
Aeseve_Ae04g05550	N0.HOG0016276			hypothetical protein	N1	78.57	0.1		0		Up			Up	Up	Up								N1
Aeseve_Ae06g35930	N0.HOG0002056			Putative transcription factor bZIP family	N1	78.12	2.1	N2	37.5	3.2	Up			Up	Up	Up	Down	Down					IPR004827,IPR044521	N1
Aeseve_Ae05g25150	N0.HOG0002056			Putative transcription factor bZIP family	N1	78.12	2.1	N2	37.5	3.2	Up			Up									IPR004827,IPR044521	N1
Aeseve_Ae06g23400	N0.HOG0002463			Putative beta-1,4-mannosyl-glycoprotein 4-beta-N-acetylglucosaminyltransferase	N1	78.12	2.5	Mimpud	3.12	67.1	Up				Up	Up							IPR006813	N1
Aeseve_Ae05g31660	N0.HOG0002463			Putative beta-1,4-mannosyl-glycoprotein 4-beta-N-acetylglucosaminyltransferase	N1	78.12	2.5	Mimpud	3.12	67.1	Up					Up							IPR006813	N1
Aeseve_Ae06g14460	N0.HOG0002501	NPF3.1,NPF3.2,NPF3.3		Putative proton-dependent oligopeptide transporter family, major facilitator superfamily	N1	77.78	21.6	N2	10.56	25	Up	Up		Up	Up	Up							IPR036259,IPR000109	N1
Aeseve_Ae06g14460	N0.HOG0002501	NPF3.1,NPF3.2,NPF3.3		Putative proton-dependent oligopeptide transporter family, major facilitator superfamily	N1	77.78	21.6	Parand	10.56	18.9	Up	Up		Up	Up	Up							IPR036259,IPR000109	N1
Aeseve_Ae06g14450	N0.HOG0002501	NPF3.1,NPF3.2,NPF3.3		Putative proton-dependent oligopeptide transporter family, major facilitator superfamily	N1	77.78	21.6	N2	10.56	25	Up					Up							IPR036259,IPR000109	N1
Aeseve_Ae06g14450	N0.HOG0002501	NPF3.1,NPF3.2,NPF3.3		Putative proton-dependent oligopeptide transporter family, major facilitator superfamily	N1	77.78	21.6	Parand	10.56	18.9	Up					Up							IPR036259,IPR000109	N1
Aeseve_Ae06g14440	N0.HOG0002501	NPF3.1,NPF3.2,NPF3.3		Putative proton-dependent oligopeptide transporter family, major facilitator superfamily	N1	77.78	21.6	N2	10.56	25	Up					Up							IPR000109,IPR036259	N1
Aeseve_Ae06g14440	N0.HOG0002501	NPF3.1,NPF3.2,NPF3.3		Putative proton-dependent oligopeptide transporter family, major facilitator superfamily	N1	77.78	21.6	Parand	10.56	18.9	Up					Up							IPR000109,IPR036259	N1
Aeseve_Ae06g14430	N0.HOG0002501	NPF3.1,NPF3.2,NPF3.3		Putative proton-dependent oligopeptide transporter family, major facilitator superfamily	N1	77.78	21.6	N2	10.56	25	Up					Up	Down				Down		IPR036259,IPR000109	N1
Aeseve_Ae06g14430	N0.HOG0002501	NPF3.1,NPF3.2,NPF3.3		Putative proton-dependent oligopeptide transporter family, major facilitator superfamily	N1	77.78	21.6	Parand	10.56	18.9	Up					Up	Down				Down		IPR036259,IPR000109	N1
Aeseve_Ae0005460	N0.HOG0002501	NPF3.1,NPF3.2,NPF3.3		Putative proton-dependent oligopeptide transporter family, major facilitator superfamily	N1	77.78	21.6	N2	10.56	25	Up				Up	Up							IPR000109,IPR036259	N1
Aeseve_Ae0005460	N0.HOG0002501	NPF3.1,NPF3.2,NPF3.3		Putative proton-dependent oligopeptide transporter family, major facilitator superfamily	N1	77.78	21.6	Parand	10.56	18.9	Up				Up	Up							IPR000109,IPR036259	N1
Aeseve_Ae09g10950	N0.HOG0009874			Putative universal stress protein A	N1	77.78	0.9	Mimpud	16.67	67.6	Up			Up		Up							IPR014729,IPR006016,IPR006015	N1
Aeseve_Ae09g10950	N0.HOG0009874			Putative universal stress protein A	N1	77.78	0.9	Datglo	16.67	9.7	Up			Up		Up							IPR014729,IPR006016,IPR006015	N1
Aeseve_Ae06g07690	N0.HOG0009874			Putative universal stress protein A	N1	77.78	0.9	Mimpud	16.67	67.6	Up			Up		Up							IPR006015,IPR006016,IPR014729	N1
Aeseve_Ae06g07690	N0.HOG0009874			Putative universal stress protein A	N1	77.78	0.9	Datglo	16.67	9.7	Up			Up		Up							IPR006015,IPR006016,IPR014729	N1
Aeseve_Ae08g08080	N0.HOG0010852	MsNADH-GOGAT	Nodule Metabolism and Transport	Glutamate synthase [NADH], amyloplastic	N1	77.78	0.9	Aeseve	11.11	7.6	Up					Up	Down				Down		IPR023753,IPR009051,IPR006005,IPR029055,IPR006982,IPR002489,IPR028261,IPR013785,IPR036188,IPR012220,IPR036485,IPR017932,IPR002932	N1
Aeseve_Ae03g23840	N0.HOG0012858				N1	77.78	0.4	Parand	11.11	14.7	Up				Up	Up								N1
Aeseve_Ae09g06250	N0.HOG0013225	NSP1	Early signalling	Nodulation-signaling pathway 1 protein	N1	77.78	0.7		0		Up					Up							IPR005202,IPR030015	N1
Aeseve_Ae07g05500	N0.HOG0015023			hypothetical protein	N1	77.78	0.5	Arahyp	11.11	29	Up	Up		Up	Up	Up							IPR009818,IPR040414	N1
Aeseve_Ae05g06880	N0.HOG0002583	GH3.1		Putative GH3 family protein	N1	75.93	2.6	Parand	5.56	24.7	Up					Up							IPR004993	N1
Aeseve_Ae01g05220	N0.HOG0002583	GH3.1		Putative GH3 family protein	N1	75.93	2.6	Parand	5.56	24.7													IPR004993	N1
Aeseve_Ae05g02230	N0.HOG0010286	IPD3/CYCLOPS,IPD3L	Early signalling	hypothetical protein	N1	75.93	0.9		0		Up					Up							IPR040036	N1
Aeseve_Ae03g09100	N0.HOG0011647	PUB1	Early signalling	U-box domain-containing protein 1	N1	75.93	0.8	Lotjap	22.22	13.5	Up		Up			Up							IPR003613,IPR000225,IPR011989,IPR016024,IPR013083	N1
Aeseve_Ae03g09100	N0.HOG0011647	PUB1	Early signalling	U-box domain-containing protein 1	N1	75.93	0.8	Arahyp	22.22	21.8	Up		Up			Up							IPR003613,IPR000225,IPR011989,IPR016024,IPR013083	N1
Aeseve_Ae07g05810	N0.HOG0011647	PUB1	Early signalling	U-box domain-containing protein 1	N1	75.93	0.8	Lotjap	22.22	13.5	Up	Up	Up	Up	Up	Up							IPR003613,IPR011989,IPR016024,IPR000225,IPR013083	N1
Aeseve_Ae07g05810	N0.HOG0011647	PUB1	Early signalling	U-box domain-containing protein 1	N1	75.93	0.8	Arahyp	22.22	21.8	Up	Up	Up	Up	Up	Up							IPR003613,IPR011989,IPR016024,IPR000225,IPR013083	N1
Aeseve_Ae01g04880	N0.HOG0006419				N1	75.24	0.5		0		Up			Up	Up	Up							IPR039361,IPR006671,IPR004367,IPR036915,IPR013763	N1
Aeseve_Ae09g24480	N0.HOG0006419				N1	75.24	0.5		0														IPR036915,IPR006671,IPR004367,IPR039361,IPR013763	N1
Aeseve_Ae06g00270	N0.HOG0000120				N1	75	0		0														IPR036236,IPR013087	N1
Aeseve_Ae02g06990	N0.HOG0000120				N1	75	0		0		Up					Up							IPR013087,IPR036236	N1
Aeseve_Ae04g02420	N0.HOG0002099	IPT2,IPT4		Putative transferase	N1	75	1.9	Mimpud	13.89	41.8	Up	Up											IPR039657,IPR027417	N1
Aeseve_Ae04g02420	N0.HOG0002099	IPT2,IPT4		Putative transferase	N1	75	1.9	Lupalb	13.89	32.3	Up	Up											IPR039657,IPR027417	N1
Aeseve_Ae01g30200	N0.HOG0002099	IPT2,IPT4		Putative transferase	N1	75	1.9	Mimpud	13.89	41.8	Up	Up	Up	Up	Up	Up							IPR027417,IPR039657	N1
Aeseve_Ae01g30200	N0.HOG0002099	IPT2,IPT4		Putative transferase	N1	75	1.9	Lupalb	13.89	32.3	Up	Up	Up	Up	Up	Up							IPR027417,IPR039657	N1
Aeseve_Ae01g21700	N0.HOG0002173			Putative X8 domain-containing protein	N1	75	0.7		0		Up					Up							IPR012946,IPR044788	N1
Aeseve_Ae08g07340	N0.HOG0013175			Putative ribosomal protein S30Ae/sigma 54 modulation protein	N1	75	0.8	Mimpud	16.67	69.4	Up			Up	Up	Up							IPR003489,IPR032528,IPR036567,IPR038416	N1
Aeseve_Ae08g07340	N0.HOG0013175			Putative ribosomal protein S30Ae/sigma 54 modulation protein	N1	75	0.8	Arahyp	16.67	31.8	Up			Up	Up	Up							IPR003489,IPR032528,IPR036567,IPR038416	N1
Aeseve_Ae04g00490	N0.HOG0014226			hypothetical protein	N1	75	0.1		0		Up				Up	Up								N1
Aeseve_Ae05g31680	N0.HOG0014937			Putative glucose-6-phosphate 1-epimerase	N1	75	0.6	Mimpud	25	50.4	Up					Up	Down	Down					IPR025532,IPR014718,IPR008183,IPR011013	N1
Aeseve_Ae05g31680	N0.HOG0014937			Putative glucose-6-phosphate 1-epimerase	N1	75	0.6	Aeseve	25	12.3	Up					Up	Down	Down					IPR025532,IPR014718,IPR008183,IPR011013	N1
Aeseve_Ae09g21770	N0.HOG0015100			Putative sulfate-transporting ATPase	N1	75	0.4	Medtru	25	21.4	Up					Up							IPR013525,IPR003439,IPR027417,IPR043926,IPR003593	N1
Aeseve_Ae09g21770	N0.HOG0015100			Putative sulfate-transporting ATPase	N1	75	0.4	Datglo	25	11.1	Up					Up							IPR013525,IPR003439,IPR027417,IPR043926,IPR003593	N1
Aeseve_Ae08g02480	N0.HOG0015862			Putative transcription factor Homeodomain-TALE-BEL family	N1	75	0.5		0		Up				Up	Up							IPR001356,IPR009057,IPR008422,IPR006563	N1
Aeseve_Ae08g16290	N0.HOG0016551			hypothetical protein	N1	75	0.2	Arahyp	12.5	30.5	Up				Up	Up								N1
Aeseve_Ae05g04680	N0.HOG0001003	STYL2		Putative transcription factor STY-LRP1 family	N1	74.07	1.8		0														IPR007818,IPR006511,IPR006510	N1
Aeseve_Ae01g09960	N0.HOG0001003	STYL2		Putative transcription factor STY-LRP1 family	N1	74.07	1.8		0		Up			Up	Up	Up							IPR007818,IPR006510,IPR006511	N1
Aeseve_Ae06g15540	N0.HOG0009844	VAPYRIN	Rhizobial infection	Putative ankyrin repeat-containing domain-containing protein	N1	74.07	1.2	N22	20.37	7.8							Down	Down					IPR013783,IPR020683,IPR036770,IPR002110,IPR000535,IPR008962	N1
Aeseve_Ae06g15540	N0.HOG0009844	VAPYRIN	Rhizobial infection	Putative ankyrin repeat-containing domain-containing protein	N1	74.07	1.2	Lotjap	20.37	30.7							Down	Down					IPR013783,IPR020683,IPR036770,IPR002110,IPR000535,IPR008962	N1
Aeseve_Ae05g16930	N0.HOG0009844	VAPYRIN	Rhizobial infection	Putative ankyrin repeat-containing domain-containing protein	N1	74.07	1.2	N22	20.37	7.8	Up	Up	Up	Up	Up	Up							IPR002110,IPR036770,IPR000535,IPR020683,IPR013783,IPR008962	N1
Aeseve_Ae05g16930	N0.HOG0009844	VAPYRIN	Rhizobial infection	Putative ankyrin repeat-containing domain-containing protein	N1	74.07	1.2	Lotjap	20.37	30.7	Up	Up	Up	Up	Up	Up							IPR002110,IPR036770,IPR000535,IPR020683,IPR013783,IPR008962	N1
Aeseve_Ae09g03740	N0.HOG0010884			Putative xenobiotic-transporting ATPase	N1	74.07	0.9	Aeseve	11.11	7.8							Down	Down					IPR003439,IPR044726,IPR003593,IPR044746,IPR036640,IPR027417,IPR011527,IPR017871	N1
Aeseve_Ae07g00260	N0.HOG0011330			Oxygen-dependent coproporphyrinogen-III oxidase	N1	74.07	0.5		0		Up					Up							IPR001260,IPR036406,IPR018375	N1
Aeseve_Ae08g13340	N0.HOG0011952			Putative phosphoric monoester hydrolase	N1	74.07	1.1	Lupalb	11.11	24.2													IPR036691,IPR005135,IPR000300	N1
Aeseve_Ae08g13340	N0.HOG0011952			Putative phosphoric monoester hydrolase	N1	74.07	1.1	Arahyp	11.11	28.4													IPR036691,IPR005135,IPR000300	N1
Aeseve_Ae04g05330	N0.HOG0012265			Putative protein kinase RLK-Pelle-SD-2b family	N1	74.07	0.6	Mimpud	18.52	57.7	Up					Up							IPR000719,IPR001245,IPR011009	N1
Aeseve_Ae04g05330	N0.HOG0012265			Putative protein kinase RLK-Pelle-SD-2b family	N1	74.07	0.6	Arahyp	18.52	16.9	Up					Up							IPR000719,IPR001245,IPR011009	N1
Aeseve_Ae06g09070	N0.HOG0015447			Putative IQ motif, EF-hand binding, P-loop containing nucleoside triphosphate hydrolase	N1	72.92	0.3		0		Up				Up	Up							IPR000048,IPR025064,IPR027417	N1
Aeseve_Ae06g34090	N0.HOG0001952			Putative transcription factor AS2-LOB family	N1	72.22	2.3	N22	16.67	8.6	Up			Up		Up	Down	Down			Down		IPR004883,IPR017414	N1
Aeseve_Ae05g24320	N0.HOG0001952			Putative transcription factor AS2-LOB family	N1	72.22	2.3	N22	16.67	8.6	Up			Up		Up	Down	Down			Down		IPR004883,IPR017414	N1
Aeseve_Ae07g22860	N0.HOG0003457	BG4,BG5		Putative glucan endo-1,3-beta-D-glucosidase	N1	72.22	0.9	Mimpud	16.67	42.2	Up					Up							IPR012946,IPR000490,IPR017853	N1
Aeseve_Ae07g22860	N0.HOG0003457	BG4,BG5		Putative glucan endo-1,3-beta-D-glucosidase	N1	72.22	0.9	Arahyp	16.67	37	Up					Up							IPR012946,IPR000490,IPR017853	N1
Aeseve_Ae03g07260	N0.HOG0003457	BG4,BG5		Putative glucan endo-1,3-beta-D-glucosidase	N1	72.22	0.9	Mimpud	16.67	42.2													IPR000490,IPR017853,IPR012946	N1
Aeseve_Ae03g07260	N0.HOG0003457	BG4,BG5		Putative glucan endo-1,3-beta-D-glucosidase	N1	72.22	0.9	Arahyp	16.67	37													IPR000490,IPR017853,IPR012946	N1
Aeseve_Ae07g04860	N0.HOG0004929	BG11,BG34		Putative glucan endo-1,3-beta-D-glucosidase	N1	72.22	0.7	Medtru	5.56	32.9	Up					Up							IPR017853,IPR000490,IPR012946	N1
Aeseve_Ae04g02800	N0.HOG0005445			Putative endonuclease/exonuclease/phosphatase	N1	72.22	0.5		0		Up					Up							IPR036691,IPR005135	N1
Aeseve_Ae02g05670	N0.HOG0006303			Putative protein Networked (NET), actin-binding (NAB)	N1	72.22	1.3	Medtru	5.56	25.8	Up			Up	Up	Up							IPR011684	N1
Aeseve_Ae06g05380	N0.HOG0006303			Putative protein Networked (NET), actin-binding (NAB)	N1	72.22	1.3	Medtru	5.56	25.8	Up					Up							IPR011684	N1
Aeseve_Ae03g24350	N0.HOG0007153				N1	72.22	2.3	Lupalb	13.89	35.7													IPR017888,IPR005333,IPR017887	N1
Aeseve_Ae03g24350	N0.HOG0007153				N1	72.22	2.3	Lotjap	13.89	23.3													IPR017888,IPR005333,IPR017887	N1
Aeseve_Ae03g24350	N0.HOG0007153				N1	72.22	2.3	Datglo	13.89	18													IPR017888,IPR005333,IPR017887	N1
Aeseve_Ae04g03680	N0.HOG0007153				N1	72.22	2.3	Lupalb	13.89	35.7	Up				Up	Up							IPR005333,IPR017887,IPR017888	N1
Aeseve_Ae04g03680	N0.HOG0007153				N1	72.22	2.3	Lotjap	13.89	23.3	Up				Up	Up							IPR005333,IPR017887,IPR017888	N1
Aeseve_Ae04g03680	N0.HOG0007153				N1	72.22	2.3	Datglo	13.89	18	Up				Up	Up							IPR005333,IPR017887,IPR017888	N1
Aeseve_Ae05g01930	N0.HOG0009130			Putative phosphoribulokinase	N1	72.22	1	Mimpud	30.56	70							Down	Down					IPR006082,IPR027417,IPR006083	N1
Aeseve_Ae05g01930	N0.HOG0009130			Putative phosphoribulokinase	N1	72.22	1	Medtru	30.56	19.2							Down	Down					IPR006082,IPR027417,IPR006083	N1
Aeseve_Ae05g01930	N0.HOG0009130			Putative phosphoribulokinase	N1	72.22	1	Aeseve	30.56	10.5							Down	Down					IPR006082,IPR027417,IPR006083	N1
Aeseve_Ae09g16160	N0.HOG0009996			Putative tripeptidyl-peptidase II	N1	72.22	0.8	Aeseve	22.22	11.9	Up					Up	Down	Down					IPR003137,IPR015500,IPR000209,IPR010259,IPR037045,IPR036852,IPR034197,IPR041469,IPR023828	N1
Aeseve_Ae09g16160	N0.HOG0009996			Putative tripeptidyl-peptidase II	N1	72.22	0.8	Parand	22.22	16.1	Up					Up	Down	Down					IPR003137,IPR015500,IPR000209,IPR010259,IPR037045,IPR036852,IPR034197,IPR041469,IPR023828	N1
Aeseve_Ae03g11750	N0.HOG0010622			hypothetical protein	N1	72.22	0.3		0		Up				Up	Up								N1
Aeseve_Ae05g32680	N0.HOG0010749			Putative transcription factor HRT family,hypothetical protein	N1	72.22	0.6	Aeseve	11.11	11	Up					Up	Down				Down		IPR038909,IPR000305	N1
Aeseve_Ae06g12280	N0.HOG0007024			hypothetical protein	N1	71.43	0	Mimpud	21.43	47.2	Up					Up							IPR004146	N1
Aeseve_Ae06g12280	N0.HOG0007024			hypothetical protein	N1	71.43	0	Medtru	21.43	35.2	Up					Up							IPR004146	N1
Aeseve_Ae09g27720	N0.HOG0017121			hypothetical protein	N1	71.43	0.1	Aeseve	14.29	16.3							Down					Down	IPR010369,IPR021182	N1
Aeseve_Ae01g20350	N0.HOG0005436	LjRINRK1	Rhizobial infection	Putative protein kinase RLK-Pelle-LRR-III family	N1	70.37	9.4	N1	23.15	16.1	Up		Up	Up	Up	Up							IPR001611,IPR011009,IPR017441,IPR000719,IPR013210,IPR032675	N1
Aeseve_Ae04g16330	N0.HOG0005436	LjRINRK1	Rhizobial infection	Putative protein kinase RLK-Pelle-LRR-III family	N1	70.37	9.4	N1	23.15	16.1	Up		Up			Up							IPR011009,IPR000719,IPR032675,IPR001611	N1
Aeseve_Ae08g22270	N0.HOG0005436	LjRINRK1	Rhizobial infection	Putative protein kinase RLK-Pelle-LRR-III family	N1	70.37	9.4	N1	23.15	16.1													IPR032675,IPR000719,IPR011009,IPR001611	N1
Aeseve_Ae06g24770	N0.HOG0005436	LjRINRK1	Rhizobial infection	Putative protein kinase RLK-Pelle-LRR-III family	N1	70.37	9.4	N1	23.15	16.1	Up	Up					Down					Down	IPR011009,IPR013210,IPR000719,IPR032675,IPR017441	N1
Aeseve_Ae07g15720	N0.HOG0007038	bZIP-627		Putative transcription factor bZIP family	N1	70.37	1.4	Mimpud	5.56	65.2													IPR004827	N1
Aeseve_Ae07g15720	N0.HOG0007038	bZIP-627		Putative transcription factor bZIP family	N1	70.37	1.4	Arahyp	5.56	41.5													IPR004827	N1
Aeseve_Ae08g12470	N0.HOG0007038	bZIP-627		Putative transcription factor bZIP family	N1	70.37	1.4	Mimpud	5.56	65.2	Up					Up							IPR004827	N1
Aeseve_Ae08g12470	N0.HOG0007038	bZIP-627		Putative transcription factor bZIP family	N1	70.37	1.4	Arahyp	5.56	41.5	Up					Up							IPR004827	N1
Aeseve_Ae08g09290	N0.HOG0009950	RRA3,RRA7		Putative response regulator and transcription factor RR-A-type family	N1	70.37	1	Lupalb	2.78	37	Up	Up			Up	Up							IPR001789,IPR011006	N1
Aeseve_Ae01g24290	N0.HOG0002727	KNOX10,KNOX3,KNOX5,KNOX9	Nodule organogenesis	Putative transcription factor Homeodomain-TALE-KNOX family	N1	70.09	8.6		0														IPR001356,IPR009057,IPR008422,IPR005541,IPR005539,IPR005540	N1
Aeseve_Ae08g05650	N0.HOG0002727	KNOX10,KNOX3,KNOX5,KNOX9	Nodule organogenesis	Putative transcription factor Homeodomain-TALE-KNOX family	N1	70.09	8.6		0		Up					Up							IPR005539,IPR005541,IPR001356,IPR009057,IPR008422,IPR005540	N1
Aeseve_Ae0005440	N0.HOG0006522			Putative glycosidase	N1	69.63	2.3	N21	13.89	19													IPR013780,IPR031727,IPR017853,IPR025887,IPR030458,IPR011013,IPR000322	N1
Aeseve_Ae08g04550	N0.HOG0003638			Putative transcription factor MYB-HB-like family	N1	69.45	12.3	Mimpud	5.56	41.6	Up					Up							IPR001005,IPR017930,IPR009057,IPR006447	N1
Aeseve_Ae07g09790	N0.HOG0003638			Putative transcription factor MYB-HB-like family	N1	69.45	12.3	Mimpud	5.56	41.6													IPR009057,IPR001005,IPR017930,IPR006447	N1
Aeseve_Ae03g32050	N0.HOG0003638			Putative transcription factor MYB-HB-like family	N1	69.45	12.3	Mimpud	5.56	41.6	Up			Up	Up	Up							IPR009057,IPR001005,IPR006447,IPR017930	N1
Aeseve_Ae05g32660	N0.HOG0003638			Putative transcription factor MYB-HB-like family	N1	69.45	12.3	Mimpud	5.56	41.6													IPR017930,IPR001005,IPR009057,IPR006447	N1
Aeseve_Ae05g07210	N0.HOG0010718	BG6		Putative glucan endo-1,3-beta-D-glucosidase	N1	69.44	0.6	Mimpud	27.78	45.7	Up					Up							IPR012946,IPR000490	N1
Aeseve_Ae05g07210	N0.HOG0010718	BG6		Putative glucan endo-1,3-beta-D-glucosidase	N1	69.44	0.6	Arahyp	27.78	48.4	Up					Up							IPR012946,IPR000490	N1
Aeseve_Ae05g07210	N0.HOG0010718	BG6		Putative glucan endo-1,3-beta-D-glucosidase	N1	69.44	0.6	Parand	27.78	16.6	Up					Up							IPR012946,IPR000490	N1
Aeseve_Ae08g03960	N0.HOG0001796	LBD1		Putative transcription factor AS2-LOB family	N1	69.38	0.9	N22	21.25	8.4	Up					Up	Down	Down					IPR004883	N1
Aeseve_Ae08g03960	N0.HOG0001796	LBD1		Putative transcription factor AS2-LOB family	N1	69.38	0.9	Parand	21.25	27.7	Up					Up	Down	Down					IPR004883	N1
Aeseve_Ae03g32380	N0.HOG0005828			Putative pectinesterase	N1	68.89	2.9	Mimpud	13.33	67.5	Up					Up							IPR011050,IPR012334,IPR033131,IPR000070	N1
Aeseve_Ae03g32380	N0.HOG0005828			Putative pectinesterase	N1	68.89	2.9	Medtru	13.33	27.5	Up					Up							IPR011050,IPR012334,IPR033131,IPR000070	N1
Aeseve_Ae03g32380	N0.HOG0005828			Putative pectinesterase	N1	68.89	2.9	Datglo	13.33	17.8	Up					Up							IPR011050,IPR012334,IPR033131,IPR000070	N1
Aeseve_Ae05g33050	N0.HOG0005828			Putative pectinesterase	N1	68.89	2.9	Mimpud	13.33	67.5	Up					Up							IPR012334,IPR033131,IPR011050,IPR000070	N1
Aeseve_Ae05g33050	N0.HOG0005828			Putative pectinesterase	N1	68.89	2.9	Medtru	13.33	27.5	Up					Up							IPR012334,IPR033131,IPR011050,IPR000070	N1
Aeseve_Ae05g33050	N0.HOG0005828			Putative pectinesterase	N1	68.89	2.9	Datglo	13.33	17.8	Up					Up							IPR012334,IPR033131,IPR011050,IPR000070	N1
Aeseve_Ae05g37050	N0.HOG0006119			Putative cysteamine dioxygenase	N1	68.78	4.7	N22	15.48	10.5	Up					Up	Down	Down			Down		IPR012864,IPR011051,IPR014710	N1
Aeseve_Ae05g37050	N0.HOG0006119			Putative cysteamine dioxygenase	N1	68.78	4.7	Mimpud	15.48	72.1	Up					Up	Down	Down			Down		IPR012864,IPR011051,IPR014710	N1
Aeseve_Ae06g37840	N0.HOG0006119			Putative cysteamine dioxygenase	N1	68.78	4.7	N22	15.48	10.5	Up					Up							IPR011051,IPR014710,IPR012864	N1
Aeseve_Ae06g37840	N0.HOG0006119			Putative cysteamine dioxygenase	N1	68.78	4.7	Mimpud	15.48	72.1	Up					Up							IPR011051,IPR014710,IPR012864	N1
Aeseve_Ae10g00650	N0.HOG0003245			Putative transcription factor STY-LRP1 family	N1	68.75	0		0														IPR007818,IPR006510,IPR006511	N1
Aeseve_Ae06g18930	N0.HOG0005044			Putative kelch-type beta propeller	N1	68.75	0.4	Mimpud	25	46.7	Up					Up							IPR015915	N1
Aeseve_Ae06g18930	N0.HOG0005044			Putative kelch-type beta propeller	N1	68.75	0.4	Medtru	25	24.7	Up					Up							IPR015915	N1
Aeseve_Ae06g18930	N0.HOG0005044			Putative kelch-type beta propeller	N1	68.75	0.4	Arahyp	25	29.1	Up					Up							IPR015915	N1
Aeseve_Ae08g12400	N0.HOG0009550	Phytogb3.1,Phytogb3.2		hypothetical protein	N1	68.75	0.9		0		Up		Up			Up							IPR012292,IPR044203,IPR001486,IPR009050	N1
Aeseve_Ae07g15760	N0.HOG0009550	Phytogb3.1,Phytogb3.2		hypothetical protein	N1	68.75	0.9		0		Up					Up							IPR009050,IPR044203,IPR001486,IPR012292	N1
Aeseve_Ae04g00770	N0.HOG0012260			Putative transcription factor MYB family	N1	68.75	0.4		0		Up				Up	Up							IPR017877,IPR044822	N1
Aeseve_Ae07g00890	N0.HOG0012489	GPA		Putative glucose-1-phosphate adenylyltransferase	N1	68.75	0.1	Medtru	18.75	35							Down	Down					IPR005836,IPR005835,IPR029044,IPR011004,IPR011831	N1
Aeseve_Ae07g00890	N0.HOG0012489	GPA		Putative glucose-1-phosphate adenylyltransferase	N1	68.75	0.1	Aeseve	18.75	11.5							Down	Down					IPR005836,IPR005835,IPR029044,IPR011004,IPR011831	N1
Aeseve_Ae01g22780	N0.HOG0012756	DELLA3	Early signalling		N1	68.75	0.6		0		Up				Up	Up							IPR005202	N1
Aeseve_Ae06g02240	N0.HOG0015436			Putative transcription factor AP2-EREBP family	N1	68.75	0.2	Mimpud	6.25	42.6	Up	Up											IPR001471,IPR036955,IPR016177	N1
Aeseve_Ae05g33860	N0.HOG0002065	SULTR3.5/LjSST1	Nodule Metabolism and Transport	Putative SLC26A/SulP transporter	N1	68.52	1.1	N2	16.67	5.8							Down	Down				Down	IPR001902,IPR011547,IPR036513,IPR030316,IPR002645,IPR018045	N1
Aeseve_Ae03g32970	N0.HOG0002065	SULTR3.5/LjSST1	Nodule Metabolism and Transport	Putative SLC26A/SulP transporter	N1	68.52	1.1	N2	16.67	5.8	Up			Up	Up	Up							IPR036513,IPR001902,IPR030316,IPR002645,IPR011547	N1
Aeseve_Ae05g05760	N0.HOG0005139			hypothetical protein	N1	68.52	5.1	Mimpud	5.56	72.2	Up					Up							IPR025322	N1
Aeseve_Ae05g05760	N0.HOG0005139			hypothetical protein	N1	68.52	5.1	Arahyp	5.56	34.6	Up					Up							IPR025322	N1
Aeseve_Ae09g19230	N0.HOG0005184			Putative transcription factor MYB-HB-like family	N1	68.52	2.2	N22	22.22	11.7	Up					Up	Down	Down					IPR044787,IPR006447,IPR017930,IPR001005,IPR009057	N1
Aeseve_Ae09g19230	N0.HOG0005184			Putative transcription factor MYB-HB-like family	N1	68.52	2.2	Lotjap	22.22	16.1	Up					Up	Down	Down					IPR044787,IPR006447,IPR017930,IPR001005,IPR009057	N1
Aeseve_Ae0014300	N0.HOG0005184			Putative transcription factor MYB-HB-like family	N1	68.52	2.2	N22	22.22	11.7													IPR044787,IPR006447,IPR017930,IPR009057	N1
Aeseve_Ae0014300	N0.HOG0005184			Putative transcription factor MYB-HB-like family	N1	68.52	2.2	Lotjap	22.22	16.1													IPR044787,IPR006447,IPR017930,IPR009057	N1
Aeseve_Ae10g12860	N0.HOG0006884			Putative NTF2-like domain-containing protein	N1	68.52	1.2	Medtru	17.59	41	Up					Up							IPR032710	N1
Aeseve_Ae10g12860	N0.HOG0006884			Putative NTF2-like domain-containing protein	N1	68.52	1.2	Arahyp	17.59	41.2	Up					Up							IPR032710	N1
Aeseve_Ae10g12860	N0.HOG0006884			Putative NTF2-like domain-containing protein	N1	68.52	1.2	Parand	17.59	15.3	Up					Up							IPR032710	N1
Aeseve_Ae10g12850	N0.HOG0006884			Putative NTF2-like domain-containing protein	N1	68.52	1.2	Medtru	17.59	41	Up				Up	Up							IPR032710	N1
Aeseve_Ae10g12850	N0.HOG0006884			Putative NTF2-like domain-containing protein	N1	68.52	1.2	Arahyp	17.59	41.2	Up				Up	Up							IPR032710	N1
Aeseve_Ae10g12850	N0.HOG0006884			Putative NTF2-like domain-containing protein	N1	68.52	1.2	Parand	17.59	15.3	Up				Up	Up							IPR032710	N1
Aeseve_Ae03g23320	N0.HOG0007152			Putative polygalacturonase	N1	68.52	2.9	Mimpud	36.11	58.2	Up					Up	Down	Down		Down			IPR000743,IPR006626,IPR011050,IPR012334	N1
Aeseve_Ae03g23320	N0.HOG0007152			Putative polygalacturonase	N1	68.52	2.9	Medtru	36.11	27.4	Up					Up	Down	Down		Down			IPR000743,IPR006626,IPR011050,IPR012334	N1
Aeseve_Ae03g23320	N0.HOG0007152			Putative polygalacturonase	N1	68.52	2.9	Aeseve	36.11	10.5	Up					Up	Down	Down		Down			IPR000743,IPR006626,IPR011050,IPR012334	N1
Aeseve_Ae03g23320	N0.HOG0007152			Putative polygalacturonase	N1	68.52	2.9	Arahyp	36.11	36.6	Up					Up	Down	Down		Down			IPR000743,IPR006626,IPR011050,IPR012334	N1
Aeseve_Ae03g23320	N0.HOG0007152			Putative polygalacturonase	N1	68.52	2.9	Datglo	36.11	20.3	Up					Up	Down	Down		Down			IPR000743,IPR006626,IPR011050,IPR012334	N1
Aeseve_Ae04g10270	N0.HOG0007152			Putative polygalacturonase	N1	68.52	2.9	Mimpud	36.11	58.2							Down	Down	Down	Down	Down		IPR000743,IPR012334,IPR011050,IPR006626,IPR008011	N1
Aeseve_Ae04g10270	N0.HOG0007152			Putative polygalacturonase	N1	68.52	2.9	Medtru	36.11	27.4							Down	Down	Down	Down	Down		IPR000743,IPR012334,IPR011050,IPR006626,IPR008011	N1
Aeseve_Ae04g10270	N0.HOG0007152			Putative polygalacturonase	N1	68.52	2.9	Aeseve	36.11	10.5							Down	Down	Down	Down	Down		IPR000743,IPR012334,IPR011050,IPR006626,IPR008011	N1
Aeseve_Ae04g10270	N0.HOG0007152			Putative polygalacturonase	N1	68.52	2.9	Arahyp	36.11	36.6							Down	Down	Down	Down	Down		IPR000743,IPR012334,IPR011050,IPR006626,IPR008011	N1
Aeseve_Ae04g10270	N0.HOG0007152			Putative polygalacturonase	N1	68.52	2.9	Datglo	36.11	20.3							Down	Down	Down	Down	Down		IPR000743,IPR012334,IPR011050,IPR006626,IPR008011	N1
Aeseve_Ae04g14930	N0.HOG0007770			hypothetical protein	N1	68.52	1.3	Mimpud	25.93	43.5	Up				Up	Up								N1
Aeseve_Ae04g14930	N0.HOG0007770			hypothetical protein	N1	68.52	1.3	Lotjap	25.93	8.3	Up				Up	Up								N1
Aeseve_Ae04g14930	N0.HOG0007770			hypothetical protein	N1	68.52	1.3	Aeseve	25.93	26	Up				Up	Up								N1
Aeseve_Ae08g23730	N0.HOG0007770			hypothetical protein	N1	68.52	1.3	Mimpud	25.93	43.5														N1
Aeseve_Ae08g23730	N0.HOG0007770			hypothetical protein	N1	68.52	1.3	Lotjap	25.93	8.3														N1
Aeseve_Ae08g23730	N0.HOG0007770			hypothetical protein	N1	68.52	1.3	Aeseve	25.93	26														N1
Aeseve_Ae01g19120	N0.HOG0007770			hypothetical protein	N1	68.52	1.3	Mimpud	25.93	43.5	Up				Up	Up	Down	Down						N1
Aeseve_Ae01g19120	N0.HOG0007770			hypothetical protein	N1	68.52	1.3	Lotjap	25.93	8.3	Up				Up	Up	Down	Down						N1
Aeseve_Ae01g19120	N0.HOG0007770			hypothetical protein	N1	68.52	1.3	Aeseve	25.93	26	Up				Up	Up	Down	Down						N1
Aeseve_Ae03g15300	N0.HOG0009383			Putative potassium channel, voltage-dependent, EAG/ELK/ERG,Putative potassium channel, voltage-dependent, ELK	N1	68.52	1.7	Lupalb	9.26	15.3	Up			Up	Up	Up							IPR000595,IPR014710,IPR018490	N1
Aeseve_Ae03g15300	N0.HOG0009383			Putative potassium channel, voltage-dependent, EAG/ELK/ERG,Putative potassium channel, voltage-dependent, ELK	N1	68.52	1.7	Aeseve	9.26	14.6	Up			Up	Up	Up							IPR000595,IPR014710,IPR018490	N1
Aeseve_Ae10g23820	N0.HOG0009383			Putative potassium channel, voltage-dependent, EAG/ELK/ERG,Putative potassium channel, voltage-dependent, ELK	N1	68.52	1.7	Lupalb	9.26	15.3							Down	Down					IPR005821,IPR000595,IPR014710,IPR018490	N1
Aeseve_Ae10g23820	N0.HOG0009383			Putative potassium channel, voltage-dependent, EAG/ELK/ERG,Putative potassium channel, voltage-dependent, ELK	N1	68.52	1.7	Aeseve	9.26	14.6							Down	Down					IPR005821,IPR000595,IPR014710,IPR018490	N1
Aeseve_Ae03g15260	N0.HOG0009383			Putative potassium channel, voltage-dependent, EAG/ELK/ERG,Putative potassium channel, voltage-dependent, ELK	N1	68.52	1.7	Lupalb	9.26	15.3	Up			Up	Up	Up								N1
Aeseve_Ae03g15260	N0.HOG0009383			Putative potassium channel, voltage-dependent, EAG/ELK/ERG,Putative potassium channel, voltage-dependent, ELK	N1	68.52	1.7	Aeseve	9.26	14.6	Up			Up	Up	Up								N1
Aeseve_Ae05g01950	N0.HOG0009819			Putative AMP-dependent synthetase/ligase, AMP-binding enzyme domain-containing protein	N1	68.52	1	Mimpud	11.11	46.7	Up					Up							IPR000873,IPR020845,IPR042099,IPR025110	N1
Aeseve_Ae03g06950	N0.HOG0012832			hypothetical protein	N1	68.52	1.3		0		Up					Up								N1
Aeseve_Ae05g29640	N0.HOG0001790	MATE57,MATE58		Putative multi antimicrobial extrusion protein	N1	68.12	8.5	Datglo	4.17	22.9	Up				Up	Up							IPR002528	N1
Aeseve_Ae09g22560	N0.HOG0001790	MATE57,MATE58		Putative multi antimicrobial extrusion protein	N1	68.12	8.5	Datglo	4.17	22.9	Up			Up	Up	Up							IPR002528	N1
Aeseve_Ae05g06350	N0.HOG0001790	MATE57,MATE58		Putative multi antimicrobial extrusion protein	N1	68.12	8.5	Datglo	4.17	22.9	Up					Up							IPR002528	N1
Aeseve_Ae05g08870	N0.HOG0001457	APT2		Putative adenine phosphoribosyltransferase	N1	66.67	2.1	Mimpud	2.78	69.2	Up				Up	Up							IPR000836,IPR005764,IPR029057	N1
Aeseve_Ae06g28110	N0.HOG0001599			hypothetical protein	N1	66.67	1.1	N21	14.58	9.7	Up			Up	Up	Up								N1
Aeseve_Ae02g17370	N0.HOG0001599			hypothetical protein	N1	66.67	1.1	N21	14.58	9.7	Up					Up								N1
Aeseve_Ae06g00220	N0.HOG0002274			Putative pleckstrin-like, plant	N1	66.67	1.2	Medtru	5.56	26													IPR040269,IPR008546,IPR013666	N1
Aeseve_Ae02g06950	N0.HOG0002274			Putative pleckstrin-like, plant	N1	66.67	1.2	Medtru	5.56	26													IPR008546,IPR040269,IPR013666	N1
Aeseve_Ae03g32200	N0.HOG0002883			Putative transcription factor C3H family	N1	66.67	3.4		0		Up			Up	Up	Up							IPR000571	N1
Aeseve_Ae05g32870	N0.HOG0002883			Putative transcription factor C3H family	N1	66.67	3.4		0		Up			Up	Up	Up							IPR000571	N1
Aeseve_Ae06g14940	N0.HOG0004722	SEC		Putative CRAL-TRIO lipid binding domain, CRAL/TRIO domain-containing protein	N1	66.67	1.1	Lotjap	14.29	13.8	Up	Up											IPR036273,IPR001251,IPR011074,IPR036865	N1
Aeseve_Ae05g10220	N0.HOG0004865			Putative protein kinase TKL-Gdt family	N1	66.67	1.1	Lupalb	22.22	25.4	Up				Up	Up							IPR000719,IPR001245,IPR010632,IPR011009	N1
Aeseve_Ae05g10220	N0.HOG0004865			Putative protein kinase TKL-Gdt family	N1	66.67	1.1	Medtru	22.22	20.6	Up				Up	Up							IPR000719,IPR001245,IPR010632,IPR011009	N1
Aeseve_Ae05g10220	N0.HOG0004865			Putative protein kinase TKL-Gdt family	N1	66.67	1.1	Datglo	22.22	22.9	Up				Up	Up							IPR000719,IPR001245,IPR010632,IPR011009	N1
Aeseve_Ae03g32300	N0.HOG0006600			Putative leucine-rich repeat-containing, plant-type, leucine-rich repeat domain, L	N1	66.67	2.6	Mimpud	16.67	67.3	Up					Up							IPR032675,IPR013210,IPR001611	N1
Aeseve_Ae03g32300	N0.HOG0006600			Putative leucine-rich repeat-containing, plant-type, leucine-rich repeat domain, L	N1	66.67	2.6	Lupalb	16.67	31.9	Up					Up							IPR032675,IPR013210,IPR001611	N1
Aeseve_Ae03g32300	N0.HOG0006600			Putative leucine-rich repeat-containing, plant-type, leucine-rich repeat domain, L	N1	66.67	2.6	Medtru	16.67	36.2	Up					Up							IPR032675,IPR013210,IPR001611	N1
Aeseve_Ae05g32950	N0.HOG0006600			Putative leucine-rich repeat-containing, plant-type, leucine-rich repeat domain, L	N1	66.67	2.6	Mimpud	16.67	67.3	Up			Up		Up							IPR032675,IPR013210,IPR001611	N1
Aeseve_Ae05g32950	N0.HOG0006600			Putative leucine-rich repeat-containing, plant-type, leucine-rich repeat domain, L	N1	66.67	2.6	Lupalb	16.67	31.9	Up			Up		Up							IPR032675,IPR013210,IPR001611	N1
Aeseve_Ae05g32950	N0.HOG0006600			Putative leucine-rich repeat-containing, plant-type, leucine-rich repeat domain, L	N1	66.67	2.6	Medtru	16.67	36.2	Up			Up		Up							IPR032675,IPR013210,IPR001611	N1
Aeseve_Ae07g01850	N0.HOG0007029	N5,nsLTP49		Putative bifunctional inhibitor/plant lipid transfer protein/seed storage helical	N1	66.67	2.9	Mimpud	23.06	75.4	Up					Up							IPR039265,IPR016140,IPR044741,IPR036312	N1
Aeseve_Ae07g01850	N0.HOG0007029	N5,nsLTP49		Putative bifunctional inhibitor/plant lipid transfer protein/seed storage helical	N1	66.67	2.9	Lupalb	23.06	36.3	Up					Up							IPR039265,IPR016140,IPR044741,IPR036312	N1
Aeseve_Ae07g01850	N0.HOG0007029	N5,nsLTP49		Putative bifunctional inhibitor/plant lipid transfer protein/seed storage helical	N1	66.67	2.9	Medtru	23.06	21.9	Up					Up							IPR039265,IPR016140,IPR044741,IPR036312	N1
Aeseve_Ae07g01850	N0.HOG0007029	N5,nsLTP49		Putative bifunctional inhibitor/plant lipid transfer protein/seed storage helical	N1	66.67	2.9	Datglo	23.06	11.2	Up					Up							IPR039265,IPR016140,IPR044741,IPR036312	N1
Aeseve_Ae06g01920	N0.HOG0007807			hypothetical protein	N1	66.67	2.5		0														IPR025486,IPR022212,IPR032795	N1
Aeseve_Ae02g11380	N0.HOG0007807			hypothetical protein	N1	66.67	2.5		0		Up					Up							IPR022212,IPR025486,IPR032795	N1
Aeseve_Ae03g01940	N0.HOG0008087			Putative transcription factor bHLH family	N1	66.67	0.7		0		Up					Up							IPR036638,IPR011598	N1
Aeseve_Ae04g25340	N0.HOG0008442			Putative QWRF family protein	N1	66.67	1.3		0														IPR007573	N1
Aeseve_Ae10g20110	N0.HOG0008442			Putative QWRF family protein	N1	66.67	1.3		0		Up				Up	Up							IPR007573	N1
Aeseve_Ae01g31280	N0.HOG0008695			Putative oligopeptide transporter, OPT superfamily	N1	66.67	1.3		0		Up					Up							IPR004813,IPR004648	N1
Aeseve_Ae02g09050	N0.HOG0008717			hypothetical protein	N1	66.67	0.8	Mimpud	8.33	70.3														N1
Aeseve_Ae08g05730	N0.HOG0008742			Putative lipopolysaccharide-transporting ATPase,Putative pleiotropic drug resistance protein PDR/CDR	N1	66.67	1.5	Aeseve	22.22	28.4	Up					Up	Down	Down					IPR003439,IPR017871,IPR013525,IPR027417,IPR003593	N1
Aeseve_Ae08g05730	N0.HOG0008742			Putative lipopolysaccharide-transporting ATPase,Putative pleiotropic drug resistance protein PDR/CDR	N1	66.67	1.5	Datglo	22.22	10.5	Up					Up	Down	Down					IPR003439,IPR017871,IPR013525,IPR027417,IPR003593	N1
Aeseve_Ae03g12760	N0.HOG0008742			Putative lipopolysaccharide-transporting ATPase,Putative pleiotropic drug resistance protein PDR/CDR	N1	66.67	1.5	Aeseve	22.22	28.4							Down	Down					IPR013525,IPR003593,IPR003439,IPR017871,IPR027417	N1
Aeseve_Ae03g12760	N0.HOG0008742			Putative lipopolysaccharide-transporting ATPase,Putative pleiotropic drug resistance protein PDR/CDR	N1	66.67	1.5	Datglo	22.22	10.5							Down	Down					IPR013525,IPR003593,IPR003439,IPR017871,IPR027417	N1
Aeseve_Ae03g29170	N0.HOG0008742			Putative lipopolysaccharide-transporting ATPase,Putative pleiotropic drug resistance protein PDR/CDR	N1	66.67	1.5	Aeseve	22.22	28.4							Down	Down					IPR043926,IPR003593,IPR003439,IPR013525,IPR017871,IPR027417	N1
Aeseve_Ae03g29170	N0.HOG0008742			Putative lipopolysaccharide-transporting ATPase,Putative pleiotropic drug resistance protein PDR/CDR	N1	66.67	1.5	Datglo	22.22	10.5							Down	Down					IPR043926,IPR003593,IPR003439,IPR013525,IPR017871,IPR027417	N1
Aeseve_Ae07g10450	N0.HOG0009213	CKX1		Putative cytokinin dehydrogenase	N1	66.67	0.8	Mimpud	16.67	42.7													IPR015345,IPR016167,IPR006094,IPR016170,IPR036318,IPR016166,IPR016169,IPR016164	N1
Aeseve_Ae07g10450	N0.HOG0009213	CKX1		Putative cytokinin dehydrogenase	N1	66.67	0.8	Aeseve	16.67	12.1													IPR015345,IPR016167,IPR006094,IPR016170,IPR036318,IPR016166,IPR016169,IPR016164	N1
Aeseve_Ae08g04970	N0.HOG0009213	CKX1		Putative cytokinin dehydrogenase	N1	66.67	0.8	Mimpud	16.67	42.7							Down	Down					IPR016167,IPR016166,IPR016164,IPR006094,IPR016169,IPR015345,IPR036318,IPR016170	N1
Aeseve_Ae08g04970	N0.HOG0009213	CKX1		Putative cytokinin dehydrogenase	N1	66.67	0.8	Aeseve	16.67	12.1							Down	Down					IPR016167,IPR016166,IPR016164,IPR006094,IPR016169,IPR015345,IPR036318,IPR016170	N1
Aeseve_Ae04g09480	N0.HOG0009418			Putative sodium/sulfate symporter	N1	66.67	1.5		0		Up					Up							IPR030676,IPR001898	N1
Aeseve_Ae09g22930	N0.HOG0011995			Putative alpha-L-fucosidase	N1	66.67	0.5	N22	30.56	6.5							Down				Down	Down	IPR000933,IPR017853,IPR016286	N1
Aeseve_Ae09g22930	N0.HOG0011995			Putative alpha-L-fucosidase	N1	66.67	0.5	Mimpud	30.56	69.8							Down				Down	Down	IPR000933,IPR017853,IPR016286	N1
Aeseve_Ae09g22930	N0.HOG0011995			Putative alpha-L-fucosidase	N1	66.67	0.5	Medtru	30.56	17.5							Down				Down	Down	IPR000933,IPR017853,IPR016286	N1
Aeseve_Ae01g19970	N0.HOG0012751			Putative ABC transporter, P-loop containing nucleoside triphosphate hydrolase,Putative pigment precursor permease, P-loop containing nucleoside triphosphate hydrolase	N1	66.67	0.5	Mimpud	22.22	46.8													IPR027417,IPR003593,IPR017871,IPR043926,IPR003439,IPR013525	N1
Aeseve_Ae01g19970	N0.HOG0012751			Putative ABC transporter, P-loop containing nucleoside triphosphate hydrolase,Putative pigment precursor permease, P-loop containing nucleoside triphosphate hydrolase	N1	66.67	0.5	Lupalb	22.22	11													IPR027417,IPR003593,IPR017871,IPR043926,IPR003439,IPR013525	N1
Aeseve_Ae01g19970	N0.HOG0012751			Putative ABC transporter, P-loop containing nucleoside triphosphate hydrolase,Putative pigment precursor permease, P-loop containing nucleoside triphosphate hydrolase	N1	66.67	0.5	Medtru	22.22	35.2													IPR027417,IPR003593,IPR017871,IPR043926,IPR003439,IPR013525	N1
Aeseve_Ae01g20860	N0.HOG0013407			hypothetical protein	N1	66.67	0.6	Aeseve	11.11	10.9							Down			Down	Down		IPR007065	N1
Aeseve_Ae0017920	N0.HOG0014047			Putative CRAL-TRIO lipid binding domain, CRAL/TRIO domain-containing protein	N1	66.67	0.4	Arahyp	5.56	24.2													IPR036865,IPR044834,IPR001251	N1
Aeseve_Ae02g08020	N0.HOG0014047			Putative CRAL-TRIO lipid binding domain, CRAL/TRIO domain-containing protein	N1	66.67	0.4	Arahyp	5.56	24.2													IPR036865,IPR001251,IPR036273,IPR044834	N1
Aeseve_Ae03g01550	N0.HOG0014158	Prx74		Putative peroxidase	N1	66.67	0.4	Arahyp	11.11	29.3	Up				Up	Up							IPR002016,IPR000823,IPR033905,IPR019793,IPR010255,IPR019794	N1
Aeseve_Ae09g03410	N0.HOG0014516			hypothetical protein	N1	66.67	0.8	Mimpud	27.78	44.9	Up				Up	Up							IPR006502	N1
Aeseve_Ae09g03410	N0.HOG0014516			hypothetical protein	N1	66.67	0.8	Medtru	27.78	27.5	Up				Up	Up							IPR006502	N1
Aeseve_Ae09g03410	N0.HOG0014516			hypothetical protein	N1	66.67	0.8	Arahyp	27.78	14.7	Up				Up	Up							IPR006502	N1
Aeseve_Ae0005060	N0.HOG0015228			Putative S-adenosyl-L-methionine-dependent methyltransferase	N1	66.67	0.5	Lotjap	11.11	13.6	Up	Up			Up									N1
Aeseve_Ae0005040	N0.HOG0015228			Putative S-adenosyl-L-methionine-dependent methyltransferase	N1	66.67	0.5	Lotjap	11.11	13.6	Up				Up									N1
Aeseve_Ae09g17770	N0.HOG0015547			Putative Heat shock protein DnaJ, cysteine-rich	N1	66.67	0.5	Medtru	11.11	21.4	Up	Up		Up	Up	Up							IPR036365,IPR036410,IPR036366,IPR002477	N1
Aeseve_Ae08g24300	N0.HOG0000632	SWEET11,SWEET12		Putative SWEET sugar transporter	N1	66.3	2.8	Mimpud	13.89	53.7	Up		Up	Up	Up	Up							IPR004316	N1
Aeseve_Ae08g24300	N0.HOG0000632	SWEET11,SWEET12		Putative SWEET sugar transporter	N1	66.3	2.8	Lupalb	13.89	26.6	Up		Up	Up	Up	Up							IPR004316	N1
Aeseve_Ae08g24300	N0.HOG0000632	SWEET11,SWEET12		Putative SWEET sugar transporter	N1	66.3	2.8	Medtru	13.89	24.1	Up		Up	Up	Up	Up							IPR004316	N1
Aeseve_Ae05g27690	N0.HOG0000632	SWEET11,SWEET12		Putative SWEET sugar transporter	N1	66.3	2.8	Mimpud	13.89	53.7													IPR004316	N1
Aeseve_Ae05g27690	N0.HOG0000632	SWEET11,SWEET12		Putative SWEET sugar transporter	N1	66.3	2.8	Lupalb	13.89	26.6													IPR004316	N1
Aeseve_Ae05g27690	N0.HOG0000632	SWEET11,SWEET12		Putative SWEET sugar transporter	N1	66.3	2.8	Medtru	13.89	24.1													IPR004316	N1
Aeseve_Ae03g30190	N0.HOG0000632	SWEET11,SWEET12		Putative SWEET sugar transporter	N1	66.3	2.8	Mimpud	13.89	53.7	Up			Up	Up	Up							IPR004316	N1
Aeseve_Ae03g30190	N0.HOG0000632	SWEET11,SWEET12		Putative SWEET sugar transporter	N1	66.3	2.8	Lupalb	13.89	26.6	Up			Up	Up	Up							IPR004316	N1
Aeseve_Ae03g30190	N0.HOG0000632	SWEET11,SWEET12		Putative SWEET sugar transporter	N1	66.3	2.8	Medtru	13.89	24.1	Up			Up	Up	Up							IPR004316	N1
Aeseve_Ae06g29350	N0.HOG0003185			hypothetical protein	N1	65.19	0.8	Arahyp	2.22	43.7	Up		Up	Up									IPR032795	N1
Aeseve_Ae02g18380	N0.HOG0003185			hypothetical protein	N1	65.19	0.8	Arahyp	2.22	43.7													IPR032795	N1
Aeseve_Ae02g10310	N0.HOG0004269			Putative Rab-GTPase-TBC domain-containing protein	N1	64.81	0.2	Arahyp	3.7	39.7	Up					Up							IPR035969,IPR000195	N1
Aeseve_Ae05g25250	N0.HOG0008487			hypothetical protein,Putative transcription factor FAR family	N1	64.81	1.4		0														IPR032795,IPR025486	N1
Aeseve_Ae06g34250	N0.HOG0008487			hypothetical protein,Putative transcription factor FAR family	N1	64.81	1.4		0		Up					Up							IPR032795,IPR025486	N1
Aeseve_Ae09g05340	N0.HOG0004737			Putative xenobiotic-transporting ATPase	N1	64.75	4.1	Mimpud	17.96	80.9													IPR017871,IPR044746,IPR011527,IPR036640,IPR003439,IPR027417,IPR003593,IPR044726	N1
Aeseve_Ae09g05340	N0.HOG0004737			Putative xenobiotic-transporting ATPase	N1	64.75	4.1	Medtru	17.96	69.2													IPR017871,IPR044746,IPR011527,IPR036640,IPR003439,IPR027417,IPR003593,IPR044726	N1
Aeseve_Ae09g05340	N0.HOG0004737			Putative xenobiotic-transporting ATPase	N1	64.75	4.1	Arahyp	17.96	41.1													IPR017871,IPR044746,IPR011527,IPR036640,IPR003439,IPR027417,IPR003593,IPR044726	N1
Aeseve_Ae09g05340	N0.HOG0004737			Putative xenobiotic-transporting ATPase	N1	64.75	4.1	Hiprha	17.96	7.2													IPR017871,IPR044746,IPR011527,IPR036640,IPR003439,IPR027417,IPR003593,IPR044726	N1
Aeseve_Ae09g05350	N0.HOG0004737			Putative xenobiotic-transporting ATPase	N1	64.75	4.1	Mimpud	17.96	80.9	Up				Up								IPR027417,IPR011527,IPR036640,IPR003439,IPR003593,IPR044726,IPR017871,IPR044746	N1
Aeseve_Ae09g05350	N0.HOG0004737			Putative xenobiotic-transporting ATPase	N1	64.75	4.1	Medtru	17.96	69.2	Up				Up								IPR027417,IPR011527,IPR036640,IPR003439,IPR003593,IPR044726,IPR017871,IPR044746	N1
Aeseve_Ae09g05350	N0.HOG0004737			Putative xenobiotic-transporting ATPase	N1	64.75	4.1	Arahyp	17.96	41.1	Up				Up								IPR027417,IPR011527,IPR036640,IPR003439,IPR003593,IPR044726,IPR017871,IPR044746	N1
Aeseve_Ae09g05350	N0.HOG0004737			Putative xenobiotic-transporting ATPase	N1	64.75	4.1	Hiprha	17.96	7.2	Up				Up								IPR027417,IPR011527,IPR036640,IPR003439,IPR003593,IPR044726,IPR017871,IPR044746	N1
Aeseve_Ae09g05330	N0.HOG0004737			Putative xenobiotic-transporting ATPase	N1	64.75	4.1	Mimpud	17.96	80.9	Up				Up								IPR027417,IPR036640,IPR003593,IPR003439,IPR011527,IPR017871,IPR044726,IPR044746	N1
Aeseve_Ae09g05330	N0.HOG0004737			Putative xenobiotic-transporting ATPase	N1	64.75	4.1	Medtru	17.96	69.2	Up				Up								IPR027417,IPR036640,IPR003593,IPR003439,IPR011527,IPR017871,IPR044726,IPR044746	N1
Aeseve_Ae09g05330	N0.HOG0004737			Putative xenobiotic-transporting ATPase	N1	64.75	4.1	Arahyp	17.96	41.1	Up				Up								IPR027417,IPR036640,IPR003593,IPR003439,IPR011527,IPR017871,IPR044726,IPR044746	N1
Aeseve_Ae09g05330	N0.HOG0004737			Putative xenobiotic-transporting ATPase	N1	64.75	4.1	Hiprha	17.96	7.2	Up				Up								IPR027417,IPR036640,IPR003593,IPR003439,IPR011527,IPR017871,IPR044726,IPR044746	N1
Aeseve_Ae01g26740	N0.HOG0002672	CKX2,CKX3	Nodule organogenesis	Putative cytokinin dehydrogenase	N1	64.63	13.1	N1	35	21.3	Up	Up	Up				Down					Down	IPR016166,IPR016164,IPR015345,IPR016167,IPR036318,IPR016170,IPR016169,IPR006094	N1
Aeseve_Ae04g13680	N0.HOG0002672	CKX2,CKX3	Nodule organogenesis	Putative cytokinin dehydrogenase	N1	64.63	13.1	N1	35	21.3	Up			Up	Up								IPR016170,IPR016166,IPR016164,IPR006094,IPR016167,IPR036318,IPR015345,IPR016169	N1
Aeseve_Ae04g13700	N0.HOG0002672	CKX2,CKX3	Nodule organogenesis	Putative cytokinin dehydrogenase	N1	64.63	13.1	N1	35	21.3	Up			Up	Up								IPR016164,IPR016169,IPR036318,IPR016170,IPR016166,IPR016167,IPR006094,IPR015345	N1
Aeseve_Ae04g13720	N0.HOG0002672	CKX2,CKX3	Nodule organogenesis	Putative cytokinin dehydrogenase	N1	64.63	13.1	N1	35	21.3	Up	Up	Up	Up	Up	Up							IPR016169,IPR015345,IPR016166,IPR016164,IPR006094,IPR036318,IPR016167,IPR006093,IPR016170	N1
Aeseve_Ae09g26090	N0.HOG0001916			Putative nuclease S(1)	N1	64.58	0.2	N21	20.83	14.3	Up					Up							IPR003154,IPR008947	N1
Aeseve_Ae09g26090	N0.HOG0001916			Putative nuclease S(1)	N1	64.58	0.2	Mimpud	20.83	44.2	Up					Up							IPR003154,IPR008947	N1
Aeseve_Ae05g36390	N0.HOG0004494				N1	64.58	0.8	Lotjap	4.17	10.2	Up	Up			Up	Up							IPR002156,IPR036397,IPR037056,IPR012337	N1
Aeseve_Ae07g23390	N0.HOG0005618			Putative nepenthesin	N1	64.29	0.4	Lupalb	21.43	24.2							Down	Down					IPR033121,IPR032861,IPR021109,IPR001969,IPR001461,IPR034161,IPR032799	N1
Aeseve_Ae07g23390	N0.HOG0005618			Putative nepenthesin	N1	64.29	0.4	Aeseve	21.43	14.2							Down	Down					IPR033121,IPR032861,IPR021109,IPR001969,IPR001461,IPR034161,IPR032799	N1
Aeseve_Ae03g18120	N0.HOG0001795			Putative transcription factor AS2-LOB family	N1	63.89	4.2	Mimpud	8.33	61.4	Up					Up							IPR004883	N1
Aeseve_Ae07g05660	N0.HOG0002453	MtFER2	Senescence	Ferritin-4	N1	63.89	1.9	Mimpud	11.11	43.5	Up				Up	Up							IPR008331,IPR012347,IPR001519,IPR009078,IPR009040,IPR014034	N1
Aeseve_Ae03g09290	N0.HOG0002453	MtFER2	Senescence	Ferritin-4	N1	63.89	1.9	Mimpud	11.11	43.5	Up				Up								IPR008331,IPR009078,IPR001519,IPR012347,IPR014034,IPR009040	N1
Aeseve_Ae03g13920	N0.HOG0005688			Putative xenobiotic-transporting ATPase	N1	63.89	3.5	N21	25	9.5													IPR011527,IPR039421,IPR003593,IPR017871,IPR003439,IPR036640,IPR027417	N1
Aeseve_Ae03g13920	N0.HOG0005688			Putative xenobiotic-transporting ATPase	N1	63.89	3.5	Arahyp	25	41.5													IPR011527,IPR039421,IPR003593,IPR017871,IPR003439,IPR036640,IPR027417	N1
Aeseve_Ae03g13920	N0.HOG0005688			Putative xenobiotic-transporting ATPase	N1	63.89	3.5	Hiprha	25	16.6													IPR011527,IPR039421,IPR003593,IPR017871,IPR003439,IPR036640,IPR027417	N1
Aeseve_Ae04g24770	N0.HOG0005688			Putative xenobiotic-transporting ATPase	N1	63.89	3.5	N21	25	9.5													IPR011527,IPR036640,IPR003439,IPR003593,IPR039421,IPR017871,IPR027417	N1
Aeseve_Ae04g24770	N0.HOG0005688			Putative xenobiotic-transporting ATPase	N1	63.89	3.5	Arahyp	25	41.5													IPR011527,IPR036640,IPR003439,IPR003593,IPR039421,IPR017871,IPR027417	N1
Aeseve_Ae04g24770	N0.HOG0005688			Putative xenobiotic-transporting ATPase	N1	63.89	3.5	Hiprha	25	16.6													IPR011527,IPR036640,IPR003439,IPR003593,IPR039421,IPR017871,IPR027417	N1
Aeseve_Ae06g18410	N0.HOG0006371	LAT52/POE_11		hypothetical protein	N1	63.89	0.4		0															N1
Aeseve_Ae07g20920	N0.HOG0010837	CLSY-like-3		Putative DNA helicase chromatin remodeling SNF2 family	N1	63.89	0.7		0		Up					Up							IPR014001,IPR044567,IPR001650,IPR038718,IPR027417,IPR000330	N1
Aeseve_Ae06g09530	N0.HOG0004528			Putative protein kinase CAMK-CDPK family	N1	62.96	6	Mimpud	14.81	58.7							Down			Down		Down	IPR000719,IPR011009,IPR008271	N1
Aeseve_Ae06g09530	N0.HOG0004528			Putative protein kinase CAMK-CDPK family	N1	62.96	6	Aeseve	14.81	11.2							Down			Down		Down	IPR000719,IPR011009,IPR008271	N1
Aeseve_Ae06g09530	N0.HOG0004528			Putative protein kinase CAMK-CDPK family	N1	62.96	6	Hiprha	14.81	13.9							Down			Down		Down	IPR000719,IPR011009,IPR008271	N1
Aeseve_Ae09g14710	N0.HOG0004528			Putative protein kinase CAMK-CDPK family	N1	62.96	6	Mimpud	14.81	58.7	Up					Up							IPR008271,IPR000719,IPR017441,IPR011009	N1
Aeseve_Ae09g14710	N0.HOG0004528			Putative protein kinase CAMK-CDPK family	N1	62.96	6	Aeseve	14.81	11.2	Up					Up							IPR008271,IPR000719,IPR017441,IPR011009	N1
Aeseve_Ae09g14710	N0.HOG0004528			Putative protein kinase CAMK-CDPK family	N1	62.96	6	Hiprha	14.81	13.9	Up					Up							IPR008271,IPR000719,IPR017441,IPR011009	N1
Aeseve_Ae08g00840	N0.HOG0005492			Putative transcription factor bHLH family	N1	62.96	1.7	N22	14.81	11.5							Down					Down	IPR011598,IPR024097,IPR036638	N1
Aeseve_Ae08g00840	N0.HOG0005492			Putative transcription factor bHLH family	N1	62.96	1.7	Mimpud	14.81	52.5							Down					Down	IPR011598,IPR024097,IPR036638	N1
Aeseve_Ae08g00840	N0.HOG0005492			Putative transcription factor bHLH family	N1	62.96	1.7	Lupalb	14.81	18.5							Down					Down	IPR011598,IPR024097,IPR036638	N1
Aeseve_Ae04g33520	N0.HOG0005492			Putative transcription factor bHLH family	N1	62.96	1.7	N22	14.81	11.5													IPR011598,IPR036638,IPR024097	N1
Aeseve_Ae04g33520	N0.HOG0005492			Putative transcription factor bHLH family	N1	62.96	1.7	Mimpud	14.81	52.5													IPR011598,IPR036638,IPR024097	N1
Aeseve_Ae04g33520	N0.HOG0005492			Putative transcription factor bHLH family	N1	62.96	1.7	Lupalb	14.81	18.5													IPR011598,IPR036638,IPR024097	N1
Aeseve_Ae06g06120	N0.HOG0008511			Putative transcription factor AP2-EREBP family	N1	62.96	1.6	Mimpud	13.89	65	Up	Up				Up							IPR001471,IPR044808,IPR016177,IPR036955	N1
Aeseve_Ae06g06120	N0.HOG0008511			Putative transcription factor AP2-EREBP family	N1	62.96	1.6	Lotjap	13.89	22.1	Up	Up				Up							IPR001471,IPR044808,IPR016177,IPR036955	N1
Aeseve_Ae06g06120	N0.HOG0008511			Putative transcription factor AP2-EREBP family	N1	62.96	1.6	Datglo	13.89	18.4	Up	Up				Up							IPR001471,IPR044808,IPR016177,IPR036955	N1
Aeseve_Ae04g02250	N0.HOG0007530			Putative nucleophile aminohydrolase	N1	62.78	1.9	Mimpud	13.89	62.2	Up					Up							IPR024286,IPR029055,IPR044828	N1
Aeseve_Ae04g02250	N0.HOG0007530			Putative nucleophile aminohydrolase	N1	62.78	1.9	Medtru	13.89	28.8	Up					Up							IPR024286,IPR029055,IPR044828	N1
Aeseve_Ae01g30280	N0.HOG0007530			Putative nucleophile aminohydrolase	N1	62.78	1.9	Mimpud	13.89	62.2	Up			Up		Up							IPR029055,IPR044828,IPR024286	N1
Aeseve_Ae01g30280	N0.HOG0007530			Putative nucleophile aminohydrolase	N1	62.78	1.9	Medtru	13.89	28.8	Up			Up		Up							IPR029055,IPR044828,IPR024286	N1
Aeseve_Ae01g23840	N0.HOG0006747			putative sucrose-phosphate synthase	N1	62.5	0.4	Aeseve	12.5	9.1							Down	Down					IPR001296,IPR012819,IPR000368,IPR044161,IPR006380,IPR035659	N1
Aeseve_Ae09g03290	N0.HOG0009980			hypothetical protein	N1	62.5	0.9	Medtru	25	21.7	Up	Up		Up	Up	Up							IPR008479,IPR038925	N1
Aeseve_Ae09g03290	N0.HOG0009980			hypothetical protein	N1	62.5	0.9	Parand	25	15.5	Up	Up		Up	Up	Up							IPR008479,IPR038925	N1
Aeseve_Ae08g04110	N0.HOG0013783	EXO70l		Putative exocyst complex component Exo70, cullin repeat-like-containing domain-containing protein	N1	62.5	0.2	Mimpud	12.5	47							Down	Down				Down	IPR016159,IPR004140	N1
Aeseve_Ae08g04110	N0.HOG0013783	EXO70l		Putative exocyst complex component Exo70, cullin repeat-like-containing domain-containing protein	N1	62.5	0.2	Aeseve	12.5	21.1							Down	Down				Down	IPR016159,IPR004140	N1
Aeseve_Ae07g09130	N0.HOG0013783	EXO70l		Putative exocyst complex component Exo70, cullin repeat-like-containing domain-containing protein	N1	62.5	0.2	Mimpud	12.5	47	Up	Up			Up	Up							IPR004140,IPR016159	N1
Aeseve_Ae07g09130	N0.HOG0013783	EXO70l		Putative exocyst complex component Exo70, cullin repeat-like-containing domain-containing protein	N1	62.5	0.2	Aeseve	12.5	21.1	Up	Up			Up	Up							IPR004140,IPR016159	N1
Aeseve_Ae01g25600	N0.HOG0016020	CAPE18		hypothetical protein	N1	62.5	0.9	Aeseve	12.5	16.7							Down	Down		Down	Down		IPR001283,IPR035940,IPR002413,IPR014044,IPR018244	N1
Aeseve_Ae10g15090	N0.HOG0016159			hypothetical protein	N1	62.5	0.5	Mimpud	18.75	48.1							Down	Down					IPR007263	N1
Aeseve_Ae10g15090	N0.HOG0016159			hypothetical protein	N1	62.5	0.5	Aeseve	18.75	18.2							Down	Down					IPR007263	N1
Aeseve_Ae01g01430	N0.HOG0016245	SPK2		Putative transferase, protein kinase RLK-Pelle-LRR-I-1 family	N1	62.5	0.5	Mimpud	25	49.4													IPR000719,IPR017441,IPR011009,IPR008271	N1
Aeseve_Ae01g01430	N0.HOG0016245	SPK2		Putative transferase, protein kinase RLK-Pelle-LRR-I-1 family	N1	62.5	0.5	Lotjap	25	12.4													IPR000719,IPR017441,IPR011009,IPR008271	N1
Aeseve_Ae06g14490	N0.HOG0003159	N21		Putative EamA domain-containing protein	N1	62.22	10.4	Mimpud	33.52	60.6													IPR000620,IPR030184	N1
Aeseve_Ae06g14490	N0.HOG0003159	N21		Putative EamA domain-containing protein	N1	62.22	10.4	Medtru	33.52	33.4													IPR000620,IPR030184	N1
Aeseve_Ae06g14490	N0.HOG0003159	N21		Putative EamA domain-containing protein	N1	62.22	10.4	Arahyp	33.52	39													IPR000620,IPR030184	N1
Aeseve_Ae06g14490	N0.HOG0003159	N21		Putative EamA domain-containing protein	N1	62.22	10.4	Datglo	33.52	27.4													IPR000620,IPR030184	N1
Aeseve_Ae06g14490	N0.HOG0003159	N21		Putative EamA domain-containing protein	N1	62.22	10.4	Parand	33.52	16.4													IPR000620,IPR030184	N1
Aeseve_Ae05g28660	N0.HOG0002153	CBS1,CBS2	Rhizobial infection	hypothetical protein	N1	62.04	2	Lotjap	14.81	14.7	Up				Up								IPR044751	N1
Aeseve_Ae05g28660	N0.HOG0002153	CBS1,CBS2	Rhizobial infection	hypothetical protein	N1	62.04	2	Arahyp	14.81	39.7	Up				Up								IPR044751	N1
Aeseve_Ae05g28660	N0.HOG0002153	CBS1,CBS2	Rhizobial infection	hypothetical protein	N1	62.04	2	Parand	14.81	38.3	Up				Up								IPR044751	N1
Aeseve_Ae05g28630	N0.HOG0002153	CBS1,CBS2	Rhizobial infection	hypothetical protein	N1	62.04	2	Lotjap	14.81	14.7	Up	Up	Up	Up									IPR002550,IPR044751	N1
Aeseve_Ae05g28630	N0.HOG0002153	CBS1,CBS2	Rhizobial infection	hypothetical protein	N1	62.04	2	Arahyp	14.81	39.7	Up	Up	Up	Up									IPR002550,IPR044751	N1
Aeseve_Ae05g28630	N0.HOG0002153	CBS1,CBS2	Rhizobial infection	hypothetical protein	N1	62.04	2	Parand	14.81	38.3	Up	Up	Up	Up									IPR002550,IPR044751	N1
Aeseve_Ae07g18410	N0.HOG0003244	MOT1.1,MOT1.2,MOT1.3,MOT1.5	Nodule Metabolism and Transport	Putative molybdate transporter 1/2,hypothetical protein	N1	62.04	5.5	N2	23.15	7.3							Down					Down	IPR031563	N1
Aeseve_Ae08g13040	N0.HOG0003244	MOT1.1,MOT1.2,MOT1.3,MOT1.5	Nodule Metabolism and Transport	Putative molybdate transporter 1/2,hypothetical protein	N1	62.04	5.5	N2	23.15	7.3	Up				Up	Up							IPR031563	N1
Aeseve_Ae04g29540	N0.HOG0006231			Putative heavy metal-associated domain, HMA	N1	62.04	1.7	Mimpud	12.5	43.3	Up					Up							IPR006121,IPR044594,IPR036163	N1
Aeseve_Ae04g29540	N0.HOG0006231			Putative heavy metal-associated domain, HMA	N1	62.04	1.7	Arahyp	12.5	63.6	Up					Up							IPR006121,IPR044594,IPR036163	N1
Aeseve_Ae06g34070	N0.HOG0007390	AtCYP735A1-like,AtCYP735A2-like		Putative cytochrome P450	N1	62.04	1.6	Medtru	16.67	35.7	Up					Up							IPR001128,IPR036396,IPR002401	N1
Aeseve_Ae06g34070	N0.HOG0007390	AtCYP735A1-like,AtCYP735A2-like		Putative cytochrome P450	N1	62.04	1.6	Parand	16.67	14.1	Up					Up							IPR001128,IPR036396,IPR002401	N1
Aeseve_Ae05g24310	N0.HOG0007390	AtCYP735A1-like,AtCYP735A2-like		Putative cytochrome P450	N1	62.04	1.6	Medtru	16.67	35.7	Up					Up							IPR002401,IPR001128,IPR036396	N1
Aeseve_Ae05g24310	N0.HOG0007390	AtCYP735A1-like,AtCYP735A2-like		Putative cytochrome P450	N1	62.04	1.6	Parand	16.67	14.1	Up					Up							IPR002401,IPR001128,IPR036396	N1
Aeseve_Ae08g08500	N0.HOG0006691				N1	61.9	0.2	N2	52.38	1.3	Up	Up					Down					Down	IPR032710	N1
Aeseve_Ae08g08500	N0.HOG0006691				N1	61.9	0.2	Parand	52.38	40.2	Up	Up					Down					Down	IPR032710	N1
Aeseve_Ae06g07140	N0.HOG0002471			Putative glucose-1-phosphate adenylyltransferase	N1	61.67	3.1	N22	32.08	9.2							Down			Down	Down	Down	IPR005836,IPR029044,IPR011004,IPR011831,IPR005835	N1
Aeseve_Ae06g07140	N0.HOG0002471			Putative glucose-1-phosphate adenylyltransferase	N1	61.67	3.1	Mimpud	32.08	67.2							Down			Down	Down	Down	IPR005836,IPR029044,IPR011004,IPR011831,IPR005835	N1
Aeseve_Ae06g07140	N0.HOG0002471			Putative glucose-1-phosphate adenylyltransferase	N1	61.67	3.1	Medtru	32.08	20.9							Down			Down	Down	Down	IPR005836,IPR029044,IPR011004,IPR011831,IPR005835	N1
Aeseve_Ae04g33580	N0.HOG0002471			Putative glucose-1-phosphate adenylyltransferase	N1	61.67	3.1	N22	32.08	9.2							Down	Down					IPR029044,IPR005836,IPR011831,IPR011004,IPR005835	N1
Aeseve_Ae04g33580	N0.HOG0002471			Putative glucose-1-phosphate adenylyltransferase	N1	61.67	3.1	Mimpud	32.08	67.2							Down	Down					IPR029044,IPR005836,IPR011831,IPR011004,IPR005835	N1
Aeseve_Ae04g33580	N0.HOG0002471			Putative glucose-1-phosphate adenylyltransferase	N1	61.67	3.1	Medtru	32.08	20.9							Down	Down					IPR029044,IPR005836,IPR011831,IPR011004,IPR005835	N1
Aeseve_Ae06g32730	N0.HOG0001048			Putative galacturan 1,4-alpha-galacturonidase	N1	61.51	1.4	Mimpud	12.7	79.2	Up					Up	Down	Down					IPR011050,IPR012334,IPR000743	N1
Aeseve_Ae06g32730	N0.HOG0001048			Putative galacturan 1,4-alpha-galacturonidase	N1	61.51	1.4	Aeseve	12.7	13.2	Up					Up	Down	Down					IPR011050,IPR012334,IPR000743	N1
Aeseve_Ae02g02690	N0.HOG0001048			Putative galacturan 1,4-alpha-galacturonidase	N1	61.51	1.4	Mimpud	12.7	79.2							Down					Down	IPR006626,IPR000743,IPR011050,IPR012334	N1
Aeseve_Ae02g02690	N0.HOG0001048			Putative galacturan 1,4-alpha-galacturonidase	N1	61.51	1.4	Aeseve	12.7	13.2							Down					Down	IPR006626,IPR000743,IPR011050,IPR012334	N1
Aeseve_Ae05g37070	N0.HOG0001820			Putative transcription factor WRKY family	N1	61.11	0.5	Lotjap	27.78	14.8							Down	Down					IPR003657,IPR044810,IPR036576	N1
Aeseve_Ae05g37070	N0.HOG0001820			Putative transcription factor WRKY family	N1	61.11	0.5	Aeseve	27.78	10.7							Down	Down					IPR003657,IPR044810,IPR036576	N1
Aeseve_Ae05g37070	N0.HOG0001820			Putative transcription factor WRKY family	N1	61.11	0.5	Hiprha	27.78	11.5							Down	Down					IPR003657,IPR044810,IPR036576	N1
Aeseve_Ae03g32060	N0.HOG0003144			Putative protein kinase RLK-Pelle-PERK-2 family	N1	61.11	0.9	Mimpud	33.33	44.2							Down				Down	Down	IPR008266,IPR000719,IPR011009,IPR001245	N1
Aeseve_Ae03g32060	N0.HOG0003144			Putative protein kinase RLK-Pelle-PERK-2 family	N1	61.11	0.9	Lupalb	33.33	12.5							Down				Down	Down	IPR008266,IPR000719,IPR011009,IPR001245	N1
Aeseve_Ae03g32060	N0.HOG0003144			Putative protein kinase RLK-Pelle-PERK-2 family	N1	61.11	0.9	Lotjap	33.33	23.4							Down				Down	Down	IPR008266,IPR000719,IPR011009,IPR001245	N1
Aeseve_Ae03g32060	N0.HOG0003144			Putative protein kinase RLK-Pelle-PERK-2 family	N1	61.11	0.9	Aeseve	33.33	11.4							Down				Down	Down	IPR008266,IPR000719,IPR011009,IPR001245	N1
Aeseve_Ae06g02960	N0.HOG0003314			Putative pectate lyase	N1	61.11	0.7	Medtru	11.11	30													IPR011050,IPR012334,IPR002022,IPR018082	N1
Aeseve_Ae06g02960	N0.HOG0003314			Putative pectate lyase	N1	61.11	0.7	Arahyp	11.11	46.3													IPR011050,IPR012334,IPR002022,IPR018082	N1
Aeseve_Ae09g26250	N0.HOG0003468			Putative transcription factor C2C2-CO-like family	N1	61.11	0.5	Medtru	11.11	18.5	Up	Up		Up	Up	Up							IPR000315,IPR010402	N1
Aeseve_Ae05g32180	N0.HOG0003814			Putative polygalacturonase	N1	61.11	0.6	N22	27.78	8.4							Down	Down				Down	IPR011050,IPR000743,IPR012334,IPR006626	N1
Aeseve_Ae05g32180	N0.HOG0003814			Putative polygalacturonase	N1	61.11	0.6	Mimpud	27.78	43.6							Down	Down				Down	IPR011050,IPR000743,IPR012334,IPR006626	N1
Aeseve_Ae01g23040	N0.HOG0007100	ENOD93	Nodule organogenesis	Early nodulin-93	N1	61.11	3.7	Mimpud	20.37	68.8													IPR005050	N1
Aeseve_Ae01g23040	N0.HOG0007100	ENOD93	Nodule organogenesis	Early nodulin-93	N1	61.11	3.7	Lotjap	20.37	22.3													IPR005050	N1
Aeseve_Ae01g23040	N0.HOG0007100	ENOD93	Nodule organogenesis	Early nodulin-93	N1	61.11	3.7	Arahyp	20.37	36.6													IPR005050	N1
Aeseve_Ae01g23030	N0.HOG0007100	ENOD93	Nodule organogenesis	Early nodulin-93	N1	61.11	3.7	Mimpud	20.37	68.8	Up		Up	Up		Up							IPR005050	N1
Aeseve_Ae01g23030	N0.HOG0007100	ENOD93	Nodule organogenesis	Early nodulin-93	N1	61.11	3.7	Lotjap	20.37	22.3	Up		Up	Up		Up							IPR005050	N1
Aeseve_Ae01g23030	N0.HOG0007100	ENOD93	Nodule organogenesis	Early nodulin-93	N1	61.11	3.7	Arahyp	20.37	36.6	Up		Up	Up		Up							IPR005050	N1
Aeseve_Ae05g25990	N0.HOG0007143			Alpha-1,4 glucan phosphorylase L isozyme, chloroplastic/amyloplastic,Putative glycogen phosphorylase	N1	61.11	2.8	Medtru	5.56	26.9													IPR000811,IPR035090,IPR011833	N1
Aeseve_Ae03g03770	N0.HOG0007143			Alpha-1,4 glucan phosphorylase L isozyme, chloroplastic/amyloplastic,Putative glycogen phosphorylase	N1	61.11	2.8	Medtru	5.56	26.9	Up	Up											IPR000811,IPR011833,IPR035090	N1
Aeseve_Ae07g02360	N0.HOG0008214			Putative DNA mismatch repair protein MutS, core	N1	61.11	1.4		0		Up					Up							IPR000432,IPR027417	N1
Aeseve_Ae07g02350	N0.HOG0008214			Putative DNA mismatch repair protein MutS, core	N1	61.11	1.4		0														IPR007696,IPR036187	N1
Aeseve_Ae01g31530	N0.HOG0008345			Putative transcription factor NAM family	N1	61.11	2.1	Lupalb	5.56	23.1													IPR003441,IPR036093	N1
Aeseve_Ae01g05160	N0.HOG0008662			hypothetical protein	N1	61.11	1	Mimpud	11.11	71.2	Up			Up	Up	Up	Down	Down						N1
Aeseve_Ae01g05160	N0.HOG0008662			hypothetical protein	N1	61.11	1	Aeseve	11.11	19.6	Up			Up	Up	Up	Down	Down						N1
Aeseve_Ae05g06990	N0.HOG0008662			hypothetical protein	N1	61.11	1	Mimpud	11.11	71.2														N1
Aeseve_Ae05g06990	N0.HOG0008662			hypothetical protein	N1	61.11	1	Aeseve	11.11	19.6														N1
Aeseve_Ae01g27040	N0.HOG0009010	NF-YA3		Putative transcription factor Hap2/NF-YA family	N1	61.11	0.6	Mimpud	5.56	42.6	Up			Up	Up	Up							IPR001289,IPR018362	N1
Aeseve_Ae01g00490	N0.HOG0009305			Putative major facilitator superfamily domain-containing protein	N1	61.11	2	Mimpud	8.33	66.2							Down			Down	Down	Down	IPR036259	N1
Aeseve_Ae01g00490	N0.HOG0009305			Putative major facilitator superfamily domain-containing protein	N1	61.11	2	Aeseve	8.33	16.8							Down			Down	Down	Down	IPR036259	N1
Aeseve_Ae05g01980	N0.HOG0009305			Putative major facilitator superfamily domain-containing protein	N1	61.11	2	Mimpud	8.33	66.2													IPR036259	N1
Aeseve_Ae05g01980	N0.HOG0009305			Putative major facilitator superfamily domain-containing protein	N1	61.11	2	Aeseve	8.33	16.8													IPR036259	N1
Aeseve_Ae01g12930	N0.HOG0009318			Putative transcription factor WRKY family	N1	61.11	0.8		0		Up					Up							IPR036576,IPR003657,IPR044810	N1
Aeseve_Ae02g02300	N0.HOG0010138			hypothetical protein,Putative IQ motif, EF-hand binding, BAG domain-containing protein	N1	61.11	1.5	N21	27.78	5.1	Up			Up	Up	Up							IPR036533,IPR040400,IPR003103,IPR000048	N1
Aeseve_Ae02g02300	N0.HOG0010138			hypothetical protein,Putative IQ motif, EF-hand binding, BAG domain-containing protein	N1	61.11	1.5	Arahyp	27.78	31.5	Up			Up	Up	Up							IPR036533,IPR040400,IPR003103,IPR000048	N1
Aeseve_Ae03g06650	N0.HOG0010187	SymRK	Early signalling	Putative nodulation receptor kinase RLK-Pelle-LRR-I-1 family	N1	61.11	0.9	N22	19.44	16.5							Down				Down	Down	IPR011009,IPR008271,IPR017441,IPR001245,IPR000719,IPR032675,IPR024788,IPR013210	N1
Aeseve_Ae03g06650	N0.HOG0010187	SymRK	Early signalling	Putative nodulation receptor kinase RLK-Pelle-LRR-I-1 family	N1	61.11	0.9	Lotjap	19.44	12.8							Down				Down	Down	IPR011009,IPR008271,IPR017441,IPR001245,IPR000719,IPR032675,IPR024788,IPR013210	N1
Aeseve_Ae05g01060	N0.HOG0010187	SymRK	Early signalling	Putative nodulation receptor kinase RLK-Pelle-LRR-I-1 family	N1	61.11	0.9	N22	19.44	16.5	Up					Up							IPR000719,IPR024788,IPR011009,IPR001611,IPR008271,IPR001245,IPR032675	N1
Aeseve_Ae05g01060	N0.HOG0010187	SymRK	Early signalling	Putative nodulation receptor kinase RLK-Pelle-LRR-I-1 family	N1	61.11	0.9	Lotjap	19.44	12.8	Up					Up							IPR000719,IPR024788,IPR011009,IPR001611,IPR008271,IPR001245,IPR032675	N1
Aeseve_Ae09g02720	N0.HOG0011253			Putative casparian strip membrane protein	N1	61.11	1		0		Up					Up							IPR006702,IPR006459	N1
Aeseve_Ae05g23330	N0.HOG0011253			Putative casparian strip membrane protein	N1	61.11	1		0															N1
Aeseve_Ae05g28910	N0.HOG0011262			Putative shikimate O-hydroxycinnamoyltransferase	N1	61.11	0.5	Mimpud	5.56	44.4	Up				Up								IPR023213,IPR003480	N1
Aeseve_Ae09g21990	N0.HOG0011262			Putative shikimate O-hydroxycinnamoyltransferase	N1	61.11	0.5	Mimpud	5.56	44.4													IPR023213,IPR003480	N1
Aeseve_Ae03g24990	N0.HOG0011672			Putative geraniol 8-hydroxylase	N1	61.11	0.5	Mimpud	25	44.6	Up	Up		Up	Up	Up							IPR036396,IPR001128,IPR017972,IPR002401	N1
Aeseve_Ae03g24990	N0.HOG0011672			Putative geraniol 8-hydroxylase	N1	61.11	0.5	Arahyp	25	46.4	Up	Up		Up	Up	Up							IPR036396,IPR001128,IPR017972,IPR002401	N1
Aeseve_Ae03g24990	N0.HOG0011672			Putative geraniol 8-hydroxylase	N1	61.11	0.5	Parand	25	15	Up	Up		Up	Up	Up							IPR036396,IPR001128,IPR017972,IPR002401	N1
Aeseve_Ae04g02570	N0.HOG0012263	GS2a,GS2b		Putative glutamine synthetase,Glutamine synthetase leaf isozyme	N1	61.11	0.4	N22	22.22	4							Down	Down					IPR036651,IPR008146,IPR027302,IPR008147,IPR027303,IPR014746	N1
Aeseve_Ae04g02570	N0.HOG0012263	GS2a,GS2b		Putative glutamine synthetase,Glutamine synthetase leaf isozyme	N1	61.11	0.4	Mimpud	22.22	67.9							Down	Down					IPR036651,IPR008146,IPR027302,IPR008147,IPR027303,IPR014746	N1
Aeseve_Ae04g02570	N0.HOG0012263	GS2a,GS2b		Putative glutamine synthetase,Glutamine synthetase leaf isozyme	N1	61.11	0.4	Lupalb	22.22	24.4							Down	Down					IPR036651,IPR008146,IPR027302,IPR008147,IPR027303,IPR014746	N1
Aeseve_Ae04g34600	N0.HOG0012315			Putative tetratricopeptide-like helical domain, pentacotripeptide-repeat region of PROPR	N1	61.11	0.3	N22	27.78	6.2							Down	Down					IPR002885,IPR011990,IPR033443	N1
Aeseve_Ae04g34600	N0.HOG0012315			Putative tetratricopeptide-like helical domain, pentacotripeptide-repeat region of PROPR	N1	61.11	0.3	Medtru	27.78	20.9							Down	Down					IPR002885,IPR011990,IPR033443	N1
Aeseve_Ae05g37260	N0.HOG0012410			Putative peptidase Do	N1	61.11	0.8		0		Up	Up			Up	Up							IPR043504,IPR001478,IPR036034,IPR001940,IPR009003	N1
Aeseve_Ae01g03410	N0.HOG0012722			Putative pectinesterase	N1	61.11	0.4	N22	16.67	8.7	Up				Up								IPR000070,IPR011050,IPR012334,IPR033131	N1
Aeseve_Ae05g08730	N0.HOG0012722			Putative pectinesterase	N1	61.11	0.4	N22	16.67	8.7							Down				Down	Down	IPR033131,IPR000070,IPR011050,IPR012334	N1
Aeseve_Ae03g02000	N0.HOG0012824			hypothetical protein	N1	61.11	0.6	N21	38.89	3.6	Up	Up		Up	Up	Up							IPR037502	N1
Aeseve_Ae03g02000	N0.HOG0012824			hypothetical protein	N1	61.11	0.6	Mimpud	38.89	44.4	Up	Up		Up	Up	Up							IPR037502	N1
Aeseve_Ae03g02000	N0.HOG0012824			hypothetical protein	N1	61.11	0.6	Arahyp	38.89	28.1	Up	Up		Up	Up	Up							IPR037502	N1
Aeseve_Ae06g32500	N0.HOG0013093			Putative cysteine synthase, L-3-cyanoalanine synthase	N1	61.11	0.3		0		Up					Up							IPR005856,IPR005859,IPR036052,IPR031111,IPR001926,IPR001216	N1
Aeseve_Ae01g01330	N0.HOG0013375			Putative vacuolar protein sorting-associated protein Ist1	N1	61.11	0.4	Mimpud	38.89	43.2	Up					Up							IPR005061,IPR042277	N1
Aeseve_Ae01g01330	N0.HOG0013375			Putative vacuolar protein sorting-associated protein Ist1	N1	61.11	0.4	Lupalb	38.89	14.4	Up					Up							IPR005061,IPR042277	N1
Aeseve_Ae01g01330	N0.HOG0013375			Putative vacuolar protein sorting-associated protein Ist1	N1	61.11	0.4	Arahyp	38.89	32	Up					Up							IPR005061,IPR042277	N1
Aeseve_Ae01g01330	N0.HOG0013375			Putative vacuolar protein sorting-associated protein Ist1	N1	61.11	0.4	Parand	38.89	14.9	Up					Up							IPR005061,IPR042277	N1
Aeseve_Ae01g09020	N0.HOG0013397			hypothetical protein	N1	61.11	0.3	Medtru	22.22	21.1	Up	Up		Up	Up	Up								N1
Aeseve_Ae01g09020	N0.HOG0013397			hypothetical protein	N1	61.11	0.3	Hiprha	22.22	6.4	Up	Up		Up	Up	Up								N1
Aeseve_Ae03g28210	N0.HOG0013507			hypothetical protein	N1	61.11	0.9	Medtru	11.11	20.3													IPR010369	N1
Aeseve_Ae03g10250	N0.HOG0013507			hypothetical protein	N1	61.11	0.9	Medtru	11.11	20.3	Up			Up		Up							IPR010369,IPR021182	N1
Aeseve_Ae10g11400	N0.HOG0013966			Putative photosystem II PsbR	N1	61.11	0.5	Mimpud	35.19	45.5	Up				Up								IPR006814	N1
Aeseve_Ae10g11400	N0.HOG0013966			Putative photosystem II PsbR	N1	61.11	0.5	Lupalb	35.19	31.1	Up				Up								IPR006814	N1
Aeseve_Ae10g11400	N0.HOG0013966			Putative photosystem II PsbR	N1	61.11	0.5	Medtru	35.19	33.9	Up				Up								IPR006814	N1
Aeseve_Ae10g11400	N0.HOG0013966			Putative photosystem II PsbR	N1	61.11	0.5	Arahyp	35.19	29.5	Up				Up								IPR006814	N1
Aeseve_Ae03g18070	N0.HOG0014191			hypothetical protein	N1	61.11	1.5	Mimpud	33.33	45.3	Up	Up			Up								IPR038936	N1
Aeseve_Ae03g18070	N0.HOG0014191			hypothetical protein	N1	61.11	1.5	Medtru	33.33	22.5	Up	Up			Up								IPR038936	N1
Aeseve_Ae03g18070	N0.HOG0014191			hypothetical protein	N1	61.11	1.5	Hiprha	33.33	5.4	Up	Up			Up								IPR038936	N1
Aeseve_Ae08g10680	N0.HOG0001880	bHLH1	Nodule organogenesis	Putative transcription factor bHLH family	N1	61.02	32.7	Mimpud	25.93	39	Up	Up				Up							IPR011598,IPR036638	N1
Aeseve_Ae08g10680	N0.HOG0001880	bHLH1	Nodule organogenesis	Putative transcription factor bHLH family	N1	61.02	32.7	Medtru	25.93	18.2	Up	Up				Up							IPR011598,IPR036638	N1
Aeseve_Ae08g10680	N0.HOG0001880	bHLH1	Nodule organogenesis	Putative transcription factor bHLH family	N1	61.02	32.7	Aeseve	25.93	5.7	Up	Up				Up							IPR011598,IPR036638	N1
Aeseve_Ae08g10680	N0.HOG0001880	bHLH1	Nodule organogenesis	Putative transcription factor bHLH family	N1	61.02	32.7	Datglo	25.93	14.9	Up	Up				Up							IPR011598,IPR036638	N1
Aeseve_Ae08g10680	N0.HOG0001880	bHLH1	Nodule organogenesis	Putative transcription factor bHLH family	N1	61.02	32.7	Parand	25.93	17.4	Up	Up				Up							IPR011598,IPR036638	N1
Aeseve_Ae07g18940	N0.HOG0001880	bHLH1	Nodule organogenesis	Putative transcription factor bHLH family	N1	61.02	32.7	Mimpud	25.93	39							Down					Down	IPR011598,IPR036638	N1
Aeseve_Ae07g18940	N0.HOG0001880	bHLH1	Nodule organogenesis	Putative transcription factor bHLH family	N1	61.02	32.7	Medtru	25.93	18.2							Down					Down	IPR011598,IPR036638	N1
Aeseve_Ae07g18940	N0.HOG0001880	bHLH1	Nodule organogenesis	Putative transcription factor bHLH family	N1	61.02	32.7	Aeseve	25.93	5.7							Down					Down	IPR011598,IPR036638	N1
Aeseve_Ae07g18940	N0.HOG0001880	bHLH1	Nodule organogenesis	Putative transcription factor bHLH family	N1	61.02	32.7	Datglo	25.93	14.9							Down					Down	IPR011598,IPR036638	N1
Aeseve_Ae07g18940	N0.HOG0001880	bHLH1	Nodule organogenesis	Putative transcription factor bHLH family	N1	61.02	32.7	Parand	25.93	17.4							Down					Down	IPR011598,IPR036638	N1
Aeseve_Ae06g08440	N0.HOG0001880	bHLH1	Nodule organogenesis	Putative transcription factor bHLH family	N1	61.02	32.7	Mimpud	25.93	39	Up					Up							IPR011598,IPR036638	N1
Aeseve_Ae06g08440	N0.HOG0001880	bHLH1	Nodule organogenesis	Putative transcription factor bHLH family	N1	61.02	32.7	Medtru	25.93	18.2	Up					Up							IPR011598,IPR036638	N1
Aeseve_Ae06g08440	N0.HOG0001880	bHLH1	Nodule organogenesis	Putative transcription factor bHLH family	N1	61.02	32.7	Aeseve	25.93	5.7	Up					Up							IPR011598,IPR036638	N1
Aeseve_Ae06g08440	N0.HOG0001880	bHLH1	Nodule organogenesis	Putative transcription factor bHLH family	N1	61.02	32.7	Datglo	25.93	14.9	Up					Up							IPR011598,IPR036638	N1
Aeseve_Ae06g08440	N0.HOG0001880	bHLH1	Nodule organogenesis	Putative transcription factor bHLH family	N1	61.02	32.7	Parand	25.93	17.4	Up					Up							IPR011598,IPR036638	N1
Aeseve_Ae09g12540	N0.HOG0001880	bHLH1	Nodule organogenesis	Putative transcription factor bHLH family	N1	61.02	32.7	Mimpud	25.93	39							Down	Down					IPR011598,IPR036638	N1
Aeseve_Ae09g12540	N0.HOG0001880	bHLH1	Nodule organogenesis	Putative transcription factor bHLH family	N1	61.02	32.7	Medtru	25.93	18.2							Down	Down					IPR011598,IPR036638	N1
Aeseve_Ae09g12540	N0.HOG0001880	bHLH1	Nodule organogenesis	Putative transcription factor bHLH family	N1	61.02	32.7	Aeseve	25.93	5.7							Down	Down					IPR011598,IPR036638	N1
Aeseve_Ae09g12540	N0.HOG0001880	bHLH1	Nodule organogenesis	Putative transcription factor bHLH family	N1	61.02	32.7	Datglo	25.93	14.9							Down	Down					IPR011598,IPR036638	N1
Aeseve_Ae09g12540	N0.HOG0001880	bHLH1	Nodule organogenesis	Putative transcription factor bHLH family	N1	61.02	32.7	Parand	25.93	17.4							Down	Down					IPR011598,IPR036638	N1
Aeseve_Ae01g01160	N0.HOG0008015	RKD3		Putative transcription factor Nin-like family	N1	60.65	1.2	Arahyp	2.78	54.1	Up					Up							IPR044607,IPR003035	N1
Aeseve_Ae05g03380	N0.HOG0008015	RKD3		Putative transcription factor Nin-like family	N1	60.65	1.2	Arahyp	2.78	54.1	Up					Up							IPR003035,IPR044607	N1
Aeseve_Ae10g13150	N0.HOG0008612			Putative polar-amino-acid-transporting ATPase	N1	60.42	3.4	Mimpud	31.25	45.2													IPR027417,IPR003439,IPR043926,IPR013525,IPR017871,IPR003593	N1
Aeseve_Ae10g13150	N0.HOG0008612			Putative polar-amino-acid-transporting ATPase	N1	60.42	3.4	Lupalb	31.25	24.1													IPR027417,IPR003439,IPR043926,IPR013525,IPR017871,IPR003593	N1
Aeseve_Ae10g13150	N0.HOG0008612			Putative polar-amino-acid-transporting ATPase	N1	60.42	3.4	Medtru	31.25	20.1													IPR027417,IPR003439,IPR043926,IPR013525,IPR017871,IPR003593	N1
Aeseve_Ae08g03280	N0.HOG0010424			Putative transcription factor MYB-HB-like family	N1	60.42	1.4	Lupalb	4.17	34.4	Up					Up							IPR001005,IPR017930,IPR009057	N1
Aeseve_Ae07g12210	N0.HOG0004218	CHIT5a,CHIT5b,NFH1/LjNENA	Early signalling	Putative glycoside hydrolase family 18, catalytic domain, glycoside hydrolase superfamily	N1	60.19	10.2	N7	29.63	3.8							Down	Down				Down	IPR029070,IPR001579,IPR001223,IPR011583,IPR017853	N1
Aeseve_Ae07g12210	N0.HOG0004218	CHIT5a,CHIT5b,NFH1/LjNENA	Early signalling	Putative glycoside hydrolase family 18, catalytic domain, glycoside hydrolase superfamily	N1	60.19	10.2	Parand	29.63	17.9							Down	Down				Down	IPR029070,IPR001579,IPR001223,IPR011583,IPR017853	N1
Aeseve_Ae09g00970	N0.HOG0002435	EFD,EFD2	Nodule organogenesis	Putative transcription factor AP2-EREBP family,transcription factor AP2-EREBP family, MtEFD-related	N1	60	12.2	Mimpud	12.96	59.4	Up				Up	Up							IPR001471,IPR036955,IPR016177	N1
Aeseve_Ae09g00970	N0.HOG0002435	EFD,EFD2	Nodule organogenesis	Putative transcription factor AP2-EREBP family,transcription factor AP2-EREBP family, MtEFD-related	N1	60	12.2	Medtru	12.96	20.2	Up				Up	Up							IPR001471,IPR036955,IPR016177	N1
Aeseve_Ae08g05610	N0.HOG0002435	EFD,EFD2	Nodule organogenesis	Putative transcription factor AP2-EREBP family,transcription factor AP2-EREBP family, MtEFD-related	N1	60	12.2	Mimpud	12.96	59.4													IPR001471,IPR036955,IPR016177	N1
Aeseve_Ae08g05610	N0.HOG0002435	EFD,EFD2	Nodule organogenesis	Putative transcription factor AP2-EREBP family,transcription factor AP2-EREBP family, MtEFD-related	N1	60	12.2	Medtru	12.96	20.2													IPR001471,IPR036955,IPR016177	N1
Aeseve_Ae04g27910	N0.HOG0005369			Putative The fantastic four family protein,hypothetical protein	N1	59.44	3.5	Mimpud	23.89	54							Down			Down	Down		IPR021410	N1
Aeseve_Ae04g27910	N0.HOG0005369			Putative The fantastic four family protein,hypothetical protein	N1	59.44	3.5	Medtru	23.89	44.8							Down			Down	Down		IPR021410	N1
Aeseve_Ae04g27910	N0.HOG0005369			Putative The fantastic four family protein,hypothetical protein	N1	59.44	3.5	Aeseve	23.89	10.3							Down			Down	Down		IPR021410	N1
Aeseve_Ae10g21230	N0.HOG0005369			Putative The fantastic four family protein,hypothetical protein	N1	59.44	3.5	Mimpud	23.89	54	Up					Up	Down			Down	Down		IPR021410	N1
Aeseve_Ae10g21230	N0.HOG0005369			Putative The fantastic four family protein,hypothetical protein	N1	59.44	3.5	Medtru	23.89	44.8	Up					Up	Down			Down	Down		IPR021410	N1
Aeseve_Ae10g21230	N0.HOG0005369			Putative The fantastic four family protein,hypothetical protein	N1	59.44	3.5	Aeseve	23.89	10.3	Up					Up	Down			Down	Down		IPR021410	N1
Aeseve_Ae03g04070	N0.HOG0000561			Putative expansin/Lol pI	N1	59.26	1.5	Mimpud	35.18	64.9	Up					Up							IPR007112,IPR007117,IPR007118,IPR036908,IPR002963,IPR036749,IPR009009	N1
Aeseve_Ae03g04070	N0.HOG0000561			Putative expansin/Lol pI	N1	59.26	1.5	Lupalb	35.18	28.9	Up					Up							IPR007112,IPR007117,IPR007118,IPR036908,IPR002963,IPR036749,IPR009009	N1
Aeseve_Ae03g04070	N0.HOG0000561			Putative expansin/Lol pI	N1	59.26	1.5	Medtru	35.18	34.7	Up					Up							IPR007112,IPR007117,IPR007118,IPR036908,IPR002963,IPR036749,IPR009009	N1
Aeseve_Ae03g04070	N0.HOG0000561			Putative expansin/Lol pI	N1	59.26	1.5	Datglo	35.18	10.1	Up					Up							IPR007112,IPR007117,IPR007118,IPR036908,IPR002963,IPR036749,IPR009009	N1
Aeseve_Ae03g04070	N0.HOG0000561			Putative expansin/Lol pI	N1	59.26	1.5	Hiprha	35.18	17.8	Up					Up							IPR007112,IPR007117,IPR007118,IPR036908,IPR002963,IPR036749,IPR009009	N1
Aeseve_Ae07g22800	N0.HOG0002622			Putative protein kinase RLK-Pelle-LRR-III family	N1	59.26	1	Lotjap	11.11	27.1	Up					Up							IPR000719,IPR032675,IPR001245,IPR013210,IPR017441,IPR011009	N1
Aeseve_Ae07g22800	N0.HOG0002622			Putative protein kinase RLK-Pelle-LRR-III family	N1	59.26	1	Datglo	11.11	22.2	Up					Up							IPR000719,IPR032675,IPR001245,IPR013210,IPR017441,IPR011009	N1
Aeseve_Ae03g10240	N0.HOG0003367	SULTR2.1		Putative SLC26A/SulP transporter	N1	59.26	1	N1	48.15	3.1	Up	Up	Up	Up	Up	Up							IPR036513,IPR001902,IPR011547,IPR002645	N1
Aeseve_Ae03g10180	N0.HOG0003367	SULTR2.1		Putative SLC26A/SulP transporter	N1	59.26	1	N1	48.15	3.1	Up					Up	Down				Down		IPR018045,IPR036513,IPR001902,IPR011547,IPR002645	N1
Aeseve_Ae06g15660	N0.HOG0004204			Putative purine permease, plant	N1	59.26	3.2	Arahyp	11.11	16.8													IPR030182	N1
Aeseve_Ae02g05360	N0.HOG0004582			Putative universal stress protein A	N1	59.26	12.4	Mimpud	20.37	57.6	Up					Up							IPR006016,IPR014729,IPR006015	N1
Aeseve_Ae02g05360	N0.HOG0004582			Putative universal stress protein A	N1	59.26	12.4	Medtru	20.37	22.7	Up					Up							IPR006016,IPR014729,IPR006015	N1
Aeseve_Ae02g05360	N0.HOG0004582			Putative universal stress protein A	N1	59.26	12.4	Arahyp	20.37	39.3	Up					Up							IPR006016,IPR014729,IPR006015	N1
Aeseve_Ae06g05840	N0.HOG0004582			Putative universal stress protein A	N1	59.26	12.4	Mimpud	20.37	57.6													IPR006015,IPR006016,IPR014729	N1
Aeseve_Ae06g05840	N0.HOG0004582			Putative universal stress protein A	N1	59.26	12.4	Medtru	20.37	22.7													IPR006015,IPR006016,IPR014729	N1
Aeseve_Ae06g05840	N0.HOG0004582			Putative universal stress protein A	N1	59.26	12.4	Arahyp	20.37	39.3													IPR006015,IPR006016,IPR014729	N1
Aeseve_Ae03g21430	N0.HOG0004582			Putative universal stress protein A	N1	59.26	12.4	Mimpud	20.37	57.6	Up	Up	Up	Up	Up	Up							IPR006016,IPR006015,IPR014729	N1
Aeseve_Ae03g21430	N0.HOG0004582			Putative universal stress protein A	N1	59.26	12.4	Medtru	20.37	22.7	Up	Up	Up	Up	Up	Up							IPR006016,IPR006015,IPR014729	N1
Aeseve_Ae03g21430	N0.HOG0004582			Putative universal stress protein A	N1	59.26	12.4	Arahyp	20.37	39.3	Up	Up	Up	Up	Up	Up							IPR006016,IPR006015,IPR014729	N1
Aeseve_Ae05g25290	N0.HOG0005384	LAT52/POE_2		hypothetical protein	N1	59.26	1.5	Aeseve	5.56	14.7	Up					Up	Down				Down			N1
Aeseve_Ae06g36200	N0.HOG0005384	LAT52/POE_2		hypothetical protein	N1	59.26	1.5	Aeseve	5.56	14.7														N1
Aeseve_Ae01g26310	N0.HOG0009689			Putative transcription factor C2C2-CO-like family	N1	59.26	0.5	Medtru	11.11	18.5	Up	Up			Up								IPR010402	N1
Aeseve_Ae01g22700	N0.HOG0011032			Putative iron-chelate-transporting ATPase	N1	59.26	1	Mimpud	15.56	74.5													IPR003439,IPR029481,IPR027417,IPR013581,IPR003593,IPR043926,IPR013525,IPR034003	N1
Aeseve_Ae01g22700	N0.HOG0011032			Putative iron-chelate-transporting ATPase	N1	59.26	1	Lupalb	15.56	12.1													IPR003439,IPR029481,IPR027417,IPR013581,IPR003593,IPR043926,IPR013525,IPR034003	N1
Aeseve_Ae08g26040	N0.HOG0009587			hypothetical protein	N1	58.89	1.9	Arahyp	4.44	54.4	Up					Up								N1
Aeseve_Ae03g06690	N0.HOG0002118			Putative transcription factor bHLH family	N1	58.52	25.5	N22	19.44	8.2													IPR036638,IPR011598	N1
Aeseve_Ae03g06690	N0.HOG0002118			Putative transcription factor bHLH family	N1	58.52	25.5	Mimpud	19.44	43													IPR036638,IPR011598	N1
Aeseve_Ae03g06690	N0.HOG0002118			Putative transcription factor bHLH family	N1	58.52	25.5	Datglo	19.44	16.6													IPR036638,IPR011598	N1
Aeseve_Ae05g01120	N0.HOG0002118			Putative transcription factor bHLH family	N1	58.52	25.5	N22	19.44	8.2	Up					Up							IPR036638,IPR011598	N1
Aeseve_Ae05g01120	N0.HOG0002118			Putative transcription factor bHLH family	N1	58.52	25.5	Mimpud	19.44	43	Up					Up							IPR036638,IPR011598	N1
Aeseve_Ae05g01120	N0.HOG0002118			Putative transcription factor bHLH family	N1	58.52	25.5	Datglo	19.44	16.6	Up					Up							IPR036638,IPR011598	N1
Aeseve_Ae08g11330	N0.HOG0002118			Putative transcription factor bHLH family	N1	58.52	25.5	N22	19.44	8.2	Up	Up			Up	Up							IPR036638,IPR011598	N1
Aeseve_Ae08g11330	N0.HOG0002118			Putative transcription factor bHLH family	N1	58.52	25.5	Mimpud	19.44	43	Up	Up			Up	Up							IPR036638,IPR011598	N1
Aeseve_Ae08g11330	N0.HOG0002118			Putative transcription factor bHLH family	N1	58.52	25.5	Datglo	19.44	16.6	Up	Up			Up	Up							IPR036638,IPR011598	N1
Aeseve_Ae07g20000	N0.HOG0002118			Putative transcription factor bHLH family	N1	58.52	25.5	N22	19.44	8.2							Down	Down					IPR036638,IPR011598	N1
Aeseve_Ae07g20000	N0.HOG0002118			Putative transcription factor bHLH family	N1	58.52	25.5	Mimpud	19.44	43							Down	Down					IPR036638,IPR011598	N1
Aeseve_Ae07g20000	N0.HOG0002118			Putative transcription factor bHLH family	N1	58.52	25.5	Datglo	19.44	16.6							Down	Down					IPR036638,IPR011598	N1
Aeseve_Ae09g16620	N0.HOG0000255			Putative ALOG domain-containing protein	N1	58.33	1.7	Arahyp	2.78	38.2	Up					Up							IPR040222,IPR006936	N1
Aeseve_Ae02g10220	N0.HOG0000255			Putative ALOG domain-containing protein	N1	58.33	1.7	Arahyp	2.78	38.2													IPR006936,IPR040222	N1
Aeseve_Ae06g10010	N0.HOG0004637			Putative glucose-6-phosphate 1-epimerase	N1	58.33	0.5	Mimpud	4.17	57.2	Up					Up							IPR025532,IPR011013,IPR014718,IPR008183	N1
Aeseve_Ae02g00330	N0.HOG0006187			Putative chromatin regulator PHD family	N1	58.33	1.8	N21	30.56	6.7	Up					Up								N1
Aeseve_Ae02g00330	N0.HOG0006187			Putative chromatin regulator PHD family	N1	58.33	1.8	Mimpud	30.56	65.4	Up					Up								N1
Aeseve_Ae02g00330	N0.HOG0006187			Putative chromatin regulator PHD family	N1	58.33	1.8	Arahyp	30.56	48.7	Up					Up								N1
Aeseve_Ae05g25080	N0.HOG0007639			Putative transcription factor C2C2-CO-like family	N1	58.33	1.4	Medtru	16.67	18.1													IPR010402,IPR000315	N1
Aeseve_Ae05g25080	N0.HOG0007639			Putative transcription factor C2C2-CO-like family	N1	58.33	1.4	Aeseve	16.67	12.3													IPR010402,IPR000315	N1
Aeseve_Ae06g35850	N0.HOG0007639			Putative transcription factor C2C2-CO-like family	N1	58.33	1.4	Medtru	16.67	18.1	Up				Up		Down	Down					IPR000315,IPR010402	N1
Aeseve_Ae06g35850	N0.HOG0007639			Putative transcription factor C2C2-CO-like family	N1	58.33	1.4	Aeseve	16.67	12.3	Up				Up		Down	Down					IPR000315,IPR010402	N1
Aeseve_Ae02g16630	N0.HOG0009367			Putative carbonic anhydrase	N1	58.33	0.6	Lupalb	22.22	11.4	Up					Up							IPR036398,IPR001148,IPR023561,IPR041891	N1
Aeseve_Ae02g16630	N0.HOG0009367			Putative carbonic anhydrase	N1	58.33	0.6	Parand	22.22	14.6	Up					Up							IPR036398,IPR001148,IPR023561,IPR041891	N1
Aeseve_Ae06g31280	N0.HOG0012471	SCR		Protein SCARECROW	N1	58.33	0.1		0														IPR005202	N1
Aeseve_Ae07g22200	N0.HOG0015857			Putative transcription factor B3-Domain family	N1	58.33	0.1	Mimpud	8.33	59.2													IPR003340,IPR015300,IPR044837	N1
Aeseve_Ae03g28400	N0.HOG0001391	Cbf3,NF-YB12,NF-YB13,NF-YB17,NF-YB8		Putative transcription factor Hap3/NF-YB family	N1	58.15	22.1	N2	29.81	14.2							Down				Down		IPR003956,IPR009072,IPR027113,IPR003958	N1
Aeseve_Ae07g01390	N0.HOG0001391	Cbf3,NF-YB12,NF-YB13,NF-YB17,NF-YB8		Putative transcription factor Hap3/NF-YB family	N1	58.15	22.1	N2	29.81	14.2													IPR003956,IPR003958,IPR009072,IPR027113	N1
Aeseve_Ae01g31320	N0.HOG0001391	Cbf3,NF-YB12,NF-YB13,NF-YB17,NF-YB8		Putative transcription factor Hap3/NF-YB family	N1	58.15	22.1	N2	29.81	14.2													IPR003956,IPR009072,IPR027113,IPR003958	N1
Aeseve_Ae04g00790	N0.HOG0001391	Cbf3,NF-YB12,NF-YB13,NF-YB17,NF-YB8		Putative transcription factor Hap3/NF-YB family	N1	58.15	22.1	N2	29.81	14.2	Up					Up	Down	Down					IPR003956,IPR003958,IPR009072,IPR027113	N1
Aeseve_Ae04g10460	N0.HOG0001295			Putative pectinesterase inhibitor domain, Cell wall/vacuolar inhibitor of fructosidase	N1	57.41	1.4	Mimpud	22.22	51.1	Up				Up	Up	Down	Down					IPR035513,IPR006501	N1
Aeseve_Ae04g10460	N0.HOG0001295			Putative pectinesterase inhibitor domain, Cell wall/vacuolar inhibitor of fructosidase	N1	57.41	1.4	Medtru	22.22	37.1	Up				Up	Up	Down	Down					IPR035513,IPR006501	N1
Aeseve_Ae04g10460	N0.HOG0001295			Putative pectinesterase inhibitor domain, Cell wall/vacuolar inhibitor of fructosidase	N1	57.41	1.4	Aeseve	22.22	19.3	Up				Up	Up	Down	Down					IPR035513,IPR006501	N1
Aeseve_Ae01g28470	N0.HOG0001295			Putative pectinesterase inhibitor domain, Cell wall/vacuolar inhibitor of fructosidase	N1	57.41	1.4	Mimpud	22.22	51.1	Up					Up	Down	Down					IPR006501,IPR034087,IPR035513	N1
Aeseve_Ae01g28470	N0.HOG0001295			Putative pectinesterase inhibitor domain, Cell wall/vacuolar inhibitor of fructosidase	N1	57.41	1.4	Medtru	22.22	37.1	Up					Up	Down	Down					IPR006501,IPR034087,IPR035513	N1
Aeseve_Ae01g28470	N0.HOG0001295			Putative pectinesterase inhibitor domain, Cell wall/vacuolar inhibitor of fructosidase	N1	57.41	1.4	Aeseve	22.22	19.3	Up					Up	Down	Down					IPR006501,IPR034087,IPR035513	N1
Aeseve_Ae06g32240	N0.HOG0001974			Putative PPC domain, AT hook, DNA-binding protein	N1	57.41	2.2	Mimpud	11.11	63.2	Up			Up	Up								IPR039605,IPR005175,IPR017956	N1
Aeseve_Ae06g32240	N0.HOG0001974			Putative PPC domain, AT hook, DNA-binding protein	N1	57.41	2.2	Arahyp	11.11	38	Up			Up	Up								IPR039605,IPR005175,IPR017956	N1
Aeseve_Ae06g32240	N0.HOG0001974			Putative PPC domain, AT hook, DNA-binding protein	N1	57.41	2.2	Hiprha	11.11	11.5	Up			Up	Up								IPR039605,IPR005175,IPR017956	N1
Aeseve_Ae02g03080	N0.HOG0001974			Putative PPC domain, AT hook, DNA-binding protein	N1	57.41	2.2	Mimpud	11.11	63.2	Up	Up											IPR005175,IPR017956,IPR039605	N1
Aeseve_Ae02g03080	N0.HOG0001974			Putative PPC domain, AT hook, DNA-binding protein	N1	57.41	2.2	Arahyp	11.11	38	Up	Up											IPR005175,IPR017956,IPR039605	N1
Aeseve_Ae02g03080	N0.HOG0001974			Putative PPC domain, AT hook, DNA-binding protein	N1	57.41	2.2	Hiprha	11.11	11.5	Up	Up											IPR005175,IPR017956,IPR039605	N1
Aeseve_Ae06g23040	N0.HOG0002588			Putative transcription factor AS2-LOB family	N1	57.41	3.7	Medtru	12.96	35													IPR004883	N1
Aeseve_Ae06g23040	N0.HOG0002588			Putative transcription factor AS2-LOB family	N1	57.41	3.7	Arahyp	12.96	24													IPR004883	N1
Aeseve_Ae05g31870	N0.HOG0002588			Putative transcription factor AS2-LOB family	N1	57.41	3.7	Medtru	12.96	35	Up		Up										IPR004883	N1
Aeseve_Ae05g31870	N0.HOG0002588			Putative transcription factor AS2-LOB family	N1	57.41	3.7	Arahyp	12.96	24	Up		Up										IPR004883	N1
Aeseve_Ae05g07900	N0.HOG0003516	NPF7.8,NPF7.9		Putative proton-dependent oligopeptide transporter family, major facilitator superfamily	N1	57.41	1.1	Mimpud	33.33	39.8	Up			Up	Up	Up							IPR000109,IPR036259	N1
Aeseve_Ae05g07900	N0.HOG0003516	NPF7.8,NPF7.9		Putative proton-dependent oligopeptide transporter family, major facilitator superfamily	N1	57.41	1.1	Medtru	33.33	28.6	Up			Up	Up	Up							IPR000109,IPR036259	N1
Aeseve_Ae05g07900	N0.HOG0003516	NPF7.8,NPF7.9		Putative proton-dependent oligopeptide transporter family, major facilitator superfamily	N1	57.41	1.1	Parand	33.33	16.1	Up			Up	Up	Up							IPR000109,IPR036259	N1
Aeseve_Ae01g04360	N0.HOG0003516	NPF7.8,NPF7.9		Putative proton-dependent oligopeptide transporter family, major facilitator superfamily	N1	57.41	1.1	Mimpud	33.33	39.8	Up			Up	Up								IPR036259,IPR000109	N1
Aeseve_Ae01g04360	N0.HOG0003516	NPF7.8,NPF7.9		Putative proton-dependent oligopeptide transporter family, major facilitator superfamily	N1	57.41	1.1	Medtru	33.33	28.6	Up			Up	Up								IPR036259,IPR000109	N1
Aeseve_Ae01g04360	N0.HOG0003516	NPF7.8,NPF7.9		Putative proton-dependent oligopeptide transporter family, major facilitator superfamily	N1	57.41	1.1	Parand	33.33	16.1	Up			Up	Up								IPR036259,IPR000109	N1
Aeseve_Ae05g05700	N0.HOG0006240			Putative transcription factor Homeodomain-TALE-BEL family	N1	57.41	2.5	Lupalb	9.26	26.7													IPR001356,IPR006563,IPR009057,IPR008422	N1
Aeseve_Ae05g05700	N0.HOG0006240			Putative transcription factor Homeodomain-TALE-BEL family	N1	57.41	2.5	Arahyp	9.26	46.9													IPR001356,IPR006563,IPR009057,IPR008422	N1
Aeseve_Ae04g26880	N0.HOG0006805			Putative xyloglucan:xyloglucosyl transferase	N1	57.41	2.3	N2	25.93	10													IPR013320,IPR010713,IPR000757,IPR008264,IPR016455,IPR044791	N1
Aeseve_Ae10g20470	N0.HOG0006805			Putative xyloglucan:xyloglucosyl transferase	N1	57.41	2.3	N2	25.93	10							Down				Down		IPR016455,IPR010713,IPR000757,IPR044791,IPR013320	N1
Aeseve_Ae01g29520	N0.HOG0007309			Putative mitochondrial carrier protein	N1	57.41	1.7		0		Up					Up							IPR023395,IPR018108,IPR002067	N1
Aeseve_Ae04g11890	N0.HOG0007309			Putative mitochondrial carrier protein	N1	57.41	1.7		0		Up					Up							IPR023395,IPR018108,IPR002067	N1
Aeseve_Ae03g25420	N0.HOG0008098			Putative transcription factor WD40-like family	N1	57.41	1.3	Mimpud	5.56	67.6													IPR008826	N1
Aeseve_Ae03g16490	N0.HOG0008098			Putative transcription factor WD40-like family	N1	57.41	1.3	Mimpud	5.56	67.6	Up				Up	Up							IPR008826	N1
Aeseve_Ae07g19550	N0.HOG0009217			Putative nepenthesin	N1	57.41	1.7	Aeseve	5.56	17.4													IPR021109,IPR001461,IPR032861,IPR032799,IPR033121	N1
Aeseve_Ae08g10940	N0.HOG0009217			Putative nepenthesin	N1	57.41	1.7	Aeseve	5.56	17.4	Up					Up	Down	Down			Down		IPR021109,IPR032799,IPR001461,IPR033121,IPR032861	N1
Aeseve_Ae05g33470	N0.HOG0012255			Putative aminoacyltransferase, E1 ubiquitin-activating enzyme	N1	57.41	0.8	Lotjap	16.67	13.9	Up		Up			Up							IPR017986,IPR013083,IPR001680,IPR003613,IPR016024,IPR015943,IPR036322	N1
Aeseve_Ae05g33470	N0.HOG0012255			Putative aminoacyltransferase, E1 ubiquitin-activating enzyme	N1	57.41	0.8	Arahyp	16.67	40.5	Up		Up			Up							IPR017986,IPR013083,IPR001680,IPR003613,IPR016024,IPR015943,IPR036322	N1
Aeseve_Ae03g32740	N0.HOG0012255			Putative aminoacyltransferase, E1 ubiquitin-activating enzyme	N1	57.41	0.8	Lotjap	16.67	13.9	Up		Up		Up	Up							IPR013083,IPR003613,IPR017986,IPR016024,IPR015943,IPR036322,IPR001680,IPR011989	N1
Aeseve_Ae03g32740	N0.HOG0012255			Putative aminoacyltransferase, E1 ubiquitin-activating enzyme	N1	57.41	0.8	Arahyp	16.67	40.5	Up		Up		Up	Up							IPR013083,IPR003613,IPR017986,IPR016024,IPR015943,IPR036322,IPR001680,IPR011989	N1
Aeseve_Ae04g01370	N0.HOG0013554			Putative ubiquinol oxidase (non-electrogenic)	N1	57.41	0.7		0		Up					Up							IPR002680,IPR038659	N1
Aeseve_Ae07g05410	N0.HOG0001510			Putative transcription factor bHLH family,hypothetical protein	N1	57.3	37.4	N22	10	8.1							Down					Down	IPR036638	N1
Aeseve_Ae07g05410	N0.HOG0001510			Putative transcription factor bHLH family,hypothetical protein	N1	57.3	37.4	Mimpud	10	28.2							Down					Down	IPR036638	N1
Aeseve_Ae07g05410	N0.HOG0001510			Putative transcription factor bHLH family,hypothetical protein	N1	57.3	37.4	Datglo	10	10.4							Down					Down	IPR036638	N1
Aeseve_Ae03g09710	N0.HOG0001510			Putative transcription factor bHLH family,hypothetical protein	N1	57.3	37.4	N22	10	8.1	Up					Up							IPR036638	N1
Aeseve_Ae03g09710	N0.HOG0001510			Putative transcription factor bHLH family,hypothetical protein	N1	57.3	37.4	Mimpud	10	28.2	Up					Up							IPR036638	N1
Aeseve_Ae03g09710	N0.HOG0001510			Putative transcription factor bHLH family,hypothetical protein	N1	57.3	37.4	Datglo	10	10.4	Up					Up							IPR036638	N1
Aeseve_Ae06g30460	N0.HOG0001510			Putative transcription factor bHLH family,hypothetical protein	N1	57.3	37.4	N22	10	8.1														N1
Aeseve_Ae06g30460	N0.HOG0001510			Putative transcription factor bHLH family,hypothetical protein	N1	57.3	37.4	Mimpud	10	28.2														N1
Aeseve_Ae06g30460	N0.HOG0001510			Putative transcription factor bHLH family,hypothetical protein	N1	57.3	37.4	Datglo	10	10.4														N1
Aeseve_Ae02g19180	N0.HOG0001510			Putative transcription factor bHLH family,hypothetical protein	N1	57.3	37.4	N22	10	8.1	Up				Up	Up							IPR036638	N1
Aeseve_Ae02g19180	N0.HOG0001510			Putative transcription factor bHLH family,hypothetical protein	N1	57.3	37.4	Mimpud	10	28.2	Up				Up	Up							IPR036638	N1
Aeseve_Ae02g19180	N0.HOG0001510			Putative transcription factor bHLH family,hypothetical protein	N1	57.3	37.4	Datglo	10	10.4	Up				Up	Up							IPR036638	N1
Aeseve_Ae07g21730	N0.HOG0001510			Putative transcription factor bHLH family,hypothetical protein	N1	57.3	37.4	N22	10	8.1	Up	Up			Up	Up								N1
Aeseve_Ae07g21730	N0.HOG0001510			Putative transcription factor bHLH family,hypothetical protein	N1	57.3	37.4	Mimpud	10	28.2	Up	Up			Up	Up								N1
Aeseve_Ae07g21730	N0.HOG0001510			Putative transcription factor bHLH family,hypothetical protein	N1	57.3	37.4	Datglo	10	10.4	Up	Up			Up	Up								N1
Aeseve_Ae01g13630	N0.HOG0001510			Putative transcription factor bHLH family,hypothetical protein	N1	57.3	37.4	N22	10	8.1	Up				Up	Up								N1
Aeseve_Ae01g13630	N0.HOG0001510			Putative transcription factor bHLH family,hypothetical protein	N1	57.3	37.4	Mimpud	10	28.2	Up				Up	Up								N1
Aeseve_Ae01g13630	N0.HOG0001510			Putative transcription factor bHLH family,hypothetical protein	N1	57.3	37.4	Datglo	10	10.4	Up				Up	Up								N1
Aeseve_Ae09g11750	N0.HOG0001510			Putative transcription factor bHLH family,hypothetical protein	N1	57.3	37.4	N22	10	8.1	Up				Up	Up								N1
Aeseve_Ae09g11750	N0.HOG0001510			Putative transcription factor bHLH family,hypothetical protein	N1	57.3	37.4	Mimpud	10	28.2	Up				Up	Up								N1
Aeseve_Ae09g11750	N0.HOG0001510			Putative transcription factor bHLH family,hypothetical protein	N1	57.3	37.4	Datglo	10	10.4	Up				Up	Up								N1
Aeseve_Ae02g22820	N0.HOG0000116	JKD			N1	56.67	1.4	Aeseve	11.11	8.9							Down	Down			Down	Down	IPR013087,IPR033243,IPR022755,IPR036236	N1
Aeseve_Ae06g02460	N0.HOG0000116	JKD			N1	56.67	1.4	Aeseve	11.11	8.9	Up					Up	Down	Down					IPR036236,IPR013087,IPR033243,IPR022755	N1
Aeseve_Ae05g33220	N0.HOG0007006			Putative RNA-dependent RNA polymerase, eukaryotic-type,Putative RNA-directed RNA polymerase,hypothetical protein	N1	56.67	1.5	Hiprha	3.7	12.6	Up					Up							IPR007855	N1
Aeseve_Ae09g16090	N0.HOG0001532			Putative protein kinase RLK-Pelle-LRR-IV family	N1	56.48	2	N22	27.78	10.6							Down			Down		Down	IPR011009,IPR032675,IPR013210,IPR000719,IPR001245,IPR001611	N1
Aeseve_Ae09g16090	N0.HOG0001532			Putative protein kinase RLK-Pelle-LRR-IV family	N1	56.48	2	Parand	27.78	15.1							Down			Down		Down	IPR011009,IPR032675,IPR013210,IPR000719,IPR001245,IPR001611	N1
Aeseve_Ae05g30300	N0.HOG0001532			Putative protein kinase RLK-Pelle-LRR-IV family	N1	56.48	2	N22	27.78	10.6	Up					Up							IPR013210,IPR032675,IPR000719,IPR011009,IPR001611,IPR001245	N1
Aeseve_Ae05g30300	N0.HOG0001532			Putative protein kinase RLK-Pelle-LRR-IV family	N1	56.48	2	Parand	27.78	15.1	Up					Up							IPR013210,IPR032675,IPR000719,IPR011009,IPR001611,IPR001245	N1
Aeseve_Ae09g17470	N0.HOG0005164			Putative Gnk2-like domain-containing protein	N1	56.48	1.8	Medtru	11.11	33.4	Up					Up							IPR002902,IPR038408	N1
Aeseve_Ae09g17470	N0.HOG0005164			Putative Gnk2-like domain-containing protein	N1	56.48	1.8	Datglo	11.11	19.7	Up					Up							IPR002902,IPR038408	N1
Aeseve_Ae05g02930	N0.HOG0008976	MtnKCBP		Putative minus-end-directed kinesin ATPase	N1	56.48	1.3		0														IPR001752,IPR014352,IPR027417,IPR038185,IPR019748,IPR019749,IPR000857,IPR036961,IPR027640,IPR000299,IPR011993,IPR011254,IPR019821,IPR035963	N1
Aeseve_Ae01g00890	N0.HOG0008976	MtnKCBP		Putative minus-end-directed kinesin ATPase	N1	56.48	1.3		0		Up					Up							IPR036961,IPR001752,IPR011254,IPR011993,IPR038185,IPR019821,IPR027417,IPR000299,IPR027640,IPR000857,IPR019748,IPR019749,IPR035963,IPR014352	N1
Aeseve_Ae04g03710	N0.HOG0009398			Putative protein kinase AGC-RSK-2 family	N1	56.48	2.3	Mimpud	13.89	39.9													IPR000719,IPR011009,IPR008271	N1
Aeseve_Ae04g03710	N0.HOG0009398			Putative protein kinase AGC-RSK-2 family	N1	56.48	2.3	Arahyp	13.89	35													IPR000719,IPR011009,IPR008271	N1
Aeseve_Ae03g27400	N0.HOG0009398			Putative protein kinase AGC-RSK-2 family	N1	56.48	2.3	Mimpud	13.89	39.9	Up			Up	Up	Up							IPR011009,IPR008271,IPR000719	N1
Aeseve_Ae03g27400	N0.HOG0009398			Putative protein kinase AGC-RSK-2 family	N1	56.48	2.3	Arahyp	13.89	35	Up			Up	Up	Up							IPR011009,IPR008271,IPR000719	N1
Aeseve_Ae06g35340	N0.HOG0010802			Putative protein kinase RLK-Pelle-LRR-VII-1 family,Putative transferase, protein kinase RLK-Pelle-LRR-VII-1 family	N1	56.48	0.8		0		Up					Up							IPR011009,IPR001611,IPR017441,IPR032675,IPR013210,IPR003591,IPR000719	N1
Aeseve_Ae01g12180	N0.HOG0006037	SWEET1a,SWEET1b		Putative SWEET sugar transporter	N1	56.3	6	Mimpud	15.56	60.2	Up	Up											IPR004316,IPR018180	N1
Aeseve_Ae01g12180	N0.HOG0006037	SWEET1a,SWEET1b		Putative SWEET sugar transporter	N1	56.3	6	Hiprha	15.56	5.2	Up	Up											IPR004316,IPR018180	N1
Aeseve_Ae08g08640	N0.HOG0006037	SWEET1a,SWEET1b		Putative SWEET sugar transporter	N1	56.3	6	Mimpud	15.56	60.2	Up					Up							IPR018180,IPR004316	N1
Aeseve_Ae08g08640	N0.HOG0006037	SWEET1a,SWEET1b		Putative SWEET sugar transporter	N1	56.3	6	Hiprha	15.56	5.2	Up					Up							IPR018180,IPR004316	N1
Aeseve_Ae09g26430	N0.HOG0007737			Putative transcription factor bZIP family	N1	56.3	1	N22	35.93	11.9							Down				Down	Down	IPR004827,IPR025422	N1
Aeseve_Ae09g26430	N0.HOG0007737			Putative transcription factor bZIP family	N1	56.3	1	Medtru	35.93	32.8							Down				Down	Down	IPR004827,IPR025422	N1
Aeseve_Ae09g26430	N0.HOG0007737			Putative transcription factor bZIP family	N1	56.3	1	Datglo	35.93	11							Down				Down	Down	IPR004827,IPR025422	N1
Aeseve_Ae09g26430	N0.HOG0007737			Putative transcription factor bZIP family	N1	56.3	1	Parand	35.93	16							Down				Down	Down	IPR004827,IPR025422	N1
Aeseve_Ae0008940	N0.HOG0007737			Putative transcription factor bZIP family	N1	56.3	1	N22	35.93	11.9	Up	Up		Up	Up	Up							IPR004827,IPR025422	N1
Aeseve_Ae0008940	N0.HOG0007737			Putative transcription factor bZIP family	N1	56.3	1	Medtru	35.93	32.8	Up	Up		Up	Up	Up							IPR004827,IPR025422	N1
Aeseve_Ae0008940	N0.HOG0007737			Putative transcription factor bZIP family	N1	56.3	1	Datglo	35.93	11	Up	Up		Up	Up	Up							IPR004827,IPR025422	N1
Aeseve_Ae0008940	N0.HOG0007737			Putative transcription factor bZIP family	N1	56.3	1	Parand	35.93	16	Up	Up		Up	Up	Up							IPR004827,IPR025422	N1
Aeseve_Ae03g24260	N0.HOG0003380				N1	56.25	1.2	N21	28.12	3.2	Up					Up							IPR004294	N1
Aeseve_Ae03g24260	N0.HOG0003380				N1	56.25	1.2	Mimpud	28.12	67.8	Up					Up							IPR004294	N1
Aeseve_Ae02g20150	N0.HOG0003599			Putative myeloid leukemia factor	N1	56.25	0.5	Mimpud	29.17	58.4	Up			Up		Up	Down	Down					IPR019376	N1
Aeseve_Ae02g20150	N0.HOG0003599			Putative myeloid leukemia factor	N1	56.25	0.5	Lotjap	29.17	13.5	Up			Up		Up	Down	Down					IPR019376	N1
Aeseve_Ae02g20150	N0.HOG0003599			Putative myeloid leukemia factor	N1	56.25	0.5	Aeseve	29.17	11.2	Up			Up		Up	Down	Down					IPR019376	N1
Aeseve_Ae09g28000	N0.HOG0003876			Putative polar-amino-acid-transporting ATPase	N1	56.25	2.4	Mimpud	16.67	81.9													IPR013525,IPR003439,IPR017871,IPR027417,IPR003593,IPR043926	N1
Aeseve_Ae09g28000	N0.HOG0003876			Putative polar-amino-acid-transporting ATPase	N1	56.25	2.4	Lupalb	16.67	24.4													IPR013525,IPR003439,IPR017871,IPR027417,IPR003593,IPR043926	N1
Aeseve_Ae01g22100	N0.HOG0008330			Putative transcription factor C2C2-Dof family	N1	56.25	0.5	Medtru	12.5	16.4	Up	Up				Up							IPR003851	N1
Aeseve_Ae08g07230	N0.HOG0015512	Prx07		Putative peroxidase	N1	56.25	0.8	N22	21.88	4.3							Down				Down		IPR033905,IPR002016,IPR019794,IPR010255,IPR000823,IPR019793	N1
Aeseve_Ae08g07230	N0.HOG0015512	Prx07		Putative peroxidase	N1	56.25	0.8	Mimpud	21.88	67.2							Down				Down		IPR033905,IPR002016,IPR019794,IPR010255,IPR000823,IPR019793	N1
Aeseve_Ae06g30110	N0.HOG0005680			hypothetical protein	N1	56.02	2.4	N21	16.67	4.6	Up					Up							IPR006702	N1
Aeseve_Ae06g30110	N0.HOG0005680			hypothetical protein	N1	56.02	2.4	Mimpud	16.67	29.6	Up					Up							IPR006702	N1
Aeseve_Ae06g30110	N0.HOG0005680			hypothetical protein	N1	56.02	2.4	Arahyp	16.67	36.6	Up					Up							IPR006702	N1
Aeseve_Ae02g19020	N0.HOG0005680			hypothetical protein	N1	56.02	2.4	N21	16.67	4.6													IPR006702	N1
Aeseve_Ae02g19020	N0.HOG0005680			hypothetical protein	N1	56.02	2.4	Mimpud	16.67	29.6													IPR006702	N1
Aeseve_Ae02g19020	N0.HOG0005680			hypothetical protein	N1	56.02	2.4	Arahyp	16.67	36.6													IPR006702	N1
Aeseve_Ae10g11770	N0.HOG0002610	GA2ox1,GA2ox2		Gibberellin 2-beta-dioxygenase 1,Putative gibberellin 2-beta-dioxygenase	N1	55.56	1.4	N7	36.11	5.7	Up	Up				Up							IPR005123,IPR027443,IPR026992	N1
Aeseve_Ae10g11770	N0.HOG0002610	GA2ox1,GA2ox2		Gibberellin 2-beta-dioxygenase 1,Putative gibberellin 2-beta-dioxygenase	N1	55.56	1.4	Parand	36.11	15.7	Up	Up				Up							IPR005123,IPR027443,IPR026992	N1
Aeseve_Ae03g32900	N0.HOG0002763	YUC2		Putative indole-3-pyruvate monooxygenase	N1	55.56	0.9	N22	33.33	12.9													IPR000960,IPR020946,IPR036188	N1
Aeseve_Ae03g32900	N0.HOG0002763	YUC2		Putative indole-3-pyruvate monooxygenase	N1	55.56	0.9	Mimpud	33.33	42													IPR000960,IPR020946,IPR036188	N1
Aeseve_Ae03g32900	N0.HOG0002763	YUC2		Putative indole-3-pyruvate monooxygenase	N1	55.56	0.9	Parand	33.33	14.7													IPR000960,IPR020946,IPR036188	N1
Aeseve_Ae05g33680	N0.HOG0002763	YUC2		Putative indole-3-pyruvate monooxygenase	N1	55.56	0.9	N22	33.33	12.9							Down			Down	Down	Down	IPR036188,IPR020946	N1
Aeseve_Ae05g33680	N0.HOG0002763	YUC2		Putative indole-3-pyruvate monooxygenase	N1	55.56	0.9	Mimpud	33.33	42							Down			Down	Down	Down	IPR036188,IPR020946	N1
Aeseve_Ae05g33680	N0.HOG0002763	YUC2		Putative indole-3-pyruvate monooxygenase	N1	55.56	0.9	Parand	33.33	14.7							Down			Down	Down	Down	IPR036188,IPR020946	N1
Aeseve_Ae01g28390	N0.HOG0002944	GA2ox6		Putative gibberellin 2-beta-dioxygenase	N1	55.56	1.7	Mimpud	10.18	54.1	Up					Up							IPR005123,IPR026992,IPR027443	N1
Aeseve_Ae01g28390	N0.HOG0002944	GA2ox6		Putative gibberellin 2-beta-dioxygenase	N1	55.56	1.7	Lupalb	10.18	24.1	Up					Up							IPR005123,IPR026992,IPR027443	N1
Aeseve_Ae01g28390	N0.HOG0002944	GA2ox6		Putative gibberellin 2-beta-dioxygenase	N1	55.56	1.7	Arahyp	10.18	37	Up					Up							IPR005123,IPR026992,IPR027443	N1
Aeseve_Ae04g10380	N0.HOG0002944	GA2ox6		Putative gibberellin 2-beta-dioxygenase	N1	55.56	1.7	Mimpud	10.18	54.1													IPR005123,IPR026992,IPR027443	N1
Aeseve_Ae04g10380	N0.HOG0002944	GA2ox6		Putative gibberellin 2-beta-dioxygenase	N1	55.56	1.7	Lupalb	10.18	24.1													IPR005123,IPR026992,IPR027443	N1
Aeseve_Ae04g10380	N0.HOG0002944	GA2ox6		Putative gibberellin 2-beta-dioxygenase	N1	55.56	1.7	Arahyp	10.18	37													IPR005123,IPR026992,IPR027443	N1
Aeseve_Ae01g05350	N0.HOG0003785			Putative protein kinase RLK-Pelle-LRR-III family	N1	55.56	1.8	Aeseve	11.11	10							Down				Down		IPR001611,IPR027417,IPR032675,IPR013210,IPR000719,IPR003591,IPR005225,IPR006689,IPR011009	N1
Aeseve_Ae08g24240	N0.HOG0004534			Putative omega-hydroxypalmitate O-feruloyl transferase	N1	55.56	1.2	Mimpud	16.67	46.7													IPR003480,IPR023213	N1
Aeseve_Ae08g24240	N0.HOG0004534			Putative omega-hydroxypalmitate O-feruloyl transferase	N1	55.56	1.2	Lupalb	16.67	22.5													IPR003480,IPR023213	N1
Aeseve_Ae03g08700	N0.HOG0005098			Putative chlorophyll A-B binding protein	N1	55.56	0.7	Mimpud	22.22	43.8	Up				Up	Up							IPR023329,IPR022796,IPR001344	N1
Aeseve_Ae03g08700	N0.HOG0005098			Putative chlorophyll A-B binding protein	N1	55.56	0.7	Lupalb	22.22	23.9	Up				Up	Up							IPR023329,IPR022796,IPR001344	N1
Aeseve_Ae03g08700	N0.HOG0005098			Putative chlorophyll A-B binding protein	N1	55.56	0.7	Medtru	22.22	16.6	Up				Up	Up							IPR023329,IPR022796,IPR001344	N1
Aeseve_Ae06g35580	N0.HOG0006670			hypothetical protein	N1	55.56	2.2		0		Up			Up	Up	Up								N1
Aeseve_Ae08g02680	N0.HOG0006850			hypothetical protein	N1	55.56	2.7	Medtru	27.78	25	Up					Up								N1
Aeseve_Ae08g02680	N0.HOG0006850			hypothetical protein	N1	55.56	2.7	Arahyp	27.78	38.1	Up					Up								N1
Aeseve_Ae08g02680	N0.HOG0006850			hypothetical protein	N1	55.56	2.7	Datglo	27.78	17.7	Up					Up								N1
Aeseve_Ae07g07490	N0.HOG0006850			hypothetical protein	N1	55.56	2.7	Medtru	27.78	25	Up	Up		Up	Up	Up								N1
Aeseve_Ae07g07490	N0.HOG0006850			hypothetical protein	N1	55.56	2.7	Arahyp	27.78	38.1	Up	Up		Up	Up	Up								N1
Aeseve_Ae07g07490	N0.HOG0006850			hypothetical protein	N1	55.56	2.7	Datglo	27.78	17.7	Up	Up		Up	Up	Up								N1
Aeseve_Ae07g08380	N0.HOG0007032			hypothetical protein	N1	55.56	1.6	Medtru	11.11	28.8	Up					Up							IPR039620	N1
Aeseve_Ae07g08380	N0.HOG0007032			hypothetical protein	N1	55.56	1.6	Aeseve	11.11	18.8	Up					Up							IPR039620	N1
Aeseve_Ae08g03410	N0.HOG0007032			hypothetical protein	N1	55.56	1.6	Medtru	11.11	28.8							Down			Down			IPR039620	N1
Aeseve_Ae08g03410	N0.HOG0007032			hypothetical protein	N1	55.56	1.6	Aeseve	11.11	18.8							Down			Down			IPR039620	N1
Aeseve_Ae07g10140	N0.HOG0008225			Putative transcription factor HSF-type-DNA-binding family	N1	55.56	1.4		0		Up				Up	Up							IPR000232,IPR036388,IPR036390,IPR027725	N1
Aeseve_Ae08g04700	N0.HOG0008225			Putative transcription factor HSF-type-DNA-binding family	N1	55.56	1.4		0		Up	Up			Up	Up							IPR000232,IPR036388,IPR027725,IPR036390	N1
Aeseve_Ae04g00810	N0.HOG0008344			Putative heavy metal-associated domain, HMA	N1	55.56	2	Medtru	16.67	21.8							Down	Down				Down	IPR044577,IPR006121,IPR036163	N1
Aeseve_Ae04g00810	N0.HOG0008344			Putative heavy metal-associated domain, HMA	N1	55.56	2	Aeseve	16.67	14.1							Down	Down				Down	IPR044577,IPR006121,IPR036163	N1
Aeseve_Ae01g31270	N0.HOG0008344			Putative heavy metal-associated domain, HMA	N1	55.56	2	Medtru	16.67	21.8	Up				Up	Up							IPR006121,IPR036163,IPR044577	N1
Aeseve_Ae01g31270	N0.HOG0008344			Putative heavy metal-associated domain, HMA	N1	55.56	2	Aeseve	16.67	14.1	Up				Up	Up							IPR006121,IPR036163,IPR044577	N1
Aeseve_Ae04g34050	N0.HOG0008461			Putative cellulase	N1	55.56	1.2	Lupalb	16.67	20	Up					Up							IPR008928,IPR012341,IPR018221,IPR033126,IPR001701	N1
Aeseve_Ae04g34050	N0.HOG0008461			Putative cellulase	N1	55.56	1.2	Arahyp	16.67	39.6	Up					Up							IPR008928,IPR012341,IPR018221,IPR033126,IPR001701	N1
Aeseve_Ae08g00510	N0.HOG0008461			Putative cellulase	N1	55.56	1.2	Lupalb	16.67	20	Up					Up							IPR001701,IPR008928,IPR033126,IPR012341,IPR018221	N1
Aeseve_Ae08g00510	N0.HOG0008461			Putative cellulase	N1	55.56	1.2	Arahyp	16.67	39.6	Up					Up							IPR001701,IPR008928,IPR033126,IPR012341,IPR018221	N1
Aeseve_Ae01g24490	N0.HOG0008686				N1	55.56	1.1	Mimpud	20.37	70.7	Up					Up							IPR022742,IPR029058	N1
Aeseve_Ae01g24490	N0.HOG0008686				N1	55.56	1.1	Arahyp	20.37	40.9	Up					Up							IPR022742,IPR029058	N1
Aeseve_Ae01g24490	N0.HOG0008686				N1	55.56	1.1	Datglo	20.37	9.9	Up					Up							IPR022742,IPR029058	N1
Aeseve_Ae07g05840	N0.HOG0008737			Putative omega-hydroxypalmitate O-feruloyl transferase	N1	55.56	0.7	Mimpud	27.78	67	Up			Up	Up	Up							IPR023213,IPR003480	N1
Aeseve_Ae07g05840	N0.HOG0008737			Putative omega-hydroxypalmitate O-feruloyl transferase	N1	55.56	0.7	Arahyp	27.78	24.3	Up			Up	Up	Up							IPR023213,IPR003480	N1
Aeseve_Ae07g05840	N0.HOG0008737			Putative omega-hydroxypalmitate O-feruloyl transferase	N1	55.56	0.7	Parand	27.78	16.3	Up			Up	Up	Up							IPR023213,IPR003480	N1
Aeseve_Ae03g09070	N0.HOG0008737			Putative omega-hydroxypalmitate O-feruloyl transferase	N1	55.56	0.7	Mimpud	27.78	67													IPR003480,IPR023213	N1
Aeseve_Ae03g09070	N0.HOG0008737			Putative omega-hydroxypalmitate O-feruloyl transferase	N1	55.56	0.7	Arahyp	27.78	24.3													IPR003480,IPR023213	N1
Aeseve_Ae03g09070	N0.HOG0008737			Putative omega-hydroxypalmitate O-feruloyl transferase	N1	55.56	0.7	Parand	27.78	16.3													IPR003480,IPR023213	N1
Aeseve_Ae05g36550	N0.HOG0009158	NPF5.24		Putative proton-dependent oligopeptide transporter family, major facilitator superfamily	N1	55.56	1.2	Mimpud	30.56	70.1	Up					Up							IPR036259,IPR000109	N1
Aeseve_Ae05g36550	N0.HOG0009158	NPF5.24		Putative proton-dependent oligopeptide transporter family, major facilitator superfamily	N1	55.56	1.2	Medtru	30.56	19.7	Up					Up							IPR036259,IPR000109	N1
Aeseve_Ae05g36550	N0.HOG0009158	NPF5.24		Putative proton-dependent oligopeptide transporter family, major facilitator superfamily	N1	55.56	1.2	Arahyp	30.56	27.1	Up					Up							IPR036259,IPR000109	N1
Aeseve_Ae05g36550	N0.HOG0009158	NPF5.24		Putative proton-dependent oligopeptide transporter family, major facilitator superfamily	N1	55.56	1.2	Parand	30.56	13	Up					Up							IPR036259,IPR000109	N1
Aeseve_Ae04g19310	N0.HOG0010679			Putative beta-N-acetylhexosaminidase	N1	55.56	0.5	N22	38.89	6.1	Up					Up	Down	Down					IPR025705,IPR029018,IPR029019,IPR015883,IPR017853	N1
Aeseve_Ae04g19310	N0.HOG0010679			Putative beta-N-acetylhexosaminidase	N1	55.56	0.5	N15	38.89	0.7	Up					Up	Down	Down					IPR025705,IPR029018,IPR029019,IPR015883,IPR017853	N1
Aeseve_Ae09g21820	N0.HOG0010741			Putative pentatricopeptide	N1	55.56	0.4		0		Up	Up		Up	Up	Up							IPR044646,IPR002885,IPR011990	N1
Aeseve_Ae05g28600	N0.HOG0010741			Putative pentatricopeptide	N1	55.56	0.4		0		Up	Up											IPR044646,IPR011990,IPR002885	N1
Aeseve_Ae07g17040	N0.HOG0010741			Putative pentatricopeptide	N1	55.56	0.4		0		Up	Up		Up	Up	Up							IPR002885,IPR044646,IPR011990	N1
Aeseve_Ae04g28110	N0.HOG0011729			hypothetical protein	N1	55.56	0.4		0		Up	Up											IPR009688	N1
Aeseve_Ae04g28130	N0.HOG0011729			hypothetical protein	N1	55.56	0.4		0		Up	Up			Up								IPR009688	N1
Aeseve_Ae01g08630	N0.HOG0012737			Alpha-glucan phosphorylase, H isozyme	N1	55.56	0.4	Medtru	11.11	20	Up	Up											IPR000811,IPR011833,IPR035090	N1
Aeseve_Ae05g07650	N0.HOG0012985			Putative protein kinase RLK-Pelle-LRR-XI-1 family	N1	55.56	1.1	Mimpud	11.11	45.1													IPR032675,IPR013210,IPR017441,IPR003591,IPR000719,IPR001611,IPR011009,IPR008271	N1
Aeseve_Ae01g20910	N0.HOG0013408			Putative C2 domain, phosphoribosyltransferase	N1	55.56	0.8	Mimpud	16.67	69.2													IPR035892,IPR000008,IPR013583	N1
Aeseve_Ae01g20910	N0.HOG0013408			Putative C2 domain, phosphoribosyltransferase	N1	55.56	0.8	Hiprha	16.67	5.4													IPR035892,IPR000008,IPR013583	N1
Aeseve_Ae09g27630	N0.HOG0014569			hypothetical protein	N1	55.56	0.6		0		Up			Up	Up								IPR006702	N1
Aeseve_Ae05g04740	N0.HOG0000493			hypothetical protein,Putative ATPase, AAA-type, core, AAA-type ATPase domain-containing protein	N1	55.29	2.2	Parand	4.76	59.2	Up					Up							IPR025753,IPR003959,IPR003593,IPR027417,IPR003960	N1
Aeseve_Ae05g05310	N0.HOG0001136			Putative major facilitator, sugar transporter, major facilitator superfamily	N1	54.85	3.4	Parand	6.25	24.6	Up					Up							IPR005828,IPR003663,IPR036259,IPR005829,IPR020846	N1
Aeseve_Ae05g05320	N0.HOG0001136			Putative major facilitator, sugar transporter, major facilitator superfamily	N1	54.85	3.4	Parand	6.25	24.6	Up		Up	Up	Up	Up							IPR005829,IPR003663,IPR036259,IPR005828,IPR020846	N1
Aeseve_Ae03g22210	N0.HOG0000952	SEN1-like	Bacterial maturation	Putative Ccc1 family protein	N1	54.81	6.6	N1	41.85	9.2	Up	Up	Up	Up	Up	Up							IPR008217	N1
Aeseve_Ae03g22190	N0.HOG0000952	SEN1-like	Bacterial maturation	Putative Ccc1 family protein	N1	54.81	6.6	N1	41.85	9.2							Down					Down	IPR008217	N1
Aeseve_Ae01g30660	N0.HOG0004669	DCT		Putative voltage-dependent anion channel	N1	54.63	9.4	Lupalb	15.74	10.1	Up					Up							IPR038665,IPR004695,IPR030183	N1
Aeseve_Ae01g30660	N0.HOG0004669	DCT		Putative voltage-dependent anion channel	N1	54.63	9.4	Medtru	15.74	24.6	Up					Up							IPR038665,IPR004695,IPR030183	N1
Aeseve_Ae01g30660	N0.HOG0004669	DCT		Putative voltage-dependent anion channel	N1	54.63	9.4	Aeseve	15.74	16.9	Up					Up							IPR038665,IPR004695,IPR030183	N1
Aeseve_Ae01g30660	N0.HOG0004669	DCT		Putative voltage-dependent anion channel	N1	54.63	9.4	Parand	15.74	28.9	Up					Up							IPR038665,IPR004695,IPR030183	N1
Aeseve_Ae04g27390	N0.HOG0004669	DCT		Putative voltage-dependent anion channel	N1	54.63	9.4	Lupalb	15.74	10.1	Up					Up							IPR004695,IPR038665,IPR030183	N1
Aeseve_Ae04g27390	N0.HOG0004669	DCT		Putative voltage-dependent anion channel	N1	54.63	9.4	Medtru	15.74	24.6	Up					Up							IPR004695,IPR038665,IPR030183	N1
Aeseve_Ae04g27390	N0.HOG0004669	DCT		Putative voltage-dependent anion channel	N1	54.63	9.4	Aeseve	15.74	16.9	Up					Up							IPR004695,IPR038665,IPR030183	N1
Aeseve_Ae04g27390	N0.HOG0004669	DCT		Putative voltage-dependent anion channel	N1	54.63	9.4	Parand	15.74	28.9	Up					Up							IPR004695,IPR038665,IPR030183	N1
Aeseve_Ae07g07160	N0.HOG0004669	DCT		Putative voltage-dependent anion channel	N1	54.63	9.4	Lupalb	15.74	10.1							Down					Down	IPR004695,IPR030183,IPR038665	N1
Aeseve_Ae07g07160	N0.HOG0004669	DCT		Putative voltage-dependent anion channel	N1	54.63	9.4	Medtru	15.74	24.6							Down					Down	IPR004695,IPR030183,IPR038665	N1
Aeseve_Ae07g07160	N0.HOG0004669	DCT		Putative voltage-dependent anion channel	N1	54.63	9.4	Aeseve	15.74	16.9							Down					Down	IPR004695,IPR030183,IPR038665	N1
Aeseve_Ae07g07160	N0.HOG0004669	DCT		Putative voltage-dependent anion channel	N1	54.63	9.4	Parand	15.74	28.9							Down					Down	IPR004695,IPR030183,IPR038665	N1
Aeseve_Ae08g02300	N0.HOG0004669	DCT		Putative voltage-dependent anion channel	N1	54.63	9.4	Lupalb	15.74	10.1	Up	Up		Up	Up								IPR038665,IPR030183,IPR004695	N1
Aeseve_Ae08g02300	N0.HOG0004669	DCT		Putative voltage-dependent anion channel	N1	54.63	9.4	Medtru	15.74	24.6	Up	Up		Up	Up								IPR038665,IPR030183,IPR004695	N1
Aeseve_Ae08g02300	N0.HOG0004669	DCT		Putative voltage-dependent anion channel	N1	54.63	9.4	Aeseve	15.74	16.9	Up	Up		Up	Up								IPR038665,IPR030183,IPR004695	N1
Aeseve_Ae08g02300	N0.HOG0004669	DCT		Putative voltage-dependent anion channel	N1	54.63	9.4	Parand	15.74	28.9	Up	Up		Up	Up								IPR038665,IPR030183,IPR004695	N1
Aeseve_Ae01g07900	N0.HOG0007758			Putative indole-3-acetate O-methyltransferase	N1	54.63	1.3	N22	19.44	11.2	Up					Up	Down			Down	Down		IPR005299,IPR029063,IPR042086	N1
Aeseve_Ae07g01940	N0.HOG0007758			Putative indole-3-acetate O-methyltransferase	N1	54.63	1.3	N22	19.44	11.2							Down					Down	IPR005299,IPR042086,IPR029063	N1
Aeseve_Ae06g25720	N0.HOG0008209			Putative transcription factor bHLH family	N1	54.44	0.7	Mimpud	6.67	77.2	Up			Up		Up							IPR011598,IPR036638,IPR031066	N1
Aeseve_Ae06g34540	N0.HOG0010379			hypothetical protein	N1	54.44	0.9	Mimpud	24.44	70.7	Up		Up											N1
Aeseve_Ae06g34540	N0.HOG0010379			hypothetical protein	N1	54.44	0.9	Lupalb	24.44	22.7	Up		Up											N1
Aeseve_Ae06g34540	N0.HOG0010379			hypothetical protein	N1	54.44	0.9	Lotjap	24.44	13.4	Up		Up											N1
Aeseve_Ae06g34540	N0.HOG0010379			hypothetical protein	N1	54.44	0.9	Arahyp	24.44	54.3	Up		Up											N1
Aeseve_Ae09g08880	N0.HOG0000119				N1	54.17	10	N22	16.67	16.4	Up				Up								IPR013087,IPR036236	N1
Aeseve_Ae09g08880	N0.HOG0000119				N1	54.17	10	Mimpud	16.67	59.9	Up				Up								IPR013087,IPR036236	N1
Aeseve_Ae09g08880	N0.HOG0000119				N1	54.17	10	Medtru	16.67	16.3	Up				Up								IPR013087,IPR036236	N1
Aeseve_Ae06g08190	N0.HOG0000119				N1	54.17	10	N22	16.67	16.4	Up					Up							IPR022755,IPR013087,IPR036236	N1
Aeseve_Ae06g08190	N0.HOG0000119				N1	54.17	10	Mimpud	16.67	59.9	Up					Up							IPR022755,IPR013087,IPR036236	N1
Aeseve_Ae06g08190	N0.HOG0000119				N1	54.17	10	Medtru	16.67	16.3	Up					Up							IPR022755,IPR013087,IPR036236	N1
Aeseve_Ae06g05670	N0.HOG0000119				N1	54.17	10	N22	16.67	16.4	Up	Up											IPR013087,IPR036236	N1
Aeseve_Ae06g05670	N0.HOG0000119				N1	54.17	10	Mimpud	16.67	59.9	Up	Up											IPR013087,IPR036236	N1
Aeseve_Ae06g05670	N0.HOG0000119				N1	54.17	10	Medtru	16.67	16.3	Up	Up											IPR013087,IPR036236	N1
Aeseve_Ae02g05510	N0.HOG0000119				N1	54.17	10	N22	16.67	16.4							Down					Down	IPR013087,IPR036236	N1
Aeseve_Ae02g05510	N0.HOG0000119				N1	54.17	10	Mimpud	16.67	59.9							Down					Down	IPR013087,IPR036236	N1
Aeseve_Ae02g05510	N0.HOG0000119				N1	54.17	10	Medtru	16.67	16.3							Down					Down	IPR013087,IPR036236	N1
Aeseve_Ae06g29080	N0.HOG0003207			Putative calcium/proton exchanger	N1	54.17	5.8	Lupalb	14.58	18.7	Up		Up	Up	Up	Up							IPR004798,IPR004837,IPR004713	N1
Aeseve_Ae06g29080	N0.HOG0003207			Putative calcium/proton exchanger	N1	54.17	5.8	Medtru	14.58	32.5	Up		Up	Up	Up	Up							IPR004798,IPR004837,IPR004713	N1
Aeseve_Ae06g29080	N0.HOG0003207			Putative calcium/proton exchanger	N1	54.17	5.8	Arahyp	14.58	39.2	Up		Up	Up	Up	Up							IPR004798,IPR004837,IPR004713	N1
Aeseve_Ae02g18210	N0.HOG0003207			Putative calcium/proton exchanger	N1	54.17	5.8	Lupalb	14.58	18.7	Up			Up	Up	Up							IPR004713,IPR004798,IPR004837	N1
Aeseve_Ae02g18210	N0.HOG0003207			Putative calcium/proton exchanger	N1	54.17	5.8	Medtru	14.58	32.5	Up			Up	Up	Up							IPR004713,IPR004798,IPR004837	N1
Aeseve_Ae02g18210	N0.HOG0003207			Putative calcium/proton exchanger	N1	54.17	5.8	Arahyp	14.58	39.2	Up			Up	Up	Up							IPR004713,IPR004798,IPR004837	N1
Aeseve_Ae07g20970	N0.HOG0003207			Putative calcium/proton exchanger	N1	54.17	5.8	Lupalb	14.58	18.7	Up			Up	Up	Up							IPR004837,IPR004713,IPR004798	N1
Aeseve_Ae07g20970	N0.HOG0003207			Putative calcium/proton exchanger	N1	54.17	5.8	Medtru	14.58	32.5	Up			Up	Up	Up							IPR004837,IPR004713,IPR004798	N1
Aeseve_Ae07g20970	N0.HOG0003207			Putative calcium/proton exchanger	N1	54.17	5.8	Arahyp	14.58	39.2	Up			Up	Up	Up							IPR004837,IPR004713,IPR004798	N1
Aeseve_Ae0000480	N0.HOG0010067			hypothetical protein	N1	54.17	1.8	Mimpud	4.17	56.5	Up	Up				Up								N1
Aeseve_Ae01g25870	N0.HOG0010067			hypothetical protein	N1	54.17	1.8	Mimpud	4.17	56.5														N1
Aeseve_Ae05g36220	N0.HOG0011281	KinG1		Putative protein kinase RLK-Pelle-URK-2 family	N1	54.17	1.1	N22	18.75	6.4							Down					Down	IPR001841,IPR008271,IPR000719,IPR013083,IPR011009	N1
Aeseve_Ae08g08580	N0.HOG0008561	GmSACPD-C	Defense	Putative stearoyl-[acyl-carrier-protein] 9-desaturase	N1	54.07	1	N2	24.07	3.2							Down	Down				Down	IPR005067,IPR009078,IPR012348	N1
Aeseve_Ae08g02610	N0.HOG0002470			Putative glucose-1-phosphate adenylyltransferase	N1	53.7	1	Datglo	11.11	9.5	Up	Up				Up							IPR005836,IPR029044,IPR011831,IPR005835,IPR011004	N1
Aeseve_Ae07g07380	N0.HOG0002470			Putative glucose-1-phosphate adenylyltransferase	N1	53.7	1	Datglo	11.11	9.5													IPR011004,IPR005835,IPR005836,IPR011831,IPR029044	N1
Aeseve_Ae08g10160	N0.HOG0003368	SULTR2.2,SULTR2.2b		Putative SLC26A/SulP transporter	N1	53.7	0.4	Mimpud	35.19	43.8	Up					Up							IPR018045,IPR001902,IPR011547,IPR036513,IPR002645	N1
Aeseve_Ae08g10160	N0.HOG0003368	SULTR2.2,SULTR2.2b		Putative SLC26A/SulP transporter	N1	53.7	0.4	Lupalb	35.19	29.1	Up					Up							IPR018045,IPR001902,IPR011547,IPR036513,IPR002645	N1
Aeseve_Ae08g10160	N0.HOG0003368	SULTR2.2,SULTR2.2b		Putative SLC26A/SulP transporter	N1	53.7	0.4	Medtru	35.19	32.1	Up					Up							IPR018045,IPR001902,IPR011547,IPR036513,IPR002645	N1
Aeseve_Ae08g10160	N0.HOG0003368	SULTR2.2,SULTR2.2b		Putative SLC26A/SulP transporter	N1	53.7	0.4	Arahyp	35.19	28.6	Up					Up							IPR018045,IPR001902,IPR011547,IPR036513,IPR002645	N1
Aeseve_Ae05g34390	N0.HOG0003387	LjnsRING	Rhizobial infection	Putative aminoacyltransferase, E1 ubiquitin-activating enzyme	N1	53.7	7.2	Mimpud	13.7	69.2	Up					Up							IPR008913,IPR017921,IPR001841,IPR039512,IPR012312,IPR037274,IPR037275,IPR013083	N1
Aeseve_Ae05g34390	N0.HOG0003387	LjnsRING	Rhizobial infection	Putative aminoacyltransferase, E1 ubiquitin-activating enzyme	N1	53.7	7.2	Medtru	13.7	22.8	Up					Up							IPR008913,IPR017921,IPR001841,IPR039512,IPR012312,IPR037274,IPR037275,IPR013083	N1
Aeseve_Ae05g34390	N0.HOG0003387	LjnsRING	Rhizobial infection	Putative aminoacyltransferase, E1 ubiquitin-activating enzyme	N1	53.7	7.2	Parand	13.7	45.1	Up					Up							IPR008913,IPR017921,IPR001841,IPR039512,IPR012312,IPR037274,IPR037275,IPR013083	N1
Aeseve_Ae03g33380	N0.HOG0003387	LjnsRING	Rhizobial infection	Putative aminoacyltransferase, E1 ubiquitin-activating enzyme	N1	53.7	7.2	Mimpud	13.7	69.2	Up					Up							IPR001841,IPR008913,IPR037275,IPR017921,IPR012312,IPR037274,IPR013083,IPR039512	N1
Aeseve_Ae03g33380	N0.HOG0003387	LjnsRING	Rhizobial infection	Putative aminoacyltransferase, E1 ubiquitin-activating enzyme	N1	53.7	7.2	Medtru	13.7	22.8	Up					Up							IPR001841,IPR008913,IPR037275,IPR017921,IPR012312,IPR037274,IPR013083,IPR039512	N1
Aeseve_Ae03g33380	N0.HOG0003387	LjnsRING	Rhizobial infection	Putative aminoacyltransferase, E1 ubiquitin-activating enzyme	N1	53.7	7.2	Parand	13.7	45.1	Up					Up							IPR001841,IPR008913,IPR037275,IPR017921,IPR012312,IPR037274,IPR013083,IPR039512	N1
Aeseve_Ae09g23580	N0.HOG0003572			Putative protein kinase WNK-NRBP family	N1	53.7	10.1	N22	14.81	6.3							Down				Down	Down	IPR000719,IPR011009,IPR008271,IPR024678	N1
Aeseve_Ae09g23580	N0.HOG0003572			Putative protein kinase WNK-NRBP family	N1	53.7	10.1	Medtru	14.81	28.6							Down				Down	Down	IPR000719,IPR011009,IPR008271,IPR024678	N1
Aeseve_Ae06g09000	N0.HOG0003572			Putative protein kinase WNK-NRBP family	N1	53.7	10.1	N22	14.81	6.3	Up					Up							IPR008271,IPR011009,IPR000719,IPR024678	N1
Aeseve_Ae06g09000	N0.HOG0003572			Putative protein kinase WNK-NRBP family	N1	53.7	10.1	Medtru	14.81	28.6	Up					Up							IPR008271,IPR011009,IPR000719,IPR024678	N1
Aeseve_Ae01g05450	N0.HOG0005327			Putative protein kinase RLK-Pelle-LRR-III family	N1	53.7	0.6		0														IPR001611,IPR011009,IPR032675,IPR000719	N1
Aeseve_Ae01g29310	N0.HOG0006433			Putative Zf-FLZ domain-containing protein	N1	53.7	2.8	N22	13.89	10.4	Up			Up			Down	Down					IPR007650	N1
Aeseve_Ae01g29310	N0.HOG0006433			Putative Zf-FLZ domain-containing protein	N1	53.7	2.8	Mimpud	13.89	59	Up			Up			Down	Down					IPR007650	N1
Aeseve_Ae04g11570	N0.HOG0006433			Putative Zf-FLZ domain-containing protein	N1	53.7	2.8	N22	13.89	10.4													IPR007650	N1
Aeseve_Ae04g11570	N0.HOG0006433			Putative Zf-FLZ domain-containing protein	N1	53.7	2.8	Mimpud	13.89	59													IPR007650	N1
Aeseve_Ae04g05380	N0.HOG0006440			Triose phosphate/phosphate translocator,Putative triose phosphate/phosphoenolpyruvate translocator, sugar phosphate transporter	N1	53.7	3.9	N22	20.37	15.8	Up				Up		Down	Down					IPR004853,IPR004696	N1
Aeseve_Ae04g05380	N0.HOG0006440			Triose phosphate/phosphate translocator,Putative triose phosphate/phosphoenolpyruvate translocator, sugar phosphate transporter	N1	53.7	3.9	Medtru	20.37	35.8	Up				Up		Down	Down					IPR004853,IPR004696	N1
Aeseve_Ae03g01310	N0.HOG0006440			Triose phosphate/phosphate translocator,Putative triose phosphate/phosphoenolpyruvate translocator, sugar phosphate transporter	N1	53.7	3.9	N22	20.37	15.8													IPR004696,IPR004853	N1
Aeseve_Ae03g01310	N0.HOG0006440			Triose phosphate/phosphate translocator,Putative triose phosphate/phosphoenolpyruvate translocator, sugar phosphate transporter	N1	53.7	3.9	Medtru	20.37	35.8													IPR004696,IPR004853	N1
Aeseve_Ae02g04820	N0.HOG0006440			Triose phosphate/phosphate translocator,Putative triose phosphate/phosphoenolpyruvate translocator, sugar phosphate transporter	N1	53.7	3.9	N22	20.37	15.8							Down			Down	Down	Down	IPR004696,IPR004853	N1
Aeseve_Ae02g04820	N0.HOG0006440			Triose phosphate/phosphate translocator,Putative triose phosphate/phosphoenolpyruvate translocator, sugar phosphate transporter	N1	53.7	3.9	Medtru	20.37	35.8							Down			Down	Down	Down	IPR004696,IPR004853	N1
Aeseve_Ae01g27210	N0.HOG0007526			Putative DENN domain-containing protein	N1	53.7	1.4		0		Up					Up							IPR005113,IPR001194,IPR037516,IPR036291,IPR043153	N1
Aeseve_Ae04g14370	N0.HOG0007526			Putative DENN domain-containing protein	N1	53.7	1.4		0		Up					Up							IPR043153,IPR001194,IPR005113,IPR037516	N1
Aeseve_Ae08g06550	N0.HOG0007571	NPF5.1		Putative proton-dependent oligopeptide transporter family, major facilitator superfamily	N1	53.7	3.2	Mimpud	36.11	60.2	Up		Up	Up	Up	Up							IPR036259,IPR000109,IPR044739	N1
Aeseve_Ae08g06550	N0.HOG0007571	NPF5.1		Putative proton-dependent oligopeptide transporter family, major facilitator superfamily	N1	53.7	3.2	Medtru	36.11	13.7	Up		Up	Up	Up	Up							IPR036259,IPR000109,IPR044739	N1
Aeseve_Ae08g06550	N0.HOG0007571	NPF5.1		Putative proton-dependent oligopeptide transporter family, major facilitator superfamily	N1	53.7	3.2	Arahyp	36.11	38.4	Up		Up	Up	Up	Up							IPR036259,IPR000109,IPR044739	N1
Aeseve_Ae08g06550	N0.HOG0007571	NPF5.1		Putative proton-dependent oligopeptide transporter family, major facilitator superfamily	N1	53.7	3.2	Parand	36.11	15.4	Up		Up	Up	Up	Up							IPR036259,IPR000109,IPR044739	N1
Aeseve_Ae03g09860	N0.HOG0007571	NPF5.1		Putative proton-dependent oligopeptide transporter family, major facilitator superfamily	N1	53.7	3.2	Mimpud	36.11	60.2													IPR036259,IPR044739,IPR000109	N1
Aeseve_Ae03g09860	N0.HOG0007571	NPF5.1		Putative proton-dependent oligopeptide transporter family, major facilitator superfamily	N1	53.7	3.2	Medtru	36.11	13.7													IPR036259,IPR044739,IPR000109	N1
Aeseve_Ae03g09860	N0.HOG0007571	NPF5.1		Putative proton-dependent oligopeptide transporter family, major facilitator superfamily	N1	53.7	3.2	Arahyp	36.11	38.4													IPR036259,IPR044739,IPR000109	N1
Aeseve_Ae03g09860	N0.HOG0007571	NPF5.1		Putative proton-dependent oligopeptide transporter family, major facilitator superfamily	N1	53.7	3.2	Parand	36.11	15.4													IPR036259,IPR044739,IPR000109	N1
Aeseve_Ae10g09270	N0.HOG0012644	nsLTP5		Putative plant lipid transfer protein/Par allergen	N1	53.7	1	Mimpud	33.33	42.1													IPR016140,IPR000528,IPR036312	N1
Aeseve_Ae10g09270	N0.HOG0012644	nsLTP5		Putative plant lipid transfer protein/Par allergen	N1	53.7	1	Lupalb	33.33	11.7													IPR016140,IPR000528,IPR036312	N1
Aeseve_Ae10g09270	N0.HOG0012644	nsLTP5		Putative plant lipid transfer protein/Par allergen	N1	53.7	1	Medtru	33.33	16.7													IPR016140,IPR000528,IPR036312	N1
Aeseve_Ae03g16610	N0.HOG0001405			Putative crocetin glucosyltransferase	N1	53.33	23.6	Mimpud	24.2	29.7	Up					Up							IPR002213,IPR035595	N1
Aeseve_Ae03g16610	N0.HOG0001405			Putative crocetin glucosyltransferase	N1	53.33	23.6	Medtru	24.2	37.2	Up					Up							IPR002213,IPR035595	N1
Aeseve_Ae03g16610	N0.HOG0001405			Putative crocetin glucosyltransferase	N1	53.33	23.6	Arahyp	24.2	33.6	Up					Up							IPR002213,IPR035595	N1
Aeseve_Ae03g16610	N0.HOG0001405			Putative crocetin glucosyltransferase	N1	53.33	23.6	Datglo	24.2	32.5	Up					Up							IPR002213,IPR035595	N1
Aeseve_Ae03g16610	N0.HOG0001405			Putative crocetin glucosyltransferase	N1	53.33	23.6	Parand	24.2	36.4	Up					Up							IPR002213,IPR035595	N1
Aeseve_Ae03g25370	N0.HOG0001405			Putative crocetin glucosyltransferase	N1	53.33	23.6	Mimpud	24.2	29.7													IPR002213	N1
Aeseve_Ae03g25370	N0.HOG0001405			Putative crocetin glucosyltransferase	N1	53.33	23.6	Medtru	24.2	37.2													IPR002213	N1
Aeseve_Ae03g25370	N0.HOG0001405			Putative crocetin glucosyltransferase	N1	53.33	23.6	Arahyp	24.2	33.6													IPR002213	N1
Aeseve_Ae03g25370	N0.HOG0001405			Putative crocetin glucosyltransferase	N1	53.33	23.6	Datglo	24.2	32.5													IPR002213	N1
Aeseve_Ae03g25370	N0.HOG0001405			Putative crocetin glucosyltransferase	N1	53.33	23.6	Parand	24.2	36.4													IPR002213	N1
Aeseve_Ae03g25380	N0.HOG0001405			Putative crocetin glucosyltransferase	N1	53.33	23.6	Mimpud	24.2	29.7													IPR002213,IPR035595	N1
Aeseve_Ae03g25380	N0.HOG0001405			Putative crocetin glucosyltransferase	N1	53.33	23.6	Medtru	24.2	37.2													IPR002213,IPR035595	N1
Aeseve_Ae03g25380	N0.HOG0001405			Putative crocetin glucosyltransferase	N1	53.33	23.6	Arahyp	24.2	33.6													IPR002213,IPR035595	N1
Aeseve_Ae03g25380	N0.HOG0001405			Putative crocetin glucosyltransferase	N1	53.33	23.6	Datglo	24.2	32.5													IPR002213,IPR035595	N1
Aeseve_Ae03g25380	N0.HOG0001405			Putative crocetin glucosyltransferase	N1	53.33	23.6	Parand	24.2	36.4													IPR002213,IPR035595	N1
Aeseve_Ae03g25360	N0.HOG0001405			Putative crocetin glucosyltransferase	N1	53.33	23.6	Mimpud	24.2	29.7													IPR002213,IPR035595	N1
Aeseve_Ae03g25360	N0.HOG0001405			Putative crocetin glucosyltransferase	N1	53.33	23.6	Medtru	24.2	37.2													IPR002213,IPR035595	N1
Aeseve_Ae03g25360	N0.HOG0001405			Putative crocetin glucosyltransferase	N1	53.33	23.6	Arahyp	24.2	33.6													IPR002213,IPR035595	N1
Aeseve_Ae03g25360	N0.HOG0001405			Putative crocetin glucosyltransferase	N1	53.33	23.6	Datglo	24.2	32.5													IPR002213,IPR035595	N1
Aeseve_Ae03g25360	N0.HOG0001405			Putative crocetin glucosyltransferase	N1	53.33	23.6	Parand	24.2	36.4													IPR002213,IPR035595	N1
Aeseve_Ae03g25350	N0.HOG0001405			Putative crocetin glucosyltransferase	N1	53.33	23.6	Mimpud	24.2	29.7													IPR035595,IPR002213	N1
Aeseve_Ae03g25350	N0.HOG0001405			Putative crocetin glucosyltransferase	N1	53.33	23.6	Medtru	24.2	37.2													IPR035595,IPR002213	N1
Aeseve_Ae03g25350	N0.HOG0001405			Putative crocetin glucosyltransferase	N1	53.33	23.6	Arahyp	24.2	33.6													IPR035595,IPR002213	N1
Aeseve_Ae03g25350	N0.HOG0001405			Putative crocetin glucosyltransferase	N1	53.33	23.6	Datglo	24.2	32.5													IPR035595,IPR002213	N1
Aeseve_Ae03g25350	N0.HOG0001405			Putative crocetin glucosyltransferase	N1	53.33	23.6	Parand	24.2	36.4													IPR035595,IPR002213	N1
Aeseve_Ae03g20020	N0.HOG0003895			Putative Heme oxygenase (biliverdin-producing)	N1	53.17	1.8	Lotjap	22.22	11													IPR016084,IPR016053,IPR002051,IPR016951	N1
Aeseve_Ae03g20020	N0.HOG0003895			Putative Heme oxygenase (biliverdin-producing)	N1	53.17	1.8	Arahyp	22.22	38.2													IPR016084,IPR016053,IPR002051,IPR016951	N1
Aeseve_Ae01g23330	N0.HOG0003895			Putative Heme oxygenase (biliverdin-producing)	N1	53.17	1.8	Lotjap	22.22	11													IPR016053,IPR016084,IPR002051	N1
Aeseve_Ae01g23330	N0.HOG0003895			Putative Heme oxygenase (biliverdin-producing)	N1	53.17	1.8	Arahyp	22.22	38.2													IPR016053,IPR016084,IPR002051	N1
Aeseve_Ae01g14980	N0.HOG0001789			Putative transcription factor C2H2 family	N1	52.78	4.3	Lotjap	7.41	13.5	Up	Up		Up		Up							IPR017907,IPR001841,IPR013083	N1
Aeseve_Ae01g14980	N0.HOG0001789			Putative transcription factor C2H2 family	N1	52.78	4.3	Arahyp	7.41	37.6	Up	Up		Up		Up							IPR017907,IPR001841,IPR013083	N1
Aeseve_Ae03g00800	N0.HOG0001789			Putative transcription factor C2H2 family	N1	52.78	4.3	Lotjap	7.41	13.5													IPR013083,IPR001841,IPR017907	N1
Aeseve_Ae03g00800	N0.HOG0001789			Putative transcription factor C2H2 family	N1	52.78	4.3	Arahyp	7.41	37.6													IPR013083,IPR001841,IPR017907	N1
Aeseve_Ae04g06000	N0.HOG0001789			Putative transcription factor C2H2 family	N1	52.78	4.3	Lotjap	7.41	13.5													IPR001841,IPR013083,IPR017907	N1
Aeseve_Ae04g06000	N0.HOG0001789			Putative transcription factor C2H2 family	N1	52.78	4.3	Arahyp	7.41	37.6													IPR001841,IPR013083,IPR017907	N1
Aeseve_Ae03g04380	N0.HOG0003689			hypothetical protein	N1	52.78	1	Arahyp	2.78	37.8													IPR004345	N1
Aeseve_Ae05g14370	N0.HOG0003689			hypothetical protein	N1	52.78	1	Arahyp	2.78	37.8	Up					Up							IPR004345	N1
Aeseve_Ae07g07860	N0.HOG0006136			Putative histone deacetylase complex subunit SAP30/SAP30	N1	52.78	3.8		0		Up					Up							IPR025718,IPR038291,IPR024145	N1
Aeseve_Ae08g02950	N0.HOG0006136			Putative histone deacetylase complex subunit SAP30/SAP30	N1	52.78	3.8		0														IPR038291,IPR024145,IPR025718	N1
Aeseve_Ae08g03010	N0.HOG0006998			Putative calcium binding protein	N1	52.78	1.9	N7	38.89	3.1							Down	Down		Down	Down	Down	IPR002048,IPR018247,IPR011992	N1
Aeseve_Ae08g03010	N0.HOG0006998			Putative calcium binding protein	N1	52.78	1.9	Parand	38.89	27.8							Down	Down		Down	Down	Down	IPR002048,IPR018247,IPR011992	N1
Aeseve_Ae05g05550	N0.HOG0006998			Putative calcium binding protein	N1	52.78	1.9	N7	38.89	3.1													IPR002048,IPR018247,IPR011992	N1
Aeseve_Ae05g05550	N0.HOG0006998			Putative calcium binding protein	N1	52.78	1.9	Parand	38.89	27.8													IPR002048,IPR018247,IPR011992	N1
Aeseve_Ae06g29910	N0.HOG0007555			Putative multi antimicrobial extrusion protein	N1	52.78	1	Mimpud	5.56	62.7	Up				Up								IPR044644,IPR002528	N1
Aeseve_Ae02g18880	N0.HOG0007555			Putative multi antimicrobial extrusion protein	N1	52.78	1	Mimpud	5.56	62.7	Up				Up								IPR044644,IPR002528,IPR029303	N1
Aeseve_Ae08g08740	N0.HOG0007957			Putative F-box domain, leucine-rich repeat domain, L domain-containing protein	N1	52.78	1.5	Mimpud	33.33	66.5	Up					Up							IPR001810,IPR001611,IPR032675,IPR036047,IPR006553	N1
Aeseve_Ae08g08740	N0.HOG0007957			Putative F-box domain, leucine-rich repeat domain, L domain-containing protein	N1	52.78	1.5	Lotjap	33.33	9.9	Up					Up							IPR001810,IPR001611,IPR032675,IPR036047,IPR006553	N1
Aeseve_Ae08g08740	N0.HOG0007957			Putative F-box domain, leucine-rich repeat domain, L domain-containing protein	N1	52.78	1.5	Arahyp	33.33	26	Up					Up							IPR001810,IPR001611,IPR032675,IPR036047,IPR006553	N1
Aeseve_Ae09g25170	N0.HOG0001091	CYCD3;3		Putative cyclin A2, chordates,Putative cyclin D	N1	52.3	15.3	N2	23.07	14.9													IPR004367,IPR006671,IPR036915,IPR039361,IPR013763	N1
Aeseve_Ae09g25170	N0.HOG0001091	CYCD3;3		Putative cyclin A2, chordates,Putative cyclin D	N1	52.3	15.3	Hiprha	23.07	8.4													IPR004367,IPR006671,IPR036915,IPR039361,IPR013763	N1
Aeseve_Ae08g03720	N0.HOG0001091	CYCD3;3		Putative cyclin A2, chordates,Putative cyclin D	N1	52.3	15.3	N2	23.07	14.9													IPR006671,IPR013763,IPR004367,IPR039361,IPR036915	N1
Aeseve_Ae08g03720	N0.HOG0001091	CYCD3;3		Putative cyclin A2, chordates,Putative cyclin D	N1	52.3	15.3	Hiprha	23.07	8.4													IPR006671,IPR013763,IPR004367,IPR039361,IPR036915	N1
Aeseve_Ae07g08800	N0.HOG0001091	CYCD3;3		Putative cyclin A2, chordates,Putative cyclin D	N1	52.3	15.3	N2	23.07	14.9							Down					Down	IPR004367,IPR006671,IPR013763,IPR039361,IPR036915	N1
Aeseve_Ae07g08800	N0.HOG0001091	CYCD3;3		Putative cyclin A2, chordates,Putative cyclin D	N1	52.3	15.3	Hiprha	23.07	8.4							Down					Down	IPR004367,IPR006671,IPR013763,IPR039361,IPR036915	N1
Aeseve_Ae02g06690	N0.HOG0002235	nsLTP55		Putative plant lipid transfer protein/Par allergen	N1	52.08	2.4	N21	43.75	2.2													IPR000528,IPR016140,IPR036312,IPR043325	N1
Aeseve_Ae02g06690	N0.HOG0002235	nsLTP55		Putative plant lipid transfer protein/Par allergen	N1	52.08	2.4	Mimpud	43.75	42.6													IPR000528,IPR016140,IPR036312,IPR043325	N1
Aeseve_Ae02g06690	N0.HOG0002235	nsLTP55		Putative plant lipid transfer protein/Par allergen	N1	52.08	2.4	Arahyp	43.75	29.6													IPR000528,IPR016140,IPR036312,IPR043325	N1
Aeseve_Ae10g15040	N0.HOG0003658	PLAT1		Putative PLAT/LH2 domain-containing protein	N1	52.08	0.6		0														IPR010417,IPR036392	N1
Aeseve_Ae10g15050	N0.HOG0003658	PLAT1		Putative PLAT/LH2 domain-containing protein	N1	52.08	0.6		0		Up		Up	Up	Up	Up							IPR010417,IPR036392	N1
Aeseve_Ae10g15060	N0.HOG0003658	PLAT1		Putative PLAT/LH2 domain-containing protein	N1	52.08	0.6		0		Up	Up	Up	Up	Up	Up							IPR010417,IPR036392	N1
Aeseve_Ae03g25310	N0.HOG0007352			Putative transcription factor C2H2 family	N1	52.08	0.1	Lotjap	6.25	16.8	Up					Up							IPR013087	N1
Aeseve_Ae03g16640	N0.HOG0007352			Putative transcription factor C2H2 family	N1	52.08	0.1	Lotjap	6.25	16.8													IPR013087	N1
Aeseve_Ae05g36410	N0.HOG0004756	GASA11,GASA14,GASA17,GASA18,GASA26		Putative gibberellin regulated protein	N1	52.04	8.5	Mimpud	18.7	60.6	Up	Up											IPR003854	N1
Aeseve_Ae05g36410	N0.HOG0004756	GASA11,GASA14,GASA17,GASA18,GASA26		Putative gibberellin regulated protein	N1	52.04	8.5	Lupalb	18.7	30.4	Up	Up											IPR003854	N1
Aeseve_Ae05g36410	N0.HOG0004756	GASA11,GASA14,GASA17,GASA18,GASA26		Putative gibberellin regulated protein	N1	52.04	8.5	Medtru	18.7	44.1	Up	Up											IPR003854	N1
Aeseve_Ae05g36410	N0.HOG0004756	GASA11,GASA14,GASA17,GASA18,GASA26		Putative gibberellin regulated protein	N1	52.04	8.5	Hiprha	18.7	20	Up	Up											IPR003854	N1
Aeseve_Ae05g36410	N0.HOG0004756	GASA11,GASA14,GASA17,GASA18,GASA26		Putative gibberellin regulated protein	N1	52.04	8.5	Parand	18.7	22	Up	Up											IPR003854	N1
Aeseve_Ae01g20460	N0.HOG0004756	GASA11,GASA14,GASA17,GASA18,GASA26		Putative gibberellin regulated protein	N1	52.04	8.5	Mimpud	18.7	60.6	Up			Up	Up	Up							IPR003854	N1
Aeseve_Ae01g20460	N0.HOG0004756	GASA11,GASA14,GASA17,GASA18,GASA26		Putative gibberellin regulated protein	N1	52.04	8.5	Lupalb	18.7	30.4	Up			Up	Up	Up							IPR003854	N1
Aeseve_Ae01g20460	N0.HOG0004756	GASA11,GASA14,GASA17,GASA18,GASA26		Putative gibberellin regulated protein	N1	52.04	8.5	Medtru	18.7	44.1	Up			Up	Up	Up							IPR003854	N1
Aeseve_Ae01g20460	N0.HOG0004756	GASA11,GASA14,GASA17,GASA18,GASA26		Putative gibberellin regulated protein	N1	52.04	8.5	Hiprha	18.7	20	Up			Up	Up	Up							IPR003854	N1
Aeseve_Ae01g20460	N0.HOG0004756	GASA11,GASA14,GASA17,GASA18,GASA26		Putative gibberellin regulated protein	N1	52.04	8.5	Parand	18.7	22	Up			Up	Up	Up							IPR003854	N1
Aeseve_Ae01g30670	N0.HOG0001837			Putative mitogen-activated protein kinase kinase kinase STE-STE11 family	N1	51.85	4.5	Mimpud	27.78	42.3	Up			Up		Up							IPR017441,IPR000719,IPR011009,IPR008271	N1
Aeseve_Ae01g30670	N0.HOG0001837			Putative mitogen-activated protein kinase kinase kinase STE-STE11 family	N1	51.85	4.5	Lupalb	27.78	22.8	Up			Up		Up							IPR017441,IPR000719,IPR011009,IPR008271	N1
Aeseve_Ae01g30670	N0.HOG0001837			Putative mitogen-activated protein kinase kinase kinase STE-STE11 family	N1	51.85	4.5	Arahyp	27.78	23.3	Up			Up		Up							IPR017441,IPR000719,IPR011009,IPR008271	N1
Aeseve_Ae04g01650	N0.HOG0001837			Putative mitogen-activated protein kinase kinase kinase STE-STE11 family	N1	51.85	4.5	Mimpud	27.78	42.3													IPR017441,IPR000719,IPR011009,IPR008271	N1
Aeseve_Ae04g01650	N0.HOG0001837			Putative mitogen-activated protein kinase kinase kinase STE-STE11 family	N1	51.85	4.5	Lupalb	27.78	22.8													IPR017441,IPR000719,IPR011009,IPR008271	N1
Aeseve_Ae04g01650	N0.HOG0001837			Putative mitogen-activated protein kinase kinase kinase STE-STE11 family	N1	51.85	4.5	Arahyp	27.78	23.3													IPR017441,IPR000719,IPR011009,IPR008271	N1
Aeseve_Ae09g21970	N0.HOG0002388	MATE2		Putative multi antimicrobial extrusion protein	N1	51.85	1.9	Mimpud	42.59	80.8							Down			Down	Down	Down	IPR002528	N1
Aeseve_Ae09g21970	N0.HOG0002388	MATE2		Putative multi antimicrobial extrusion protein	N1	51.85	1.9	Lupalb	42.59	12.3							Down			Down	Down	Down	IPR002528	N1
Aeseve_Ae09g21970	N0.HOG0002388	MATE2		Putative multi antimicrobial extrusion protein	N1	51.85	1.9	Medtru	42.59	16.9							Down			Down	Down	Down	IPR002528	N1
Aeseve_Ae09g21970	N0.HOG0002388	MATE2		Putative multi antimicrobial extrusion protein	N1	51.85	1.9	Aeseve	42.59	11.7							Down			Down	Down	Down	IPR002528	N1
Aeseve_Ae09g21970	N0.HOG0002388	MATE2		Putative multi antimicrobial extrusion protein	N1	51.85	1.9	Datglo	42.59	27.1							Down			Down	Down	Down	IPR002528	N1
Aeseve_Ae02g23130	N0.HOG0002410			hypothetical protein	N1	51.85	1.4	Mimpud	16.67	61.7							Down	Down					IPR006502	N1
Aeseve_Ae02g23130	N0.HOG0002410			hypothetical protein	N1	51.85	1.4	Medtru	16.67	32.1							Down	Down					IPR006502	N1
Aeseve_Ae02g23130	N0.HOG0002410			hypothetical protein	N1	51.85	1.4	Aeseve	16.67	17							Down	Down					IPR006502	N1
Aeseve_Ae09g16370	N0.HOG0002410			hypothetical protein	N1	51.85	1.4	Mimpud	16.67	61.7	Up			Up									IPR006502	N1
Aeseve_Ae09g16370	N0.HOG0002410			hypothetical protein	N1	51.85	1.4	Medtru	16.67	32.1	Up			Up									IPR006502	N1
Aeseve_Ae09g16370	N0.HOG0002410			hypothetical protein	N1	51.85	1.4	Aeseve	16.67	17	Up			Up									IPR006502	N1
Aeseve_Ae03g30070	N0.HOG0006077			Putative transcription factor bHLH family	N1	51.85	4.3	Lotjap	11.11	16.1							Down			Down	Down	Down	IPR011598,IPR036638,IPR024097	N1
Aeseve_Ae03g30070	N0.HOG0006077			Putative transcription factor bHLH family	N1	51.85	4.3	Aeseve	11.11	11.4							Down			Down	Down	Down	IPR011598,IPR036638,IPR024097	N1
Aeseve_Ae08g24440	N0.HOG0006077			Putative transcription factor bHLH family	N1	51.85	4.3	Lotjap	11.11	16.1	Up					Up							IPR011598,IPR036638,IPR024097	N1
Aeseve_Ae08g24440	N0.HOG0006077			Putative transcription factor bHLH family	N1	51.85	4.3	Aeseve	11.11	11.4	Up					Up							IPR011598,IPR036638,IPR024097	N1
Aeseve_Ae07g19480	N0.HOG0007431			hypothetical protein	N1	51.85	1		0															N1
Aeseve_Ae10g23720	N0.HOG0000479			hypothetical protein	N1	51.77	60	Mimpud	8.33	26.9	Up					Up							IPR022251	N1
Aeseve_Ae10g23720	N0.HOG0000479			hypothetical protein	N1	51.77	60	Medtru	8.33	21.4	Up					Up							IPR022251	N1
Aeseve_Ae10g23720	N0.HOG0000479			hypothetical protein	N1	51.77	60	Datglo	8.33	2.2	Up					Up							IPR022251	N1
Aeseve_Ae10g23710	N0.HOG0000479			hypothetical protein	N1	51.77	60	Mimpud	8.33	26.9													IPR022251	N1
Aeseve_Ae10g23710	N0.HOG0000479			hypothetical protein	N1	51.77	60	Medtru	8.33	21.4													IPR022251	N1
Aeseve_Ae10g23710	N0.HOG0000479			hypothetical protein	N1	51.77	60	Datglo	8.33	2.2													IPR022251	N1
Aeseve_Ae04g25210	N0.HOG0000479			hypothetical protein	N1	51.77	60	Mimpud	8.33	26.9	Up					Up							IPR022251	N1
Aeseve_Ae04g25210	N0.HOG0000479			hypothetical protein	N1	51.77	60	Medtru	8.33	21.4	Up					Up							IPR022251	N1
Aeseve_Ae04g25210	N0.HOG0000479			hypothetical protein	N1	51.77	60	Datglo	8.33	2.2	Up					Up							IPR022251	N1
Aeseve_Ae10g20200	N0.HOG0000479			hypothetical protein	N1	51.77	60	Mimpud	8.33	26.9	Up			Up		Up							IPR022251	N1
Aeseve_Ae10g20200	N0.HOG0000479			hypothetical protein	N1	51.77	60	Medtru	8.33	21.4	Up			Up		Up							IPR022251	N1
Aeseve_Ae10g20200	N0.HOG0000479			hypothetical protein	N1	51.77	60	Datglo	8.33	2.2	Up			Up		Up							IPR022251	N1
Aeseve_Ae10g20210	N0.HOG0000479			hypothetical protein	N1	51.77	60	Mimpud	8.33	26.9	Up					Up							IPR022251	N1
Aeseve_Ae10g20210	N0.HOG0000479			hypothetical protein	N1	51.77	60	Medtru	8.33	21.4	Up					Up							IPR022251	N1
Aeseve_Ae10g20210	N0.HOG0000479			hypothetical protein	N1	51.77	60	Datglo	8.33	2.2	Up					Up							IPR022251	N1
Aeseve_Ae10g20220	N0.HOG0000479			hypothetical protein	N1	51.77	60	Mimpud	8.33	26.9	Up			Up	Up	Up							IPR022251	N1
Aeseve_Ae10g20220	N0.HOG0000479			hypothetical protein	N1	51.77	60	Medtru	8.33	21.4	Up			Up	Up	Up							IPR022251	N1
Aeseve_Ae10g20220	N0.HOG0000479			hypothetical protein	N1	51.77	60	Datglo	8.33	2.2	Up			Up	Up	Up							IPR022251	N1
Aeseve_Ae0004290	N0.HOG0003007			hypothetical protein	N1	51.19	1.6	Lupalb	10.71	44.6	Up				Up	Up	Down	Down					IPR039609,IPR008889	N1
Aeseve_Ae0004290	N0.HOG0003007			hypothetical protein	N1	51.19	1.6	Aeseve	10.71	25.3	Up				Up	Up	Down	Down					IPR039609,IPR008889	N1
Aeseve_Ae03g28060	N0.HOG0003007			hypothetical protein	N1	51.19	1.6	Lupalb	10.71	44.6													IPR020846,IPR011701,IPR036259,IPR008889,IPR044770	N1
Aeseve_Ae03g28060	N0.HOG0003007			hypothetical protein	N1	51.19	1.6	Aeseve	10.71	25.3													IPR020846,IPR011701,IPR036259,IPR008889,IPR044770	N1
Aeseve_Ae05g34960	N0.HOG0006657			Putative beta-glucosidase	N1	51.11	1.3	Mimpud	15.56	72.8													IPR001360,IPR017853	N1
Aeseve_Ae05g34960	N0.HOG0006657			Putative beta-glucosidase	N1	51.11	1.3	Medtru	15.56	37.6													IPR001360,IPR017853	N1
Aeseve_Ae05g34960	N0.HOG0006657			Putative beta-glucosidase	N1	51.11	1.3	Parand	15.56	25.9													IPR001360,IPR017853	N1
Aeseve_Ae07g17780	N0.HOG0007671			hypothetical protein	N1	51.11	2.3	N2	30	7	Up	Up					Down			Down	Down	Down	IPR029071,IPR000626	N1
Aeseve_Ae06g22160	N0.HOG0007671			hypothetical protein	N1	51.11	2.3	N2	30	7													IPR000626,IPR029071	N1
Aeseve_Ae09g24890	N0.HOG0004945			Putative transcription factor C2H2 family	N1	50.83	7.2	N1	35.83	8.7	Up			Up									IPR013087,IPR036236	N1
Aeseve_Ae01g05360	N0.HOG0001090			Putative cyclin	N1	50.48	1.8	Arahyp	1.59	49.6	Up					Up							IPR013763,IPR006671,IPR004367,IPR036915,IPR039361	N1
Aeseve_Ae05g06790	N0.HOG0001090			Putative cyclin	N1	50.48	1.8	Arahyp	1.59	49.6													IPR039361,IPR036915,IPR004367,IPR013763,IPR006671	N1
Aeseve_Ae09g26880	N0.HOG0000702			Putative transcription factor MYB-HB-like family	N1	50	1.3	Mimpud	8.33	41.3													IPR001005,IPR044848,IPR009057,IPR017930,IPR006447	N1
Aeseve_Ae09g26880	N0.HOG0000702			Putative transcription factor MYB-HB-like family	N1	50	1.3	Lupalb	8.33	37.9													IPR001005,IPR044848,IPR009057,IPR017930,IPR006447	N1
Aeseve_Ae02g03550	N0.HOG0001323			Putative phloem protein	N1	50	0.5	Mimpud	22.22	46.4	Up			Up		Up							IPR001810,IPR025886,IPR036047	N1
Aeseve_Ae02g03550	N0.HOG0001323			Putative phloem protein	N1	50	0.5	Arahyp	22.22	29.6	Up			Up		Up							IPR001810,IPR025886,IPR036047	N1
Aeseve_Ae10g22800	N0.HOG0002304			Putative phosphoenolpyruvate carboxylase	N1	50	0.9	Lupalb	14.81	33.3													IPR015813,IPR021135,IPR018129,IPR033129	N1
Aeseve_Ae10g22800	N0.HOG0002304			Putative phosphoenolpyruvate carboxylase	N1	50	0.9	Medtru	14.81	33.9													IPR015813,IPR021135,IPR018129,IPR033129	N1
Aeseve_Ae10g22800	N0.HOG0002304			Putative phosphoenolpyruvate carboxylase	N1	50	0.9	Arahyp	14.81	46.2													IPR015813,IPR021135,IPR018129,IPR033129	N1
Aeseve_Ae07g06290	N0.HOG0004250			Putative tetratricopeptide-like helical domain-containing protein	N1	50	0.7	N21	27.78	5.7	Up	Up		Up	Up	Up							IPR011990	N1
Aeseve_Ae07g06290	N0.HOG0004250			Putative tetratricopeptide-like helical domain-containing protein	N1	50	0.7	Arahyp	27.78	30	Up	Up		Up	Up	Up							IPR011990	N1
Aeseve_Ae05g12450	N0.HOG0004415			Putative phosphotransferase with an alcohol group as acceptor	N1	50	0.7	Medtru	5.56	35.6													IPR040464,IPR008656,IPR041429	N1
Aeseve_Ae07g02120	N0.HOG0004928	BG39		Putative glucan endo-1,3-beta-D-glucosidase	N1	50	0.5	Arahyp	16.67	15.3													IPR000490,IPR012946,IPR017853	N1
Aeseve_Ae07g02120	N0.HOG0004928	BG39		Putative glucan endo-1,3-beta-D-glucosidase	N1	50	0.5	Hiprha	16.67	11.6													IPR000490,IPR012946,IPR017853	N1
Aeseve_Ae10g15310	N0.HOG0007246			Putative NPH3 domain-containing protein	N1	50	1.8	N22	13.89	10.9							Down					Down	IPR043454,IPR027356	N1
Aeseve_Ae10g15310	N0.HOG0007246			Putative NPH3 domain-containing protein	N1	50	1.8	Medtru	13.89	25.8							Down					Down	IPR043454,IPR027356	N1
Aeseve_Ae09g01830	N0.HOG0007246			Putative NPH3 domain-containing protein	N1	50	1.8	N22	13.89	10.9	Up				Up	Up							IPR043454,IPR027356	N1
Aeseve_Ae09g01830	N0.HOG0007246			Putative NPH3 domain-containing protein	N1	50	1.8	Medtru	13.89	25.8	Up				Up	Up							IPR043454,IPR027356	N1
Aeseve_Ae03g00650	N0.HOG0007336			Putative transcription factor C2C2-Dof family	N1	50	2.6	Lupalb	26.67	35.2	Up					Up							IPR003851	N1
Aeseve_Ae03g00650	N0.HOG0007336			Putative transcription factor C2C2-Dof family	N1	50	2.6	Medtru	26.67	25.7	Up					Up							IPR003851	N1
Aeseve_Ae03g00650	N0.HOG0007336			Putative transcription factor C2C2-Dof family	N1	50	2.6	Aeseve	26.67	11.6	Up					Up							IPR003851	N1
Aeseve_Ae03g00650	N0.HOG0007336			Putative transcription factor C2C2-Dof family	N1	50	2.6	Datglo	26.67	10.4	Up					Up							IPR003851	N1
Aeseve_Ae04g06120	N0.HOG0007336			Putative transcription factor C2C2-Dof family	N1	50	2.6	Lupalb	26.67	35.2	Up					Up	Down	Down					IPR003851	N1
Aeseve_Ae04g06120	N0.HOG0007336			Putative transcription factor C2C2-Dof family	N1	50	2.6	Medtru	26.67	25.7	Up					Up	Down	Down					IPR003851	N1
Aeseve_Ae04g06120	N0.HOG0007336			Putative transcription factor C2C2-Dof family	N1	50	2.6	Aeseve	26.67	11.6	Up					Up	Down	Down					IPR003851	N1
Aeseve_Ae04g06120	N0.HOG0007336			Putative transcription factor C2C2-Dof family	N1	50	2.6	Datglo	26.67	10.4	Up					Up	Down	Down					IPR003851	N1
Aeseve_Ae05g10070	N0.HOG0007592			hypothetical protein	N1	50	1.5	Lupalb	11.11	20.6	Up					Up							IPR039619	N1
Aeseve_Ae05g10070	N0.HOG0007592			hypothetical protein	N1	50	1.5	Arahyp	11.11	22.7	Up					Up							IPR039619	N1
Aeseve_Ae03g31090	N0.HOG0007592			hypothetical protein	N1	50	1.5	Lupalb	11.11	20.6													IPR039619	N1
Aeseve_Ae03g31090	N0.HOG0007592			hypothetical protein	N1	50	1.5	Arahyp	11.11	22.7													IPR039619	N1
Aeseve_Ae04g19060	N0.HOG0007608			Putative strictosidine synthase transcription factor WD40-like family	N1	50	2	Medtru	7.41	47.3	Up	Up		Up	Up	Up							IPR011042,IPR018119	N1
Aeseve_Ae04g19060	N0.HOG0007608			Putative strictosidine synthase transcription factor WD40-like family	N1	50	2	Arahyp	7.41	63.3	Up	Up		Up	Up	Up							IPR011042,IPR018119	N1
Aeseve_Ae01g28100	N0.HOG0008338			Putative [Pyruvate dehydrogenase (acetyl-transferring)] kinase	N1	50	1.3	Lotjap	5.56	18.4	Up					Up							IPR036784,IPR003594,IPR036890,IPR039028,IPR018955,IPR005467	N1
Aeseve_Ae04g17050	N0.HOG0008338			Putative [Pyruvate dehydrogenase (acetyl-transferring)] kinase	N1	50	1.3	Lotjap	5.56	18.4	Up					Up							IPR004358,IPR003594,IPR036890,IPR005467,IPR036784,IPR039028,IPR018955	N1
Aeseve_Ae04g03300	N0.HOG0008777			Putative kelch-type beta propeller,Putative galactose oxidase/kelch, beta-propeller, kelch-type beta propeller	N1	50	1.4		0														IPR015915,IPR006652	N1
Aeseve_Ae01g24090	N0.HOG0009332			Putative sterile alpha motif/pointed domain-containing protein	N1	50	2	Medtru	5.56	28.6													IPR013761	N1
Aeseve_Ae08g24700	N0.HOG0009772			Putative rubredoxin-type	N1	50	1	N22	13.89	15.9							Down			Down		Down	IPR024935,IPR024934	N1
Aeseve_Ae08g24700	N0.HOG0009772			Putative rubredoxin-type	N1	50	1	Mimpud	13.89	41.6							Down			Down		Down	IPR024935,IPR024934	N1
Aeseve_Ae03g29880	N0.HOG0009772			Putative rubredoxin-type	N1	50	1	N22	13.89	15.9													IPR024934,IPR001585,IPR018225,IPR013785,IPR004732,IPR024935	N1
Aeseve_Ae03g29880	N0.HOG0009772			Putative rubredoxin-type	N1	50	1	Mimpud	13.89	41.6													IPR024934,IPR001585,IPR018225,IPR013785,IPR004732,IPR024935	N1
Aeseve_Ae04g24830	N0.HOG0010685			Putative peptidylprolyl isomerase	N1	50	1.4		0														IPR002130,IPR044259,IPR023222,IPR029000	N1
Aeseve_Ae01g04540	N0.HOG0012727			Putative ferredoxin [2Fe-2S], plant, Beta-grasp domain-containing protein	N1	50	0.4		0														IPR001041,IPR036010,IPR012675,IPR010241	N1
Aeseve_Ae03g26330	N0.HOG0012864			Putative NAD(P)-binding domain-containing protein,Putative NADH:ubiquinone oxidoreductase intermediate-associated protein	N1	50	1.1	Mimpud	2.78	67.7													IPR039131,IPR036291,IPR013857,IPR008979,IPR016040	N1
Aeseve_Ae01g23230	N0.HOG0013378			Putative serine/threonine-protein phosphatase with EF-hands	N1	50	1.5	Mimpud	16.67	66.9													IPR018247,IPR002048,IPR003406,IPR011992	N1
Aeseve_Ae01g23230	N0.HOG0013378			Putative serine/threonine-protein phosphatase with EF-hands	N1	50	1.5	Lotjap	16.67	12.2													IPR018247,IPR002048,IPR003406,IPR011992	N1
Aeseve_Ae01g01840	N0.HOG0013378			Putative serine/threonine-protein phosphatase with EF-hands	N1	50	1.5	Mimpud	16.67	66.9	Up	Up		Up	Up	Up							IPR002048,IPR018247,IPR011992	N1
Aeseve_Ae01g01840	N0.HOG0013378			Putative serine/threonine-protein phosphatase with EF-hands	N1	50	1.5	Lotjap	16.67	12.2	Up	Up		Up	Up	Up							IPR002048,IPR018247,IPR011992	N1
Aeseve_Ae05g01080	N0.HOG0014288			hypothetical protein	N1	50	0.2	Arahyp	11.11	28.3													IPR040320	N1
Aeseve_Ae05g25440	N0.HOG0015415			Putative Heat shock protein DnaJ, cysteine-rich	N1	50	0.6		0															N1
Aeseve_Ae08g07550	N0.HOG0015516			Putative pyridoxine 4-dehydrogenase	N1	50	0.7		0														IPR023210,IPR036812,IPR018170,IPR020471	N1
Aeseve_Ae06g34500	N0.HOG0000677	MATE28,MATE29,MATE30		Putative multi antimicrobial extrusion protein	N1	49.82	11.4	N12	18.15	2.8							Down			Down	Down	Down	IPR002528	N1
Aeseve_Ae06g34480	N0.HOG0000677	MATE28,MATE29,MATE30		Putative multi antimicrobial extrusion protein	N1	49.82	11.4	N12	18.15	2.8	Up					Up							IPR002528	N1
Aeseve_Ae06g34490	N0.HOG0000677	MATE28,MATE29,MATE30		Putative multi antimicrobial extrusion protein	N1	49.82	11.4	N12	18.15	2.8													IPR002528	N1
Aeseve_Ae05g31420	N0.HOG0000677	MATE28,MATE29,MATE30		Putative multi antimicrobial extrusion protein	N1	49.82	11.4	N12	18.15	2.8							Down	Down		Down	Down	Down	IPR002528	N1
Aeseve_Ae06g36310	N0.HOG0005269			Cytochrome P450 85A,Putative cytochrome P450	N1	49.82	3.8	N1	42.41	8.7	Up				Up	Up							IPR036396,IPR001128,IPR017972,IPR002401	N1
Aeseve_Ae05g25500	N0.HOG0005269			Cytochrome P450 85A,Putative cytochrome P450	N1	49.82	3.8	N1	42.41	8.7	Up					Up	Down				Down		IPR036396,IPR001128,IPR002401,IPR017972	N1
Aeseve_Ae07g21800	N0.HOG0001081	Prx29,Prx34,Prx37		Putative peroxidase	N1	49.81	10.2	N22	17.78	15.5													IPR019794,IPR033905,IPR002016,IPR019793,IPR000823,IPR010255	N1
Aeseve_Ae07g21800	N0.HOG0001081	Prx29,Prx34,Prx37		Putative peroxidase	N1	49.81	10.2	Mimpud	17.78	42.6													IPR019794,IPR033905,IPR002016,IPR019793,IPR000823,IPR010255	N1
Aeseve_Ae07g21800	N0.HOG0001081	Prx29,Prx34,Prx37		Putative peroxidase	N1	49.81	10.2	Medtru	17.78	29.6													IPR019794,IPR033905,IPR002016,IPR019793,IPR000823,IPR010255	N1
Aeseve_Ae01g13450	N0.HOG0001081	Prx29,Prx34,Prx37		Putative peroxidase	N1	49.81	10.2	N22	17.78	15.5							Down			Down	Down	Down	IPR010255,IPR002016,IPR033905,IPR000823,IPR019793,IPR019794	N1
Aeseve_Ae01g13450	N0.HOG0001081	Prx29,Prx34,Prx37		Putative peroxidase	N1	49.81	10.2	Mimpud	17.78	42.6							Down			Down	Down	Down	IPR010255,IPR002016,IPR033905,IPR000823,IPR019793,IPR019794	N1
Aeseve_Ae01g13450	N0.HOG0001081	Prx29,Prx34,Prx37		Putative peroxidase	N1	49.81	10.2	Medtru	17.78	29.6							Down			Down	Down	Down	IPR010255,IPR002016,IPR033905,IPR000823,IPR019793,IPR019794	N1
Aeseve_Ae07g05380	N0.HOG0001081	Prx29,Prx34,Prx37		Putative peroxidase	N1	49.81	10.2	N22	17.78	15.5													IPR000823,IPR010255,IPR002016,IPR033905,IPR019793,IPR019794	N1
Aeseve_Ae07g05380	N0.HOG0001081	Prx29,Prx34,Prx37		Putative peroxidase	N1	49.81	10.2	Mimpud	17.78	42.6													IPR000823,IPR010255,IPR002016,IPR033905,IPR019793,IPR019794	N1
Aeseve_Ae07g05380	N0.HOG0001081	Prx29,Prx34,Prx37		Putative peroxidase	N1	49.81	10.2	Medtru	17.78	29.6													IPR000823,IPR010255,IPR002016,IPR033905,IPR019793,IPR019794	N1
Aeseve_Ae03g09820	N0.HOG0001081	Prx29,Prx34,Prx37		Putative peroxidase	N1	49.81	10.2	N22	17.78	15.5							Down	Down			Down	Down	IPR002016,IPR010255,IPR000823,IPR019794,IPR033905,IPR019793	N1
Aeseve_Ae03g09820	N0.HOG0001081	Prx29,Prx34,Prx37		Putative peroxidase	N1	49.81	10.2	Mimpud	17.78	42.6							Down	Down			Down	Down	IPR002016,IPR010255,IPR000823,IPR019794,IPR033905,IPR019793	N1
Aeseve_Ae03g09820	N0.HOG0001081	Prx29,Prx34,Prx37		Putative peroxidase	N1	49.81	10.2	Medtru	17.78	29.6							Down	Down			Down	Down	IPR002016,IPR010255,IPR000823,IPR019794,IPR033905,IPR019793	N1
Aeseve_Ae06g17600	N0.HOG0004290			hypothetical protein,Putative transcription factor bHLH family	N1	49.47	6.1	Mimpud	3.17	62													IPR036638,IPR011598	N1
Aeseve_Ae08g24540	N0.HOG0004290			hypothetical protein,Putative transcription factor bHLH family	N1	49.47	6.1	Mimpud	3.17	62	Up			Up		Up							IPR011598,IPR036638	N1
Aeseve_Ae03g30000	N0.HOG0004290			hypothetical protein,Putative transcription factor bHLH family	N1	49.47	6.1	Mimpud	3.17	62													IPR011598,IPR036638	N1
Aeseve_Ae05g23280	N0.HOG0001256	MtNIP/MtLATD/MtNPF1.7,NPF1.8	Nodule organogenesis	Putative proton-dependent oligopeptide transporter family, major facilitator superfamily	N1	49.07	6.3	Medtru	18.52	33.2														N1
Aeseve_Ae05g23280	N0.HOG0001256	MtNIP/MtLATD/MtNPF1.7,NPF1.8	Nodule organogenesis	Putative proton-dependent oligopeptide transporter family, major facilitator superfamily	N1	49.07	6.3	Datglo	18.52	6.7														N1
Aeseve_Ae05g23280	N0.HOG0001256	MtNIP/MtLATD/MtNPF1.7,NPF1.8	Nodule organogenesis	Putative proton-dependent oligopeptide transporter family, major facilitator superfamily	N1	49.07	6.3	Parand	18.52	21.9														N1
Aeseve_Ae08g12090	N0.HOG0001256	MtNIP/MtLATD/MtNPF1.7,NPF1.8	Nodule organogenesis	Putative proton-dependent oligopeptide transporter family, major facilitator superfamily	N1	49.07	6.3	Medtru	18.52	33.2													IPR000109,IPR036259	N1
Aeseve_Ae08g12090	N0.HOG0001256	MtNIP/MtLATD/MtNPF1.7,NPF1.8	Nodule organogenesis	Putative proton-dependent oligopeptide transporter family, major facilitator superfamily	N1	49.07	6.3	Datglo	18.52	6.7													IPR000109,IPR036259	N1
Aeseve_Ae08g12090	N0.HOG0001256	MtNIP/MtLATD/MtNPF1.7,NPF1.8	Nodule organogenesis	Putative proton-dependent oligopeptide transporter family, major facilitator superfamily	N1	49.07	6.3	Parand	18.52	21.9													IPR000109,IPR036259	N1
Aeseve_Ae07g19920	N0.HOG0001256	MtNIP/MtLATD/MtNPF1.7,NPF1.8	Nodule organogenesis	Putative proton-dependent oligopeptide transporter family, major facilitator superfamily	N1	49.07	6.3	Medtru	18.52	33.2													IPR036259,IPR000109	N1
Aeseve_Ae07g19920	N0.HOG0001256	MtNIP/MtLATD/MtNPF1.7,NPF1.8	Nodule organogenesis	Putative proton-dependent oligopeptide transporter family, major facilitator superfamily	N1	49.07	6.3	Datglo	18.52	6.7													IPR036259,IPR000109	N1
Aeseve_Ae07g19920	N0.HOG0001256	MtNIP/MtLATD/MtNPF1.7,NPF1.8	Nodule organogenesis	Putative proton-dependent oligopeptide transporter family, major facilitator superfamily	N1	49.07	6.3	Parand	18.52	21.9													IPR036259,IPR000109	N1
Aeseve_Ae03g32750	N0.HOG0001256	MtNIP/MtLATD/MtNPF1.7,NPF1.8	Nodule organogenesis	Putative proton-dependent oligopeptide transporter family, major facilitator superfamily	N1	49.07	6.3	Medtru	18.52	33.2	Up				Up	Up							IPR000109,IPR036259	N1
Aeseve_Ae03g32750	N0.HOG0001256	MtNIP/MtLATD/MtNPF1.7,NPF1.8	Nodule organogenesis	Putative proton-dependent oligopeptide transporter family, major facilitator superfamily	N1	49.07	6.3	Datglo	18.52	6.7	Up				Up	Up							IPR000109,IPR036259	N1
Aeseve_Ae03g32750	N0.HOG0001256	MtNIP/MtLATD/MtNPF1.7,NPF1.8	Nodule organogenesis	Putative proton-dependent oligopeptide transporter family, major facilitator superfamily	N1	49.07	6.3	Parand	18.52	21.9	Up				Up	Up							IPR000109,IPR036259	N1
Aeseve_Ae10g14700	N0.HOG0001355			hypothetical protein	N1	49.07	5.8	Mimpud	10.18	47.6	Up					Up								N1
Aeseve_Ae10g14700	N0.HOG0001355			hypothetical protein	N1	49.07	5.8	Medtru	10.18	28.5	Up					Up								N1
Aeseve_Ae10g14700	N0.HOG0001355			hypothetical protein	N1	49.07	5.8	Datglo	10.18	21.4	Up					Up								N1
Aeseve_Ae04g23510	N0.HOG0001355			hypothetical protein	N1	49.07	5.8	Mimpud	10.18	47.6														N1
Aeseve_Ae04g23510	N0.HOG0001355			hypothetical protein	N1	49.07	5.8	Medtru	10.18	28.5														N1
Aeseve_Ae04g23510	N0.HOG0001355			hypothetical protein	N1	49.07	5.8	Datglo	10.18	21.4														N1
Aeseve_Ae01g24110	N0.HOG0001355			hypothetical protein	N1	49.07	5.8	Mimpud	10.18	47.6	Up			Up		Up								N1
Aeseve_Ae01g24110	N0.HOG0001355			hypothetical protein	N1	49.07	5.8	Medtru	10.18	28.5	Up			Up		Up								N1
Aeseve_Ae01g24110	N0.HOG0001355			hypothetical protein	N1	49.07	5.8	Datglo	10.18	21.4	Up			Up		Up								N1
Aeseve_Ae02g01280	N0.HOG0006191			Putative NDP-glucose--starch glucosyltransferase,Granule-bound starch synthase 1, chloroplastic/amyloplastic	N1	49.07	3.8	Mimpud	16.67	56.8							Down	Down		Down		Down	IPR001296,IPR011835,IPR013534	N1
Aeseve_Ae02g01280	N0.HOG0006191			Putative NDP-glucose--starch glucosyltransferase,Granule-bound starch synthase 1, chloroplastic/amyloplastic	N1	49.07	3.8	Aeseve	16.67	11.8							Down	Down		Down		Down	IPR001296,IPR011835,IPR013534	N1
Aeseve_Ae09g15400	N0.HOG0006191			Putative NDP-glucose--starch glucosyltransferase,Granule-bound starch synthase 1, chloroplastic/amyloplastic	N1	49.07	3.8	Mimpud	16.67	56.8	Up			Up	Up	Up							IPR013534,IPR001296,IPR011835	N1
Aeseve_Ae09g15400	N0.HOG0006191			Putative NDP-glucose--starch glucosyltransferase,Granule-bound starch synthase 1, chloroplastic/amyloplastic	N1	49.07	3.8	Aeseve	16.67	11.8	Up			Up	Up	Up							IPR013534,IPR001296,IPR011835	N1
Aeseve_Ae05g08180	N0.HOG0006730			Putative beta-amylase	N1	49.07	2.1	Mimpud	27.78	62.8													IPR018238,IPR001554,IPR017853	N1
Aeseve_Ae05g08180	N0.HOG0006730			Putative beta-amylase	N1	49.07	2.1	Medtru	27.78	30.5													IPR018238,IPR001554,IPR017853	N1
Aeseve_Ae05g08180	N0.HOG0006730			Putative beta-amylase	N1	49.07	2.1	Arahyp	27.78	24.5													IPR018238,IPR001554,IPR017853	N1
Aeseve_Ae05g08180	N0.HOG0006730			Putative beta-amylase	N1	49.07	2.1	Hiprha	27.78	15.9													IPR018238,IPR001554,IPR017853	N1
Aeseve_Ae01g04150	N0.HOG0006730			Putative beta-amylase	N1	49.07	2.1	Mimpud	27.78	62.8	Up	Up											IPR001554,IPR001371,IPR018238,IPR017853	N1
Aeseve_Ae01g04150	N0.HOG0006730			Putative beta-amylase	N1	49.07	2.1	Medtru	27.78	30.5	Up	Up											IPR001554,IPR001371,IPR018238,IPR017853	N1
Aeseve_Ae01g04150	N0.HOG0006730			Putative beta-amylase	N1	49.07	2.1	Arahyp	27.78	24.5	Up	Up											IPR001554,IPR001371,IPR018238,IPR017853	N1
Aeseve_Ae01g04150	N0.HOG0006730			Putative beta-amylase	N1	49.07	2.1	Hiprha	27.78	15.9	Up	Up											IPR001554,IPR001371,IPR018238,IPR017853	N1
Aeseve_Ae04g04860	N0.HOG0004797			Putative transcription factor bHLH family	N1	48.89	12	N1	39.81	18.2							Down				Down	Down	IPR036638,IPR011598	N1
Aeseve_Ae03g01750	N0.HOG0004797			Putative transcription factor bHLH family	N1	48.89	12	N1	39.81	18.2							Down	Down				Down	IPR011598,IPR036638	N1
Aeseve_Ae10g22710	N0.HOG0004797			Putative transcription factor bHLH family	N1	48.89	12	N1	39.81	18.2	Up					Up							IPR036638,IPR011598	N1
Aeseve_Ae10g21830	N0.HOG0000950			Putative oxidoreductase,Putative alcohol-forming fatty acyl-CoA reductase	N1	48.71	8.4	N2	16.26	36.2	Up				Up								IPR036291,IPR013120,IPR026055,IPR033640	N1
Aeseve_Ae04g28650	N0.HOG0000950			Putative oxidoreductase,Putative alcohol-forming fatty acyl-CoA reductase	N1	48.71	8.4	N2	16.26	36.2													IPR013120,IPR033640,IPR026055,IPR036291	N1
Aeseve_Ae04g28670	N0.HOG0000950			Putative oxidoreductase,Putative alcohol-forming fatty acyl-CoA reductase	N1	48.71	8.4	N2	16.26	36.2													IPR026055,IPR013120,IPR033640,IPR036291	N1
Aeseve_Ae10g21850	N0.HOG0000950			Putative oxidoreductase,Putative alcohol-forming fatty acyl-CoA reductase	N1	48.71	8.4	N2	16.26	36.2							Down	Down			Down	Down	IPR033640,IPR013120,IPR036291,IPR026055	N1
Aeseve_Ae02g22680	N0.HOG0007136			Putative nucleotide-binding alpha-beta plait domain-containing protein	N1	48.52	2.4	Mimpud	2.22	71.8	Up	Up		Up	Up	Up							IPR000504,IPR035979,IPR012677	N1
Aeseve_Ae08g08700	N0.HOG0000710			Putative transcription factor MYB-HB-like family	N1	48.15	2.5	Mimpud	25.93	78.4	Up				Up								IPR017930,IPR001005,IPR009057	N1
Aeseve_Ae08g08700	N0.HOG0000710			Putative transcription factor MYB-HB-like family	N1	48.15	2.5	Lupalb	25.93	34.3	Up				Up								IPR017930,IPR001005,IPR009057	N1
Aeseve_Ae08g08700	N0.HOG0000710			Putative transcription factor MYB-HB-like family	N1	48.15	2.5	Medtru	25.93	18.8	Up				Up								IPR017930,IPR001005,IPR009057	N1
Aeseve_Ae01g04730	N0.HOG0003336	ACS2,ACS3		Putative 1-aminocyclopropane-1-carboxylate synthase	N1	48.15	2.1	Mimpud	7.41	55.2													IPR004839,IPR015422,IPR015424,IPR004838,IPR015421	N1
Aeseve_Ae05g07530	N0.HOG0003336	ACS2,ACS3		Putative 1-aminocyclopropane-1-carboxylate synthase	N1	48.15	2.1	Mimpud	7.41	55.2													IPR015421,IPR015422,IPR004839,IPR015424,IPR004838	N1
Aeseve_Ae07g11650	N0.HOG0006810			hypothetical protein	N1	48.15	2.2	N22	12.96	14.7														N1
Aeseve_Ae07g11650	N0.HOG0006810			hypothetical protein	N1	48.15	2.2	Lupalb	12.96	22.2														N1
Aeseve_Ae10g17790	N0.HOG0006810			hypothetical protein	N1	48.15	2.2	N22	12.96	14.7														N1
Aeseve_Ae10g17790	N0.HOG0006810			hypothetical protein	N1	48.15	2.2	Lupalb	12.96	22.2														N1
Aeseve_Ae04g31770	N0.HOG0006810			hypothetical protein	N1	48.15	2.2	N22	12.96	14.7	Up					Up	Down	Down						N1
Aeseve_Ae04g31770	N0.HOG0006810			hypothetical protein	N1	48.15	2.2	Lupalb	12.96	22.2	Up					Up	Down	Down						N1
Aeseve_Ae10g13970	N0.HOG0007063			Protochlorophyllide reductase	N1	48.15	0.7	Medtru	14.81	16.5													IPR036291,IPR002347,IPR005979	N1
Aeseve_Ae10g13970	N0.HOG0007063			Protochlorophyllide reductase	N1	48.15	0.7	Arahyp	14.81	41.4													IPR036291,IPR002347,IPR005979	N1
Aeseve_Ae10g17590	N0.HOG0007620			Putative alpha-L-arabinofuranosidase B, arabinose-binding domain, beta-L-arabinofuranosidase, GH127,Putative six-hairpin glycosidase, beta-L-arabinofuranosidase, GH127,Putative alpha-L-arabinofuranosidase B, arabinose-binding domain, six-hairpin glycosidase	N1	48.15	1	Aeseve	16.67	11							Down				Down	Down	IPR012878,IPR008928,IPR007934,IPR036195	N1
Aeseve_Ae10g17590	N0.HOG0007620			Putative alpha-L-arabinofuranosidase B, arabinose-binding domain, beta-L-arabinofuranosidase, GH127,Putative six-hairpin glycosidase, beta-L-arabinofuranosidase, GH127,Putative alpha-L-arabinofuranosidase B, arabinose-binding domain, six-hairpin glycosidase	N1	48.15	1	Datglo	16.67	9.9							Down				Down	Down	IPR012878,IPR008928,IPR007934,IPR036195	N1
Aeseve_Ae04g32130	N0.HOG0007620			Putative alpha-L-arabinofuranosidase B, arabinose-binding domain, beta-L-arabinofuranosidase, GH127,Putative six-hairpin glycosidase, beta-L-arabinofuranosidase, GH127,Putative alpha-L-arabinofuranosidase B, arabinose-binding domain, six-hairpin glycosidase	N1	48.15	1	Aeseve	16.67	11													IPR012878,IPR008928	N1
Aeseve_Ae04g32130	N0.HOG0007620			Putative alpha-L-arabinofuranosidase B, arabinose-binding domain, beta-L-arabinofuranosidase, GH127,Putative six-hairpin glycosidase, beta-L-arabinofuranosidase, GH127,Putative alpha-L-arabinofuranosidase B, arabinose-binding domain, six-hairpin glycosidase	N1	48.15	1	Datglo	16.67	9.9													IPR012878,IPR008928	N1
Aeseve_Ae05g32990	N0.HOG0009084	BG45,BG7		Putative glucan endo-1,3-beta-D-glucosidase	N1	48.15	1.7		0														IPR000490,IPR017853,IPR012946	N1
Aeseve_Ae03g32350	N0.HOG0009084	BG45,BG7		Putative glucan endo-1,3-beta-D-glucosidase	N1	48.15	1.7		0														IPR012946,IPR017853,IPR000490	N1
Aeseve_Ae01g21240	N0.HOG0010568				N1	48.15	0.4	N22	16.67	7.8							Down	Down					IPR010253,IPR023753,IPR036188,IPR011777,IPR011774	N1
Aeseve_Ae06g12760	N0.HOG0012442			Putative protein kinase RLK-Pelle-LRR-XI-1 family	N1	48.15	0.9	Lupalb	9.26	29.6													IPR003591,IPR011009,IPR000719,IPR032675,IPR013210,IPR001611	N1
Aeseve_Ae06g12760	N0.HOG0012442			Putative protein kinase RLK-Pelle-LRR-XI-1 family	N1	48.15	0.9	Arahyp	9.26	31.3													IPR003591,IPR011009,IPR000719,IPR032675,IPR013210,IPR001611	N1
Aeseve_Ae04g29490	N0.HOG0000348			Putative transcription factor MYB-HB-like family	N1	47.88	10.7	Mimpud	19.6	46.5													IPR001005,IPR009057,IPR017930	N1
Aeseve_Ae04g29490	N0.HOG0000348			Putative transcription factor MYB-HB-like family	N1	47.88	10.7	Lupalb	19.6	24.1													IPR001005,IPR009057,IPR017930	N1
Aeseve_Ae04g29490	N0.HOG0000348			Putative transcription factor MYB-HB-like family	N1	47.88	10.7	Arahyp	19.6	42.5													IPR001005,IPR009057,IPR017930	N1
Aeseve_Ae10g19430	N0.HOG0000348			Putative transcription factor MYB-HB-like family	N1	47.88	10.7	Mimpud	19.6	46.5													IPR017930,IPR009057,IPR001005	N1
Aeseve_Ae10g19430	N0.HOG0000348			Putative transcription factor MYB-HB-like family	N1	47.88	10.7	Lupalb	19.6	24.1													IPR017930,IPR009057,IPR001005	N1
Aeseve_Ae10g19430	N0.HOG0000348			Putative transcription factor MYB-HB-like family	N1	47.88	10.7	Arahyp	19.6	42.5													IPR017930,IPR009057,IPR001005	N1
Aeseve_Ae04g10420	N0.HOG0001973			hypothetical protein	N1	47.22	4.4	Lotjap	3.7	11.5														N1
Aeseve_Ae01g28420	N0.HOG0001973			hypothetical protein	N1	47.22	4.4	Lotjap	3.7	11.5														N1
Aeseve_Ae05g01040	N0.HOG0004511			Serine hydroxymethyltransferase	N1	47.22	0.7	N7	27.78	2.4	Up					Up	Down	Down					IPR015422,IPR001085,IPR015421,IPR015424,IPR039429,IPR019798	N1
Aeseve_Ae06g25630	N0.HOG0005047	GmEXPB2	Nodule organogenesis	Putative expansin/Lol pI	N1	47.22	1.9	Medtru	2.78	53.8	Up	Up	Up		Up								IPR036749,IPR007118,IPR007112,IPR036908,IPR005795,IPR007117,IPR009009	N1
Aeseve_Ae08g00900	N0.HOG0005160	BG10,BG12		Putative glucan endo-1,3-beta-D-glucosidase	N1	47.22	0.7	Mimpud	8.33	67.1													IPR012946,IPR017853,IPR000490	N1
Aeseve_Ae08g00900	N0.HOG0005160	BG10,BG12		Putative glucan endo-1,3-beta-D-glucosidase	N1	47.22	0.7	Medtru	8.33	36.7													IPR012946,IPR017853,IPR000490	N1
Aeseve_Ae06g10660	N0.HOG0005343			Putative flavonoid 3'-monooxygenase	N1	47.22	2.5	Mimpud	27.78	64.4	Up			Up	Up	Up							IPR002401,IPR001128,IPR017972,IPR036396	N1
Aeseve_Ae06g10660	N0.HOG0005343			Putative flavonoid 3'-monooxygenase	N1	47.22	2.5	Aeseve	27.78	17.1	Up			Up	Up	Up							IPR002401,IPR001128,IPR017972,IPR036396	N1
Aeseve_Ae06g10660	N0.HOG0005343			Putative flavonoid 3'-monooxygenase	N1	47.22	2.5	Datglo	27.78	9	Up			Up	Up	Up							IPR002401,IPR001128,IPR017972,IPR036396	N1
Aeseve_Ae06g10660	N0.HOG0005343			Putative flavonoid 3'-monooxygenase	N1	47.22	2.5	Parand	27.78	25.8	Up			Up	Up	Up							IPR002401,IPR001128,IPR017972,IPR036396	N1
Aeseve_Ae02g01490	N0.HOG0005343			Putative flavonoid 3'-monooxygenase	N1	47.22	2.5	Mimpud	27.78	64.4							Down				Down		IPR001128,IPR017972,IPR036396,IPR002401	N1
Aeseve_Ae02g01490	N0.HOG0005343			Putative flavonoid 3'-monooxygenase	N1	47.22	2.5	Aeseve	27.78	17.1							Down				Down		IPR001128,IPR017972,IPR036396,IPR002401	N1
Aeseve_Ae02g01490	N0.HOG0005343			Putative flavonoid 3'-monooxygenase	N1	47.22	2.5	Datglo	27.78	9							Down				Down		IPR001128,IPR017972,IPR036396,IPR002401	N1
Aeseve_Ae02g01490	N0.HOG0005343			Putative flavonoid 3'-monooxygenase	N1	47.22	2.5	Parand	27.78	25.8							Down				Down		IPR001128,IPR017972,IPR036396,IPR002401	N1
Aeseve_Ae01g01950	N0.HOG0006907			Putative flavanone 3-dioxygenase	N1	47.22	4.7	N22	27.78	5.1	Up				Up	Up	Down			Down			IPR026992,IPR027443,IPR005123	N1
Aeseve_Ae01g01950	N0.HOG0006907			Putative flavanone 3-dioxygenase	N1	47.22	4.7	Mimpud	27.78	58.3	Up				Up	Up	Down			Down			IPR026992,IPR027443,IPR005123	N1
Aeseve_Ae01g01950	N0.HOG0006907			Putative flavanone 3-dioxygenase	N1	47.22	4.7	Medtru	27.78	43.4	Up				Up	Up	Down			Down			IPR026992,IPR027443,IPR005123	N1
Aeseve_Ae05g04240	N0.HOG0006907			Putative flavanone 3-dioxygenase	N1	47.22	4.7	N22	27.78	5.1													IPR027443,IPR005123,IPR026992	N1
Aeseve_Ae05g04240	N0.HOG0006907			Putative flavanone 3-dioxygenase	N1	47.22	4.7	Mimpud	27.78	58.3													IPR027443,IPR005123,IPR026992	N1
Aeseve_Ae05g04240	N0.HOG0006907			Putative flavanone 3-dioxygenase	N1	47.22	4.7	Medtru	27.78	43.4													IPR027443,IPR005123,IPR026992	N1
Aeseve_Ae03g29480	N0.HOG0008113			Putative PB1 domain, CBS domain-containing protein	N1	47.04	0.6	Arahyp	4.44	44.9													IPR000644,IPR000270	N1
Aeseve_Ae08g25350	N0.HOG0008113			Putative PB1 domain, CBS domain-containing protein	N1	47.04	0.6	Arahyp	4.44	44.9													IPR000644,IPR000270	N1
Aeseve_Ae02g04450	N0.HOG0005809			Putative pigment precursor permease, P-loop containing nucleoside triphosphate hydrolase,Putative polar-amino-acid-transporting ATPase,Putative xenobiotic-transporting ATPase	N1	46.88	0.8	N1	38.54	1.4	Up			Up	Up	Up							IPR043926,IPR003593,IPR013525,IPR003439,IPR017871,IPR027417	N1
Aeseve_Ae06g04910	N0.HOG0005809			Putative pigment precursor permease, P-loop containing nucleoside triphosphate hydrolase,Putative polar-amino-acid-transporting ATPase,Putative xenobiotic-transporting ATPase	N1	46.88	0.8	N1	38.54	1.4							Down	Down			Down	Down	IPR003593,IPR003439,IPR013525,IPR027417,IPR017871	N1
Aeseve_Ae07g18070	N0.HOG0008870	NSP2	Early signalling	Putative transcription factor GRAS family,Nodulation-signaling pathway 2 protein	N1	46.88	2.5	N2	43.75	4.2							Down					Down	IPR005202,IPR030028	N1
Aeseve_Ae07g18070	N0.HOG0008870	NSP2	Early signalling	Putative transcription factor GRAS family,Nodulation-signaling pathway 2 protein	N1	46.88	2.5	Datglo	43.75	18.1							Down					Down	IPR005202,IPR030028	N1
Aeseve_Ae08g09660	N0.HOG0008870	NSP2	Early signalling	Putative transcription factor GRAS family,Nodulation-signaling pathway 2 protein	N1	46.88	2.5	N2	43.75	4.2							Down		Down	Down	Down	Down	IPR030028,IPR005202	N1
Aeseve_Ae08g09660	N0.HOG0008870	NSP2	Early signalling	Putative transcription factor GRAS family,Nodulation-signaling pathway 2 protein	N1	46.88	2.5	Datglo	43.75	18.1							Down		Down	Down	Down	Down	IPR030028,IPR005202	N1
Aeseve_Ae07g09680	N0.HOG0009208			Putative protein-serine/threonine phosphatase	N1	46.88	0.1	N21	37.5	3.9							Down				Down	Down	IPR036457,IPR001932	N1
Aeseve_Ae07g09680	N0.HOG0009208			Putative protein-serine/threonine phosphatase	N1	46.88	0.1	N22	37.5	8.9							Down				Down	Down	IPR036457,IPR001932	N1
Aeseve_Ae06g33590	N0.HOG0015475			Putative aminoacyltransferase, E1 ubiquitin-activating enzyme	N1	46.88	0.2	N21	37.5	3.3													IPR016024,IPR003613,IPR013083	N1
Aeseve_Ae06g33590	N0.HOG0015475			Putative aminoacyltransferase, E1 ubiquitin-activating enzyme	N1	46.88	0.2	Mimpud	37.5	70.2													IPR016024,IPR003613,IPR013083	N1
Aeseve_Ae06g33590	N0.HOG0015475			Putative aminoacyltransferase, E1 ubiquitin-activating enzyme	N1	46.88	0.2	Arahyp	37.5	31.8													IPR016024,IPR003613,IPR013083	N1
Aeseve_Ae06g19550	N0.HOG0004207			hypothetical protein	N1	46.85	7.3	Mimpud	7.78	56.7	Up			Up		Up							IPR038928	N1
Aeseve_Ae06g19550	N0.HOG0004207			hypothetical protein	N1	46.85	7.3	Medtru	7.78	32.3	Up			Up		Up							IPR038928	N1
Aeseve_Ae06g35270	N0.HOG0004207			hypothetical protein	N1	46.85	7.3	Mimpud	7.78	56.7	Up			Up		Up							IPR038928	N1
Aeseve_Ae06g35270	N0.HOG0004207			hypothetical protein	N1	46.85	7.3	Medtru	7.78	32.3	Up			Up		Up							IPR038928	N1
Aeseve_Ae05g28240	N0.HOG0002082			Putative xenobiotic-transporting ATPase	N1	46.77	16.7	N7	25.9	2.6													IPR036236,IPR019786,IPR036640,IPR003593,IPR017871,IPR027417,IPR044726,IPR011527,IPR011011,IPR013083,IPR001965,IPR019787,IPR003439,IPR044746	N1
Aeseve_Ae09g21480	N0.HOG0002082			Putative xenobiotic-transporting ATPase	N1	46.77	16.7	N7	25.9	2.6							Down				Down		IPR044746,IPR003439,IPR011527,IPR017871,IPR027417,IPR036640,IPR044726,IPR003593	N1
Aeseve_Ae09g21490	N0.HOG0002082			Putative xenobiotic-transporting ATPase	N1	46.77	16.7	N7	25.9	2.6	Up					Up	Down	Down					IPR044726,IPR036640,IPR011527,IPR027417,IPR017871,IPR003439,IPR003593,IPR044746	N1
Aeseve_Ae09g22860	N0.HOG0001498	SPK1	Rhizobial infection	Putative non-specific protein-tyrosine kinase RLK-Pelle-RLCK-XV family	N1	46.68	41.1	N1	20.21	50.4	Up					Up							IPR008271,IPR000719,IPR011009,IPR017441	N1
Aeseve_Ae05g29900	N0.HOG0001498	SPK1	Rhizobial infection	Putative non-specific protein-tyrosine kinase RLK-Pelle-RLCK-XV family	N1	46.68	41.1	N1	20.21	50.4	Up					Up	Down			Down			IPR008271,IPR001245,IPR000719,IPR011009,IPR017441	N1
Aeseve_Ae01g25530	N0.HOG0001498	SPK1	Rhizobial infection	Putative non-specific protein-tyrosine kinase RLK-Pelle-RLCK-XV family	N1	46.68	41.1	N1	20.21	50.4	Up		Up			Up							IPR017441,IPR011009,IPR008271,IPR000719,IPR001245	N1
Aeseve_Ae10g14880	N0.HOG0001498	SPK1	Rhizobial infection	Putative non-specific protein-tyrosine kinase RLK-Pelle-RLCK-XV family	N1	46.68	41.1	N1	20.21	50.4													IPR008271,IPR017441,IPR000719,IPR011009	N1
Aeseve_Ae09g01340	N0.HOG0001498	SPK1	Rhizobial infection	Putative non-specific protein-tyrosine kinase RLK-Pelle-RLCK-XV family	N1	46.68	41.1	N1	20.21	50.4													IPR008271,IPR000719,IPR011009,IPR001245,IPR017441	N1
Aeseve_Ae07g06970	N0.HOG0001127			Putative small auxin-up RNA	N1	46.67	2.4	N22	21.11	8.9	Up				Up	Up							IPR003676	N1
Aeseve_Ae07g06970	N0.HOG0001127			Putative small auxin-up RNA	N1	46.67	2.4	Mimpud	21.11	42.5	Up				Up	Up							IPR003676	N1
Aeseve_Ae07g06970	N0.HOG0001127			Putative small auxin-up RNA	N1	46.67	2.4	Lupalb	21.11	43.9	Up				Up	Up							IPR003676	N1
Aeseve_Ae08g02090	N0.HOG0001127			Putative small auxin-up RNA	N1	46.67	2.4	N22	21.11	8.9							Down				Down	Down	IPR003676	N1
Aeseve_Ae08g02090	N0.HOG0001127			Putative small auxin-up RNA	N1	46.67	2.4	Mimpud	21.11	42.5							Down				Down	Down	IPR003676	N1
Aeseve_Ae08g02090	N0.HOG0001127			Putative small auxin-up RNA	N1	46.67	2.4	Lupalb	21.11	43.9							Down				Down	Down	IPR003676	N1
Aeseve_Ae10g18090	N0.HOG0002323			hypothetical protein,Putative XS domain-containing protein	N1	46.67	0.1		0														IPR005381,IPR005379,IPR005380,IPR038588	N1
Aeseve_Ae04g19300	N0.HOG0007307			Putative Zf-FLZ domain-containing protein	N1	46.67	1.8	Arahyp	8.33	32.2													IPR007650,IPR044604	N1
Aeseve_Ae01g27440	N0.HOG0007307			Putative Zf-FLZ domain-containing protein	N1	46.67	1.8	Arahyp	8.33	32.2	Up					Up							IPR007650,IPR044604	N1
Aeseve_Ae08g10250	N0.HOG0008567			Putative glycosidase,Putative xylan 1,4-beta-xylosidase	N1	46.67	0.7	Medtru	10	46	Up					Up							IPR026891,IPR036881,IPR036962,IPR001764,IPR013783,IPR017853,IPR002772	N1
Aeseve_Ae08g10250	N0.HOG0008567			Putative glycosidase,Putative xylan 1,4-beta-xylosidase	N1	46.67	0.7	Arahyp	10	26.2	Up					Up							IPR026891,IPR036881,IPR036962,IPR001764,IPR013783,IPR017853,IPR002772	N1
Aeseve_Ae01g25640	N0.HOG0000345			Putative transcription factor MYB-HB-like family	N1	46.3	1.6	Mimpud	20.37	58.7							Down				Down		IPR001005,IPR009057,IPR017930	N1
Aeseve_Ae01g25640	N0.HOG0000345			Putative transcription factor MYB-HB-like family	N1	46.3	1.6	Aeseve	20.37	7.7							Down				Down		IPR001005,IPR009057,IPR017930	N1
Aeseve_Ae01g25640	N0.HOG0000345			Putative transcription factor MYB-HB-like family	N1	46.3	1.6	Datglo	20.37	19.4							Down				Down		IPR001005,IPR009057,IPR017930	N1
Aeseve_Ae08g21410	N0.HOG0001488			hypothetical protein,Putative Band 7 domain-containing protein	N1	46.3	2.9	N1	44.44	4.3							Down				Down	Down	IPR001107,IPR036013	N1
Aeseve_Ae01g20890	N0.HOG0001488			hypothetical protein,Putative Band 7 domain-containing protein	N1	46.3	2.9	N1	44.44	4.3	Up					Up							IPR001107,IPR036013	N1
Aeseve_Ae02g15220	N0.HOG0001596	MATE66		Putative multi antimicrobial extrusion protein	N1	46.3	6.1	N7	14.81	4.7													IPR002528,IPR044644	N1
Aeseve_Ae04g09490	N0.HOG0001596	MATE66		Putative multi antimicrobial extrusion protein	N1	46.3	6.1	N7	14.81	4.7	Up					Up							IPR002528,IPR044644	N1
Aeseve_Ae10g17750	N0.HOG0001596	MATE66		Putative multi antimicrobial extrusion protein	N1	46.3	6.1	N7	14.81	4.7							Down	Down					IPR001898,IPR002528,IPR030676,IPR044644	N1
Aeseve_Ae08g09510	N0.HOG0006867			Putative rossmann-like alpha/beta/alpha sandwich protein	N1	46.3	1.9	Lupalb	1.85	49.9													IPR006016,IPR014729	N1
Aeseve_Ae04g15130	N0.HOG0010565			Putative DNA-directed DNA polymerase	N1	46.3	1.2	N22	25.93	11.1							Down			Down	Down	Down	IPR008921,IPR027417,IPR012763	N1
Aeseve_Ae04g15130	N0.HOG0010565			Putative DNA-directed DNA polymerase	N1	46.3	1.2	Mimpud	25.93	57.1							Down			Down	Down	Down	IPR008921,IPR027417,IPR012763	N1
Aeseve_Ae08g23510	N0.HOG0010565			Putative DNA-directed DNA polymerase	N1	46.3	1.2	N22	25.93	11.1													IPR012763,IPR027417,IPR008921	N1
Aeseve_Ae08g23510	N0.HOG0010565			Putative DNA-directed DNA polymerase	N1	46.3	1.2	Mimpud	25.93	57.1													IPR012763,IPR027417,IPR008921	N1
Aeseve_Ae01g19380	N0.HOG0010565			Putative DNA-directed DNA polymerase	N1	46.3	1.2	N22	25.93	11.1	Up					Up							IPR008921,IPR027417,IPR012763	N1
Aeseve_Ae01g19380	N0.HOG0010565			Putative DNA-directed DNA polymerase	N1	46.3	1.2	Mimpud	25.93	57.1	Up					Up							IPR008921,IPR027417,IPR012763	N1
Aeseve_Ae05g12140	N0.HOG0002234			Putative The fantastic four family protein	N1	45.83	4.3	Mimpud	16.67	73.1							Down			Down	Down		IPR021410	N1
Aeseve_Ae05g12140	N0.HOG0002234			Putative The fantastic four family protein	N1	45.83	4.3	Aeseve	16.67	21.5							Down			Down	Down		IPR021410	N1
Aeseve_Ae09g23970	N0.HOG0002234			Putative The fantastic four family protein	N1	45.83	4.3	Mimpud	16.67	73.1	Up					Up	Down			Down	Down		IPR021410	N1
Aeseve_Ae09g23970	N0.HOG0002234			Putative The fantastic four family protein	N1	45.83	4.3	Aeseve	16.67	21.5	Up					Up	Down			Down	Down		IPR021410	N1
Aeseve_Ae08g02860	N0.HOG0007238			Putative transcription factor OFP family	N1	45.83	2.9	N21	25	7.3	Up		Up		Up	Up							IPR006458,IPR038933	N1
Aeseve_Ae09g16130	N0.HOG0002504				N1	45.72	14.6	N22	10.85	8.3							Down					Down	IPR012337	N1
Aeseve_Ae09g16130	N0.HOG0002504				N1	45.72	14.6	Hiprha	10.85	26.8							Down					Down	IPR012337	N1
Aeseve_Ae05g30240	N0.HOG0002504				N1	45.72	14.6	N22	10.85	8.3														N1
Aeseve_Ae05g30240	N0.HOG0002504				N1	45.72	14.6	Hiprha	10.85	26.8														N1
Aeseve_Ae01g02740	N0.HOG0002504				N1	45.72	14.6	N22	10.85	8.3	Up					Up							IPR012337	N1
Aeseve_Ae01g02740	N0.HOG0002504				N1	45.72	14.6	Hiprha	10.85	26.8	Up					Up							IPR012337	N1
Aeseve_Ae04g29740	N0.HOG0006619			Putative transcription factor Homeodomain-TALE-BEL family	N1	45.56	1.6	Mimpud	13.89	53.9													IPR008422,IPR001356,IPR006563,IPR009057	N1
Aeseve_Ae04g29740	N0.HOG0006619			Putative transcription factor Homeodomain-TALE-BEL family	N1	45.56	1.6	Hiprha	13.89	5.4													IPR008422,IPR001356,IPR006563,IPR009057	N1
Aeseve_Ae10g19310	N0.HOG0006619			Putative transcription factor Homeodomain-TALE-BEL family	N1	45.56	1.6	Mimpud	13.89	53.9													IPR008422,IPR001356,IPR006563,IPR009057	N1
Aeseve_Ae10g19310	N0.HOG0006619			Putative transcription factor Homeodomain-TALE-BEL family	N1	45.56	1.6	Hiprha	13.89	5.4													IPR008422,IPR001356,IPR006563,IPR009057	N1
Aeseve_Ae10g02180	N0.HOG0003469	Ann1,Ann2	Nodule organogenesis	Putative annexin	N1	45.37	10.8	N2	15.74	25.1							Down			Down	Down		IPR018502,IPR037104,IPR009118,IPR001464,IPR018252	N1
Aeseve_Ae04g10160	N0.HOG0003469	Ann1,Ann2	Nodule organogenesis	Putative annexin	N1	45.37	10.8	N2	15.74	25.1													IPR037104,IPR018502,IPR001464,IPR009118	N1
Aeseve_Ae03g33480	N0.HOG0004603			Putative cellulase	N1	45.37	5.7	Mimpud	25.93	38.1							Down					Down	IPR001701,IPR012341,IPR008928,IPR033126,IPR018221	N1
Aeseve_Ae03g33480	N0.HOG0004603			Putative cellulase	N1	45.37	5.7	Medtru	25.93	33.7							Down					Down	IPR001701,IPR012341,IPR008928,IPR033126,IPR018221	N1
Aeseve_Ae03g33480	N0.HOG0004603			Putative cellulase	N1	45.37	5.7	Aeseve	25.93	17.3							Down					Down	IPR001701,IPR012341,IPR008928,IPR033126,IPR018221	N1
Aeseve_Ae03g33480	N0.HOG0004603			Putative cellulase	N1	45.37	5.7	Arahyp	25.93	31.3							Down					Down	IPR001701,IPR012341,IPR008928,IPR033126,IPR018221	N1
Aeseve_Ae03g33480	N0.HOG0004603			Putative cellulase	N1	45.37	5.7	Datglo	25.93	25.7							Down					Down	IPR001701,IPR012341,IPR008928,IPR033126,IPR018221	N1
Aeseve_Ae04g37330	N0.HOG0004603			Putative cellulase	N1	45.37	5.7	Mimpud	25.93	38.1							Down				Down		IPR033126,IPR012341,IPR018221,IPR008928,IPR001701	N1
Aeseve_Ae04g37330	N0.HOG0004603			Putative cellulase	N1	45.37	5.7	Medtru	25.93	33.7							Down				Down		IPR033126,IPR012341,IPR018221,IPR008928,IPR001701	N1
Aeseve_Ae04g37330	N0.HOG0004603			Putative cellulase	N1	45.37	5.7	Aeseve	25.93	17.3							Down				Down		IPR033126,IPR012341,IPR018221,IPR008928,IPR001701	N1
Aeseve_Ae04g37330	N0.HOG0004603			Putative cellulase	N1	45.37	5.7	Arahyp	25.93	31.3							Down				Down		IPR033126,IPR012341,IPR018221,IPR008928,IPR001701	N1
Aeseve_Ae04g37330	N0.HOG0004603			Putative cellulase	N1	45.37	5.7	Datglo	25.93	25.7							Down				Down		IPR033126,IPR012341,IPR018221,IPR008928,IPR001701	N1
Aeseve_Ae04g37340	N0.HOG0004603			Putative cellulase	N1	45.37	5.7	Mimpud	25.93	38.1													IPR018221,IPR008928,IPR001701,IPR012341	N1
Aeseve_Ae04g37340	N0.HOG0004603			Putative cellulase	N1	45.37	5.7	Medtru	25.93	33.7													IPR018221,IPR008928,IPR001701,IPR012341	N1
Aeseve_Ae04g37340	N0.HOG0004603			Putative cellulase	N1	45.37	5.7	Aeseve	25.93	17.3													IPR018221,IPR008928,IPR001701,IPR012341	N1
Aeseve_Ae04g37340	N0.HOG0004603			Putative cellulase	N1	45.37	5.7	Arahyp	25.93	31.3													IPR018221,IPR008928,IPR001701,IPR012341	N1
Aeseve_Ae04g37340	N0.HOG0004603			Putative cellulase	N1	45.37	5.7	Datglo	25.93	25.7													IPR018221,IPR008928,IPR001701,IPR012341	N1
Aeseve_Ae05g04070	N0.HOG0005456			hypothetical protein	N1	45.24	4.3	Medtru	4.37	34.9													IPR040346	N1
Aeseve_Ae05g04070	N0.HOG0005456			hypothetical protein	N1	45.24	4.3	Arahyp	4.37	37.9													IPR040346	N1
Aeseve_Ae03g07070	N0.HOG0005456			hypothetical protein	N1	45.24	4.3	Medtru	4.37	34.9													IPR040346	N1
Aeseve_Ae03g07070	N0.HOG0005456			hypothetical protein	N1	45.24	4.3	Arahyp	4.37	37.9													IPR040346	N1
Aeseve_Ae01g20590	N0.HOG0003686	SYFO1,SYFO1L,SYFO3		Putative formin, FH2 domain-containing protein	N1	44.91	7.1	Lupalb	23.15	9.1													IPR015425,IPR042201	N1
Aeseve_Ae01g20590	N0.HOG0003686	SYFO1,SYFO1L,SYFO3		Putative formin, FH2 domain-containing protein	N1	44.91	7.1	Lotjap	23.15	15.2													IPR015425,IPR042201	N1
Aeseve_Ae01g20590	N0.HOG0003686	SYFO1,SYFO1L,SYFO3		Putative formin, FH2 domain-containing protein	N1	44.91	7.1	Arahyp	23.15	37.4													IPR015425,IPR042201	N1
Aeseve_Ae01g20590	N0.HOG0003686	SYFO1,SYFO1L,SYFO3		Putative formin, FH2 domain-containing protein	N1	44.91	7.1	Datglo	23.15	14.7													IPR015425,IPR042201	N1
Aeseve_Ae08g21920	N0.HOG0003686	SYFO1,SYFO1L,SYFO3		Putative formin, FH2 domain-containing protein	N1	44.91	7.1	Lupalb	23.15	9.1	Up		Up			Up							IPR015425,IPR042201	N1
Aeseve_Ae08g21920	N0.HOG0003686	SYFO1,SYFO1L,SYFO3		Putative formin, FH2 domain-containing protein	N1	44.91	7.1	Lotjap	23.15	15.2	Up		Up			Up							IPR015425,IPR042201	N1
Aeseve_Ae08g21920	N0.HOG0003686	SYFO1,SYFO1L,SYFO3		Putative formin, FH2 domain-containing protein	N1	44.91	7.1	Arahyp	23.15	37.4	Up		Up			Up							IPR015425,IPR042201	N1
Aeseve_Ae08g21920	N0.HOG0003686	SYFO1,SYFO1L,SYFO3		Putative formin, FH2 domain-containing protein	N1	44.91	7.1	Datglo	23.15	14.7	Up		Up			Up							IPR015425,IPR042201	N1
Aeseve_Ae03g05050	N0.HOG0003686	SYFO1,SYFO1L,SYFO3		Putative formin, FH2 domain-containing protein	N1	44.91	7.1	Lupalb	23.15	9.1													IPR015425,IPR042201	N1
Aeseve_Ae03g05050	N0.HOG0003686	SYFO1,SYFO1L,SYFO3		Putative formin, FH2 domain-containing protein	N1	44.91	7.1	Lotjap	23.15	15.2													IPR015425,IPR042201	N1
Aeseve_Ae03g05050	N0.HOG0003686	SYFO1,SYFO1L,SYFO3		Putative formin, FH2 domain-containing protein	N1	44.91	7.1	Arahyp	23.15	37.4													IPR015425,IPR042201	N1
Aeseve_Ae03g05050	N0.HOG0003686	SYFO1,SYFO1L,SYFO3		Putative formin, FH2 domain-containing protein	N1	44.91	7.1	Datglo	23.15	14.7													IPR015425,IPR042201	N1
Aeseve_Ae05g13490	N0.HOG0003686	SYFO1,SYFO1L,SYFO3		Putative formin, FH2 domain-containing protein	N1	44.91	7.1	Lupalb	23.15	9.1													IPR015425,IPR042201	N1
Aeseve_Ae05g13490	N0.HOG0003686	SYFO1,SYFO1L,SYFO3		Putative formin, FH2 domain-containing protein	N1	44.91	7.1	Lotjap	23.15	15.2													IPR015425,IPR042201	N1
Aeseve_Ae05g13490	N0.HOG0003686	SYFO1,SYFO1L,SYFO3		Putative formin, FH2 domain-containing protein	N1	44.91	7.1	Arahyp	23.15	37.4													IPR015425,IPR042201	N1
Aeseve_Ae05g13490	N0.HOG0003686	SYFO1,SYFO1L,SYFO3		Putative formin, FH2 domain-containing protein	N1	44.91	7.1	Datglo	23.15	14.7													IPR015425,IPR042201	N1
Aeseve_Ae09g09920	N0.HOG0004164			Putative hypoxia induced protein	N1	44.82	14	Mimpud	14.81	55.8													IPR040153,IPR007667	N1
Aeseve_Ae09g09920	N0.HOG0004164			Putative hypoxia induced protein	N1	44.82	14	Lotjap	14.81	13.4													IPR040153,IPR007667	N1
Aeseve_Ae09g09920	N0.HOG0004164			Putative hypoxia induced protein	N1	44.82	14	Arahyp	14.81	37.4													IPR040153,IPR007667	N1
Aeseve_Ae07g05400	N0.HOG0004164			Putative hypoxia induced protein	N1	44.82	14	Mimpud	14.81	55.8	Up					Up							IPR007667,IPR040153	N1
Aeseve_Ae07g05400	N0.HOG0004164			Putative hypoxia induced protein	N1	44.82	14	Lotjap	14.81	13.4	Up					Up							IPR007667,IPR040153	N1
Aeseve_Ae07g05400	N0.HOG0004164			Putative hypoxia induced protein	N1	44.82	14	Arahyp	14.81	37.4	Up					Up							IPR007667,IPR040153	N1
Aeseve_Ae03g09750	N0.HOG0004164			Putative hypoxia induced protein	N1	44.82	14	Mimpud	14.81	55.8	Up					Up							IPR007667,IPR040153	N1
Aeseve_Ae03g09750	N0.HOG0004164			Putative hypoxia induced protein	N1	44.82	14	Lotjap	14.81	13.4	Up					Up							IPR007667,IPR040153	N1
Aeseve_Ae03g09750	N0.HOG0004164			Putative hypoxia induced protein	N1	44.82	14	Arahyp	14.81	37.4	Up					Up							IPR007667,IPR040153	N1
Aeseve_Ae01g29600	N0.HOG0002230	Cbf4,NF-YB16,NF-YB18		Putative transcription factor Hap3/NF-YB family	N1	44.79	3.7	Mimpud	23.96	80.8	Up		Up	Up	Up	Up							IPR003958,IPR009072,IPR003956,IPR027113	N1
Aeseve_Ae01g29600	N0.HOG0002230	Cbf4,NF-YB16,NF-YB18		Putative transcription factor Hap3/NF-YB family	N1	44.79	3.7	Medtru	23.96	35.7	Up		Up	Up	Up	Up							IPR003958,IPR009072,IPR003956,IPR027113	N1
Aeseve_Ae01g29600	N0.HOG0002230	Cbf4,NF-YB16,NF-YB18		Putative transcription factor Hap3/NF-YB family	N1	44.79	3.7	Aeseve	23.96	33.9	Up		Up	Up	Up	Up							IPR003958,IPR009072,IPR003956,IPR027113	N1
Aeseve_Ae01g29600	N0.HOG0002230	Cbf4,NF-YB16,NF-YB18		Putative transcription factor Hap3/NF-YB family	N1	44.79	3.7	Parand	23.96	25.6	Up		Up	Up	Up	Up							IPR003958,IPR009072,IPR003956,IPR027113	N1
Aeseve_Ae04g11930	N0.HOG0002230	Cbf4,NF-YB16,NF-YB18		Putative transcription factor Hap3/NF-YB family	N1	44.79	3.7	Mimpud	23.96	80.8	Up		Up	Up	Up	Up							IPR009072,IPR003958,IPR027113,IPR003956	N1
Aeseve_Ae04g11930	N0.HOG0002230	Cbf4,NF-YB16,NF-YB18		Putative transcription factor Hap3/NF-YB family	N1	44.79	3.7	Medtru	23.96	35.7	Up		Up	Up	Up	Up							IPR009072,IPR003958,IPR027113,IPR003956	N1
Aeseve_Ae04g11930	N0.HOG0002230	Cbf4,NF-YB16,NF-YB18		Putative transcription factor Hap3/NF-YB family	N1	44.79	3.7	Aeseve	23.96	33.9	Up		Up	Up	Up	Up							IPR009072,IPR003958,IPR027113,IPR003956	N1
Aeseve_Ae04g11930	N0.HOG0002230	Cbf4,NF-YB16,NF-YB18		Putative transcription factor Hap3/NF-YB family	N1	44.79	3.7	Parand	23.96	25.6	Up		Up	Up	Up	Up							IPR009072,IPR003958,IPR027113,IPR003956	N1
Aeseve_Ae02g05490	N0.HOG0002230	Cbf4,NF-YB16,NF-YB18		Putative transcription factor Hap3/NF-YB family	N1	44.79	3.7	Mimpud	23.96	80.8							Down			Down		Down	IPR027113,IPR009072,IPR003956,IPR003958	N1
Aeseve_Ae02g05490	N0.HOG0002230	Cbf4,NF-YB16,NF-YB18		Putative transcription factor Hap3/NF-YB family	N1	44.79	3.7	Medtru	23.96	35.7							Down			Down		Down	IPR027113,IPR009072,IPR003956,IPR003958	N1
Aeseve_Ae02g05490	N0.HOG0002230	Cbf4,NF-YB16,NF-YB18		Putative transcription factor Hap3/NF-YB family	N1	44.79	3.7	Aeseve	23.96	33.9							Down			Down		Down	IPR027113,IPR009072,IPR003956,IPR003958	N1
Aeseve_Ae02g05490	N0.HOG0002230	Cbf4,NF-YB16,NF-YB18		Putative transcription factor Hap3/NF-YB family	N1	44.79	3.7	Parand	23.96	25.6							Down			Down		Down	IPR027113,IPR009072,IPR003956,IPR003958	N1
Aeseve_Ae10g20590	N0.HOG0001705			Putative Gnk2-like domain-containing protein	N1	44.44	11.5	Lupalb	30.74	6.1	Up	Up											IPR038408,IPR002902	N1
Aeseve_Ae10g20590	N0.HOG0001705			Putative Gnk2-like domain-containing protein	N1	44.44	11.5	Medtru	30.74	35.8	Up	Up											IPR038408,IPR002902	N1
Aeseve_Ae10g20590	N0.HOG0001705			Putative Gnk2-like domain-containing protein	N1	44.44	11.5	Arahyp	30.74	13.4	Up	Up											IPR038408,IPR002902	N1
Aeseve_Ae10g20590	N0.HOG0001705			Putative Gnk2-like domain-containing protein	N1	44.44	11.5	Datglo	30.74	54.7	Up	Up											IPR038408,IPR002902	N1
Aeseve_Ae10g20590	N0.HOG0001705			Putative Gnk2-like domain-containing protein	N1	44.44	11.5	Hiprha	30.74	26.5	Up	Up											IPR038408,IPR002902	N1
Aeseve_Ae10g20600	N0.HOG0001705			Putative Gnk2-like domain-containing protein	N1	44.44	11.5	Lupalb	30.74	6.1	Up		Up	Up	Up	Up							IPR038408,IPR002902	N1
Aeseve_Ae10g20600	N0.HOG0001705			Putative Gnk2-like domain-containing protein	N1	44.44	11.5	Medtru	30.74	35.8	Up		Up	Up	Up	Up							IPR038408,IPR002902	N1
Aeseve_Ae10g20600	N0.HOG0001705			Putative Gnk2-like domain-containing protein	N1	44.44	11.5	Arahyp	30.74	13.4	Up		Up	Up	Up	Up							IPR038408,IPR002902	N1
Aeseve_Ae10g20600	N0.HOG0001705			Putative Gnk2-like domain-containing protein	N1	44.44	11.5	Datglo	30.74	54.7	Up		Up	Up	Up	Up							IPR038408,IPR002902	N1
Aeseve_Ae10g20600	N0.HOG0001705			Putative Gnk2-like domain-containing protein	N1	44.44	11.5	Hiprha	30.74	26.5	Up		Up	Up	Up	Up							IPR038408,IPR002902	N1
Aeseve_Ae10g20570	N0.HOG0001705			Putative Gnk2-like domain-containing protein	N1	44.44	11.5	Lupalb	30.74	6.1	Up	Up											IPR002902,IPR038408	N1
Aeseve_Ae10g20570	N0.HOG0001705			Putative Gnk2-like domain-containing protein	N1	44.44	11.5	Medtru	30.74	35.8	Up	Up											IPR002902,IPR038408	N1
Aeseve_Ae10g20570	N0.HOG0001705			Putative Gnk2-like domain-containing protein	N1	44.44	11.5	Arahyp	30.74	13.4	Up	Up											IPR002902,IPR038408	N1
Aeseve_Ae10g20570	N0.HOG0001705			Putative Gnk2-like domain-containing protein	N1	44.44	11.5	Datglo	30.74	54.7	Up	Up											IPR002902,IPR038408	N1
Aeseve_Ae10g20570	N0.HOG0001705			Putative Gnk2-like domain-containing protein	N1	44.44	11.5	Hiprha	30.74	26.5	Up	Up											IPR002902,IPR038408	N1
Aeseve_Ae06g35890	N0.HOG0002232	GA20ox,GA20ox1,GA20ox6		Putative gibberellin-44 dioxygenase	N1	44.44	17.4	Mimpud	19.44	34.7													IPR027443,IPR005123,IPR026992	N1
Aeseve_Ae06g35890	N0.HOG0002232	GA20ox,GA20ox1,GA20ox6		Putative gibberellin-44 dioxygenase	N1	44.44	17.4	Medtru	19.44	19.5													IPR027443,IPR005123,IPR026992	N1
Aeseve_Ae06g35890	N0.HOG0002232	GA20ox,GA20ox1,GA20ox6		Putative gibberellin-44 dioxygenase	N1	44.44	17.4	Arahyp	19.44	22.6													IPR027443,IPR005123,IPR026992	N1
Aeseve_Ae06g35890	N0.HOG0002232	GA20ox,GA20ox1,GA20ox6		Putative gibberellin-44 dioxygenase	N1	44.44	17.4	Parand	19.44	21.2													IPR027443,IPR005123,IPR026992	N1
Aeseve_Ae02g19130	N0.HOG0002232	GA20ox,GA20ox1,GA20ox6		Putative gibberellin-44 dioxygenase	N1	44.44	17.4	Mimpud	19.44	34.7													IPR026992,IPR005123,IPR027443	N1
Aeseve_Ae02g19130	N0.HOG0002232	GA20ox,GA20ox1,GA20ox6		Putative gibberellin-44 dioxygenase	N1	44.44	17.4	Medtru	19.44	19.5													IPR026992,IPR005123,IPR027443	N1
Aeseve_Ae02g19130	N0.HOG0002232	GA20ox,GA20ox1,GA20ox6		Putative gibberellin-44 dioxygenase	N1	44.44	17.4	Arahyp	19.44	22.6													IPR026992,IPR005123,IPR027443	N1
Aeseve_Ae02g19130	N0.HOG0002232	GA20ox,GA20ox1,GA20ox6		Putative gibberellin-44 dioxygenase	N1	44.44	17.4	Parand	19.44	21.2													IPR026992,IPR005123,IPR027443	N1
Aeseve_Ae02g03800	N0.HOG0002232	GA20ox,GA20ox1,GA20ox6		Putative gibberellin-44 dioxygenase	N1	44.44	17.4	Mimpud	19.44	34.7	Up	Up			Up	Up							IPR005123,IPR026992,IPR027443	N1
Aeseve_Ae02g03800	N0.HOG0002232	GA20ox,GA20ox1,GA20ox6		Putative gibberellin-44 dioxygenase	N1	44.44	17.4	Medtru	19.44	19.5	Up	Up			Up	Up							IPR005123,IPR026992,IPR027443	N1
Aeseve_Ae02g03800	N0.HOG0002232	GA20ox,GA20ox1,GA20ox6		Putative gibberellin-44 dioxygenase	N1	44.44	17.4	Arahyp	19.44	22.6	Up	Up			Up	Up							IPR005123,IPR026992,IPR027443	N1
Aeseve_Ae02g03800	N0.HOG0002232	GA20ox,GA20ox1,GA20ox6		Putative gibberellin-44 dioxygenase	N1	44.44	17.4	Parand	19.44	21.2	Up	Up			Up	Up							IPR005123,IPR026992,IPR027443	N1
Aeseve_Ae06g31590	N0.HOG0002232	GA20ox,GA20ox1,GA20ox6		Putative gibberellin-44 dioxygenase	N1	44.44	17.4	Mimpud	19.44	34.7	Up					Up							IPR026992,IPR005123,IPR027443	N1
Aeseve_Ae06g31590	N0.HOG0002232	GA20ox,GA20ox1,GA20ox6		Putative gibberellin-44 dioxygenase	N1	44.44	17.4	Medtru	19.44	19.5	Up					Up							IPR026992,IPR005123,IPR027443	N1
Aeseve_Ae06g31590	N0.HOG0002232	GA20ox,GA20ox1,GA20ox6		Putative gibberellin-44 dioxygenase	N1	44.44	17.4	Arahyp	19.44	22.6	Up					Up							IPR026992,IPR005123,IPR027443	N1
Aeseve_Ae06g31590	N0.HOG0002232	GA20ox,GA20ox1,GA20ox6		Putative gibberellin-44 dioxygenase	N1	44.44	17.4	Parand	19.44	21.2	Up					Up							IPR026992,IPR005123,IPR027443	N1
Aeseve_Ae09g22820	N0.HOG0002232	GA20ox,GA20ox1,GA20ox6		Putative gibberellin-44 dioxygenase	N1	44.44	17.4	Mimpud	19.44	34.7	Up		Up			Up							IPR027443,IPR005123,IPR026992	N1
Aeseve_Ae09g22820	N0.HOG0002232	GA20ox,GA20ox1,GA20ox6		Putative gibberellin-44 dioxygenase	N1	44.44	17.4	Medtru	19.44	19.5	Up		Up			Up							IPR027443,IPR005123,IPR026992	N1
Aeseve_Ae09g22820	N0.HOG0002232	GA20ox,GA20ox1,GA20ox6		Putative gibberellin-44 dioxygenase	N1	44.44	17.4	Arahyp	19.44	22.6	Up		Up			Up							IPR027443,IPR005123,IPR026992	N1
Aeseve_Ae09g22820	N0.HOG0002232	GA20ox,GA20ox1,GA20ox6		Putative gibberellin-44 dioxygenase	N1	44.44	17.4	Parand	19.44	21.2	Up		Up			Up							IPR027443,IPR005123,IPR026992	N1
Aeseve_Ae05g29830	N0.HOG0002232	GA20ox,GA20ox1,GA20ox6		Putative gibberellin-44 dioxygenase	N1	44.44	17.4	Mimpud	19.44	34.7	Up	Up	Up		Up	Up							IPR026992,IPR005123,IPR027443	N1
Aeseve_Ae05g29830	N0.HOG0002232	GA20ox,GA20ox1,GA20ox6		Putative gibberellin-44 dioxygenase	N1	44.44	17.4	Medtru	19.44	19.5	Up	Up	Up		Up	Up							IPR026992,IPR005123,IPR027443	N1
Aeseve_Ae05g29830	N0.HOG0002232	GA20ox,GA20ox1,GA20ox6		Putative gibberellin-44 dioxygenase	N1	44.44	17.4	Arahyp	19.44	22.6	Up	Up	Up		Up	Up							IPR026992,IPR005123,IPR027443	N1
Aeseve_Ae05g29830	N0.HOG0002232	GA20ox,GA20ox1,GA20ox6		Putative gibberellin-44 dioxygenase	N1	44.44	17.4	Parand	19.44	21.2	Up	Up	Up		Up	Up							IPR026992,IPR005123,IPR027443	N1
Aeseve_Ae03g02720	N0.HOG0002281			hypothetical protein	N1	44.44	1.3	N2	33.33	6.6							Down	Down			Down	Down	IPR025322	N1
Aeseve_Ae05g04540	N0.HOG0002828			Putative transcription factor C2C2-GATA family	N1	44.44	2.1		0														IPR000679,IPR013088	N1
Aeseve_Ae03g34020	N0.HOG0002982			hypothetical protein,Putative PB1 domain-containing protein	N1	44.44	1	Mimpud	22.22	40.5	Up					Up							IPR000270	N1
Aeseve_Ae03g34020	N0.HOG0002982			hypothetical protein,Putative PB1 domain-containing protein	N1	44.44	1	Arahyp	22.22	26.4	Up					Up							IPR000270	N1
Aeseve_Ae05g34720	N0.HOG0002982			hypothetical protein,Putative PB1 domain-containing protein	N1	44.44	1	Mimpud	22.22	40.5													IPR000270	N1
Aeseve_Ae05g34720	N0.HOG0002982			hypothetical protein,Putative PB1 domain-containing protein	N1	44.44	1	Arahyp	22.22	26.4													IPR000270	N1
Aeseve_Ae05g05980	N0.HOG0003518			Putative triacylglycerol lipase	N1	44.44	2.2	N2	47.22	5.1	Up					Up	Down				Down		IPR036514,IPR035669,IPR001087	N1
Aeseve_Ae01g06220	N0.HOG0003518			Putative triacylglycerol lipase	N1	44.44	2.2	N2	47.22	5.1													IPR001087,IPR035669,IPR036514	N1
Aeseve_Ae04g29090	N0.HOG0004031			Putative SGNH hydrolase-type esterase domain-containing protein,Putative triacylglycerol lipase,Putative sinapine esterase	N1	44.44	2.2	Mimpud	24.07	37.7	Up	Up		Up	Up	Up							IPR001087,IPR035669,IPR036514,IPR008265	N1
Aeseve_Ae04g29090	N0.HOG0004031			Putative SGNH hydrolase-type esterase domain-containing protein,Putative triacylglycerol lipase,Putative sinapine esterase	N1	44.44	2.2	Lupalb	24.07	16.3	Up	Up		Up	Up	Up							IPR001087,IPR035669,IPR036514,IPR008265	N1
Aeseve_Ae04g29090	N0.HOG0004031			Putative SGNH hydrolase-type esterase domain-containing protein,Putative triacylglycerol lipase,Putative sinapine esterase	N1	44.44	2.2	Medtru	24.07	52.6	Up	Up		Up	Up	Up							IPR001087,IPR035669,IPR036514,IPR008265	N1
Aeseve_Ae04g29090	N0.HOG0004031			Putative SGNH hydrolase-type esterase domain-containing protein,Putative triacylglycerol lipase,Putative sinapine esterase	N1	44.44	2.2	Arahyp	24.07	37.3	Up	Up		Up	Up	Up							IPR001087,IPR035669,IPR036514,IPR008265	N1
Aeseve_Ae10g19740	N0.HOG0004031			Putative SGNH hydrolase-type esterase domain-containing protein,Putative triacylglycerol lipase,Putative sinapine esterase	N1	44.44	2.2	Mimpud	24.07	37.7													IPR035669,IPR001087,IPR036514	N1
Aeseve_Ae10g19740	N0.HOG0004031			Putative SGNH hydrolase-type esterase domain-containing protein,Putative triacylglycerol lipase,Putative sinapine esterase	N1	44.44	2.2	Lupalb	24.07	16.3													IPR035669,IPR001087,IPR036514	N1
Aeseve_Ae10g19740	N0.HOG0004031			Putative SGNH hydrolase-type esterase domain-containing protein,Putative triacylglycerol lipase,Putative sinapine esterase	N1	44.44	2.2	Medtru	24.07	52.6													IPR035669,IPR001087,IPR036514	N1
Aeseve_Ae10g19740	N0.HOG0004031			Putative SGNH hydrolase-type esterase domain-containing protein,Putative triacylglycerol lipase,Putative sinapine esterase	N1	44.44	2.2	Arahyp	24.07	37.3													IPR035669,IPR001087,IPR036514	N1
Aeseve_Ae07g03110	N0.HOG0004431			Putative transcription factor WRKY family	N1	44.44	0.5	Hiprha	5.56	11.3													IPR044810,IPR036576,IPR003657	N1
Aeseve_Ae09g20120	N0.HOG0005027			hypothetical protein	N1	44.44	1.1	Datglo	11.11	10.4	Up					Up								N1
Aeseve_Ae02g22090	N0.HOG0005576	RPG,RPG-like	Rhizobial infection	hypothetical protein,Putative transcription factor bZIP family	N1	44.44	4.7	N22	18.52	4.7							Down					Down	IPR019448	N1
Aeseve_Ae02g22090	N0.HOG0005576	RPG,RPG-like	Rhizobial infection	hypothetical protein,Putative transcription factor bZIP family	N1	44.44	4.7	Mimpud	18.52	76.9							Down					Down	IPR019448	N1
Aeseve_Ae02g00660	N0.HOG0005927			Putative transcription factor MYB-HB-like family	N1	44.44	3.8	N1	45	6.1	Up			Up		Up	Down	Down						N1
Aeseve_Ae10g22400	N0.HOG0005927			Putative transcription factor MYB-HB-like family	N1	44.44	3.8	N1	45	6.1	Up			Up		Up	Down	Down					IPR044825,IPR009057,IPR006447,IPR017930,IPR001005	N1
Aeseve_Ae06g30220	N0.HOG0006200			Putative wound-induced protein, Wun1	N1	44.44	1.4	Aeseve	7.41	24							Down					Down	IPR009798,IPR032710	N1
Aeseve_Ae02g19090	N0.HOG0006200			Putative wound-induced protein, Wun1	N1	44.44	1.4	Aeseve	7.41	24													IPR009798,IPR032710	N1
Aeseve_Ae09g10610	N0.HOG0006200			Putative wound-induced protein, Wun1	N1	44.44	1.4	Aeseve	7.41	24	Up		Up			Up	Down				Down		IPR032710,IPR009798	N1
Aeseve_Ae02g07680	N0.HOG0007320	LBD16		Putative transcription factor AS2-LOB family	N1	44.44	1.7	N2	36.11	9.3							Down				Down	Down	IPR004883	N1
Aeseve_Ae06g00750	N0.HOG0007320	LBD16		Putative transcription factor AS2-LOB family	N1	44.44	1.7	N2	36.11	9.3	Up		Up	Up			Down					Down	IPR004883	N1
Aeseve_Ae02g15640	N0.HOG0007809			Putative transcription factor bZIP family	N1	44.44	1.8	N2	50	7.5							Down					Down	IPR004827,IPR025422	N1
Aeseve_Ae06g12590	N0.HOG0007809			Putative transcription factor bZIP family	N1	44.44	1.8	N2	50	7.5							Down					Down	IPR004827,IPR025422	N1
Aeseve_Ae07g20870	N0.HOG0009000			Putative oxidoreductase	N1	44.44	1.8	Mimpud	38.89	40.5													IPR036396,IPR001128,IPR017972,IPR002401	N1
Aeseve_Ae07g20870	N0.HOG0009000			Putative oxidoreductase	N1	44.44	1.8	Lupalb	38.89	20.4													IPR036396,IPR001128,IPR017972,IPR002401	N1
Aeseve_Ae07g20870	N0.HOG0009000			Putative oxidoreductase	N1	44.44	1.8	Medtru	38.89	27.9													IPR036396,IPR001128,IPR017972,IPR002401	N1
Aeseve_Ae07g20870	N0.HOG0009000			Putative oxidoreductase	N1	44.44	1.8	Arahyp	38.89	21.5													IPR036396,IPR001128,IPR017972,IPR002401	N1
Aeseve_Ae01g15760	N0.HOG0009000			Putative oxidoreductase	N1	44.44	1.8	Mimpud	38.89	40.5													IPR017972,IPR002401,IPR001128,IPR036396	N1
Aeseve_Ae01g15760	N0.HOG0009000			Putative oxidoreductase	N1	44.44	1.8	Lupalb	38.89	20.4													IPR017972,IPR002401,IPR001128,IPR036396	N1
Aeseve_Ae01g15760	N0.HOG0009000			Putative oxidoreductase	N1	44.44	1.8	Medtru	38.89	27.9													IPR017972,IPR002401,IPR001128,IPR036396	N1
Aeseve_Ae01g15760	N0.HOG0009000			Putative oxidoreductase	N1	44.44	1.8	Arahyp	38.89	21.5													IPR017972,IPR002401,IPR001128,IPR036396	N1
Aeseve_Ae02g08720	N0.HOG0009359			hypothetical protein	N1	44.44	1.7	Mimpud	27.78	46.4							Down	Down				Down	IPR037497	N1
Aeseve_Ae02g08720	N0.HOG0009359			hypothetical protein	N1	44.44	1.7	Medtru	27.78	19.4							Down	Down				Down	IPR037497	N1
Aeseve_Ae02g08720	N0.HOG0009359			hypothetical protein	N1	44.44	1.7	Aeseve	27.78	10.4							Down	Down				Down	IPR037497	N1
Aeseve_Ae05g03410	N0.HOG0012971			Putative plant disease resistance response protein	N1	44.44	0.7	N2	50	2.3													IPR004265,IPR044859	N1
Aeseve_Ae05g03420	N0.HOG0012971			Putative plant disease resistance response protein	N1	44.44	0.7	N2	50	2.3							Down					Down	IPR004265,IPR044859	N1
Aeseve_Ae01g08400	N0.HOG0013396			hypothetical protein	N1	44.44	0.7	Mimpud	5.56	44.9	Up	Up		Up	Up	Up							IPR038931	N1
Aeseve_Ae08g08620	N0.HOG0015872			Putative photosystem II	N1	44.44	0.6	Mimpud	22.22	45.9							Down	Down					IPR002683,IPR016123	N1
Aeseve_Ae08g08620	N0.HOG0015872			Putative photosystem II	N1	44.44	0.6	Medtru	22.22	33							Down	Down					IPR002683,IPR016123	N1
Aeseve_Ae08g08620	N0.HOG0015872			Putative photosystem II	N1	44.44	0.6	Aeseve	22.22	9.9							Down	Down					IPR002683,IPR016123	N1
Aeseve_Ae06g04710	N0.HOG0002742			Putative transcription factor Homeodomain-TALE-BEL family	N1	44.31	14.5	N1	34.13	20.6	Up	Up				Up							IPR001356,IPR006563,IPR008422,IPR009057	N1
Aeseve_Ae02g20540	N0.HOG0002742			Putative transcription factor Homeodomain-TALE-BEL family	N1	44.31	14.5	N1	34.13	20.6	Up					Up							IPR009057,IPR006563,IPR008422,IPR001356	N1
Aeseve_Ae04g27970	N0.HOG0002742			Putative transcription factor Homeodomain-TALE-BEL family	N1	44.31	14.5	N1	34.13	20.6	Up				Up								IPR001356,IPR006563,IPR008422,IPR009057	N1
Aeseve_Ae10g21270	N0.HOG0002742			Putative transcription factor Homeodomain-TALE-BEL family	N1	44.31	14.5	N1	34.13	20.6													IPR009057,IPR001356,IPR006563,IPR008422	N1
Aeseve_Ae05g36260	N0.HOG0003366			Putative transcription factor WD40-like family,Putative six-bladed beta-propeller, TolB	N1	44.26	11.2	Mimpud	11.48	42													IPR011042	N1
Aeseve_Ae05g36260	N0.HOG0003366			Putative transcription factor WD40-like family,Putative six-bladed beta-propeller, TolB	N1	44.26	11.2	Medtru	11.48	24.8													IPR011042	N1
Aeseve_Ae05g36260	N0.HOG0003366			Putative transcription factor WD40-like family,Putative six-bladed beta-propeller, TolB	N1	44.26	11.2	Arahyp	11.48	30.4													IPR011042	N1
Aeseve_Ae03g05390	N0.HOG0003366			Putative transcription factor WD40-like family,Putative six-bladed beta-propeller, TolB	N1	44.26	11.2	Mimpud	11.48	42	Up					Up							IPR011042,IPR001258	N1
Aeseve_Ae03g05390	N0.HOG0003366			Putative transcription factor WD40-like family,Putative six-bladed beta-propeller, TolB	N1	44.26	11.2	Medtru	11.48	24.8	Up					Up							IPR011042,IPR001258	N1
Aeseve_Ae03g05390	N0.HOG0003366			Putative transcription factor WD40-like family,Putative six-bladed beta-propeller, TolB	N1	44.26	11.2	Arahyp	11.48	30.4	Up					Up							IPR011042,IPR001258	N1
Aeseve_Ae05g12910	N0.HOG0003366			Putative transcription factor WD40-like family,Putative six-bladed beta-propeller, TolB	N1	44.26	11.2	Mimpud	11.48	42	Up					Up							IPR001258,IPR011042,IPR013017	N1
Aeseve_Ae05g12910	N0.HOG0003366			Putative transcription factor WD40-like family,Putative six-bladed beta-propeller, TolB	N1	44.26	11.2	Medtru	11.48	24.8	Up					Up							IPR001258,IPR011042,IPR013017	N1
Aeseve_Ae05g12910	N0.HOG0003366			Putative transcription factor WD40-like family,Putative six-bladed beta-propeller, TolB	N1	44.26	11.2	Arahyp	11.48	30.4	Up					Up							IPR001258,IPR011042,IPR013017	N1
Aeseve_Ae07g02370	N0.HOG0004858			Putative triacylglycerol lipase	N1	44.26	5.6	Mimpud	27.59	50							Down	Down					IPR035669,IPR001087,IPR036514	N1
Aeseve_Ae07g02370	N0.HOG0004858			Putative triacylglycerol lipase	N1	44.26	5.6	Medtru	27.59	43.8							Down	Down					IPR035669,IPR001087,IPR036514	N1
Aeseve_Ae07g02370	N0.HOG0004858			Putative triacylglycerol lipase	N1	44.26	5.6	Aeseve	27.59	10.6							Down	Down					IPR035669,IPR001087,IPR036514	N1
Aeseve_Ae07g02370	N0.HOG0004858			Putative triacylglycerol lipase	N1	44.26	5.6	Arahyp	27.59	45.5							Down	Down					IPR035669,IPR001087,IPR036514	N1
Aeseve_Ae07g02370	N0.HOG0004858			Putative triacylglycerol lipase	N1	44.26	5.6	Parand	27.59	34.3							Down	Down					IPR035669,IPR001087,IPR036514	N1
Aeseve_Ae01g06660	N0.HOG0004858			Putative triacylglycerol lipase	N1	44.26	5.6	Mimpud	27.59	50	Up				Up								IPR036514,IPR035669,IPR001087	N1
Aeseve_Ae01g06660	N0.HOG0004858			Putative triacylglycerol lipase	N1	44.26	5.6	Medtru	27.59	43.8	Up				Up								IPR036514,IPR035669,IPR001087	N1
Aeseve_Ae01g06660	N0.HOG0004858			Putative triacylglycerol lipase	N1	44.26	5.6	Aeseve	27.59	10.6	Up				Up								IPR036514,IPR035669,IPR001087	N1
Aeseve_Ae01g06660	N0.HOG0004858			Putative triacylglycerol lipase	N1	44.26	5.6	Arahyp	27.59	45.5	Up				Up								IPR036514,IPR035669,IPR001087	N1
Aeseve_Ae01g06660	N0.HOG0004858			Putative triacylglycerol lipase	N1	44.26	5.6	Parand	27.59	34.3	Up				Up								IPR036514,IPR035669,IPR001087	N1
Aeseve_Ae07g21120	N0.HOG0002257			Putative histone acetyltransferase chromatin regulator PHD family	N1	44.2	1.7	Arahyp	5.36	49.6													IPR014002,IPR000182,IPR016181,IPR001965,IPR032308,IPR013083,IPR025846,IPR008395,IPR019787,IPR011011,IPR026057	N1
Aeseve_Ae0008400	N0.HOG0002257			Putative histone acetyltransferase chromatin regulator PHD family	N1	44.2	1.7	Arahyp	5.36	49.6	Up			Up									IPR001965,IPR016181,IPR019787,IPR008395,IPR013083,IPR001841,IPR011011,IPR032308,IPR000182	N1
Aeseve_Ae08g04150	N0.HOG0002343			hypothetical protein	N1	44.13	20.2	N2	15.21	17.1							Down					Down	IPR044670	N1
Aeseve_Ae07g09190	N0.HOG0002343			hypothetical protein	N1	44.13	20.2	N2	15.21	17.1													IPR044670	N1
Aeseve_Ae05g12550	N0.HOG0002343			hypothetical protein	N1	44.13	20.2	N2	15.21	17.1													IPR044670	N1
Aeseve_Ae09g24470	N0.HOG0002343			hypothetical protein	N1	44.13	20.2	N2	15.21	17.1													IPR044670	N1
Aeseve_Ae02g06320	N0.HOG0000920			Putative aspartic peptidase A1 family, xylanase inhibitor	N1	43.98	1.6	N1	60.19	4.7													IPR033121,IPR032861,IPR021109,IPR032799,IPR001461	N1
Aeseve_Ae02g06330	N0.HOG0000920			Putative aspartic peptidase A1 family, xylanase inhibitor	N1	43.98	1.6	N1	60.19	4.7													IPR032799,IPR033121,IPR021109,IPR001461,IPR032861	N1
Aeseve_Ae06g11600	N0.HOG0000920			Putative aspartic peptidase A1 family, xylanase inhibitor	N1	43.98	1.6	N1	60.19	4.7													IPR021109,IPR001461,IPR032799,IPR032861	N1
Aeseve_Ae01g30270	N0.HOG0000920			Putative aspartic peptidase A1 family, xylanase inhibitor	N1	43.98	1.6	N1	60.19	4.7	Up				Up	Up							IPR021109,IPR001461,IPR032799,IPR032861,IPR033121	N1
Aeseve_Ae04g02300	N0.HOG0000920			Putative aspartic peptidase A1 family, xylanase inhibitor	N1	43.98	1.6	N1	60.19	4.7	Up			Up		Up	Down	Down					IPR032799,IPR001461,IPR032861,IPR021109,IPR033121	N1
Aeseve_Ae02g10930	N0.HOG0000920			Putative aspartic peptidase A1 family, xylanase inhibitor	N1	43.98	1.6	N1	60.19	4.7														N1
Aeseve_Ae07g10090	N0.HOG0000121			Putative transcription factor C2H2 family	N1	43.89	14.5	Datglo	2.78	26.7	Up	Up			Up								IPR013087,IPR022755,IPR036236	N1
Aeseve_Ae10g16700	N0.HOG0000121			Putative transcription factor C2H2 family	N1	43.89	14.5	Datglo	2.78	26.7													IPR013087,IPR022755,IPR036236	N1
Aeseve_Ae09g25230	N0.HOG0003235			Putative heavy metal-associated domain, HMA	N1	43.75	2.5	N21	22.92	12.7													IPR006121,IPR036163	N1
Aeseve_Ae09g25230	N0.HOG0003235			Putative heavy metal-associated domain, HMA	N1	43.75	2.5	Mimpud	22.92	63													IPR006121,IPR036163	N1
Aeseve_Ae08g12720	N0.HOG0006868			hypothetical protein	N1	43.75	0.5	N21	22.92	8	Up			Up	Up	Up								N1
Aeseve_Ae08g12720	N0.HOG0006868			hypothetical protein	N1	43.75	0.5	Arahyp	22.92	47.6	Up			Up	Up	Up								N1
Aeseve_Ae08g08860	N0.HOG0003925	GA20ox2,GA20ox4,GA20ox5		Putative ent-kaurene synthase,Putative gibberellin-44 dioxygenase	N1	43.73	9.3	N2	15.85	18.9	Up		Up	Up	Up	Up							IPR005123,IPR026992,IPR027443	N1
Aeseve_Ae03g29250	N0.HOG0003925	GA20ox2,GA20ox4,GA20ox5		Putative ent-kaurene synthase,Putative gibberellin-44 dioxygenase	N1	43.73	9.3	N2	15.85	18.9													IPR005123,IPR027443,IPR026992	N1
Aeseve_Ae08g25560	N0.HOG0003925	GA20ox2,GA20ox4,GA20ox5		Putative ent-kaurene synthase,Putative gibberellin-44 dioxygenase	N1	43.73	9.3	N2	15.85	18.9							Down			Down	Down		IPR026992,IPR027443,IPR005123	N1
Aeseve_Ae09g05320	N0.HOG0003145			Putative protein kinase RLK-Pelle-PERK-2 family	N1	43.7	4	Lupalb	2.78	24.5													IPR001245,IPR011009,IPR000719,IPR008266	N1
Aeseve_Ae10g16490	N0.HOG0003145			Putative protein kinase RLK-Pelle-PERK-2 family	N1	43.7	4	Lupalb	2.78	24.5													IPR011009,IPR014729,IPR008266,IPR000719	N1
Aeseve_Ae08g17670	N0.HOG0005562	F3H-2		Putative flavonoid 3'-monooxygenase	N1	43.6	3.9	Mimpud	25.59	70.7							Down		Down	Down	Down	Down	IPR036396,IPR001128,IPR002401,IPR017972	N1
Aeseve_Ae08g17670	N0.HOG0005562	F3H-2		Putative flavonoid 3'-monooxygenase	N1	43.6	3.9	Lupalb	25.59	12.5							Down		Down	Down	Down	Down	IPR036396,IPR001128,IPR002401,IPR017972	N1
Aeseve_Ae08g17670	N0.HOG0005562	F3H-2		Putative flavonoid 3'-monooxygenase	N1	43.6	3.9	Medtru	25.59	40.2							Down		Down	Down	Down	Down	IPR036396,IPR001128,IPR002401,IPR017972	N1
Aeseve_Ae08g17670	N0.HOG0005562	F3H-2		Putative flavonoid 3'-monooxygenase	N1	43.6	3.9	Aeseve	25.59	16.9							Down		Down	Down	Down	Down	IPR036396,IPR001128,IPR002401,IPR017972	N1
Aeseve_Ae01g21660	N0.HOG0005562	F3H-2		Putative flavonoid 3'-monooxygenase	N1	43.6	3.9	Mimpud	25.59	70.7	Up				Up								IPR036396,IPR017972,IPR001128,IPR002401	N1
Aeseve_Ae01g21660	N0.HOG0005562	F3H-2		Putative flavonoid 3'-monooxygenase	N1	43.6	3.9	Lupalb	25.59	12.5	Up				Up								IPR036396,IPR017972,IPR001128,IPR002401	N1
Aeseve_Ae01g21660	N0.HOG0005562	F3H-2		Putative flavonoid 3'-monooxygenase	N1	43.6	3.9	Medtru	25.59	40.2	Up				Up								IPR036396,IPR017972,IPR001128,IPR002401	N1
Aeseve_Ae01g21660	N0.HOG0005562	F3H-2		Putative flavonoid 3'-monooxygenase	N1	43.6	3.9	Aeseve	25.59	16.9	Up				Up								IPR036396,IPR017972,IPR001128,IPR002401	N1
Aeseve_Ae01g21670	N0.HOG0005562	F3H-2		Putative flavonoid 3'-monooxygenase	N1	43.6	3.9	Mimpud	25.59	70.7													IPR001128,IPR036396,IPR002401	N1
Aeseve_Ae01g21670	N0.HOG0005562	F3H-2		Putative flavonoid 3'-monooxygenase	N1	43.6	3.9	Lupalb	25.59	12.5													IPR001128,IPR036396,IPR002401	N1
Aeseve_Ae01g21670	N0.HOG0005562	F3H-2		Putative flavonoid 3'-monooxygenase	N1	43.6	3.9	Medtru	25.59	40.2													IPR001128,IPR036396,IPR002401	N1
Aeseve_Ae01g21670	N0.HOG0005562	F3H-2		Putative flavonoid 3'-monooxygenase	N1	43.6	3.9	Aeseve	25.59	16.9													IPR001128,IPR036396,IPR002401	N1
Aeseve_Ae09g13050	N0.HOG0001041			Putative cysteine synthase	N1	43.52	6.9	Medtru	16.67	15.7													IPR001926,IPR036052,IPR001216,IPR005856,IPR005859	N1
Aeseve_Ae09g13050	N0.HOG0001041			Putative cysteine synthase	N1	43.52	6.9	Arahyp	16.67	25.4													IPR001926,IPR036052,IPR001216,IPR005856,IPR005859	N1
Aeseve_Ae0010780	N0.HOG0001041			Putative cysteine synthase	N1	43.52	6.9	Medtru	16.67	15.7	Up			Up	Up								IPR036052,IPR005859,IPR001926,IPR001216,IPR005856	N1
Aeseve_Ae0010780	N0.HOG0001041			Putative cysteine synthase	N1	43.52	6.9	Arahyp	16.67	25.4	Up			Up	Up								IPR036052,IPR005859,IPR001926,IPR001216,IPR005856	N1
Aeseve_Ae05g07510	N0.HOG0002396			Putative transcription factor AP2-EREBP family	N1	43.52	10.3	N2	35.19	14.8													IPR016177,IPR001471,IPR036955	N1
Aeseve_Ae01g04750	N0.HOG0002396			Putative transcription factor AP2-EREBP family	N1	43.52	10.3	N2	35.19	14.8							Down					Down	IPR001471,IPR036955,IPR016177	N1
Aeseve_Ae07g09350	N0.HOG0002396			Putative transcription factor AP2-EREBP family	N1	43.52	10.3	N2	35.19	14.8							Down					Down	IPR001471,IPR036955,IPR016177	N1
Aeseve_Ae08g04320	N0.HOG0002396			Putative transcription factor AP2-EREBP family	N1	43.52	10.3	N2	35.19	14.8													IPR036955,IPR001471,IPR016177	N1
Aeseve_Ae08g12350	N0.HOG0002764			Putative indole-3-pyruvate monooxygenase	N1	43.52	1.4	Mimpud	41.67	67.6	Up					Up							IPR036188,IPR020946	N1
Aeseve_Ae08g12350	N0.HOG0002764			Putative indole-3-pyruvate monooxygenase	N1	43.52	1.4	Lupalb	41.67	23.3	Up					Up							IPR036188,IPR020946	N1
Aeseve_Ae08g12350	N0.HOG0002764			Putative indole-3-pyruvate monooxygenase	N1	43.52	1.4	Medtru	41.67	32.5	Up					Up							IPR036188,IPR020946	N1
Aeseve_Ae08g12350	N0.HOG0002764			Putative indole-3-pyruvate monooxygenase	N1	43.52	1.4	Arahyp	41.67	49.6	Up					Up							IPR036188,IPR020946	N1
Aeseve_Ae08g12350	N0.HOG0002764			Putative indole-3-pyruvate monooxygenase	N1	43.52	1.4	Parand	41.67	10.9	Up					Up							IPR036188,IPR020946	N1
Aeseve_Ae05g33060	N0.HOG0002884			Putative IQ motif, EF-hand binding protein,Putative IQ motif, EF-hand binding, P-loop containing nucleoside triphosphate hydrolase	N1	43.52	13.8	N1	30.74	22.6	Up				Up	Up							IPR025064,IPR000048,IPR027417	N1
Aeseve_Ae03g32390	N0.HOG0002884			Putative IQ motif, EF-hand binding protein,Putative IQ motif, EF-hand binding, P-loop containing nucleoside triphosphate hydrolase	N1	43.52	13.8	N1	30.74	22.6													IPR025064,IPR000048	N1
Aeseve_Ae10g16240	N0.HOG0002884			Putative IQ motif, EF-hand binding protein,Putative IQ motif, EF-hand binding, P-loop containing nucleoside triphosphate hydrolase	N1	43.52	13.8	N1	30.74	22.6							Down			Down	Down	Down	IPR025064,IPR000048,IPR027417	N1
Aeseve_Ae09g02970	N0.HOG0002884			Putative IQ motif, EF-hand binding protein,Putative IQ motif, EF-hand binding, P-loop containing nucleoside triphosphate hydrolase	N1	43.52	13.8	N1	30.74	22.6													IPR025064,IPR000048	N1
Aeseve_Ae03g28180	N0.HOG0005583			Putative phosphoglycerate mutase (2,3-diphosphoglycerate-dependent)	N1	43.52	3.2	Lupalb	6.48	22.9													IPR029033,IPR001345,IPR005952,IPR013078	N1
Aeseve_Ae03g28180	N0.HOG0005583			Putative phosphoglycerate mutase (2,3-diphosphoglycerate-dependent)	N1	43.52	3.2	Arahyp	6.48	38.2													IPR029033,IPR001345,IPR005952,IPR013078	N1
Aeseve_Ae08g10230	N0.HOG0005583			Putative phosphoglycerate mutase (2,3-diphosphoglycerate-dependent)	N1	43.52	3.2	Lupalb	6.48	22.9	Up					Up							IPR013078,IPR029033,IPR001345,IPR005952	N1
Aeseve_Ae08g10230	N0.HOG0005583			Putative phosphoglycerate mutase (2,3-diphosphoglycerate-dependent)	N1	43.52	3.2	Arahyp	6.48	38.2	Up					Up							IPR013078,IPR029033,IPR001345,IPR005952	N1
Aeseve_Ae05g29810	N0.HOG0005851			Putative fructokinase	N1	43.52	2.6	Lupalb	3.7	23.3	Up					Up							IPR002173,IPR002139,IPR011611,IPR029056	N1
Aeseve_Ae09g22770	N0.HOG0005851			Putative fructokinase	N1	43.52	2.6	Lupalb	3.7	23.3													IPR002173,IPR011611,IPR029056,IPR002139	N1
Aeseve_Ae01g03120	N0.HOG0006170	NPF6.5,NPF6.6,NPF6.7		Putative nitrate-transporting ATPase	N1	43.52	2.4	N2	37.96	10.8	Up					Up	Down				Down		IPR000109,IPR036259,IPR018456	N1
Aeseve_Ae02g04680	N0.HOG0001792			Putative transcription factor C2H2 family	N1	43.27	27.7	N1	27.16	41.4													IPR013087,IPR036236	N1
Aeseve_Ae03g03760	N0.HOG0001792			Putative transcription factor C2H2 family	N1	43.27	27.7	N1	27.16	41.4	Up					Up							IPR013087,IPR036236	N1
Aeseve_Ae01g21580	N0.HOG0001792			Putative transcription factor C2H2 family	N1	43.27	27.7	N1	27.16	41.4													IPR013087,IPR036236	N1
Aeseve_Ae08g19790	N0.HOG0001792			Putative transcription factor C2H2 family	N1	43.27	27.7	N1	27.16	41.4													IPR013087,IPR036236	N1
Aeseve_Ae02g14640	N0.HOG0000274	AtSAG12-like,CP1,CP3,CP6	Senescence	Putative actinidain,Putative fruit bromelain	N1	42.89	36.3	Arahyp	1.85	48.9	Up				Up	Up							IPR025661,IPR025660,IPR000169,IPR000668,IPR013201,IPR038765,IPR039417	N1
Aeseve_Ae10g01770	N0.HOG0001597	MATE67/LjMATE1,MATE69/LjMATE1,MATE70	Nodule Metabolism and Transport	Putative multi antimicrobial extrusion protein	N1	42.87	6.6	N1	40.93	12.7							Down	Down			Down	Down	IPR044644,IPR002528	N1
Aeseve_Ae0017860	N0.HOG0014046			Putative transcription regulator mTERF family	N1	42.86	0.8	Mimpud	33.33	46.3													IPR003690,IPR038538	N1
Aeseve_Ae0017860	N0.HOG0014046			Putative transcription regulator mTERF family	N1	42.86	0.8	Medtru	33.33	23.3													IPR003690,IPR038538	N1
Aeseve_Ae0017860	N0.HOG0014046			Putative transcription regulator mTERF family	N1	42.86	0.8	Aeseve	33.33	37.1													IPR003690,IPR038538	N1
Aeseve_Ae0017880	N0.HOG0014046			Putative transcription regulator mTERF family	N1	42.86	0.8	Mimpud	33.33	46.3													IPR003690,IPR038538	N1
Aeseve_Ae0017880	N0.HOG0014046			Putative transcription regulator mTERF family	N1	42.86	0.8	Medtru	33.33	23.3													IPR003690,IPR038538	N1
Aeseve_Ae0017880	N0.HOG0014046			Putative transcription regulator mTERF family	N1	42.86	0.8	Aeseve	33.33	37.1													IPR003690,IPR038538	N1
Aeseve_Ae04g17980	N0.HOG0014046			Putative transcription regulator mTERF family	N1	42.86	0.8	Mimpud	33.33	46.3							Down	Down					IPR003690,IPR038538	N1
Aeseve_Ae04g17980	N0.HOG0014046			Putative transcription regulator mTERF family	N1	42.86	0.8	Medtru	33.33	23.3							Down	Down					IPR003690,IPR038538	N1
Aeseve_Ae04g17980	N0.HOG0014046			Putative transcription regulator mTERF family	N1	42.86	0.8	Aeseve	33.33	37.1							Down	Down					IPR003690,IPR038538	N1
Aeseve_Ae06g04230	N0.HOG0017102				N1	42.86	0.6	Mimpud	14.29	62.2													IPR001680,IPR036322,IPR015943,IPR017986,IPR019775	N1
Aeseve_Ae03g26480	N0.HOG0001220	NIP1,NIP2		Putative major intrinsic protein	N1	42.8	19.2	N2	25.4	14.9	Up	Up		Up	Up	Up							IPR023271,IPR000425,IPR034294,IPR022357	N1
Aeseve_Ae03g26480	N0.HOG0001220	NIP1,NIP2		Putative major intrinsic protein	N1	42.8	19.2	Parand	25.4	39.9	Up	Up		Up	Up	Up							IPR023271,IPR000425,IPR034294,IPR022357	N1
Aeseve_Ae03g26490	N0.HOG0001220	NIP1,NIP2		Putative major intrinsic protein	N1	42.8	19.2	N2	25.4	14.9	Up					Up	Down				Down		IPR000425,IPR023271,IPR022357,IPR034294	N1
Aeseve_Ae03g26490	N0.HOG0001220	NIP1,NIP2		Putative major intrinsic protein	N1	42.8	19.2	Parand	25.4	39.9	Up					Up	Down				Down		IPR000425,IPR023271,IPR022357,IPR034294	N1
Aeseve_Ae04g09020	N0.HOG0000300			Putative protein kinase CAMK-OST1L family	N1	42.59	2.5		0														IPR000719,IPR011009,IPR017441,IPR008271	N1
Aeseve_Ae05g04470	N0.HOG0002990			Fructose-bisphosphate aldolase 2,Putative fructose-bisphosphate aldolase	N1	42.59	3.5	Mimpud	20.37	40.2	Up	Up		Up	Up	Up							IPR029768,IPR013785,IPR000741	N1
Aeseve_Ae05g04470	N0.HOG0002990			Fructose-bisphosphate aldolase 2,Putative fructose-bisphosphate aldolase	N1	42.59	3.5	Medtru	20.37	36.8	Up	Up		Up	Up	Up							IPR029768,IPR013785,IPR000741	N1
Aeseve_Ae05g04470	N0.HOG0002990			Fructose-bisphosphate aldolase 2,Putative fructose-bisphosphate aldolase	N1	42.59	3.5	Aeseve	20.37	14	Up	Up		Up	Up	Up							IPR029768,IPR013785,IPR000741	N1
Aeseve_Ae04g34060	N0.HOG0002990			Fructose-bisphosphate aldolase 2,Putative fructose-bisphosphate aldolase	N1	42.59	3.5	Mimpud	20.37	40.2							Down	Down					IPR029768,IPR013785,IPR000741	N1
Aeseve_Ae04g34060	N0.HOG0002990			Fructose-bisphosphate aldolase 2,Putative fructose-bisphosphate aldolase	N1	42.59	3.5	Medtru	20.37	36.8							Down	Down					IPR029768,IPR013785,IPR000741	N1
Aeseve_Ae04g34060	N0.HOG0002990			Fructose-bisphosphate aldolase 2,Putative fructose-bisphosphate aldolase	N1	42.59	3.5	Aeseve	20.37	14							Down	Down					IPR029768,IPR013785,IPR000741	N1
Aeseve_Ae01g09110	N0.HOG0004468			Putative serine O-acetyltransferase	N1	42.59	5.3	Mimpud	29.26	73.3													IPR001451,IPR011004,IPR018357,IPR010493,IPR042122,IPR005881	N1
Aeseve_Ae01g09110	N0.HOG0004468			Putative serine O-acetyltransferase	N1	42.59	5.3	Lotjap	29.26	18.7													IPR001451,IPR011004,IPR018357,IPR010493,IPR042122,IPR005881	N1
Aeseve_Ae01g09110	N0.HOG0004468			Putative serine O-acetyltransferase	N1	42.59	5.3	Arahyp	29.26	53.7													IPR001451,IPR011004,IPR018357,IPR010493,IPR042122,IPR005881	N1
Aeseve_Ae01g09110	N0.HOG0004468			Putative serine O-acetyltransferase	N1	42.59	5.3	Datglo	29.26	17													IPR001451,IPR011004,IPR018357,IPR010493,IPR042122,IPR005881	N1
Aeseve_Ae01g09110	N0.HOG0004468			Putative serine O-acetyltransferase	N1	42.59	5.3	Parand	29.26	24.6													IPR001451,IPR011004,IPR018357,IPR010493,IPR042122,IPR005881	N1
Aeseve_Ae09g22190	N0.HOG0006149			hypothetical protein	N1	42.59	1.2	Lupalb	29.63	13.1	Up				Up								IPR009489	N1
Aeseve_Ae09g22190	N0.HOG0006149			hypothetical protein	N1	42.59	1.2	Medtru	29.63	34.1	Up				Up								IPR009489	N1
Aeseve_Ae09g22190	N0.HOG0006149			hypothetical protein	N1	42.59	1.2	Arahyp	29.63	37.7	Up				Up								IPR009489	N1
Aeseve_Ae04g13150	N0.HOG0006544			Putative cucumisin	N1	42.59	2.8	Mimpud	14.81	60.2	Up					Up							IPR010259,IPR034197,IPR036852,IPR000209,IPR015500,IPR041469,IPR023827,IPR023828,IPR037045	N1
Aeseve_Ae04g13150	N0.HOG0006544			Putative cucumisin	N1	42.59	2.8	Lupalb	14.81	23.5	Up					Up							IPR010259,IPR034197,IPR036852,IPR000209,IPR015500,IPR041469,IPR023827,IPR023828,IPR037045	N1
Aeseve_Ae04g13150	N0.HOG0006544			Putative cucumisin	N1	42.59	2.8	Medtru	14.81	27	Up					Up							IPR010259,IPR034197,IPR036852,IPR000209,IPR015500,IPR041469,IPR023827,IPR023828,IPR037045	N1
Aeseve_Ae04g13150	N0.HOG0006544			Putative cucumisin	N1	42.59	2.8	Arahyp	14.81	36.8	Up					Up							IPR010259,IPR034197,IPR036852,IPR000209,IPR015500,IPR041469,IPR023827,IPR023828,IPR037045	N1
Aeseve_Ae01g26240	N0.HOG0006544			Putative cucumisin	N1	42.59	2.8	Mimpud	14.81	60.2													IPR034197,IPR036852,IPR023828,IPR023827,IPR018494,IPR015500,IPR000648,IPR037239,IPR037045,IPR041469,IPR010259,IPR000209	N1
Aeseve_Ae01g26240	N0.HOG0006544			Putative cucumisin	N1	42.59	2.8	Lupalb	14.81	23.5													IPR034197,IPR036852,IPR023828,IPR023827,IPR018494,IPR015500,IPR000648,IPR037239,IPR037045,IPR041469,IPR010259,IPR000209	N1
Aeseve_Ae01g26240	N0.HOG0006544			Putative cucumisin	N1	42.59	2.8	Medtru	14.81	27													IPR034197,IPR036852,IPR023828,IPR023827,IPR018494,IPR015500,IPR000648,IPR037239,IPR037045,IPR041469,IPR010259,IPR000209	N1
Aeseve_Ae01g26240	N0.HOG0006544			Putative cucumisin	N1	42.59	2.8	Arahyp	14.81	36.8													IPR034197,IPR036852,IPR023828,IPR023827,IPR018494,IPR015500,IPR000648,IPR037239,IPR037045,IPR041469,IPR010259,IPR000209	N1
Aeseve_Ae03g31760	N0.HOG0007860			Putative alpha,alpha-trehalase	N1	42.59	1.8	Arahyp	3.7	39.6													IPR018232,IPR001661,IPR012341,IPR008928	N1
Aeseve_Ae04g32290	N0.HOG0001089	LOX1,LOX5		Putative linoleate 13S-lipoxygenase	N1	42.43	23.8	N22	21.9	5													IPR027433,IPR036226,IPR001024,IPR000907,IPR013819,IPR042057,IPR020833,IPR001246,IPR036392,IPR020834	N1
Aeseve_Ae04g32290	N0.HOG0001089	LOX1,LOX5		Putative linoleate 13S-lipoxygenase	N1	42.43	23.8	Mimpud	21.9	47.9													IPR027433,IPR036226,IPR001024,IPR000907,IPR013819,IPR042057,IPR020833,IPR001246,IPR036392,IPR020834	N1
Aeseve_Ae04g32290	N0.HOG0001089	LOX1,LOX5		Putative linoleate 13S-lipoxygenase	N1	42.43	23.8	Medtru	21.9	17.1													IPR027433,IPR036226,IPR001024,IPR000907,IPR013819,IPR042057,IPR020833,IPR001246,IPR036392,IPR020834	N1
Aeseve_Ae07g10070	N0.HOG0001089	LOX1,LOX5		Putative linoleate 13S-lipoxygenase	N1	42.43	23.8	N22	21.9	5							Down					Down	IPR013819,IPR036392,IPR001024,IPR020834,IPR000907,IPR042057,IPR001246,IPR020833,IPR036226,IPR027433	N1
Aeseve_Ae07g10070	N0.HOG0001089	LOX1,LOX5		Putative linoleate 13S-lipoxygenase	N1	42.43	23.8	Mimpud	21.9	47.9							Down					Down	IPR013819,IPR036392,IPR001024,IPR020834,IPR000907,IPR042057,IPR001246,IPR020833,IPR036226,IPR027433	N1
Aeseve_Ae07g10070	N0.HOG0001089	LOX1,LOX5		Putative linoleate 13S-lipoxygenase	N1	42.43	23.8	Medtru	21.9	17.1							Down					Down	IPR013819,IPR036392,IPR001024,IPR020834,IPR000907,IPR042057,IPR001246,IPR020833,IPR036226,IPR027433	N1
Aeseve_Ae04g32300	N0.HOG0001089	LOX1,LOX5		Putative linoleate 13S-lipoxygenase	N1	42.43	23.8	N22	21.9	5	Up				Up		Down	Down					IPR020833,IPR036226,IPR001024,IPR020834,IPR013819,IPR000907,IPR001246,IPR036392,IPR042057,IPR027433	N1
Aeseve_Ae04g32300	N0.HOG0001089	LOX1,LOX5		Putative linoleate 13S-lipoxygenase	N1	42.43	23.8	Mimpud	21.9	47.9	Up				Up		Down	Down					IPR020833,IPR036226,IPR001024,IPR020834,IPR013819,IPR000907,IPR001246,IPR036392,IPR042057,IPR027433	N1
Aeseve_Ae04g32300	N0.HOG0001089	LOX1,LOX5		Putative linoleate 13S-lipoxygenase	N1	42.43	23.8	Medtru	21.9	17.1	Up				Up		Down	Down					IPR020833,IPR036226,IPR001024,IPR020834,IPR013819,IPR000907,IPR001246,IPR036392,IPR042057,IPR027433	N1
Aeseve_Ae10g17510	N0.HOG0001089	LOX1,LOX5		Putative linoleate 13S-lipoxygenase	N1	42.43	23.8	N22	21.9	5	Up			Up	Up	Up							IPR013819,IPR001024,IPR036226,IPR036392,IPR027433,IPR020833,IPR020834,IPR000907,IPR001246	N1
Aeseve_Ae10g17510	N0.HOG0001089	LOX1,LOX5		Putative linoleate 13S-lipoxygenase	N1	42.43	23.8	Mimpud	21.9	47.9	Up			Up	Up	Up							IPR013819,IPR001024,IPR036226,IPR036392,IPR027433,IPR020833,IPR020834,IPR000907,IPR001246	N1
Aeseve_Ae10g17510	N0.HOG0001089	LOX1,LOX5		Putative linoleate 13S-lipoxygenase	N1	42.43	23.8	Medtru	21.9	17.1	Up			Up	Up	Up							IPR013819,IPR001024,IPR036226,IPR036392,IPR027433,IPR020833,IPR020834,IPR000907,IPR001246	N1
Aeseve_Ae03g03060	N0.HOG0000935			Putative C2 domain-containing protein	N1	42.13	1.5	Mimpud	22.22	40.2	Up					Up							IPR000008,IPR035892,IPR044562	N1
Aeseve_Ae03g03060	N0.HOG0000935			Putative C2 domain-containing protein	N1	42.13	1.5	Medtru	22.22	24.9	Up					Up							IPR000008,IPR035892,IPR044562	N1
Aeseve_Ae03g03060	N0.HOG0000935			Putative C2 domain-containing protein	N1	42.13	1.5	Datglo	22.22	20.5	Up					Up							IPR000008,IPR035892,IPR044562	N1
Aeseve_Ae06g32810	N0.HOG0000332			Putative heavy metal-associated domain, HMA	N1	42.04	18	N1	43.33	26.3							Down	Down					IPR006121	N1
Aeseve_Ae02g02510	N0.HOG0000332			Putative heavy metal-associated domain, HMA	N1	42.04	18	N1	43.33	26.3	Up					Up							IPR006121,IPR036163	N1
Aeseve_Ae03g30970	N0.HOG0000332			Putative heavy metal-associated domain, HMA	N1	42.04	18	N1	43.33	26.3													IPR036163,IPR006121	N1
Aeseve_Ae05g09950	N0.HOG0000332			Putative heavy metal-associated domain, HMA	N1	42.04	18	N1	43.33	26.3	Up					Up	Down				Down		IPR006121,IPR036163	N1
Aeseve_Ae01g09720	N0.HOG0002261	nsLTP131,nsLTP50,nsLTP51,nsLTP52,nsLTP54		Putative bifunctional inhibitor/plant lipid transfer protein/seed storage helical	N1	41.93	14.3	N22	21.93	10.8							Down				Down		IPR016140,IPR039265,IPR036312,IPR044741	N1
Aeseve_Ae01g09720	N0.HOG0002261	nsLTP131,nsLTP50,nsLTP51,nsLTP52,nsLTP54		Putative bifunctional inhibitor/plant lipid transfer protein/seed storage helical	N1	41.93	14.3	Mimpud	21.93	61.7							Down				Down		IPR016140,IPR039265,IPR036312,IPR044741	N1
Aeseve_Ae01g09720	N0.HOG0002261	nsLTP131,nsLTP50,nsLTP51,nsLTP52,nsLTP54		Putative bifunctional inhibitor/plant lipid transfer protein/seed storage helical	N1	41.93	14.3	Datglo	21.93	12.1							Down				Down		IPR016140,IPR039265,IPR036312,IPR044741	N1
Aeseve_Ae01g26350	N0.HOG0002261	nsLTP131,nsLTP50,nsLTP51,nsLTP52,nsLTP54		Putative bifunctional inhibitor/plant lipid transfer protein/seed storage helical	N1	41.93	14.3	N22	21.93	10.8													IPR036312,IPR016140,IPR039265	N1
Aeseve_Ae01g26350	N0.HOG0002261	nsLTP131,nsLTP50,nsLTP51,nsLTP52,nsLTP54		Putative bifunctional inhibitor/plant lipid transfer protein/seed storage helical	N1	41.93	14.3	Mimpud	21.93	61.7													IPR036312,IPR016140,IPR039265	N1
Aeseve_Ae01g26350	N0.HOG0002261	nsLTP131,nsLTP50,nsLTP51,nsLTP52,nsLTP54		Putative bifunctional inhibitor/plant lipid transfer protein/seed storage helical	N1	41.93	14.3	Datglo	21.93	12.1													IPR036312,IPR016140,IPR039265	N1
Aeseve_Ae04g33230	N0.HOG0002261	nsLTP131,nsLTP50,nsLTP51,nsLTP52,nsLTP54		Putative bifunctional inhibitor/plant lipid transfer protein/seed storage helical	N1	41.93	14.3	N22	21.93	10.8	Up					Up	Down	Down					IPR036312,IPR044741,IPR039265,IPR016140	N1
Aeseve_Ae04g33230	N0.HOG0002261	nsLTP131,nsLTP50,nsLTP51,nsLTP52,nsLTP54		Putative bifunctional inhibitor/plant lipid transfer protein/seed storage helical	N1	41.93	14.3	Mimpud	21.93	61.7	Up					Up	Down	Down					IPR036312,IPR044741,IPR039265,IPR016140	N1
Aeseve_Ae04g33230	N0.HOG0002261	nsLTP131,nsLTP50,nsLTP51,nsLTP52,nsLTP54		Putative bifunctional inhibitor/plant lipid transfer protein/seed storage helical	N1	41.93	14.3	Datglo	21.93	12.1	Up					Up	Down	Down					IPR036312,IPR044741,IPR039265,IPR016140	N1
Aeseve_Ae09g17940	N0.HOG0001026	KCS2		Putative oxidoreductase, Very-long-chain 3-oxoacyl-CoA synthase	N1	41.85	14.8	Mimpud	18.52	36.8													IPR013747,IPR012392,IPR013601,IPR016039	N1
Aeseve_Ae09g17940	N0.HOG0001026	KCS2		Putative oxidoreductase, Very-long-chain 3-oxoacyl-CoA synthase	N1	41.85	14.8	Lupalb	18.52	18.4													IPR013747,IPR012392,IPR013601,IPR016039	N1
Aeseve_Ae09g17940	N0.HOG0001026	KCS2		Putative oxidoreductase, Very-long-chain 3-oxoacyl-CoA synthase	N1	41.85	14.8	Arahyp	18.52	29.6													IPR013747,IPR012392,IPR013601,IPR016039	N1
Aeseve_Ae09g17930	N0.HOG0001026	KCS2		Putative oxidoreductase, Very-long-chain 3-oxoacyl-CoA synthase	N1	41.85	14.8	Mimpud	18.52	36.8	Up					Up							IPR016039,IPR012392,IPR013747,IPR013601	N1
Aeseve_Ae09g17930	N0.HOG0001026	KCS2		Putative oxidoreductase, Very-long-chain 3-oxoacyl-CoA synthase	N1	41.85	14.8	Lupalb	18.52	18.4	Up					Up							IPR016039,IPR012392,IPR013747,IPR013601	N1
Aeseve_Ae09g17930	N0.HOG0001026	KCS2		Putative oxidoreductase, Very-long-chain 3-oxoacyl-CoA synthase	N1	41.85	14.8	Arahyp	18.52	29.6	Up					Up							IPR016039,IPR012392,IPR013747,IPR013601	N1
Aeseve_Ae09g17950	N0.HOG0001026	KCS2		Putative oxidoreductase, Very-long-chain 3-oxoacyl-CoA synthase	N1	41.85	14.8	Mimpud	18.52	36.8													IPR013747,IPR016039,IPR013601,IPR012392	N1
Aeseve_Ae09g17950	N0.HOG0001026	KCS2		Putative oxidoreductase, Very-long-chain 3-oxoacyl-CoA synthase	N1	41.85	14.8	Lupalb	18.52	18.4													IPR013747,IPR016039,IPR013601,IPR012392	N1
Aeseve_Ae09g17950	N0.HOG0001026	KCS2		Putative oxidoreductase, Very-long-chain 3-oxoacyl-CoA synthase	N1	41.85	14.8	Arahyp	18.52	29.6													IPR013747,IPR016039,IPR013601,IPR012392	N1
Aeseve_Ae09g16390	N0.HOG0001026	KCS2		Putative oxidoreductase, Very-long-chain 3-oxoacyl-CoA synthase	N1	41.85	14.8	Mimpud	18.52	36.8													IPR016039,IPR013601,IPR012392,IPR013747	N1
Aeseve_Ae09g16390	N0.HOG0001026	KCS2		Putative oxidoreductase, Very-long-chain 3-oxoacyl-CoA synthase	N1	41.85	14.8	Lupalb	18.52	18.4													IPR016039,IPR013601,IPR012392,IPR013747	N1
Aeseve_Ae09g16390	N0.HOG0001026	KCS2		Putative oxidoreductase, Very-long-chain 3-oxoacyl-CoA synthase	N1	41.85	14.8	Arahyp	18.52	29.6													IPR016039,IPR013601,IPR012392,IPR013747	N1
Aeseve_Ae02g23150	N0.HOG0001026	KCS2		Putative oxidoreductase, Very-long-chain 3-oxoacyl-CoA synthase	N1	41.85	14.8	Mimpud	18.52	36.8													IPR012392,IPR013601,IPR016039,IPR013747	N1
Aeseve_Ae02g23150	N0.HOG0001026	KCS2		Putative oxidoreductase, Very-long-chain 3-oxoacyl-CoA synthase	N1	41.85	14.8	Lupalb	18.52	18.4													IPR012392,IPR013601,IPR016039,IPR013747	N1
Aeseve_Ae02g23150	N0.HOG0001026	KCS2		Putative oxidoreductase, Very-long-chain 3-oxoacyl-CoA synthase	N1	41.85	14.8	Arahyp	18.52	29.6													IPR012392,IPR013601,IPR016039,IPR013747	N1
Aeseve_Ae0011780	N0.HOG0000261	AHA10,AHA11		Putative proton-exporting ATPase	N1	41.67	1.1	Lotjap	5.56	15.9	Up					Up							IPR036412,IPR001757,IPR023298,IPR004014,IPR023214,IPR018303,IPR023299,IPR006534,IPR044492,IPR008250	N1
Aeseve_Ae01g24400	N0.HOG0000261	AHA10,AHA11		Putative proton-exporting ATPase	N1	41.67	1.1	Lotjap	5.56	15.9	Up					Up							IPR008250,IPR001757,IPR044492,IPR004014,IPR006534,IPR023214,IPR018303,IPR023298,IPR023299,IPR036412	N1
Aeseve_Ae04g14550	N0.HOG0006078			Putative heavy metal-associated domain, HMA	N1	41.67	4.7	N1	45.93	7.4													IPR036163,IPR006121,IPR044577	N1
Aeseve_Ae08g24150	N0.HOG0006078			Putative heavy metal-associated domain, HMA	N1	41.67	4.7	N1	45.93	7.4													IPR036163,IPR006121,IPR044577	N1
Aeseve_Ae03g30320	N0.HOG0006078			Putative heavy metal-associated domain, HMA	N1	41.67	4.7	N1	45.93	7.4	Up					Up	Down	Down					IPR006121,IPR036163,IPR044577	N1
Aeseve_Ae09g02980	N0.HOG0006147	VSP		Putative Acid phosphatase	N1	41.67	3.1	Aeseve	12.5	20.2	Up					Up	Down	Down			Down		IPR005519,IPR023214,IPR036412,IPR010028,IPR014403	N1
Aeseve_Ae09g02980	N0.HOG0006147	VSP		Putative Acid phosphatase	N1	41.67	3.1	Parand	12.5	34.1	Up					Up	Down	Down			Down		IPR005519,IPR023214,IPR036412,IPR010028,IPR014403	N1
Aeseve_Ae09g03000	N0.HOG0006147	VSP		Putative Acid phosphatase	N1	41.67	3.1	Aeseve	12.5	20.2							Down					Down	IPR014403,IPR036412,IPR005519,IPR023214,IPR010028	N1
Aeseve_Ae09g03000	N0.HOG0006147	VSP		Putative Acid phosphatase	N1	41.67	3.1	Parand	12.5	34.1							Down					Down	IPR014403,IPR036412,IPR005519,IPR023214,IPR010028	N1
Aeseve_Ae09g03010	N0.HOG0006147	VSP		Putative Acid phosphatase	N1	41.67	3.1	Aeseve	12.5	20.2													IPR010028,IPR014403,IPR023214,IPR036412,IPR005519	N1
Aeseve_Ae09g03010	N0.HOG0006147	VSP		Putative Acid phosphatase	N1	41.67	3.1	Parand	12.5	34.1													IPR010028,IPR014403,IPR023214,IPR036412,IPR005519	N1
Aeseve_Ae05g33920	N0.HOG0006601			Putative heavy metal-associated domain, HMA	N1	41.67	2.1	N2	37.96	9.1	Up				Up								IPR006121,IPR044526,IPR036163	N1
Aeseve_Ae03g33020	N0.HOG0006601			Putative heavy metal-associated domain, HMA	N1	41.67	2.1	N2	37.96	9.1							Down	Down		Down	Down	Down	IPR006121,IPR036163,IPR044526	N1
Aeseve_Ae06g30410	N0.HOG0006201			Putative alanine--glyoxylate transaminase	N1	41.48	2.6	N2	35.93	8.6							Down	Down			Down	Down	IPR015421,IPR005814,IPR015424,IPR015422	N1
Aeseve_Ae06g30410	N0.HOG0006201			Putative alanine--glyoxylate transaminase	N1	41.48	2.6	Parand	35.93	14.1							Down	Down			Down	Down	IPR015421,IPR005814,IPR015424,IPR015422	N1
Aeseve_Ae02g19160	N0.HOG0006201			Putative alanine--glyoxylate transaminase	N1	41.48	2.6	N2	35.93	8.6							Down	Down					IPR005814,IPR015422,IPR015424,IPR015421	N1
Aeseve_Ae02g19160	N0.HOG0006201			Putative alanine--glyoxylate transaminase	N1	41.48	2.6	Parand	35.93	14.1							Down	Down					IPR005814,IPR015422,IPR015424,IPR015421	N1
Aeseve_Ae07g01300	N0.HOG0002048			Putative cellulose synthase (UDP-forming)	N1	41.46	11.6	Mimpud	24.03	62	Up	Up			Up								IPR029044,IPR005150	N1
Aeseve_Ae07g01300	N0.HOG0002048			Putative cellulose synthase (UDP-forming)	N1	41.46	11.6	Lupalb	24.03	24.8	Up	Up			Up								IPR029044,IPR005150	N1
Aeseve_Ae07g01300	N0.HOG0002048			Putative cellulose synthase (UDP-forming)	N1	41.46	11.6	Medtru	24.03	32.8	Up	Up			Up								IPR029044,IPR005150	N1
Aeseve_Ae07g01300	N0.HOG0002048			Putative cellulose synthase (UDP-forming)	N1	41.46	11.6	Arahyp	24.03	54.9	Up	Up			Up								IPR029044,IPR005150	N1
Aeseve_Ae07g01300	N0.HOG0002048			Putative cellulose synthase (UDP-forming)	N1	41.46	11.6	Datglo	24.03	13.5	Up	Up			Up								IPR029044,IPR005150	N1
Aeseve_Ae07g01300	N0.HOG0002048			Putative cellulose synthase (UDP-forming)	N1	41.46	11.6	Parand	24.03	34.3	Up	Up			Up								IPR029044,IPR005150	N1
Aeseve_Ae07g01290	N0.HOG0002048			Putative cellulose synthase (UDP-forming)	N1	41.46	11.6	Mimpud	24.03	62	Up	Up				Up							IPR005150,IPR029044	N1
Aeseve_Ae07g01290	N0.HOG0002048			Putative cellulose synthase (UDP-forming)	N1	41.46	11.6	Lupalb	24.03	24.8	Up	Up				Up							IPR005150,IPR029044	N1
Aeseve_Ae07g01290	N0.HOG0002048			Putative cellulose synthase (UDP-forming)	N1	41.46	11.6	Medtru	24.03	32.8	Up	Up				Up							IPR005150,IPR029044	N1
Aeseve_Ae07g01290	N0.HOG0002048			Putative cellulose synthase (UDP-forming)	N1	41.46	11.6	Arahyp	24.03	54.9	Up	Up				Up							IPR005150,IPR029044	N1
Aeseve_Ae07g01290	N0.HOG0002048			Putative cellulose synthase (UDP-forming)	N1	41.46	11.6	Datglo	24.03	13.5	Up	Up				Up							IPR005150,IPR029044	N1
Aeseve_Ae07g01290	N0.HOG0002048			Putative cellulose synthase (UDP-forming)	N1	41.46	11.6	Parand	24.03	34.3	Up	Up				Up							IPR005150,IPR029044	N1
Aeseve_Ae04g32230	N0.HOG0006582			hypothetical protein	N1	41.11	2.3	Mimpud	10.56	59.9													IPR042316	N1
Aeseve_Ae04g32230	N0.HOG0006582			hypothetical protein	N1	41.11	2.3	Lupalb	10.56	37.2													IPR042316	N1
Aeseve_Ae04g32230	N0.HOG0006582			hypothetical protein	N1	41.11	2.3	Medtru	10.56	26.4													IPR042316	N1
Aeseve_Ae03g10390	N0.HOG0006582			hypothetical protein	N1	41.11	2.3	Mimpud	10.56	59.9													IPR042316	N1
Aeseve_Ae03g10390	N0.HOG0006582			hypothetical protein	N1	41.11	2.3	Lupalb	10.56	37.2													IPR042316	N1
Aeseve_Ae03g10390	N0.HOG0006582			hypothetical protein	N1	41.11	2.3	Medtru	10.56	26.4													IPR042316	N1
Aeseve_Ae04g07290	N0.HOG0001031	bHLH476,GmbHLHm1	Nodule Metabolism and Transport|Nodule organogenesis	Putative transcription factor bHLH family	N1	41.08	14.7	N1	28.39	25.6	Up	Up					Down					Down	IPR036638,IPR011598	N1
Aeseve_Ae03g21010	N0.HOG0001031	bHLH476,GmbHLHm1	Nodule Metabolism and Transport|Nodule organogenesis	Putative transcription factor bHLH family	N1	41.08	14.7	N1	28.39	25.6	Up				Up								IPR015955,IPR001252,IPR010097,IPR036638,IPR011598,IPR036291,IPR001236,IPR022383	N1
Aeseve_Ae05g07710	N0.HOG0001031	bHLH476,GmbHLHm1	Nodule Metabolism and Transport|Nodule organogenesis	Putative transcription factor bHLH family	N1	41.08	14.7	N1	28.39	25.6							Down					Down	IPR011598,IPR036638	N1
Aeseve_Ae01g04590	N0.HOG0001031	bHLH476,GmbHLHm1	Nodule Metabolism and Transport|Nodule organogenesis	Putative transcription factor bHLH family	N1	41.08	14.7	N1	28.39	25.6													IPR011598,IPR036638	N1
Aeseve_Ae01g04580	N0.HOG0001031	bHLH476,GmbHLHm1	Nodule Metabolism and Transport|Nodule organogenesis	Putative transcription factor bHLH family	N1	41.08	14.7	N1	28.39	25.6													IPR011598,IPR036638	N1
Aeseve_Ae04g23080	N0.HOG0005009			hypothetical protein	N1	40.93	5	Medtru	2.22	43													IPR038941	N1
Aeseve_Ae08g24720	N0.HOG0005009			hypothetical protein	N1	40.93	5	Medtru	2.22	43	Up					Up							IPR038941	N1
Aeseve_Ae03g29860	N0.HOG0005009			hypothetical protein	N1	40.93	5	Medtru	2.22	43													IPR005631,IPR038941,IPR036714	N1
Aeseve_Ae03g29870	N0.HOG0005009			hypothetical protein	N1	40.93	5	Medtru	2.22	43													IPR038941	N1
Aeseve_Ae07g01220	N0.HOG0004927			Putative oligopeptide transporter, OPT superfamily	N1	40.9	7.4	N1	50.42	15							Down				Down	Down	IPR004813,IPR004648	N1
Aeseve_Ae01g08760	N0.HOG0002723	LjNPF8.6,NPF8.1	Nodule Metabolism and Transport	Putative peptide-transporting ATPase	N1	40.86	15.2	Mimpud	13.27	56													IPR000109,IPR018456,IPR036259	N1
Aeseve_Ae01g08760	N0.HOG0002723	LjNPF8.6,NPF8.1	Nodule Metabolism and Transport	Putative peptide-transporting ATPase	N1	40.86	15.2	Medtru	13.27	20.1													IPR000109,IPR018456,IPR036259	N1
Aeseve_Ae01g08760	N0.HOG0002723	LjNPF8.6,NPF8.1	Nodule Metabolism and Transport	Putative peptide-transporting ATPase	N1	40.86	15.2	Arahyp	13.27	35													IPR000109,IPR018456,IPR036259	N1
Aeseve_Ae01g08760	N0.HOG0002723	LjNPF8.6,NPF8.1	Nodule Metabolism and Transport	Putative peptide-transporting ATPase	N1	40.86	15.2	Hiprha	13.27	18.8													IPR000109,IPR018456,IPR036259	N1
Aeseve_Ae02g17850	N0.HOG0002723	LjNPF8.6,NPF8.1	Nodule Metabolism and Transport	Putative peptide-transporting ATPase	N1	40.86	15.2	Mimpud	13.27	56	Up					Up							IPR000109,IPR018456,IPR036259	N1
Aeseve_Ae02g17850	N0.HOG0002723	LjNPF8.6,NPF8.1	Nodule Metabolism and Transport	Putative peptide-transporting ATPase	N1	40.86	15.2	Medtru	13.27	20.1	Up					Up							IPR000109,IPR018456,IPR036259	N1
Aeseve_Ae02g17850	N0.HOG0002723	LjNPF8.6,NPF8.1	Nodule Metabolism and Transport	Putative peptide-transporting ATPase	N1	40.86	15.2	Arahyp	13.27	35	Up					Up							IPR000109,IPR018456,IPR036259	N1
Aeseve_Ae02g17850	N0.HOG0002723	LjNPF8.6,NPF8.1	Nodule Metabolism and Transport	Putative peptide-transporting ATPase	N1	40.86	15.2	Hiprha	13.27	18.8	Up					Up							IPR000109,IPR018456,IPR036259	N1
Aeseve_Ae06g28800	N0.HOG0002723	LjNPF8.6,NPF8.1	Nodule Metabolism and Transport	Putative peptide-transporting ATPase	N1	40.86	15.2	Mimpud	13.27	56													IPR018456,IPR000109,IPR036259	N1
Aeseve_Ae06g28800	N0.HOG0002723	LjNPF8.6,NPF8.1	Nodule Metabolism and Transport	Putative peptide-transporting ATPase	N1	40.86	15.2	Medtru	13.27	20.1													IPR018456,IPR000109,IPR036259	N1
Aeseve_Ae06g28800	N0.HOG0002723	LjNPF8.6,NPF8.1	Nodule Metabolism and Transport	Putative peptide-transporting ATPase	N1	40.86	15.2	Arahyp	13.27	35													IPR018456,IPR000109,IPR036259	N1
Aeseve_Ae06g28800	N0.HOG0002723	LjNPF8.6,NPF8.1	Nodule Metabolism and Transport	Putative peptide-transporting ATPase	N1	40.86	15.2	Hiprha	13.27	18.8													IPR018456,IPR000109,IPR036259	N1
Aeseve_Ae07g07400	N0.HOG0006375			Putative dihydroflavanol 4-reductase	N1	40.74	2.5	Mimpud	15.74	65.3	Up					Up							IPR001509,IPR036291	N1
Aeseve_Ae07g07400	N0.HOG0006375			Putative dihydroflavanol 4-reductase	N1	40.74	2.5	Lotjap	15.74	26.3	Up					Up							IPR001509,IPR036291	N1
Aeseve_Ae07g07400	N0.HOG0006375			Putative dihydroflavanol 4-reductase	N1	40.74	2.5	Aeseve	15.74	15.6	Up					Up							IPR001509,IPR036291	N1
Aeseve_Ae07g07410	N0.HOG0006375			Putative dihydroflavanol 4-reductase	N1	40.74	2.5	Mimpud	15.74	65.3							Down	Down					IPR036291,IPR001509	N1
Aeseve_Ae07g07410	N0.HOG0006375			Putative dihydroflavanol 4-reductase	N1	40.74	2.5	Lotjap	15.74	26.3							Down	Down					IPR036291,IPR001509	N1
Aeseve_Ae07g07410	N0.HOG0006375			Putative dihydroflavanol 4-reductase	N1	40.74	2.5	Aeseve	15.74	15.6							Down	Down					IPR036291,IPR001509	N1
Aeseve_Ae07g07420	N0.HOG0006375			Putative dihydroflavanol 4-reductase	N1	40.74	2.5	Mimpud	15.74	65.3													IPR001509,IPR036291	N1
Aeseve_Ae07g07420	N0.HOG0006375			Putative dihydroflavanol 4-reductase	N1	40.74	2.5	Lotjap	15.74	26.3													IPR001509,IPR036291	N1
Aeseve_Ae07g07420	N0.HOG0006375			Putative dihydroflavanol 4-reductase	N1	40.74	2.5	Aeseve	15.74	15.6													IPR001509,IPR036291	N1
Aeseve_Ae05g36930	N0.HOG0007395			Putative phosphotransferase with a phosphate group as acceptor	N1	40.74	1.9	N15	22.22	0.7													IPR033379,IPR000560,IPR029033,IPR037446,IPR040557	N1
Aeseve_Ae05g36930	N0.HOG0007395			Putative phosphotransferase with a phosphate group as acceptor	N1	40.74	1.9	Medtru	22.22	26.3													IPR033379,IPR000560,IPR029033,IPR037446,IPR040557	N1
Aeseve_Ae06g37990	N0.HOG0007395			Putative phosphotransferase with a phosphate group as acceptor	N1	40.74	1.9	N15	22.22	0.7													IPR037446,IPR033379,IPR029033,IPR040557,IPR000560	N1
Aeseve_Ae06g37990	N0.HOG0007395			Putative phosphotransferase with a phosphate group as acceptor	N1	40.74	1.9	Medtru	22.22	26.3													IPR037446,IPR033379,IPR029033,IPR040557,IPR000560	N1
Aeseve_Ae10g04230	N0.HOG0010275	CYP86B1-1		Putative alkane 1-monooxygenase	N1	40.74	1.3	N2	44.44	5							Down					Down	IPR036396,IPR017972,IPR001128,IPR002401	N1
Aeseve_Ae04g35390	N0.HOG0010275	CYP86B1-1		Putative alkane 1-monooxygenase	N1	40.74	1.3	N2	44.44	5													IPR001128,IPR036396,IPR002401,IPR017972	N1
Aeseve_Ae02g16450	N0.HOG0002803	ADH		Alcohol dehydrogenase 1,Putative alcohol dehydrogenase	N1	40.68	19.3	N22	30.74	10.8	Up	Up											IPR011032,IPR013149,IPR013154,IPR002328,IPR036291	N1
Aeseve_Ae02g16450	N0.HOG0002803	ADH		Alcohol dehydrogenase 1,Putative alcohol dehydrogenase	N1	40.68	19.3	Mimpud	30.74	54.7	Up	Up											IPR011032,IPR013149,IPR013154,IPR002328,IPR036291	N1
Aeseve_Ae02g16450	N0.HOG0002803	ADH		Alcohol dehydrogenase 1,Putative alcohol dehydrogenase	N1	40.68	19.3	Medtru	30.74	18.8	Up	Up											IPR011032,IPR013149,IPR013154,IPR002328,IPR036291	N1
Aeseve_Ae02g16450	N0.HOG0002803	ADH		Alcohol dehydrogenase 1,Putative alcohol dehydrogenase	N1	40.68	19.3	Datglo	30.74	23.3	Up	Up											IPR011032,IPR013149,IPR013154,IPR002328,IPR036291	N1
Aeseve_Ae02g16450	N0.HOG0002803	ADH		Alcohol dehydrogenase 1,Putative alcohol dehydrogenase	N1	40.68	19.3	Hiprha	30.74	8.2	Up	Up											IPR011032,IPR013149,IPR013154,IPR002328,IPR036291	N1
Aeseve_Ae02g16440	N0.HOG0002803	ADH		Alcohol dehydrogenase 1,Putative alcohol dehydrogenase	N1	40.68	19.3	N22	30.74	10.8													IPR013154,IPR011032,IPR036291,IPR002328,IPR013149	N1
Aeseve_Ae02g16440	N0.HOG0002803	ADH		Alcohol dehydrogenase 1,Putative alcohol dehydrogenase	N1	40.68	19.3	Mimpud	30.74	54.7													IPR013154,IPR011032,IPR036291,IPR002328,IPR013149	N1
Aeseve_Ae02g16440	N0.HOG0002803	ADH		Alcohol dehydrogenase 1,Putative alcohol dehydrogenase	N1	40.68	19.3	Medtru	30.74	18.8													IPR013154,IPR011032,IPR036291,IPR002328,IPR013149	N1
Aeseve_Ae02g16440	N0.HOG0002803	ADH		Alcohol dehydrogenase 1,Putative alcohol dehydrogenase	N1	40.68	19.3	Datglo	30.74	23.3													IPR013154,IPR011032,IPR036291,IPR002328,IPR013149	N1
Aeseve_Ae02g16440	N0.HOG0002803	ADH		Alcohol dehydrogenase 1,Putative alcohol dehydrogenase	N1	40.68	19.3	Hiprha	30.74	8.2													IPR013154,IPR011032,IPR036291,IPR002328,IPR013149	N1
Aeseve_Ae08g08600	N0.HOG0002803	ADH		Alcohol dehydrogenase 1,Putative alcohol dehydrogenase	N1	40.68	19.3	N22	30.74	10.8	Up					Up	Down	Down			Down		IPR036291,IPR011032,IPR013154,IPR013149,IPR002328	N1
Aeseve_Ae08g08600	N0.HOG0002803	ADH		Alcohol dehydrogenase 1,Putative alcohol dehydrogenase	N1	40.68	19.3	Mimpud	30.74	54.7	Up					Up	Down	Down			Down		IPR036291,IPR011032,IPR013154,IPR013149,IPR002328	N1
Aeseve_Ae08g08600	N0.HOG0002803	ADH		Alcohol dehydrogenase 1,Putative alcohol dehydrogenase	N1	40.68	19.3	Medtru	30.74	18.8	Up					Up	Down	Down			Down		IPR036291,IPR011032,IPR013154,IPR013149,IPR002328	N1
Aeseve_Ae08g08600	N0.HOG0002803	ADH		Alcohol dehydrogenase 1,Putative alcohol dehydrogenase	N1	40.68	19.3	Datglo	30.74	23.3	Up					Up	Down	Down			Down		IPR036291,IPR011032,IPR013154,IPR013149,IPR002328	N1
Aeseve_Ae08g08600	N0.HOG0002803	ADH		Alcohol dehydrogenase 1,Putative alcohol dehydrogenase	N1	40.68	19.3	Hiprha	30.74	8.2	Up					Up	Down	Down			Down		IPR036291,IPR011032,IPR013154,IPR013149,IPR002328	N1
Aeseve_Ae10g17010	N0.HOG0002803	ADH		Alcohol dehydrogenase 1,Putative alcohol dehydrogenase	N1	40.68	19.3	N22	30.74	10.8	Up					Up	Down	Down					IPR011032,IPR002328,IPR013154,IPR020843,IPR013149,IPR036291	N1
Aeseve_Ae10g17010	N0.HOG0002803	ADH		Alcohol dehydrogenase 1,Putative alcohol dehydrogenase	N1	40.68	19.3	Mimpud	30.74	54.7	Up					Up	Down	Down					IPR011032,IPR002328,IPR013154,IPR020843,IPR013149,IPR036291	N1
Aeseve_Ae10g17010	N0.HOG0002803	ADH		Alcohol dehydrogenase 1,Putative alcohol dehydrogenase	N1	40.68	19.3	Medtru	30.74	18.8	Up					Up	Down	Down					IPR011032,IPR002328,IPR013154,IPR020843,IPR013149,IPR036291	N1
Aeseve_Ae10g17010	N0.HOG0002803	ADH		Alcohol dehydrogenase 1,Putative alcohol dehydrogenase	N1	40.68	19.3	Datglo	30.74	23.3	Up					Up	Down	Down					IPR011032,IPR002328,IPR013154,IPR020843,IPR013149,IPR036291	N1
Aeseve_Ae10g17010	N0.HOG0002803	ADH		Alcohol dehydrogenase 1,Putative alcohol dehydrogenase	N1	40.68	19.3	Hiprha	30.74	8.2	Up					Up	Down	Down					IPR011032,IPR002328,IPR013154,IPR020843,IPR013149,IPR036291	N1
Aeseve_Ae03g04120	N0.HOG0001350			Putative transcription factor C2C2-Dof family	N1	40.56	9	N1	52.96	19.7	Up			Up		Up	Down	Down					IPR003851	N1
Aeseve_Ae01g21290	N0.HOG0001350			Putative transcription factor C2C2-Dof family	N1	40.56	9	N1	52.96	19.7							Down	Down					IPR003851	N1
Aeseve_Ae08g20570	N0.HOG0001350			Putative transcription factor C2C2-Dof family	N1	40.56	9	N1	52.96	19.7							Down	Down					IPR003851	N1
Aeseve_Ae04g08470	N0.HOG0000994			Putative EamA domain-containing protein	N1	40.47	31.2	N2	14.94	54.6							Down			Down	Down	Down	IPR000620,IPR030184	N1
Aeseve_Ae03g22270	N0.HOG0000994			Putative EamA domain-containing protein	N1	40.47	31.2	N2	14.94	54.6													IPR000620,IPR030184	N1
Aeseve_Ae04g08460	N0.HOG0000994			Putative EamA domain-containing protein	N1	40.47	31.2	N2	14.94	54.6													IPR000620,IPR030184	N1
Aeseve_Ae04g08450	N0.HOG0000994			Putative EamA domain-containing protein	N1	40.47	31.2	N2	14.94	54.6							Down	Down					IPR000620,IPR030184	N1
Aeseve_Ae04g08440	N0.HOG0000994			Putative EamA domain-containing protein	N1	40.47	31.2	N2	14.94	54.6	Up					Up							IPR000620,IPR030184	N1
Aeseve_Ae04g08430	N0.HOG0000994			Putative EamA domain-containing protein	N1	40.47	31.2	N2	14.94	54.6	Up			Up		Up							IPR030184,IPR000620	N1
Aeseve_Ae10g15480	N0.HOG0000994			Putative EamA domain-containing protein	N1	40.47	31.2	N2	14.94	54.6	Up	Up				Up							IPR000620,IPR030184	N1
Aeseve_Ae09g02030	N0.HOG0000994			Putative EamA domain-containing protein	N1	40.47	31.2	N2	14.94	54.6	Up	Up			Up	Up							IPR030184,IPR000620	N1
Aeseve_Ae09g02010	N0.HOG0000994			Putative EamA domain-containing protein	N1	40.47	31.2	N2	14.94	54.6	Up	Up		Up	Up	Up							IPR000620,IPR030184	N1
Aeseve_Ae09g02020	N0.HOG0000994			Putative EamA domain-containing protein	N1	40.47	31.2	N2	14.94	54.6	Up		Up	Up	Up	Up							IPR030184,IPR000620	N1
Aeseve_Ae01g25090	N0.HOG0002669			Putative class I glutamine amidotransferase	N1	40.43	14.5	N1	31.48	24.6	Up			Up		Up							IPR029062,IPR017926	N1
Aeseve_Ae04g07530	N0.HOG0002669			Putative class I glutamine amidotransferase	N1	40.43	14.5	N1	31.48	24.6							Down	Down			Down	Down	IPR029062,IPR017926	N1
Aeseve_Ae03g21260	N0.HOG0002669			Putative class I glutamine amidotransferase	N1	40.43	14.5	N1	31.48	24.6	Up					Up							IPR029062,IPR017926	N1
Aeseve_Ae05g36020	N0.HOG0000445			Putative alpha-L-fucosidase	N1	40.09	17.4	Mimpud	7.87	68.8	Up				Up	Up							IPR035669,IPR036514,IPR001087	N1
Aeseve_Ae05g36020	N0.HOG0000445			Putative alpha-L-fucosidase	N1	40.09	17.4	Lupalb	7.87	18.1	Up				Up	Up							IPR035669,IPR036514,IPR001087	N1
Aeseve_Ae05g36020	N0.HOG0000445			Putative alpha-L-fucosidase	N1	40.09	17.4	Medtru	7.87	52.5	Up				Up	Up							IPR035669,IPR036514,IPR001087	N1
Aeseve_Ae04g25870	N0.HOG0001134			Putative aminoacyltransferase, E1 ubiquitin-activating enzyme	N1	39.81	5.4	N21	20.37	8.1	Up			Up		Up							IPR001841,IPR017907,IPR018957,IPR013083	N1
Aeseve_Ae04g25870	N0.HOG0001134			Putative aminoacyltransferase, E1 ubiquitin-activating enzyme	N1	39.81	5.4	Mimpud	20.37	55.4	Up			Up		Up							IPR001841,IPR017907,IPR018957,IPR013083	N1
Aeseve_Ae04g25870	N0.HOG0001134			Putative aminoacyltransferase, E1 ubiquitin-activating enzyme	N1	39.81	5.4	Arahyp	20.37	21	Up			Up		Up							IPR001841,IPR017907,IPR018957,IPR013083	N1
Aeseve_Ae10g22170	N0.HOG0001134			Putative aminoacyltransferase, E1 ubiquitin-activating enzyme	N1	39.81	5.4	N21	20.37	8.1													IPR018957,IPR013083,IPR001841,IPR017907	N1
Aeseve_Ae10g22170	N0.HOG0001134			Putative aminoacyltransferase, E1 ubiquitin-activating enzyme	N1	39.81	5.4	Mimpud	20.37	55.4													IPR018957,IPR013083,IPR001841,IPR017907	N1
Aeseve_Ae10g22170	N0.HOG0001134			Putative aminoacyltransferase, E1 ubiquitin-activating enzyme	N1	39.81	5.4	Arahyp	20.37	21													IPR018957,IPR013083,IPR001841,IPR017907	N1
Aeseve_Ae01g19400	N0.HOG0001215			Putative pectate lyase	N1	39.81	2.9	N2	29.63	10.5							Down				Down	Down	IPR002022,IPR011050,IPR012334,IPR018082	N1
Aeseve_Ae04g15140	N0.HOG0001215			Putative pectate lyase	N1	39.81	2.9	N2	29.63	10.5													IPR011050,IPR018082,IPR002022,IPR012334	N1
Aeseve_Ae08g23480	N0.HOG0001215			Putative pectate lyase	N1	39.81	2.9	N2	29.63	10.5													IPR002022,IPR011050,IPR012334,IPR018082	N1
Aeseve_Ae03g05880	N0.HOG0007565			Putative PMR5 domain, PC-Esterase,Putative PMR5 domain, PC-Esterase, protein trichome birefringence-like 2	N1	39.81	1.9	Lupalb	14.81	24.3													IPR032675,IPR026057,IPR017441,IPR013210,IPR000719,IPR011009,IPR008271,IPR025846	N1
Aeseve_Ae03g05880	N0.HOG0007565			Putative PMR5 domain, PC-Esterase,Putative PMR5 domain, PC-Esterase, protein trichome birefringence-like 2	N1	39.81	1.9	Parand	14.81	13.1													IPR032675,IPR026057,IPR017441,IPR013210,IPR000719,IPR011009,IPR008271,IPR025846	N1
Aeseve_Ae05g00260	N0.HOG0007565			Putative PMR5 domain, PC-Esterase,Putative PMR5 domain, PC-Esterase, protein trichome birefringence-like 2	N1	39.81	1.9	Lupalb	14.81	24.3	Up					Up							IPR029962,IPR025846,IPR026057	N1
Aeseve_Ae05g00260	N0.HOG0007565			Putative PMR5 domain, PC-Esterase,Putative PMR5 domain, PC-Esterase, protein trichome birefringence-like 2	N1	39.81	1.9	Parand	14.81	13.1	Up					Up							IPR029962,IPR025846,IPR026057	N1
Aeseve_Ae04g03940	N0.HOG0009414			Putative glycine hydroxymethyltransferase	N1	39.81	1.3	Hiprha	5.56	12.4	Up					Up							IPR015422,IPR001085,IPR019798,IPR039429,IPR015424,IPR015421	N1
Aeseve_Ae01g25730	N0.HOG0000421			Putative xyloglucan:xyloglucosyl transferase	N1	39.66	47.5	N1	42.83	60.3	Up				Up	Up							IPR044791,IPR000757,IPR010713,IPR016455,IPR008263,IPR013320,IPR008264	N1
Aeseve_Ae01g25750	N0.HOG0000421			Putative xyloglucan:xyloglucosyl transferase	N1	39.66	47.5	N1	42.83	60.3							Down	Down		Down	Down	Down	IPR000757,IPR044791,IPR008264,IPR010713,IPR016455,IPR013320,IPR008263	N1
Aeseve_Ae01g25690	N0.HOG0000421			Putative xyloglucan:xyloglucosyl transferase	N1	39.66	47.5	N1	42.83	60.3													IPR044791,IPR000757,IPR010713,IPR016455,IPR013320	N1
Aeseve_Ae01g25710	N0.HOG0000421			Putative xyloglucan:xyloglucosyl transferase	N1	39.66	47.5	N1	42.83	60.3	Up					Up							IPR016455,IPR000757,IPR013320,IPR010713,IPR044791,IPR008263	N1
Aeseve_Ae01g25700	N0.HOG0000421			Putative xyloglucan:xyloglucosyl transferase	N1	39.66	47.5	N1	42.83	60.3	Up					Up	Down	Down					IPR000757,IPR013320,IPR010713,IPR016455,IPR044791,IPR008263	N1
Aeseve_Ae01g25720	N0.HOG0000421			Putative xyloglucan:xyloglucosyl transferase	N1	39.66	47.5	N1	42.83	60.3	Up					Up	Down	Down					IPR000757,IPR008263,IPR044791,IPR016455,IPR010713,IPR013320	N1
Aeseve_Ae03g33630	N0.HOG0001368			Putative hydrolase	N1	39.55	13.8	N1	31.61	22.7							Down	Down					IPR015797,IPR000086,IPR020084	N1
Aeseve_Ae03g07230	N0.HOG0001368			Putative hydrolase	N1	39.55	13.8	N1	31.61	22.7													IPR000086,IPR020084,IPR015797	N1
Aeseve_Ae08g02520	N0.HOG0001331	ATB2		Putative transcription factor bZIP family,S class bZIP transcription factor	N1	39.35	18.2	Mimpud	12.96	38.3	Up	Up											IPR004827	N1
Aeseve_Ae08g02520	N0.HOG0001331	ATB2		Putative transcription factor bZIP family,S class bZIP transcription factor	N1	39.35	18.2	Lupalb	12.96	24	Up	Up											IPR004827	N1
Aeseve_Ae08g02520	N0.HOG0001331	ATB2		Putative transcription factor bZIP family,S class bZIP transcription factor	N1	39.35	18.2	Arahyp	12.96	18.9	Up	Up											IPR004827	N1
Aeseve_Ae08g02520	N0.HOG0001331	ATB2		Putative transcription factor bZIP family,S class bZIP transcription factor	N1	39.35	18.2	Parand	12.96	15.2	Up	Up											IPR004827	N1
Aeseve_Ae07g07300	N0.HOG0001331	ATB2		Putative transcription factor bZIP family,S class bZIP transcription factor	N1	39.35	18.2	Mimpud	12.96	38.3	Up	Up											IPR004827	N1
Aeseve_Ae07g07300	N0.HOG0001331	ATB2		Putative transcription factor bZIP family,S class bZIP transcription factor	N1	39.35	18.2	Lupalb	12.96	24	Up	Up											IPR004827	N1
Aeseve_Ae07g07300	N0.HOG0001331	ATB2		Putative transcription factor bZIP family,S class bZIP transcription factor	N1	39.35	18.2	Arahyp	12.96	18.9	Up	Up											IPR004827	N1
Aeseve_Ae07g07300	N0.HOG0001331	ATB2		Putative transcription factor bZIP family,S class bZIP transcription factor	N1	39.35	18.2	Parand	12.96	15.2	Up	Up											IPR004827	N1
Aeseve_Ae08g00720	N0.HOG0001331	ATB2		Putative transcription factor bZIP family,S class bZIP transcription factor	N1	39.35	18.2	Mimpud	12.96	38.3	Up					Up							IPR004827	N1
Aeseve_Ae08g00720	N0.HOG0001331	ATB2		Putative transcription factor bZIP family,S class bZIP transcription factor	N1	39.35	18.2	Lupalb	12.96	24	Up					Up							IPR004827	N1
Aeseve_Ae08g00720	N0.HOG0001331	ATB2		Putative transcription factor bZIP family,S class bZIP transcription factor	N1	39.35	18.2	Arahyp	12.96	18.9	Up					Up							IPR004827	N1
Aeseve_Ae08g00720	N0.HOG0001331	ATB2		Putative transcription factor bZIP family,S class bZIP transcription factor	N1	39.35	18.2	Parand	12.96	15.2	Up					Up							IPR004827	N1
Aeseve_Ae04g33730	N0.HOG0001331	ATB2		Putative transcription factor bZIP family,S class bZIP transcription factor	N1	39.35	18.2	Mimpud	12.96	38.3													IPR004827	N1
Aeseve_Ae04g33730	N0.HOG0001331	ATB2		Putative transcription factor bZIP family,S class bZIP transcription factor	N1	39.35	18.2	Lupalb	12.96	24													IPR004827	N1
Aeseve_Ae04g33730	N0.HOG0001331	ATB2		Putative transcription factor bZIP family,S class bZIP transcription factor	N1	39.35	18.2	Arahyp	12.96	18.9													IPR004827	N1
Aeseve_Ae04g33730	N0.HOG0001331	ATB2		Putative transcription factor bZIP family,S class bZIP transcription factor	N1	39.35	18.2	Parand	12.96	15.2													IPR004827	N1
Aeseve_Ae04g31420	N0.HOG0000904			Putative expansin/Lol pI	N1	39.29	21.4	Mimpud	49.33	45.1							Down					Down	IPR007117,IPR007112,IPR009009,IPR036749,IPR036908,IPR002963,IPR007118	N1
Aeseve_Ae04g31420	N0.HOG0000904			Putative expansin/Lol pI	N1	39.29	21.4	Medtru	49.33	15.8							Down					Down	IPR007117,IPR007112,IPR009009,IPR036749,IPR036908,IPR002963,IPR007118	N1
Aeseve_Ae04g31420	N0.HOG0000904			Putative expansin/Lol pI	N1	39.29	21.4	Aeseve	49.33	5.7							Down					Down	IPR007117,IPR007112,IPR009009,IPR036749,IPR036908,IPR002963,IPR007118	N1
Aeseve_Ae04g31420	N0.HOG0000904			Putative expansin/Lol pI	N1	39.29	21.4	Arahyp	49.33	29.9							Down					Down	IPR007117,IPR007112,IPR009009,IPR036749,IPR036908,IPR002963,IPR007118	N1
Aeseve_Ae04g31420	N0.HOG0000904			Putative expansin/Lol pI	N1	39.29	21.4	Hiprha	49.33	16.6							Down					Down	IPR007117,IPR007112,IPR009009,IPR036749,IPR036908,IPR002963,IPR007118	N1
Aeseve_Ae04g31420	N0.HOG0000904			Putative expansin/Lol pI	N1	39.29	21.4	Parand	49.33	7.6							Down					Down	IPR007117,IPR007112,IPR009009,IPR036749,IPR036908,IPR002963,IPR007118	N1
Aeseve_Ae10g18080	N0.HOG0000904			Putative expansin/Lol pI	N1	39.29	21.4	Mimpud	49.33	45.1							Down				Down	Down	IPR007118,IPR007112,IPR036749,IPR009009,IPR036908,IPR007117,IPR002963	N1
Aeseve_Ae10g18080	N0.HOG0000904			Putative expansin/Lol pI	N1	39.29	21.4	Medtru	49.33	15.8							Down				Down	Down	IPR007118,IPR007112,IPR036749,IPR009009,IPR036908,IPR007117,IPR002963	N1
Aeseve_Ae10g18080	N0.HOG0000904			Putative expansin/Lol pI	N1	39.29	21.4	Aeseve	49.33	5.7							Down				Down	Down	IPR007118,IPR007112,IPR036749,IPR009009,IPR036908,IPR007117,IPR002963	N1
Aeseve_Ae10g18080	N0.HOG0000904			Putative expansin/Lol pI	N1	39.29	21.4	Arahyp	49.33	29.9							Down				Down	Down	IPR007118,IPR007112,IPR036749,IPR009009,IPR036908,IPR007117,IPR002963	N1
Aeseve_Ae10g18080	N0.HOG0000904			Putative expansin/Lol pI	N1	39.29	21.4	Hiprha	49.33	16.6							Down				Down	Down	IPR007118,IPR007112,IPR036749,IPR009009,IPR036908,IPR007117,IPR002963	N1
Aeseve_Ae10g18080	N0.HOG0000904			Putative expansin/Lol pI	N1	39.29	21.4	Parand	49.33	7.6							Down				Down	Down	IPR007118,IPR007112,IPR036749,IPR009009,IPR036908,IPR007117,IPR002963	N1
Aeseve_Ae06g27900	N0.HOG0000904			Putative expansin/Lol pI	N1	39.29	21.4	Mimpud	49.33	45.1	Up		Up										IPR007117,IPR036908,IPR009009,IPR007112,IPR002963,IPR036749,IPR007118	N1
Aeseve_Ae06g27900	N0.HOG0000904			Putative expansin/Lol pI	N1	39.29	21.4	Medtru	49.33	15.8	Up		Up										IPR007117,IPR036908,IPR009009,IPR007112,IPR002963,IPR036749,IPR007118	N1
Aeseve_Ae06g27900	N0.HOG0000904			Putative expansin/Lol pI	N1	39.29	21.4	Aeseve	49.33	5.7	Up		Up										IPR007117,IPR036908,IPR009009,IPR007112,IPR002963,IPR036749,IPR007118	N1
Aeseve_Ae06g27900	N0.HOG0000904			Putative expansin/Lol pI	N1	39.29	21.4	Arahyp	49.33	29.9	Up		Up										IPR007117,IPR036908,IPR009009,IPR007112,IPR002963,IPR036749,IPR007118	N1
Aeseve_Ae06g27900	N0.HOG0000904			Putative expansin/Lol pI	N1	39.29	21.4	Hiprha	49.33	16.6	Up		Up										IPR007117,IPR036908,IPR009009,IPR007112,IPR002963,IPR036749,IPR007118	N1
Aeseve_Ae06g27900	N0.HOG0000904			Putative expansin/Lol pI	N1	39.29	21.4	Parand	49.33	7.6	Up		Up										IPR007117,IPR036908,IPR009009,IPR007112,IPR002963,IPR036749,IPR007118	N1
Aeseve_Ae02g16680	N0.HOG0000904			Putative expansin/Lol pI	N1	39.29	21.4	Mimpud	49.33	45.1	Up					Up							IPR036908,IPR007112,IPR009009,IPR007118,IPR007117,IPR036749,IPR002963	N1
Aeseve_Ae02g16680	N0.HOG0000904			Putative expansin/Lol pI	N1	39.29	21.4	Medtru	49.33	15.8	Up					Up							IPR036908,IPR007112,IPR009009,IPR007118,IPR007117,IPR036749,IPR002963	N1
Aeseve_Ae02g16680	N0.HOG0000904			Putative expansin/Lol pI	N1	39.29	21.4	Aeseve	49.33	5.7	Up					Up							IPR036908,IPR007112,IPR009009,IPR007118,IPR007117,IPR036749,IPR002963	N1
Aeseve_Ae02g16680	N0.HOG0000904			Putative expansin/Lol pI	N1	39.29	21.4	Arahyp	49.33	29.9	Up					Up							IPR036908,IPR007112,IPR009009,IPR007118,IPR007117,IPR036749,IPR002963	N1
Aeseve_Ae02g16680	N0.HOG0000904			Putative expansin/Lol pI	N1	39.29	21.4	Hiprha	49.33	16.6	Up					Up							IPR036908,IPR007112,IPR009009,IPR007118,IPR007117,IPR036749,IPR002963	N1
Aeseve_Ae02g16680	N0.HOG0000904			Putative expansin/Lol pI	N1	39.29	21.4	Parand	49.33	7.6	Up					Up							IPR036908,IPR007112,IPR009009,IPR007118,IPR007117,IPR036749,IPR002963	N1
Aeseve_Ae03g01980	N0.HOG0005577			Putative Zinc-finger domain of monoamine-oxidase A repressor R1	N1	39.26	8.2	Mimpud	19.44	54.3							Down			Down			IPR018866,IPR040221	N1
Aeseve_Ae03g01980	N0.HOG0005577			Putative Zinc-finger domain of monoamine-oxidase A repressor R1	N1	39.26	8.2	Lotjap	19.44	12.9							Down			Down			IPR018866,IPR040221	N1
Aeseve_Ae03g01980	N0.HOG0005577			Putative Zinc-finger domain of monoamine-oxidase A repressor R1	N1	39.26	8.2	Aeseve	19.44	14.9							Down			Down			IPR018866,IPR040221	N1
Aeseve_Ae03g01980	N0.HOG0005577			Putative Zinc-finger domain of monoamine-oxidase A repressor R1	N1	39.26	8.2	Parand	19.44	21							Down			Down			IPR018866,IPR040221	N1
Aeseve_Ae05g05970	N0.HOG0005577			Putative Zinc-finger domain of monoamine-oxidase A repressor R1	N1	39.26	8.2	Mimpud	19.44	54.3	Up					Up							IPR018866,IPR040221	N1
Aeseve_Ae05g05970	N0.HOG0005577			Putative Zinc-finger domain of monoamine-oxidase A repressor R1	N1	39.26	8.2	Lotjap	19.44	12.9	Up					Up							IPR018866,IPR040221	N1
Aeseve_Ae05g05970	N0.HOG0005577			Putative Zinc-finger domain of monoamine-oxidase A repressor R1	N1	39.26	8.2	Aeseve	19.44	14.9	Up					Up							IPR018866,IPR040221	N1
Aeseve_Ae05g05970	N0.HOG0005577			Putative Zinc-finger domain of monoamine-oxidase A repressor R1	N1	39.26	8.2	Parand	19.44	21	Up					Up							IPR018866,IPR040221	N1
Aeseve_Ae05g17190	N0.HOG0000709			Putative transcription factor MYB-HB-like family	N1	38.89	3.7	Medtru	9.26	36.3														N1
Aeseve_Ae05g17190	N0.HOG0000709			Putative transcription factor MYB-HB-like family	N1	38.89	3.7	Arahyp	9.26	16.2														N1
Aeseve_Ae05g17290	N0.HOG0000709			Putative transcription factor MYB-HB-like family	N1	38.89	3.7	Medtru	9.26	36.3													IPR001005,IPR017930,IPR009057	N1
Aeseve_Ae05g17290	N0.HOG0000709			Putative transcription factor MYB-HB-like family	N1	38.89	3.7	Arahyp	9.26	16.2													IPR001005,IPR017930,IPR009057	N1
Aeseve_Ae05g17200	N0.HOG0000709			Putative transcription factor MYB-HB-like family	N1	38.89	3.7	Medtru	9.26	36.3													IPR009057,IPR001005,IPR017930	N1
Aeseve_Ae05g17200	N0.HOG0000709			Putative transcription factor MYB-HB-like family	N1	38.89	3.7	Arahyp	9.26	16.2													IPR009057,IPR001005,IPR017930	N1
Aeseve_Ae06g15200	N0.HOG0000709			Putative transcription factor MYB-HB-like family	N1	38.89	3.7	Medtru	9.26	36.3	Up					Up							IPR009057,IPR017930,IPR001005	N1
Aeseve_Ae06g15200	N0.HOG0000709			Putative transcription factor MYB-HB-like family	N1	38.89	3.7	Arahyp	9.26	16.2	Up					Up							IPR009057,IPR017930,IPR001005	N1
Aeseve_Ae05g10650	N0.HOG0001635			Putative transcription factor C3H family	N1	38.89	1	Lupalb	2.78	35.6													IPR012677,IPR033744,IPR000571,IPR035979,IPR000504,IPR036855,IPR008111,IPR034365	N1
Aeseve_Ae04g35890	N0.HOG0001635			Putative transcription factor C3H family	N1	38.89	1	Lupalb	2.78	35.6	Up					Up							IPR036855,IPR000504,IPR034365,IPR012677,IPR000571,IPR035979	N1
Aeseve_Ae02g06930	N0.HOG0002515			Putative protein kinase NEK family	N1	38.89	0.8	N22	8.33	14	Up	Up		Up	Up	Up							IPR000719,IPR011009,IPR017441,IPR008271	N1
Aeseve_Ae06g00210	N0.HOG0002515			Putative protein kinase NEK family	N1	38.89	0.8	N22	8.33	14							Down					Down	IPR008271,IPR000719,IPR017441,IPR011009	N1
Aeseve_Ae09g09630	N0.HOG0003690			hypothetical protein	N1	38.89	0.5	Mimpud	5.56	69													IPR004345	N1
Aeseve_Ae01g21080	N0.HOG0003690			hypothetical protein	N1	38.89	0.5	Mimpud	5.56	69													IPR004345	N1
Aeseve_Ae04g05450	N0.HOG0004280			hypothetical protein	N1	38.89	3.4	Mimpud	13.89	67.5													IPR040290	N1
Aeseve_Ae04g05450	N0.HOG0004280			hypothetical protein	N1	38.89	3.4	Lupalb	13.89	21													IPR040290	N1
Aeseve_Ae04g05450	N0.HOG0004280			hypothetical protein	N1	38.89	3.4	Arahyp	13.89	23.8													IPR040290	N1
Aeseve_Ae03g01290	N0.HOG0004280			hypothetical protein	N1	38.89	3.4	Mimpud	13.89	67.5													IPR040290	N1
Aeseve_Ae03g01290	N0.HOG0004280			hypothetical protein	N1	38.89	3.4	Lupalb	13.89	21													IPR040290	N1
Aeseve_Ae03g01290	N0.HOG0004280			hypothetical protein	N1	38.89	3.4	Arahyp	13.89	23.8													IPR040290	N1
Aeseve_Ae10g15360	N0.HOG0004736	GA3OX1		Gibberellin 3-beta-dioxygenase 1	N1	38.89	1.6	Mimpud	19.44	64.7	Up	Up	Up	Up	Up	Up							IPR005123,IPR026992,IPR027443	N1
Aeseve_Ae10g15360	N0.HOG0004736	GA3OX1		Gibberellin 3-beta-dioxygenase 1	N1	38.89	1.6	Parand	19.44	12.4	Up	Up	Up	Up	Up	Up							IPR005123,IPR026992,IPR027443	N1
Aeseve_Ae09g01900	N0.HOG0004736	GA3OX1		Gibberellin 3-beta-dioxygenase 1	N1	38.89	1.6	Mimpud	19.44	64.7													IPR027443,IPR005123,IPR026992	N1
Aeseve_Ae09g01900	N0.HOG0004736	GA3OX1		Gibberellin 3-beta-dioxygenase 1	N1	38.89	1.6	Parand	19.44	12.4													IPR027443,IPR005123,IPR026992	N1
Aeseve_Ae10g20750	N0.HOG0005312	SYN	Symbiosome formation	hypothetical protein	N1	38.89	1.2		0														IPR000727,IPR010989,IPR006011	N1
Aeseve_Ae03g21320	N0.HOG0005685			Putative nicotinamidase	N1	38.89	4	N21	16.67	5.5	Up	Up				Up							IPR044717,IPR000868,IPR036380	N1
Aeseve_Ae03g21320	N0.HOG0005685			Putative nicotinamidase	N1	38.89	4	N22	16.67	10.1	Up	Up				Up							IPR044717,IPR000868,IPR036380	N1
Aeseve_Ae03g06340	N0.HOG0005685			Putative nicotinamidase	N1	38.89	4	N21	16.67	5.5							Down				Down	Down	IPR000868,IPR036380,IPR044717	N1
Aeseve_Ae03g06340	N0.HOG0005685			Putative nicotinamidase	N1	38.89	4	N22	16.67	10.1							Down				Down	Down	IPR000868,IPR036380,IPR044717	N1
Aeseve_Ae08g05530	N0.HOG0006380			Putative aminoacyltransferase, E1 ubiquitin-activating enzyme	N1	38.89	2.6	Medtru	9.26	37.7													IPR000225,IPR011989,IPR016024	N1
Aeseve_Ae08g05530	N0.HOG0006380			Putative aminoacyltransferase, E1 ubiquitin-activating enzyme	N1	38.89	2.6	Datglo	9.26	19.4													IPR000225,IPR011989,IPR016024	N1
Aeseve_Ae07g13770	N0.HOG0006380			Putative aminoacyltransferase, E1 ubiquitin-activating enzyme	N1	38.89	2.6	Medtru	9.26	37.7													IPR000225,IPR016024,IPR011989	N1
Aeseve_Ae07g13770	N0.HOG0006380			Putative aminoacyltransferase, E1 ubiquitin-activating enzyme	N1	38.89	2.6	Datglo	9.26	19.4													IPR000225,IPR016024,IPR011989	N1
Aeseve_Ae05g00500	N0.HOG0006578			Putative SKP1/BTB/POZ domain, NPH3 domain-containing protein	N1	38.89	1.7	Lupalb	25	17.4													IPR043454,IPR011333,IPR027356	N1
Aeseve_Ae05g00500	N0.HOG0006578			Putative SKP1/BTB/POZ domain, NPH3 domain-containing protein	N1	38.89	1.7	Medtru	25	27													IPR043454,IPR011333,IPR027356	N1
Aeseve_Ae05g00500	N0.HOG0006578			Putative SKP1/BTB/POZ domain, NPH3 domain-containing protein	N1	38.89	1.7	Arahyp	25	38.9													IPR043454,IPR011333,IPR027356	N1
Aeseve_Ae05g00500	N0.HOG0006578			Putative SKP1/BTB/POZ domain, NPH3 domain-containing protein	N1	38.89	1.7	Hiprha	25	11.1													IPR043454,IPR011333,IPR027356	N1
Aeseve_Ae03g06160	N0.HOG0006578			Putative SKP1/BTB/POZ domain, NPH3 domain-containing protein	N1	38.89	1.7	Lupalb	25	17.4	Up					Up							IPR027356,IPR011333,IPR043454	N1
Aeseve_Ae03g06160	N0.HOG0006578			Putative SKP1/BTB/POZ domain, NPH3 domain-containing protein	N1	38.89	1.7	Medtru	25	27	Up					Up							IPR027356,IPR011333,IPR043454	N1
Aeseve_Ae03g06160	N0.HOG0006578			Putative SKP1/BTB/POZ domain, NPH3 domain-containing protein	N1	38.89	1.7	Arahyp	25	38.9	Up					Up							IPR027356,IPR011333,IPR043454	N1
Aeseve_Ae03g06160	N0.HOG0006578			Putative SKP1/BTB/POZ domain, NPH3 domain-containing protein	N1	38.89	1.7	Hiprha	25	11.1	Up					Up							IPR027356,IPR011333,IPR043454	N1
Aeseve_Ae06g08820	N0.HOG0007212			Putative diacylglycerol acyltransferase, serine aminopeptidase, S33, alpha/Beta hydrolase	N1	38.89	1.5	Mimpud	5.56	41.2													IPR022742,IPR029058,IPR007130	N1
Aeseve_Ae01g04330	N0.HOG0007283			Putative inositol-polyphosphate 5-phosphatase	N1	38.89	1.9	N22	35.19	10.9							Down	Down				Down	IPR036691,IPR000300	N1
Aeseve_Ae01g04330	N0.HOG0007283			Putative inositol-polyphosphate 5-phosphatase	N1	38.89	1.9	Mimpud	35.19	54.7							Down	Down				Down	IPR036691,IPR000300	N1
Aeseve_Ae01g04330	N0.HOG0007283			Putative inositol-polyphosphate 5-phosphatase	N1	38.89	1.9	Medtru	35.19	34.7							Down	Down				Down	IPR036691,IPR000300	N1
Aeseve_Ae01g04330	N0.HOG0007283			Putative inositol-polyphosphate 5-phosphatase	N1	38.89	1.9	Hiprha	35.19	17.2							Down	Down				Down	IPR036691,IPR000300	N1
Aeseve_Ae05g07960	N0.HOG0007283			Putative inositol-polyphosphate 5-phosphatase	N1	38.89	1.9	N22	35.19	10.9							Down	Down					IPR036691,IPR000300	N1
Aeseve_Ae05g07960	N0.HOG0007283			Putative inositol-polyphosphate 5-phosphatase	N1	38.89	1.9	Mimpud	35.19	54.7							Down	Down					IPR036691,IPR000300	N1
Aeseve_Ae05g07960	N0.HOG0007283			Putative inositol-polyphosphate 5-phosphatase	N1	38.89	1.9	Medtru	35.19	34.7							Down	Down					IPR036691,IPR000300	N1
Aeseve_Ae05g07960	N0.HOG0007283			Putative inositol-polyphosphate 5-phosphatase	N1	38.89	1.9	Hiprha	35.19	17.2							Down	Down					IPR036691,IPR000300	N1
Aeseve_Ae08g20630	N0.HOG0009679			Putative triacylglycerol lipase	N1	38.89	0.4	Mimpud	44.44	43.5													IPR001087,IPR035669,IPR036514	N1
Aeseve_Ae08g20630	N0.HOG0009679			Putative triacylglycerol lipase	N1	38.89	0.4	Lupalb	44.44	9													IPR001087,IPR035669,IPR036514	N1
Aeseve_Ae08g20630	N0.HOG0009679			Putative triacylglycerol lipase	N1	38.89	0.4	Medtru	44.44	27.7													IPR001087,IPR035669,IPR036514	N1
Aeseve_Ae08g20630	N0.HOG0009679			Putative triacylglycerol lipase	N1	38.89	0.4	Arahyp	44.44	44.9													IPR001087,IPR035669,IPR036514	N1
Aeseve_Ae01g21250	N0.HOG0009679			Putative triacylglycerol lipase	N1	38.89	0.4	Mimpud	44.44	43.5													IPR036514,IPR001087,IPR035669	N1
Aeseve_Ae01g21250	N0.HOG0009679			Putative triacylglycerol lipase	N1	38.89	0.4	Lupalb	44.44	9													IPR036514,IPR001087,IPR035669	N1
Aeseve_Ae01g21250	N0.HOG0009679			Putative triacylglycerol lipase	N1	38.89	0.4	Medtru	44.44	27.7													IPR036514,IPR001087,IPR035669	N1
Aeseve_Ae01g21250	N0.HOG0009679			Putative triacylglycerol lipase	N1	38.89	0.4	Arahyp	44.44	44.9													IPR036514,IPR001087,IPR035669	N1
Aeseve_Ae07g03440	N0.HOG0009914			Putative transcription factor bHLH family	N1	38.89	1.1	N2	55.56	1.9	Up				Up		Down	Down					IPR036638,IPR031066,IPR011598	N1
Aeseve_Ae05g33630	N0.HOG0011276			Putative chlorophyll(ide) b reductase	N1	38.89	0.4		0														IPR036291,IPR002347	N1
Aeseve_Ae10g13000	N0.HOG0002303			Putative phosphoenolpyruvate carboxylase	N1	38.7	5.3	N7	24.44	4	Up					Up	Down	Down					IPR033129,IPR015813,IPR021135,IPR018129	N1
Aeseve_Ae05g35460	N0.HOG0001743			Putative Acid phosphatase,Putative peroxidase, Acid phosphatase	N1	38.54	2.3	Mimpud	31.25	64.4	Up					Up							IPR029052,IPR024927,IPR004843	N1
Aeseve_Ae05g35460	N0.HOG0001743			Putative Acid phosphatase,Putative peroxidase, Acid phosphatase	N1	38.54	2.3	Medtru	31.25	28.4	Up					Up							IPR029052,IPR024927,IPR004843	N1
Aeseve_Ae05g35460	N0.HOG0001743			Putative Acid phosphatase,Putative peroxidase, Acid phosphatase	N1	38.54	2.3	Arahyp	31.25	48	Up					Up							IPR029052,IPR024927,IPR004843	N1
Aeseve_Ae05g35460	N0.HOG0001743			Putative Acid phosphatase,Putative peroxidase, Acid phosphatase	N1	38.54	2.3	Datglo	31.25	7.7	Up					Up							IPR029052,IPR024927,IPR004843	N1
Aeseve_Ae09g05780	N0.HOG0001196			Putative 6-phosphofructokinase	N1	37.96	15.3	N1	29.63	24.2													IPR012004,IPR000023,IPR022953,IPR035966	N1
Aeseve_Ae10g16270	N0.HOG0001196			Putative 6-phosphofructokinase	N1	37.96	15.3	N1	29.63	24.2	Up					Up	Down	Down					IPR000023,IPR022953,IPR035966,IPR012004	N1
Aeseve_Ae05g32900	N0.HOG0001196			Putative 6-phosphofructokinase	N1	37.96	15.3	N1	29.63	24.2	Up					Up							IPR022953,IPR035966,IPR000023	N1
Aeseve_Ae03g32260	N0.HOG0001196			Putative 6-phosphofructokinase	N1	37.96	15.3	N1	29.63	24.2													IPR012004,IPR035966,IPR000023,IPR022953	N1
Aeseve_Ae07g07100	N0.HOG0001242			Putative galactose oxidase	N1	37.96	8.8	N1	33.89	16.9	Up					Up							IPR015202,IPR014756,IPR011043,IPR037293,IPR009880,IPR013783	N1
Aeseve_Ae08g02190	N0.HOG0001242			Putative galactose oxidase	N1	37.96	8.8	N1	33.89	16.9	Up					Up	Down			Down	Down		IPR009880,IPR015202,IPR011043,IPR014756,IPR037293,IPR013783	N1
Aeseve_Ae08g02180	N0.HOG0001242			Putative galactose oxidase	N1	37.96	8.8	N1	33.89	16.9													IPR009880,IPR015202,IPR011043,IPR013783,IPR037293,IPR014756	N1
Aeseve_Ae09g18290	N0.HOG0001656			Putative transcription factor C2H2 family	N1	37.96	11.4	N1	28.7	17.8	Up					Up							IPR001841,IPR013083	N1
Aeseve_Ae09g18300	N0.HOG0001656			Putative transcription factor C2H2 family	N1	37.96	11.4	N1	28.7	17.8	Up					Up							IPR001841,IPR013083	N1
Aeseve_Ae09g00500	N0.HOG0001689			Putative transcription factor AP2-EREBP family	N1	37.96	5.3	N2	25.93	13.3													IPR001471,IPR036955,IPR016177	N1
Aeseve_Ae10g14290	N0.HOG0001689			Putative transcription factor AP2-EREBP family	N1	37.96	5.3	N2	25.93	13.3	Up					Up							IPR036955,IPR001471,IPR016177	N1
Aeseve_Ae01g25070	N0.HOG0001689			Putative transcription factor AP2-EREBP family	N1	37.96	5.3	N2	25.93	13.3	Up	Up											IPR001471,IPR036955,IPR016177	N1
Aeseve_Ae02g17130	N0.HOG0002678	RCA		Putative ATPase, AAA-type, core, P-loop containing nucleoside triphosphate hydrolase,Ribulose bisphosphate carboxylase/oxygenase activase	N1	37.96	13.5	N22	31.48	9.5	Up			Up	Up	Up	Down	Down					IPR003959,IPR027417	N1
Aeseve_Ae02g17130	N0.HOG0002678	RCA		Putative ATPase, AAA-type, core, P-loop containing nucleoside triphosphate hydrolase,Ribulose bisphosphate carboxylase/oxygenase activase	N1	37.96	13.5	Mimpud	31.48	38.3	Up			Up	Up	Up	Down	Down					IPR003959,IPR027417	N1
Aeseve_Ae02g17130	N0.HOG0002678	RCA		Putative ATPase, AAA-type, core, P-loop containing nucleoside triphosphate hydrolase,Ribulose bisphosphate carboxylase/oxygenase activase	N1	37.96	13.5	Medtru	31.48	25.7	Up			Up	Up	Up	Down	Down					IPR003959,IPR027417	N1
Aeseve_Ae03g07780	N0.HOG0002678	RCA		Putative ATPase, AAA-type, core, P-loop containing nucleoside triphosphate hydrolase,Ribulose bisphosphate carboxylase/oxygenase activase	N1	37.96	13.5	N22	31.48	9.5							Down	Down				Down	IPR027417,IPR003959	N1
Aeseve_Ae03g07780	N0.HOG0002678	RCA		Putative ATPase, AAA-type, core, P-loop containing nucleoside triphosphate hydrolase,Ribulose bisphosphate carboxylase/oxygenase activase	N1	37.96	13.5	Mimpud	31.48	38.3							Down	Down				Down	IPR027417,IPR003959	N1
Aeseve_Ae03g07780	N0.HOG0002678	RCA		Putative ATPase, AAA-type, core, P-loop containing nucleoside triphosphate hydrolase,Ribulose bisphosphate carboxylase/oxygenase activase	N1	37.96	13.5	Medtru	31.48	25.7							Down	Down				Down	IPR027417,IPR003959	N1
Aeseve_Ae07g23440	N0.HOG0002678	RCA		Putative ATPase, AAA-type, core, P-loop containing nucleoside triphosphate hydrolase,Ribulose bisphosphate carboxylase/oxygenase activase	N1	37.96	13.5	N22	31.48	9.5							Down	Down					IPR003959,IPR027417	N1
Aeseve_Ae07g23440	N0.HOG0002678	RCA		Putative ATPase, AAA-type, core, P-loop containing nucleoside triphosphate hydrolase,Ribulose bisphosphate carboxylase/oxygenase activase	N1	37.96	13.5	Mimpud	31.48	38.3							Down	Down					IPR003959,IPR027417	N1
Aeseve_Ae07g23440	N0.HOG0002678	RCA		Putative ATPase, AAA-type, core, P-loop containing nucleoside triphosphate hydrolase,Ribulose bisphosphate carboxylase/oxygenase activase	N1	37.96	13.5	Medtru	31.48	25.7							Down	Down					IPR003959,IPR027417	N1
Aeseve_Ae03g21410	N0.HOG0001396			Putative transcription factor MADS-MIKC family	N1	37.92	7.5	Mimpud	19.79	42.1													IPR002100,IPR036879,IPR002487,IPR033896	N1
Aeseve_Ae03g21410	N0.HOG0001396			Putative transcription factor MADS-MIKC family	N1	37.92	7.5	Medtru	19.79	19.6													IPR002100,IPR036879,IPR002487,IPR033896	N1
Aeseve_Ae03g21410	N0.HOG0001396			Putative transcription factor MADS-MIKC family	N1	37.92	7.5	Aeseve	19.79	10.2													IPR002100,IPR036879,IPR002487,IPR033896	N1
Aeseve_Ae03g21410	N0.HOG0001396			Putative transcription factor MADS-MIKC family	N1	37.92	7.5	Datglo	19.79	13.2													IPR002100,IPR036879,IPR002487,IPR033896	N1
Aeseve_Ae03g21420	N0.HOG0001396			Putative transcription factor MADS-MIKC family	N1	37.92	7.5	Mimpud	19.79	42.1	Up				Up	Up							IPR002487,IPR002100,IPR033896,IPR036879	N1
Aeseve_Ae03g21420	N0.HOG0001396			Putative transcription factor MADS-MIKC family	N1	37.92	7.5	Medtru	19.79	19.6	Up				Up	Up							IPR002487,IPR002100,IPR033896,IPR036879	N1
Aeseve_Ae03g21420	N0.HOG0001396			Putative transcription factor MADS-MIKC family	N1	37.92	7.5	Aeseve	19.79	10.2	Up				Up	Up							IPR002487,IPR002100,IPR033896,IPR036879	N1
Aeseve_Ae03g21420	N0.HOG0001396			Putative transcription factor MADS-MIKC family	N1	37.92	7.5	Datglo	19.79	13.2	Up				Up	Up							IPR002487,IPR002100,IPR033896,IPR036879	N1
Aeseve_Ae04g07660	N0.HOG0001396			Putative transcription factor MADS-MIKC family	N1	37.92	7.5	Mimpud	19.79	42.1	Up				Up								IPR002100,IPR036879,IPR002487,IPR033896	N1
Aeseve_Ae04g07660	N0.HOG0001396			Putative transcription factor MADS-MIKC family	N1	37.92	7.5	Medtru	19.79	19.6	Up				Up								IPR002100,IPR036879,IPR002487,IPR033896	N1
Aeseve_Ae04g07660	N0.HOG0001396			Putative transcription factor MADS-MIKC family	N1	37.92	7.5	Aeseve	19.79	10.2	Up				Up								IPR002100,IPR036879,IPR002487,IPR033896	N1
Aeseve_Ae04g07660	N0.HOG0001396			Putative transcription factor MADS-MIKC family	N1	37.92	7.5	Datglo	19.79	13.2	Up				Up								IPR002100,IPR036879,IPR002487,IPR033896	N1
Aeseve_Ae04g07650	N0.HOG0001396			Putative transcription factor MADS-MIKC family	N1	37.92	7.5	Mimpud	19.79	42.1	Up				Up	Up	Down	Down					IPR002487,IPR036879,IPR002100	N1
Aeseve_Ae04g07650	N0.HOG0001396			Putative transcription factor MADS-MIKC family	N1	37.92	7.5	Medtru	19.79	19.6	Up				Up	Up	Down	Down					IPR002487,IPR036879,IPR002100	N1
Aeseve_Ae04g07650	N0.HOG0001396			Putative transcription factor MADS-MIKC family	N1	37.92	7.5	Aeseve	19.79	10.2	Up				Up	Up	Down	Down					IPR002487,IPR036879,IPR002100	N1
Aeseve_Ae04g07650	N0.HOG0001396			Putative transcription factor MADS-MIKC family	N1	37.92	7.5	Datglo	19.79	13.2	Up				Up	Up	Down	Down					IPR002487,IPR036879,IPR002100	N1
Aeseve_Ae07g19680	N0.HOG0001396			Putative transcription factor MADS-MIKC family	N1	37.92	7.5	Mimpud	19.79	42.1	Up				Up	Up							IPR036879,IPR002100,IPR002487,IPR033896	N1
Aeseve_Ae07g19680	N0.HOG0001396			Putative transcription factor MADS-MIKC family	N1	37.92	7.5	Medtru	19.79	19.6	Up				Up	Up							IPR036879,IPR002100,IPR002487,IPR033896	N1
Aeseve_Ae07g19680	N0.HOG0001396			Putative transcription factor MADS-MIKC family	N1	37.92	7.5	Aeseve	19.79	10.2	Up				Up	Up							IPR036879,IPR002100,IPR002487,IPR033896	N1
Aeseve_Ae07g19680	N0.HOG0001396			Putative transcription factor MADS-MIKC family	N1	37.92	7.5	Datglo	19.79	13.2	Up				Up	Up							IPR036879,IPR002100,IPR002487,IPR033896	N1
Aeseve_Ae08g11000	N0.HOG0001396			Putative transcription factor MADS-MIKC family	N1	37.92	7.5	Mimpud	19.79	42.1							Down					Down	IPR002100,IPR036879,IPR002487,IPR033896	N1
Aeseve_Ae08g11000	N0.HOG0001396			Putative transcription factor MADS-MIKC family	N1	37.92	7.5	Medtru	19.79	19.6							Down					Down	IPR002100,IPR036879,IPR002487,IPR033896	N1
Aeseve_Ae08g11000	N0.HOG0001396			Putative transcription factor MADS-MIKC family	N1	37.92	7.5	Aeseve	19.79	10.2							Down					Down	IPR002100,IPR036879,IPR002487,IPR033896	N1
Aeseve_Ae08g11000	N0.HOG0001396			Putative transcription factor MADS-MIKC family	N1	37.92	7.5	Datglo	19.79	13.2							Down					Down	IPR002100,IPR036879,IPR002487,IPR033896	N1
Aeseve_Ae04g27670	N0.HOG0001566			Putative cellulose synthase (UDP-forming)	N1	37.83	15.6	N7	17.17	4.8							Down	Down		Down		Down	IPR029044,IPR005150	N1
Aeseve_Ae04g27670	N0.HOG0001566			Putative cellulose synthase (UDP-forming)	N1	37.83	15.6	Parand	17.17	13.3							Down	Down		Down		Down	IPR029044,IPR005150	N1
Aeseve_Ae10g21030	N0.HOG0001566			Putative cellulose synthase (UDP-forming)	N1	37.83	15.6	N7	17.17	4.8	Up	Up			Up	Up							IPR015877,IPR029044,IPR005150	N1
Aeseve_Ae10g21030	N0.HOG0001566			Putative cellulose synthase (UDP-forming)	N1	37.83	15.6	Parand	17.17	13.3	Up	Up			Up	Up							IPR015877,IPR029044,IPR005150	N1
Aeseve_Ae10g21060	N0.HOG0001566			Putative cellulose synthase (UDP-forming)	N1	37.83	15.6	N7	17.17	4.8													IPR029044,IPR005150	N1
Aeseve_Ae10g21060	N0.HOG0001566			Putative cellulose synthase (UDP-forming)	N1	37.83	15.6	Parand	17.17	13.3													IPR029044,IPR005150	N1
Aeseve_Ae10g21040	N0.HOG0001566			Putative cellulose synthase (UDP-forming)	N1	37.83	15.6	N7	17.17	4.8	Up	Up		Up	Up	Up							IPR029044,IPR005150	N1
Aeseve_Ae10g21040	N0.HOG0001566			Putative cellulose synthase (UDP-forming)	N1	37.83	15.6	Parand	17.17	13.3	Up	Up		Up	Up	Up							IPR029044,IPR005150	N1
Aeseve_Ae10g20390	N0.HOG0001710			Putative transcription factor interactor and regulator Znf-B family	N1	37.74	18.5	N1	32.1	29.3							Down	Down					IPR000315	N1
Aeseve_Ae04g26630	N0.HOG0001710			Putative transcription factor interactor and regulator Znf-B family	N1	37.74	18.5	N1	32.1	29.3													IPR000315	N1
Aeseve_Ae04g06740	N0.HOG0001710			Putative transcription factor interactor and regulator Znf-B family	N1	37.74	18.5	N1	32.1	29.3							Down	Down					IPR000315	N1
Aeseve_Ae09g15220	N0.HOG0003317			Putative carboxypeptidase C	N1	37.7	14.1	N1	31.02	21.8							Down	Down				Down	IPR029058,IPR001563,IPR033124,IPR018202	N1
Aeseve_Ae06g28480	N0.HOG0003317			Putative carboxypeptidase C	N1	37.7	14.1	N1	31.02	21.8													IPR029058,IPR001563,IPR033124,IPR018202	N1
Aeseve_Ae09g04300	N0.HOG0003317			Putative carboxypeptidase C	N1	37.7	14.1	N1	31.02	21.8							Down				Down		IPR018202,IPR001563,IPR029058,IPR033124	N1
Aeseve_Ae06g15750	N0.HOG0005005	ERN1,ERN2,ERN3	Nodule organogenesis	ERF required for nodulation-1,Putative transcription factor AP2-EREBP family	N1	37.5	5.1	N2	42.71	5.9							Down			Down	Down		IPR036955,IPR001471,IPR016177	N1
Aeseve_Ae06g15750	N0.HOG0005005	ERN1,ERN2,ERN3	Nodule organogenesis	ERF required for nodulation-1,Putative transcription factor AP2-EREBP family	N1	37.5	5.1	Datglo	42.71	16.6							Down			Down	Down		IPR036955,IPR001471,IPR016177	N1
Aeseve_Ae03g25920	N0.HOG0005005	ERN1,ERN2,ERN3	Nodule organogenesis	ERF required for nodulation-1,Putative transcription factor AP2-EREBP family	N1	37.5	5.1	N2	42.71	5.9							Down		Down	Down	Down	Down	IPR001471,IPR016177,IPR036955	N1
Aeseve_Ae03g25920	N0.HOG0005005	ERN1,ERN2,ERN3	Nodule organogenesis	ERF required for nodulation-1,Putative transcription factor AP2-EREBP family	N1	37.5	5.1	Datglo	42.71	16.6							Down		Down	Down	Down	Down	IPR001471,IPR016177,IPR036955	N1
Aeseve_Ae09g15620	N0.HOG0015092			Putative Late embryogenesis abundant protein, LEA-14	N1	37.5	0.5	Lupalb	12.5	12.8													IPR004864	N1
Aeseve_Ae02g00640	N0.HOG0001719			Putative membrane transport protein	N1	37.34	18.6	N1	31.39	27.1													IPR004776	N1
Aeseve_Ae09g17330	N0.HOG0001719			Putative membrane transport protein	N1	37.34	18.6	N1	31.39	27.1							Down		Down	Down	Down	Down	IPR004776	N1
Aeseve_Ae05g03020	N0.HOG0001719			Putative membrane transport protein	N1	37.34	18.6	N1	31.39	27.1													IPR004776	N1
Aeseve_Ae01g00920	N0.HOG0001719			Putative membrane transport protein	N1	37.34	18.6	N1	31.39	27.1	Up					Up							IPR004776	N1
Aeseve_Ae10g01840	N0.HOG0001719			Putative membrane transport protein	N1	37.34	18.6	N1	31.39	27.1													IPR004776	N1
Aeseve_Ae10g04700	N0.HOG0000789	GAOL1,GAOL3,GAOL4,GAOL5,GAOL6,GAOL7,GAOL8,GAOL9		Putative oxoglutarate/iron-dependent dioxygenase, non-heme dioxygenase domain-containing protein,Putative oxidoreductase,Putative flavanone 3-dioxygenase,Putative gibberellin-44 dioxygenase	N1	37.33	58.2	N1	27.59	64.7	Up			Up		Up	Down	Down					IPR026992,IPR005123,IPR027443	N1
Aeseve_Ae03g02020	N0.HOG0000789	GAOL1,GAOL3,GAOL4,GAOL5,GAOL6,GAOL7,GAOL8,GAOL9		Putative oxoglutarate/iron-dependent dioxygenase, non-heme dioxygenase domain-containing protein,Putative oxidoreductase,Putative flavanone 3-dioxygenase,Putative gibberellin-44 dioxygenase	N1	37.33	58.2	N1	27.59	64.7	Up				Up	Up							IPR005123,IPR026992,IPR027443	N1
Aeseve_Ae03g02030	N0.HOG0000789	GAOL1,GAOL3,GAOL4,GAOL5,GAOL6,GAOL7,GAOL8,GAOL9		Putative oxoglutarate/iron-dependent dioxygenase, non-heme dioxygenase domain-containing protein,Putative oxidoreductase,Putative flavanone 3-dioxygenase,Putative gibberellin-44 dioxygenase	N1	37.33	58.2	N1	27.59	64.7	Up			Up	Up	Up							IPR026992,IPR005123,IPR027443	N1
Aeseve_Ae10g04710	N0.HOG0000789	GAOL1,GAOL3,GAOL4,GAOL5,GAOL6,GAOL7,GAOL8,GAOL9		Putative oxoglutarate/iron-dependent dioxygenase, non-heme dioxygenase domain-containing protein,Putative oxidoreductase,Putative flavanone 3-dioxygenase,Putative gibberellin-44 dioxygenase	N1	37.33	58.2	N1	27.59	64.7													IPR027443,IPR005123	N1
Aeseve_Ae10g09390	N0.HOG0000789	GAOL1,GAOL3,GAOL4,GAOL5,GAOL6,GAOL7,GAOL8,GAOL9		Putative oxoglutarate/iron-dependent dioxygenase, non-heme dioxygenase domain-containing protein,Putative oxidoreductase,Putative flavanone 3-dioxygenase,Putative gibberellin-44 dioxygenase	N1	37.33	58.2	N1	27.59	64.7													IPR026992,IPR005123,IPR027443	N1
Aeseve_Ae05g36070	N0.HOG0002174			Putative 2-methylene-furan-3-one reductase,,Putative 2-alkenal reductase (NAD(P)(+))	N1	37.21	18.6	Mimpud	19.8	38.6	Up					Up							IPR044626,IPR013154,IPR036291,IPR011032,IPR020843	N1
Aeseve_Ae05g36070	N0.HOG0002174			Putative 2-methylene-furan-3-one reductase,,Putative 2-alkenal reductase (NAD(P)(+))	N1	37.21	18.6	Medtru	19.8	31.4	Up					Up							IPR044626,IPR013154,IPR036291,IPR011032,IPR020843	N1
Aeseve_Ae05g36070	N0.HOG0002174			Putative 2-methylene-furan-3-one reductase,,Putative 2-alkenal reductase (NAD(P)(+))	N1	37.21	18.6	Aeseve	19.8	11.1	Up					Up							IPR044626,IPR013154,IPR036291,IPR011032,IPR020843	N1
Aeseve_Ae05g36070	N0.HOG0002174			Putative 2-methylene-furan-3-one reductase,,Putative 2-alkenal reductase (NAD(P)(+))	N1	37.21	18.6	Arahyp	19.8	33.6	Up					Up							IPR044626,IPR013154,IPR036291,IPR011032,IPR020843	N1
Aeseve_Ae05g36070	N0.HOG0002174			Putative 2-methylene-furan-3-one reductase,,Putative 2-alkenal reductase (NAD(P)(+))	N1	37.21	18.6	Parand	19.8	49.7	Up					Up							IPR044626,IPR013154,IPR036291,IPR011032,IPR020843	N1
Aeseve_Ae05g36050	N0.HOG0002174			Putative 2-methylene-furan-3-one reductase,,Putative 2-alkenal reductase (NAD(P)(+))	N1	37.21	18.6	Mimpud	19.8	38.6	Up					Up							IPR020843,IPR002364,IPR011032,IPR036291,IPR013154,IPR044626	N1
Aeseve_Ae05g36050	N0.HOG0002174			Putative 2-methylene-furan-3-one reductase,,Putative 2-alkenal reductase (NAD(P)(+))	N1	37.21	18.6	Medtru	19.8	31.4	Up					Up							IPR020843,IPR002364,IPR011032,IPR036291,IPR013154,IPR044626	N1
Aeseve_Ae05g36050	N0.HOG0002174			Putative 2-methylene-furan-3-one reductase,,Putative 2-alkenal reductase (NAD(P)(+))	N1	37.21	18.6	Aeseve	19.8	11.1	Up					Up							IPR020843,IPR002364,IPR011032,IPR036291,IPR013154,IPR044626	N1
Aeseve_Ae05g36050	N0.HOG0002174			Putative 2-methylene-furan-3-one reductase,,Putative 2-alkenal reductase (NAD(P)(+))	N1	37.21	18.6	Arahyp	19.8	33.6	Up					Up							IPR020843,IPR002364,IPR011032,IPR036291,IPR013154,IPR044626	N1
Aeseve_Ae05g36050	N0.HOG0002174			Putative 2-methylene-furan-3-one reductase,,Putative 2-alkenal reductase (NAD(P)(+))	N1	37.21	18.6	Parand	19.8	49.7	Up					Up							IPR020843,IPR002364,IPR011032,IPR036291,IPR013154,IPR044626	N1
Aeseve_Ae02g15320	N0.HOG0002174			Putative 2-methylene-furan-3-one reductase,,Putative 2-alkenal reductase (NAD(P)(+))	N1	37.21	18.6	Mimpud	19.8	38.6													IPR036291,IPR013154,IPR044626,IPR011032,IPR020843,IPR002364	N1
Aeseve_Ae02g15320	N0.HOG0002174			Putative 2-methylene-furan-3-one reductase,,Putative 2-alkenal reductase (NAD(P)(+))	N1	37.21	18.6	Medtru	19.8	31.4													IPR036291,IPR013154,IPR044626,IPR011032,IPR020843,IPR002364	N1
Aeseve_Ae02g15320	N0.HOG0002174			Putative 2-methylene-furan-3-one reductase,,Putative 2-alkenal reductase (NAD(P)(+))	N1	37.21	18.6	Aeseve	19.8	11.1													IPR036291,IPR013154,IPR044626,IPR011032,IPR020843,IPR002364	N1
Aeseve_Ae02g15320	N0.HOG0002174			Putative 2-methylene-furan-3-one reductase,,Putative 2-alkenal reductase (NAD(P)(+))	N1	37.21	18.6	Arahyp	19.8	33.6													IPR036291,IPR013154,IPR044626,IPR011032,IPR020843,IPR002364	N1
Aeseve_Ae02g15320	N0.HOG0002174			Putative 2-methylene-furan-3-one reductase,,Putative 2-alkenal reductase (NAD(P)(+))	N1	37.21	18.6	Parand	19.8	49.7													IPR036291,IPR013154,IPR044626,IPR011032,IPR020843,IPR002364	N1
Aeseve_Ae03g05580	N0.HOG0002174			Putative 2-methylene-furan-3-one reductase,,Putative 2-alkenal reductase (NAD(P)(+))	N1	37.21	18.6	Mimpud	19.8	38.6	Up				Up		Down	Down				Down	IPR020843,IPR013154,IPR011032,IPR036291,IPR002364,IPR044626	N1
Aeseve_Ae03g05580	N0.HOG0002174			Putative 2-methylene-furan-3-one reductase,,Putative 2-alkenal reductase (NAD(P)(+))	N1	37.21	18.6	Medtru	19.8	31.4	Up				Up		Down	Down				Down	IPR020843,IPR013154,IPR011032,IPR036291,IPR002364,IPR044626	N1
Aeseve_Ae03g05580	N0.HOG0002174			Putative 2-methylene-furan-3-one reductase,,Putative 2-alkenal reductase (NAD(P)(+))	N1	37.21	18.6	Aeseve	19.8	11.1	Up				Up		Down	Down				Down	IPR020843,IPR013154,IPR011032,IPR036291,IPR002364,IPR044626	N1
Aeseve_Ae03g05580	N0.HOG0002174			Putative 2-methylene-furan-3-one reductase,,Putative 2-alkenal reductase (NAD(P)(+))	N1	37.21	18.6	Arahyp	19.8	33.6	Up				Up		Down	Down				Down	IPR020843,IPR013154,IPR011032,IPR036291,IPR002364,IPR044626	N1
Aeseve_Ae03g05580	N0.HOG0002174			Putative 2-methylene-furan-3-one reductase,,Putative 2-alkenal reductase (NAD(P)(+))	N1	37.21	18.6	Parand	19.8	49.7	Up				Up		Down	Down				Down	IPR020843,IPR013154,IPR011032,IPR036291,IPR002364,IPR044626	N1
Aeseve_Ae01g19210	N0.HOG0001173			Putative amino acid transporter, transmembrane domain-containing protein	N1	37.04	3.1	N1	62.96	5.4													IPR013057	N1
Aeseve_Ae07g16940	N0.HOG0001173			Putative amino acid transporter, transmembrane domain-containing protein	N1	37.04	3.1	N1	62.96	5.4	Up			Up	Up								IPR013057	N1
Aeseve_Ae07g16950	N0.HOG0001173			Putative amino acid transporter, transmembrane domain-containing protein	N1	37.04	3.1	N1	62.96	5.4	Up					Up							IPR013057	N1
Aeseve_Ae08g09130	N0.HOG0001173			Putative amino acid transporter, transmembrane domain-containing protein	N1	37.04	3.1	N1	62.96	5.4							Down					Down	IPR013057	N1
Aeseve_Ae06g15860	N0.HOG0002439			Putative glutamate dehydrogenase,Putative oxidoreductase	N1	37.04	2.6	N21	38.89	4.6	Up					Up							IPR014362,IPR006097,IPR006096,IPR033524,IPR033922,IPR036291,IPR006095	N1
Aeseve_Ae06g15860	N0.HOG0002439			Putative glutamate dehydrogenase,Putative oxidoreductase	N1	37.04	2.6	Mimpud	38.89	42.4	Up					Up							IPR014362,IPR006097,IPR006096,IPR033524,IPR033922,IPR036291,IPR006095	N1
Aeseve_Ae06g15860	N0.HOG0002439			Putative glutamate dehydrogenase,Putative oxidoreductase	N1	37.04	2.6	Arahyp	38.89	49.1	Up					Up							IPR014362,IPR006097,IPR006096,IPR033524,IPR033922,IPR036291,IPR006095	N1
Aeseve_Ae06g15860	N0.HOG0002439			Putative glutamate dehydrogenase,Putative oxidoreductase	N1	37.04	2.6	Parand	38.89	23.7	Up					Up							IPR014362,IPR006097,IPR006096,IPR033524,IPR033922,IPR036291,IPR006095	N1
Aeseve_Ae04g23210	N0.HOG0003056			Putative long-chain-alcohol oxidase	N1	37.04	1.9	N2	25	9.1							Down	Down					IPR036188,IPR007867,IPR000172	N1
Aeseve_Ae09g16810	N0.HOG0003056			Putative long-chain-alcohol oxidase	N1	37.04	1.9	N2	25	9.1													IPR000172,IPR036188,IPR007867,IPR012400	N1
Aeseve_Ae09g05580	N0.HOG0003241			Putative glycosyl transferase, family 14	N1	37.04	1.8	Mimpud	19.44	68.2							Down					Down	IPR003406,IPR044174	N1
Aeseve_Ae09g05580	N0.HOG0003241			Putative glycosyl transferase, family 14	N1	37.04	1.8	Aeseve	19.44	8.2							Down					Down	IPR003406,IPR044174	N1
Aeseve_Ae02g16130	N0.HOG0004245			Putative aldehyde dehydrogenase (NAD(+))	N1	37.04	5.9	N2	18.52	15.5	Up					Up							IPR016163,IPR012394,IPR015590,IPR016161,IPR016162	N1
Aeseve_Ae10g17730	N0.HOG0004245			Putative aldehyde dehydrogenase (NAD(+))	N1	37.04	5.9	N2	18.52	15.5													IPR016162,IPR015590,IPR012394,IPR016161,IPR016163	N1
Aeseve_Ae01g07290	N0.HOG0004245			Putative aldehyde dehydrogenase (NAD(+))	N1	37.04	5.9	N2	18.52	15.5							Down	Down			Down	Down	IPR016162,IPR016163,IPR016161,IPR015590,IPR012394	N1
Aeseve_Ae09g02090	N0.HOG0005629	SULTR3.4a,SULTR3.4b		Putative SLC26A/SulP transporter	N1	37.04	5.3	N2	29.63	7.3	Up				Up	Up							IPR036513,IPR001902,IPR002645,IPR018045,IPR011547	N1
Aeseve_Ae10g15590	N0.HOG0005629	SULTR3.4a,SULTR3.4b		Putative SLC26A/SulP transporter	N1	37.04	5.3	N2	29.63	7.3													IPR002645,IPR018045,IPR011547,IPR001902,IPR036513	N1
Aeseve_Ae10g15580	N0.HOG0005629	SULTR3.4a,SULTR3.4b		Putative SLC26A/SulP transporter	N1	37.04	5.3	N2	29.63	7.3							Down	Down		Down	Down	Down	IPR001902,IPR002645,IPR011547,IPR036513,IPR018045	N1
Aeseve_Ae01g23100	N0.HOG0005663			Putative aspartate racemase	N1	37.04	3.1	Aeseve	5.56	11.7	Up			Up	Up		Down	Down					IPR015942,IPR001920	N1
Aeseve_Ae10g15170	N0.HOG0005663			Putative aspartate racemase	N1	37.04	3.1	Aeseve	5.56	11.7													IPR004380,IPR001920,IPR015942	N1
Aeseve_Ae06g09990	N0.HOG0008839			Putative alpha-L-fucosidase	N1	37.04	0.5	Medtru	11.11	25.7													IPR036514,IPR035669,IPR001087	N1
Aeseve_Ae06g09990	N0.HOG0008839			Putative alpha-L-fucosidase	N1	37.04	0.5	Aeseve	11.11	14.6													IPR036514,IPR035669,IPR001087	N1
Aeseve_Ae06g09980	N0.HOG0008839			Putative alpha-L-fucosidase	N1	37.04	0.5	Medtru	11.11	25.7							Down					Down	IPR035669,IPR001087,IPR036514	N1
Aeseve_Ae06g09980	N0.HOG0008839			Putative alpha-L-fucosidase	N1	37.04	0.5	Aeseve	11.11	14.6							Down					Down	IPR035669,IPR001087,IPR036514	N1
Aeseve_Ae01g02040	N0.HOG0011535			Putative protein kinase AGC-RSK-2 family	N1	37.04	1.2	Medtru	22.22	23.3	Up				Up								IPR000719,IPR000014,IPR001610,IPR000700,IPR008271,IPR035965,IPR017441,IPR011009	N1
Aeseve_Ae01g02040	N0.HOG0011535			Putative protein kinase AGC-RSK-2 family	N1	37.04	1.2	Arahyp	22.22	29.7	Up				Up								IPR000719,IPR000014,IPR001610,IPR000700,IPR008271,IPR035965,IPR017441,IPR011009	N1
Aeseve_Ae03g08090	N0.HOG0000413			Putative cucumisin	N1	36.99	31.5	N1	20.99	43.3	Up				Up								IPR015500,IPR041469,IPR036852,IPR000209,IPR037045,IPR023828,IPR034197,IPR010259	N1
Aeseve_Ae03g08130	N0.HOG0000413			Putative cucumisin	N1	36.99	31.5	N1	20.99	43.3													IPR036852,IPR041469,IPR010259,IPR023828,IPR034197,IPR000209,IPR015500,IPR037045,IPR022398	N1
Aeseve_Ae03g08140	N0.HOG0000413			Putative cucumisin	N1	36.99	31.5	N1	20.99	43.3													IPR023828,IPR010259,IPR015500,IPR041469,IPR000209,IPR036852,IPR034197,IPR022398,IPR037045	N1
Aeseve_Ae03g08110	N0.HOG0000413			Putative cucumisin	N1	36.99	31.5	N1	20.99	43.3													IPR036852,IPR000209,IPR041469,IPR010259,IPR022398,IPR015500,IPR034197,IPR037045,IPR023828	N1
Aeseve_Ae03g08120	N0.HOG0000413			Putative cucumisin	N1	36.99	31.5	N1	20.99	43.3													IPR041469,IPR034197,IPR015500,IPR037045,IPR036852,IPR012340,IPR000209,IPR010259	N1
Aeseve_Ae03g08060	N0.HOG0000413			Putative cucumisin	N1	36.99	31.5	N1	20.99	43.3							Down			Down	Down	Down	IPR036852,IPR034197,IPR023828,IPR000209,IPR022398,IPR041469,IPR015500,IPR037045,IPR010259	N1
Aeseve_Ae06g14480	N0.HOG0005039			Putative cytochrome P450	N1	36.88	6.4	Lupalb	33.75	46.9													IPR036396,IPR001128,IPR002401,IPR017972	N1
Aeseve_Ae06g14480	N0.HOG0005039			Putative cytochrome P450	N1	36.88	6.4	Medtru	33.75	19.8													IPR036396,IPR001128,IPR002401,IPR017972	N1
Aeseve_Ae06g14480	N0.HOG0005039			Putative cytochrome P450	N1	36.88	6.4	Arahyp	33.75	18.6													IPR036396,IPR001128,IPR002401,IPR017972	N1
Aeseve_Ae06g14480	N0.HOG0005039			Putative cytochrome P450	N1	36.88	6.4	Parand	33.75	67.3													IPR036396,IPR001128,IPR002401,IPR017972	N1
Aeseve_Ae05g33460	N0.HOG0005388			Putative hydrolase,Putative adenosylhomocysteine nucleosidase	N1	36.88	5.2	N21	23.73	24.1	Up			Up									IPR000845,IPR035994	N1
Aeseve_Ae05g33460	N0.HOG0005388			Putative hydrolase,Putative adenosylhomocysteine nucleosidase	N1	36.88	5.2	Mimpud	23.73	47.6	Up			Up									IPR000845,IPR035994	N1
Aeseve_Ae05g33460	N0.HOG0005388			Putative hydrolase,Putative adenosylhomocysteine nucleosidase	N1	36.88	5.2	Arahyp	23.73	49.7	Up			Up									IPR000845,IPR035994	N1
Aeseve_Ae05g33460	N0.HOG0005388			Putative hydrolase,Putative adenosylhomocysteine nucleosidase	N1	36.88	5.2	Parand	23.73	34.7	Up			Up									IPR000845,IPR035994	N1
Aeseve_Ae08g12100	N0.HOG0005388			Putative hydrolase,Putative adenosylhomocysteine nucleosidase	N1	36.88	5.2	N21	23.73	24.1	Up					Up							IPR035994,IPR000845	N1
Aeseve_Ae08g12100	N0.HOG0005388			Putative hydrolase,Putative adenosylhomocysteine nucleosidase	N1	36.88	5.2	Mimpud	23.73	47.6	Up					Up							IPR035994,IPR000845	N1
Aeseve_Ae08g12100	N0.HOG0005388			Putative hydrolase,Putative adenosylhomocysteine nucleosidase	N1	36.88	5.2	Arahyp	23.73	49.7	Up					Up							IPR035994,IPR000845	N1
Aeseve_Ae08g12100	N0.HOG0005388			Putative hydrolase,Putative adenosylhomocysteine nucleosidase	N1	36.88	5.2	Parand	23.73	34.7	Up					Up							IPR035994,IPR000845	N1
Aeseve_Ae06g07880	N0.HOG0005277			Putative phloem protein	N1	36.85	5.7	N1	42.22	9.8	Up					Up	Down	Down					IPR036047,IPR025886,IPR001810	N1
Aeseve_Ae09g10350	N0.HOG0005277			Putative phloem protein	N1	36.85	5.7	N1	42.22	9.8	Up			Up	Up	Up							IPR036047,IPR001810,IPR025886	N1
Aeseve_Ae05g06550	N0.HOG0003847			Putative transcription factor bHLH family,hypothetical protein	N1	36.54	10.3	Mimpud	10.25	67.5													IPR011598,IPR036638,IPR031066	N1
Aeseve_Ae05g06550	N0.HOG0003847			Putative transcription factor bHLH family,hypothetical protein	N1	36.54	10.3	Arahyp	10.25	42.3													IPR011598,IPR036638,IPR031066	N1
Aeseve_Ae05g06550	N0.HOG0003847			Putative transcription factor bHLH family,hypothetical protein	N1	36.54	10.3	Parand	10.25	18.2													IPR011598,IPR036638,IPR031066	N1
Aeseve_Ae07g08570	N0.HOG0003847			Putative transcription factor bHLH family,hypothetical protein	N1	36.54	10.3	Mimpud	10.25	67.5	Up			Up									IPR031066,IPR011598,IPR036638	N1
Aeseve_Ae07g08570	N0.HOG0003847			Putative transcription factor bHLH family,hypothetical protein	N1	36.54	10.3	Arahyp	10.25	42.3	Up			Up									IPR031066,IPR011598,IPR036638	N1
Aeseve_Ae07g08570	N0.HOG0003847			Putative transcription factor bHLH family,hypothetical protein	N1	36.54	10.3	Parand	10.25	18.2	Up			Up									IPR031066,IPR011598,IPR036638	N1
Aeseve_Ae02g07650	N0.HOG0003707			Putative transcription factor C2H2 family	N1	36.46	7.1	Mimpud	14.58	63.4	Up			Up	Up	Up							IPR013087,IPR036236	N1
Aeseve_Ae02g07650	N0.HOG0003707			Putative transcription factor C2H2 family	N1	36.46	7.1	Medtru	14.58	21.5	Up			Up	Up	Up							IPR013087,IPR036236	N1
Aeseve_Ae02g07650	N0.HOG0003707			Putative transcription factor C2H2 family	N1	36.46	7.1	Aeseve	14.58	30.3	Up			Up	Up	Up							IPR013087,IPR036236	N1
Aeseve_Ae06g00700	N0.HOG0003707			Putative transcription factor C2H2 family	N1	36.46	7.1	Mimpud	14.58	63.4							Down			Down	Down	Down	IPR013087,IPR036236	N1
Aeseve_Ae06g00700	N0.HOG0003707			Putative transcription factor C2H2 family	N1	36.46	7.1	Medtru	14.58	21.5							Down			Down	Down	Down	IPR013087,IPR036236	N1
Aeseve_Ae06g00700	N0.HOG0003707			Putative transcription factor C2H2 family	N1	36.46	7.1	Aeseve	14.58	30.3							Down			Down	Down	Down	IPR013087,IPR036236	N1
Aeseve_Ae09g16920	N0.HOG0003707			Putative transcription factor C2H2 family	N1	36.46	7.1	Mimpud	14.58	63.4	Up				Up	Up							IPR013087,IPR036236	N1
Aeseve_Ae09g16920	N0.HOG0003707			Putative transcription factor C2H2 family	N1	36.46	7.1	Medtru	14.58	21.5	Up				Up	Up							IPR013087,IPR036236	N1
Aeseve_Ae09g16920	N0.HOG0003707			Putative transcription factor C2H2 family	N1	36.46	7.1	Aeseve	14.58	30.3	Up				Up	Up							IPR013087,IPR036236	N1
Aeseve_Ae09g17310	N0.HOG0003707			Putative transcription factor C2H2 family	N1	36.46	7.1	Mimpud	14.58	63.4							Down					Down	IPR036236,IPR013087	N1
Aeseve_Ae09g17310	N0.HOG0003707			Putative transcription factor C2H2 family	N1	36.46	7.1	Medtru	14.58	21.5							Down					Down	IPR036236,IPR013087	N1
Aeseve_Ae09g17310	N0.HOG0003707			Putative transcription factor C2H2 family	N1	36.46	7.1	Aeseve	14.58	30.3							Down					Down	IPR036236,IPR013087	N1
Aeseve_Ae03g21890	N0.HOG0001157			Putative pumilio domain-containing protein,Putative armadillo-like helical protein,,hypothetical protein,Putative armadillo-like helical, pumilio, RNA binding domain-containing protein	N1	36.42	12.7		0		Up					Up							IPR001313,IPR033133,IPR033712,IPR011989,IPR016024	N1
Aeseve_Ae07g19260	N0.HOG0001157			Putative pumilio domain-containing protein,Putative armadillo-like helical protein,,hypothetical protein,Putative armadillo-like helical, pumilio, RNA binding domain-containing protein	N1	36.42	12.7		0		Up			Up	Up	Up							IPR001313,IPR016024,IPR011989,IPR033133,IPR033712	N1
Aeseve_Ae10g03950	N0.HOG0010020			Putative nicotinamidase	N1	36.3	1.2	Mimpud	2.22	73.7													IPR000868,IPR036380	N1
Aeseve_Ae02g01300	N0.HOG0001628			Putative tripeptidyl-peptidase II	N1	36.25	9.8	N22	17.5	9.4													IPR036852,IPR010259,IPR015500,IPR034197,IPR023828,IPR000209,IPR037045,IPR041469	N1
Aeseve_Ae02g01300	N0.HOG0001628			Putative tripeptidyl-peptidase II	N1	36.25	9.8	Datglo	17.5	22.5													IPR036852,IPR010259,IPR015500,IPR034197,IPR023828,IPR000209,IPR037045,IPR041469	N1
Aeseve_Ae02g01300	N0.HOG0001628			Putative tripeptidyl-peptidase II	N1	36.25	9.8	Parand	17.5	49.6													IPR036852,IPR010259,IPR015500,IPR034197,IPR023828,IPR000209,IPR037045,IPR041469	N1
Aeseve_Ae09g15100	N0.HOG0001628			Putative tripeptidyl-peptidase II	N1	36.25	9.8	N22	17.5	9.4	Up	Up					Down					Down	IPR041469,IPR023828,IPR036852,IPR034197,IPR000209,IPR015500,IPR010259,IPR037045	N1
Aeseve_Ae09g15100	N0.HOG0001628			Putative tripeptidyl-peptidase II	N1	36.25	9.8	Datglo	17.5	22.5	Up	Up					Down					Down	IPR041469,IPR023828,IPR036852,IPR034197,IPR000209,IPR015500,IPR010259,IPR037045	N1
Aeseve_Ae09g15100	N0.HOG0001628			Putative tripeptidyl-peptidase II	N1	36.25	9.8	Parand	17.5	49.6	Up	Up					Down					Down	IPR041469,IPR023828,IPR036852,IPR034197,IPR000209,IPR015500,IPR010259,IPR037045	N1
Aeseve_Ae06g32930	N0.HOG0001628			Putative tripeptidyl-peptidase II	N1	36.25	9.8	N22	17.5	9.4							Down					Down	IPR036852,IPR000209,IPR041469,IPR010259,IPR023828,IPR037045,IPR015500,IPR034197	N1
Aeseve_Ae06g32930	N0.HOG0001628			Putative tripeptidyl-peptidase II	N1	36.25	9.8	Datglo	17.5	22.5							Down					Down	IPR036852,IPR000209,IPR041469,IPR010259,IPR023828,IPR037045,IPR015500,IPR034197	N1
Aeseve_Ae06g32930	N0.HOG0001628			Putative tripeptidyl-peptidase II	N1	36.25	9.8	Parand	17.5	49.6							Down					Down	IPR036852,IPR000209,IPR041469,IPR010259,IPR023828,IPR037045,IPR015500,IPR034197	N1
Aeseve_Ae07g21770	N0.HOG0001814	Prx01,Prx02,Prx03,Prx49,Prx70,Prx81,Prx86		Putative peroxidase	N1	36.2	9.1	N1	50.56	14.6							Down				Down	Down	IPR019793,IPR002016,IPR000823,IPR010255,IPR033905,IPR019794	N1
Aeseve_Ae01g13530	N0.HOG0001814	Prx01,Prx02,Prx03,Prx49,Prx70,Prx81,Prx86		Putative peroxidase	N1	36.2	9.1	N1	50.56	14.6													IPR010255,IPR019794,IPR002016,IPR000823,IPR019793,IPR033905	N1
Aeseve_Ae09g11790	N0.HOG0001814	Prx01,Prx02,Prx03,Prx49,Prx70,Prx81,Prx86		Putative peroxidase	N1	36.2	9.1	N1	50.56	14.6	Up				Up								IPR002016,IPR019794,IPR019793,IPR033905,IPR010255,IPR000823	N1
Aeseve_Ae02g19270	N0.HOG0001814	Prx01,Prx02,Prx03,Prx49,Prx70,Prx81,Prx86		Putative peroxidase	N1	36.2	9.1	N1	50.56	14.6	Up		Up	Up	Up								IPR000823,IPR002016,IPR010255,IPR019794,IPR033905,IPR019793	N1
Aeseve_Ae02g19240	N0.HOG0001814	Prx01,Prx02,Prx03,Prx49,Prx70,Prx81,Prx86		Putative peroxidase	N1	36.2	9.1	N1	50.56	14.6	Up		Up	Up									IPR000823,IPR010255,IPR019794,IPR019793,IPR033905,IPR002016	N1
Aeseve_Ae10g14570	N0.HOG0000262	AHA13		Putative proton-exporting ATPase	N1	36.11	1.8	Lupalb	2.78	35.7	Up				Up	Up							IPR023298,IPR001757,IPR044492,IPR023214,IPR036412,IPR018303,IPR004014,IPR023299,IPR006534,IPR008250	N1
Aeseve_Ae09g00980	N0.HOG0000262	AHA13		Putative proton-exporting ATPase	N1	36.11	1.8	Lupalb	2.78	35.7													IPR006534,IPR036412,IPR001757,IPR023299,IPR023214,IPR044492,IPR004014,IPR023298,IPR018303,IPR008250	N1
Aeseve_Ae05g30090	N0.HOG0003659	PLAT2,PLAT3		Putative PLAT/LH2 domain-containing protein	N1	36.11	5.8	Lupalb	11.11	33.6	Up				Up								IPR010417,IPR036392	N1
Aeseve_Ae05g30090	N0.HOG0003659	PLAT2,PLAT3		Putative PLAT/LH2 domain-containing protein	N1	36.11	5.8	Datglo	11.11	32.1	Up				Up								IPR010417,IPR036392	N1
Aeseve_Ae05g30090	N0.HOG0003659	PLAT2,PLAT3		Putative PLAT/LH2 domain-containing protein	N1	36.11	5.8	Hiprha	11.11	19.6	Up				Up								IPR010417,IPR036392	N1
Aeseve_Ae03g04280	N0.HOG0004040			hypothetical protein	N1	36.11	3.5		0														IPR039615	N1
Aeseve_Ae05g14600	N0.HOG0004040			hypothetical protein	N1	36.11	3.5		0		Up			Up	Up	Up							IPR039615	N1
Aeseve_Ae06g00550	N0.HOG0004633			hypothetical protein,Putative Mg2+ transporter protein, CorA-like/Zinc transport protein ZntB	N1	36.11	6.1	N1	28.7	5.8	Up				Up	Up							IPR039204,IPR002523	N1
Aeseve_Ae05g05800	N0.HOG0006632			Putative outer membrane protein/outer membrane enzyme PagP, beta-barrel,Oxygen-evolving enhancer protein 1	N1	36.11	2.7	Mimpud	41.67	38.3							Down	Down					IPR002628,IPR011250	N1
Aeseve_Ae05g05800	N0.HOG0006632			Putative outer membrane protein/outer membrane enzyme PagP, beta-barrel,Oxygen-evolving enhancer protein 1	N1	36.11	2.7	Medtru	41.67	26.1							Down	Down					IPR002628,IPR011250	N1
Aeseve_Ae05g05800	N0.HOG0006632			Putative outer membrane protein/outer membrane enzyme PagP, beta-barrel,Oxygen-evolving enhancer protein 1	N1	36.11	2.7	Aeseve	41.67	11.2							Down	Down					IPR002628,IPR011250	N1
Aeseve_Ae05g05800	N0.HOG0006632			Putative outer membrane protein/outer membrane enzyme PagP, beta-barrel,Oxygen-evolving enhancer protein 1	N1	36.11	2.7	Arahyp	41.67	35.2							Down	Down					IPR002628,IPR011250	N1
Aeseve_Ae05g05800	N0.HOG0006632			Putative outer membrane protein/outer membrane enzyme PagP, beta-barrel,Oxygen-evolving enhancer protein 1	N1	36.11	2.7	Parand	41.67	13.1							Down	Down					IPR002628,IPR011250	N1
Aeseve_Ae05g05810	N0.HOG0006632			Putative outer membrane protein/outer membrane enzyme PagP, beta-barrel,Oxygen-evolving enhancer protein 1	N1	36.11	2.7	Mimpud	41.67	38.3							Down	Down					IPR002628,IPR011250	N1
Aeseve_Ae05g05810	N0.HOG0006632			Putative outer membrane protein/outer membrane enzyme PagP, beta-barrel,Oxygen-evolving enhancer protein 1	N1	36.11	2.7	Medtru	41.67	26.1							Down	Down					IPR002628,IPR011250	N1
Aeseve_Ae05g05810	N0.HOG0006632			Putative outer membrane protein/outer membrane enzyme PagP, beta-barrel,Oxygen-evolving enhancer protein 1	N1	36.11	2.7	Aeseve	41.67	11.2							Down	Down					IPR002628,IPR011250	N1
Aeseve_Ae05g05810	N0.HOG0006632			Putative outer membrane protein/outer membrane enzyme PagP, beta-barrel,Oxygen-evolving enhancer protein 1	N1	36.11	2.7	Arahyp	41.67	35.2							Down	Down					IPR002628,IPR011250	N1
Aeseve_Ae05g05810	N0.HOG0006632			Putative outer membrane protein/outer membrane enzyme PagP, beta-barrel,Oxygen-evolving enhancer protein 1	N1	36.11	2.7	Parand	41.67	13.1							Down	Down					IPR002628,IPR011250	N1
Aeseve_Ae10g11030	N0.HOG0003714	LBD4		Putative transcription factor AS2-LOB family	N1	35.93	11.2	N2	21.48	17.3	Up	Up											IPR004883	N1
Aeseve_Ae03g03510	N0.HOG0003714	LBD4		Putative transcription factor AS2-LOB family	N1	35.93	11.2	N2	21.48	17.3													IPR004883	N1
Aeseve_Ae04g31950	N0.HOG0003714	LBD4		Putative transcription factor AS2-LOB family	N1	35.93	11.2	N2	21.48	17.3	Up	Up											IPR004883	N1
Aeseve_Ae01g04630	N0.HOG0006418			Putative protein kinase RLK-Pelle-LRR-XI-1 family	N1	35.93	3	Lupalb	5.93	37	Up					Up							IPR000719,IPR011009,IPR003591,IPR001611,IPR032675,IPR008271,IPR001245,IPR013210	N1
Aeseve_Ae01g04630	N0.HOG0006418			Putative protein kinase RLK-Pelle-LRR-XI-1 family	N1	35.93	3	Hiprha	5.93	19.3	Up					Up							IPR000719,IPR011009,IPR003591,IPR001611,IPR032675,IPR008271,IPR001245,IPR013210	N1
Aeseve_Ae05g07670	N0.HOG0006418			Putative protein kinase RLK-Pelle-LRR-XI-1 family	N1	35.93	3	Lupalb	5.93	37													IPR000719,IPR001611,IPR003591,IPR008271,IPR032675,IPR011009,IPR013210,IPR001245	N1
Aeseve_Ae05g07670	N0.HOG0006418			Putative protein kinase RLK-Pelle-LRR-XI-1 family	N1	35.93	3	Hiprha	5.93	19.3													IPR000719,IPR001611,IPR003591,IPR008271,IPR032675,IPR011009,IPR013210,IPR001245	N1
Aeseve_Ae01g30050	N0.HOG0000084			Putative flavonol 7-O-beta-glucosyltransferase,Putative UDP-glucuronosyl/UDP-glucosyltransferase,Putative hexosyltransferase,,Putative flavanone 7-O-beta-glucosyltransferase,Putative soyasapogenol B glucuronide galactosyltransferase	N1	35.79	96.2	N1	24.33	97.3													IPR002213,IPR035595	N1
Aeseve_Ae01g30070	N0.HOG0000084			Putative flavonol 7-O-beta-glucosyltransferase,Putative UDP-glucuronosyl/UDP-glucosyltransferase,Putative hexosyltransferase,,Putative flavanone 7-O-beta-glucosyltransferase,Putative soyasapogenol B glucuronide galactosyltransferase	N1	35.79	96.2	N1	24.33	97.3	Up					Up							IPR035595,IPR002213	N1
Aeseve_Ae01g30080	N0.HOG0000084			Putative flavonol 7-O-beta-glucosyltransferase,Putative UDP-glucuronosyl/UDP-glucosyltransferase,Putative hexosyltransferase,,Putative flavanone 7-O-beta-glucosyltransferase,Putative soyasapogenol B glucuronide galactosyltransferase	N1	35.79	96.2	N1	24.33	97.3	Up			Up	Up	Up							IPR002213,IPR035595	N1
Aeseve_Ae03g07530	N0.HOG0000084			Putative flavonol 7-O-beta-glucosyltransferase,Putative UDP-glucuronosyl/UDP-glucosyltransferase,Putative hexosyltransferase,,Putative flavanone 7-O-beta-glucosyltransferase,Putative soyasapogenol B glucuronide galactosyltransferase	N1	35.79	96.2	N1	24.33	97.3													IPR002213,IPR035595	N1
Aeseve_Ae03g07550	N0.HOG0000084			Putative flavonol 7-O-beta-glucosyltransferase,Putative UDP-glucuronosyl/UDP-glucosyltransferase,Putative hexosyltransferase,,Putative flavanone 7-O-beta-glucosyltransferase,Putative soyasapogenol B glucuronide galactosyltransferase	N1	35.79	96.2	N1	24.33	97.3							Down			Down	Down	Down	IPR002213	N1
Aeseve_Ae05g06690	N0.HOG0000084			Putative flavonol 7-O-beta-glucosyltransferase,Putative UDP-glucuronosyl/UDP-glucosyltransferase,Putative hexosyltransferase,,Putative flavanone 7-O-beta-glucosyltransferase,Putative soyasapogenol B glucuronide galactosyltransferase	N1	35.79	96.2	N1	24.33	97.3													IPR002213,IPR035595	N1
Aeseve_Ae06g30100	N0.HOG0000084			Putative flavonol 7-O-beta-glucosyltransferase,Putative UDP-glucuronosyl/UDP-glucosyltransferase,Putative hexosyltransferase,,Putative flavanone 7-O-beta-glucosyltransferase,Putative soyasapogenol B glucuronide galactosyltransferase	N1	35.79	96.2	N1	24.33	97.3	Up		Up	Up	Up	Up							IPR002213	N1
Aeseve_Ae06g30080	N0.HOG0000084			Putative flavonol 7-O-beta-glucosyltransferase,Putative UDP-glucuronosyl/UDP-glucosyltransferase,Putative hexosyltransferase,,Putative flavanone 7-O-beta-glucosyltransferase,Putative soyasapogenol B glucuronide galactosyltransferase	N1	35.79	96.2	N1	24.33	97.3													IPR002213	N1
Aeseve_Ae06g30090	N0.HOG0000084			Putative flavonol 7-O-beta-glucosyltransferase,Putative UDP-glucuronosyl/UDP-glucosyltransferase,Putative hexosyltransferase,,Putative flavanone 7-O-beta-glucosyltransferase,Putative soyasapogenol B glucuronide galactosyltransferase	N1	35.79	96.2	N1	24.33	97.3	Up					Up							IPR035595,IPR002213	N1
Aeseve_Ae03g02600	N0.HOG0000084			Putative flavonol 7-O-beta-glucosyltransferase,Putative UDP-glucuronosyl/UDP-glucosyltransferase,Putative hexosyltransferase,,Putative flavanone 7-O-beta-glucosyltransferase,Putative soyasapogenol B glucuronide galactosyltransferase	N1	35.79	96.2	N1	24.33	97.3													IPR002213,IPR035595	N1
Aeseve_Ae03g02640	N0.HOG0000084			Putative flavonol 7-O-beta-glucosyltransferase,Putative UDP-glucuronosyl/UDP-glucosyltransferase,Putative hexosyltransferase,,Putative flavanone 7-O-beta-glucosyltransferase,Putative soyasapogenol B glucuronide galactosyltransferase	N1	35.79	96.2	N1	24.33	97.3													IPR002213,IPR035595	N1
Aeseve_Ae03g20180	N0.HOG0000084			Putative flavonol 7-O-beta-glucosyltransferase,Putative UDP-glucuronosyl/UDP-glucosyltransferase,Putative hexosyltransferase,,Putative flavanone 7-O-beta-glucosyltransferase,Putative soyasapogenol B glucuronide galactosyltransferase	N1	35.79	96.2	N1	24.33	97.3							Down					Down	IPR002213,IPR035595	N1
Aeseve_Ae09g23740	N0.HOG0010916			Putative photosystem I PsaD	N1	35.71	0.1	Medtru	14.29	25.5													IPR003685,IPR036579	N1
Aeseve_Ae09g05410	N0.HOG0005717			Putative protein-serine/threonine phosphatase	N1	35.56	4.5	N21	25.56	8	Up	Up				Up							IPR001932,IPR036457,IPR000222	N1
Aeseve_Ae09g05410	N0.HOG0005717			Putative protein-serine/threonine phosphatase	N1	35.56	4.5	Mimpud	25.56	69.6	Up	Up				Up							IPR001932,IPR036457,IPR000222	N1
Aeseve_Ae05g10330	N0.HOG0005717			Putative protein-serine/threonine phosphatase	N1	35.56	4.5	N21	25.56	8													IPR001932,IPR036457,IPR000222	N1
Aeseve_Ae05g10330	N0.HOG0005717			Putative protein-serine/threonine phosphatase	N1	35.56	4.5	Mimpud	25.56	69.6													IPR001932,IPR036457,IPR000222	N1
Aeseve_Ae08g06730	N0.HOG0000557			Putative expansin/Lol pI	N1	35.55	16	N1	40.37	21.5													IPR036908,IPR036749,IPR007112,IPR002963,IPR007117,IPR007118,IPR009009	N1
Aeseve_Ae01g13210	N0.HOG0000557			Putative expansin/Lol pI	N1	35.55	16	N1	40.37	21.5							Down			Down	Down	Down	IPR036749,IPR002963,IPR007118,IPR007117,IPR036908,IPR007112,IPR009009	N1
Aeseve_Ae07g22010	N0.HOG0000557			Putative expansin/Lol pI	N1	35.55	16	N1	40.37	21.5							Down					Down	IPR002963,IPR007112,IPR036908,IPR036749,IPR007117,IPR007118,IPR009009	N1
Aeseve_Ae09g25960	N0.HOG0001627				N1	35.42	2.7	Mimpud	15.62	65.8													IPR013087,IPR044299,IPR036236	N1
Aeseve_Ae09g25960	N0.HOG0001627				N1	35.42	2.7	Lupalb	15.62	34.6													IPR013087,IPR044299,IPR036236	N1
Aeseve_Ae09g25960	N0.HOG0001627				N1	35.42	2.7	Medtru	15.62	24.2													IPR013087,IPR044299,IPR036236	N1
Aeseve_Ae04g08250	N0.HOG0006067			Putative glycosidase	N1	35.42	2.1	N22	18.75	9.8							Down			Down	Down	Down	IPR026891,IPR036881,IPR001764,IPR036962,IPR017853,IPR002772,IPR013783	N1
Aeseve_Ae04g08250	N0.HOG0006067			Putative glycosidase	N1	35.42	2.1	Mimpud	18.75	56.1							Down			Down	Down	Down	IPR026891,IPR036881,IPR001764,IPR036962,IPR017853,IPR002772,IPR013783	N1
Aeseve_Ae03g22050	N0.HOG0006067			Putative glycosidase	N1	35.42	2.1	N22	18.75	9.8													IPR017853,IPR001764,IPR036881,IPR002772,IPR013783,IPR036962,IPR026891	N1
Aeseve_Ae03g22050	N0.HOG0006067			Putative glycosidase	N1	35.42	2.1	Mimpud	18.75	56.1													IPR017853,IPR001764,IPR036881,IPR002772,IPR013783,IPR036962,IPR026891	N1
Aeseve_Ae09g20770	N0.HOG0011441			Putative 5-O-(4-coumaroyl)-D-quinate 3'-monooxygenase	N1	35.42	0.9	Mimpud	20.83	60.2							Down			Down	Down	Down	IPR017972,IPR036396,IPR001128,IPR002401	N1
Aeseve_Ae09g20770	N0.HOG0011441			Putative 5-O-(4-coumaroyl)-D-quinate 3'-monooxygenase	N1	35.42	0.9	Aeseve	20.83	13.5							Down			Down	Down	Down	IPR017972,IPR036396,IPR001128,IPR002401	N1
Aeseve_Ae01g07830	N0.HOG0003337	ENODL10,ENODL12,ENODL21		Putative cupredoxin	N1	35.37	3.3	Mimpud	5	57.4													IPR039391,IPR003245,IPR008972,IPR041846	N1
Aeseve_Ae01g07830	N0.HOG0003337	ENODL10,ENODL12,ENODL21		Putative cupredoxin	N1	35.37	3.3	Lupalb	5	23.1													IPR039391,IPR003245,IPR008972,IPR041846	N1
Aeseve_Ae10g21990	N0.HOG0003337	ENODL10,ENODL12,ENODL21		Putative cupredoxin	N1	35.37	3.3	Mimpud	5	57.4	Up		Up	Up									IPR003245,IPR008972,IPR039391,IPR041846	N1
Aeseve_Ae10g21990	N0.HOG0003337	ENODL10,ENODL12,ENODL21		Putative cupredoxin	N1	35.37	3.3	Lupalb	5	23.1	Up		Up	Up									IPR003245,IPR008972,IPR039391,IPR041846	N1
Aeseve_Ae08g09570	N0.HOG0004935			Putative EamA domain-containing protein	N1	35.32	5.5	N1	43.52	9.4							Down	Down					IPR030184,IPR000620	N1
Aeseve_Ae07g17980	N0.HOG0004935			Putative EamA domain-containing protein	N1	35.32	5.5	N1	43.52	9.4	Up					Up							IPR030184,IPR000620	N1
Aeseve_Ae10g12980	N0.HOG0000250			Putative ALOG domain-containing protein	N1	35.19	12.8	Mimpud	34.72	56.2													IPR040222,IPR006936	N1
Aeseve_Ae10g12980	N0.HOG0000250			Putative ALOG domain-containing protein	N1	35.19	12.8	Lupalb	34.72	17.8													IPR040222,IPR006936	N1
Aeseve_Ae10g12980	N0.HOG0000250			Putative ALOG domain-containing protein	N1	35.19	12.8	Medtru	34.72	15.8													IPR040222,IPR006936	N1
Aeseve_Ae10g12980	N0.HOG0000250			Putative ALOG domain-containing protein	N1	35.19	12.8	Hiprha	34.72	4.6													IPR040222,IPR006936	N1
Aeseve_Ae10g12980	N0.HOG0000250			Putative ALOG domain-containing protein	N1	35.19	12.8	Parand	34.72	16.7													IPR040222,IPR006936	N1
Aeseve_Ae04g04710	N0.HOG0000250			Putative ALOG domain-containing protein	N1	35.19	12.8	Mimpud	34.72	56.2	Up					Up							IPR006936,IPR040222	N1
Aeseve_Ae04g04710	N0.HOG0000250			Putative ALOG domain-containing protein	N1	35.19	12.8	Lupalb	34.72	17.8	Up					Up							IPR006936,IPR040222	N1
Aeseve_Ae04g04710	N0.HOG0000250			Putative ALOG domain-containing protein	N1	35.19	12.8	Medtru	34.72	15.8	Up					Up							IPR006936,IPR040222	N1
Aeseve_Ae04g04710	N0.HOG0000250			Putative ALOG domain-containing protein	N1	35.19	12.8	Hiprha	34.72	4.6	Up					Up							IPR006936,IPR040222	N1
Aeseve_Ae04g04710	N0.HOG0000250			Putative ALOG domain-containing protein	N1	35.19	12.8	Parand	34.72	16.7	Up					Up							IPR006936,IPR040222	N1
[truncated: 72,214 more rows]

## Sheet: Arahyp
Gene_id	HOG	Acronym	Arahyp_CAPs (Raul et al. 2022)	Category according to literature (Roy et al. 2020)	Description	Node_label_Up	Ranking_Up	Sampling_percentage_Up	Node_label_Down	Ranking_Down	Sampling_percentage_Down	Arahyp_WSR_Nod_Up	Arahyp_1_dpi_Up	Arahyp_10_dpi_Up	Arahyp_12_dpi_Up	Arahyp_15_dpi_Up	Arahyp_21_dpi_Up	Arahyp_28_dpi_Up	Arahyp_4_dpi_Up	Arahyp_6_dpi_Up	Arahyp_8_dpi_Up	Arahyp_WSR_Nod_Down	Arahyp_1_dpi_Down	Arahyp_10_dpi_Down	Arahyp_12_dpi_Down	Arahyp_15_dpi_Down	Arahyp_21_dpi_Down	Arahyp_28_dpi_Down	Arahyp_4_dpi_Down	Arahyp_6_dpi_Down	Arahyp_8_dpi_Down	IPR	HOG_node_label
Arahyp_arahy.Tifrunner.gnm1.ann1.BJ0TXJ	N0.HOG0000258	AHA6			Putative proton-exporting ATPase	N1	100	0.2		0		Up		Up		Up	Up	Up														IPR018303,IPR023298,IPR006534,IPR044492,IPR004014,IPR008250,IPR036412,IPR001757,IPR023214,IPR023299	N1
Arahyp_arahy.Tifrunner.gnm1.ann1.MSI4RQ	N0.HOG0000258	AHA6			Putative proton-exporting ATPase	N1	100	0.2		0		Up		Up		Up	Up	Up														IPR018303,IPR023214,IPR006534,IPR044492,IPR008250,IPR023299,IPR001757,IPR004014,IPR023298,IPR036412	N1
Arahyp_arahy.Tifrunner.gnm1.ann1.I65W25	N0.HOG0004541	NIN		Nodule organogenesis	Putative transcription factor Nin-like family	N1	100	0.7		0		Up		Up	Up	Up	Up	Up			Up											IPR000270,IPR003035,IPR034891	N1
Arahyp_arahy.Tifrunner.gnm1.ann1.V4BGUX	N0.HOG0004541	NIN		Nodule organogenesis	Putative transcription factor Nin-like family	N1	100	0.7		0		Up		Up		Up	Up	Up														IPR000270,IPR003035,IPR034891	N1
Arahyp_arahy.Tifrunner.gnm1.ann1.HXSC1S	N0.HOG0016011				hypothetical protein	N1	100	0.1	N22	28.57	8.8	Up					Up					Down								Down			N1
Arahyp_arahy.Tifrunner.gnm1.ann1.HXSC1S	N0.HOG0016011				hypothetical protein	N1	100	0.1	Mimpud	28.57	45.9	Up					Up					Down								Down			N1
Arahyp_arahy.Tifrunner.gnm1.ann1.LQA8Z5	N0.HOG0016011				hypothetical protein	N1	100	0.1	N22	28.57	8.8	Up				Up	Up					Down	Down						Down	Down			N1
Arahyp_arahy.Tifrunner.gnm1.ann1.LQA8Z5	N0.HOG0016011				hypothetical protein	N1	100	0.1	Mimpud	28.57	45.9	Up				Up	Up					Down	Down						Down	Down			N1
Arahyp_arahy.Tifrunner.gnm1.ann1.3YCL0F	N0.HOG0000254	MtLSH1,MtLSH2			Putative ALOG domain-containing protein	N1	97.22	2.5		0		Up		Up	Up	Up	Up	Up		Up												IPR006936,IPR040222	N1
Arahyp_arahy.Tifrunner.gnm1.ann1.Y4GE00	N0.HOG0000254	MtLSH1,MtLSH2			Putative ALOG domain-containing protein	N1	97.22	2.5		0		Up		Up	Up	Up	Up	Up		Up												IPR006936,IPR040222	N1
Arahyp_arahy.Tifrunner.gnm1.ann1.E1CXI7	N0.HOG0000254	MtLSH1,MtLSH2			Putative ALOG domain-containing protein	N1	97.22	2.5		0		Up		Up	Up	Up	Up	Up		Up	Up											IPR040222,IPR006936	N1
Arahyp_arahy.Tifrunner.gnm1.ann1.TK9752	N0.HOG0000254	MtLSH1,MtLSH2			Putative ALOG domain-containing protein	N1	97.22	2.5		0		Up		Up	Up	Up	Up	Up		Up	Up											IPR006936,IPR040222	N1
Arahyp_arahy.Tifrunner.gnm1.ann1.449CV2	N0.HOG0008023				Putative transcription factor bZIP family	N1	96.3	1.8		0		Up				Up	Up	Up														IPR004827	N1
Arahyp_arahy.Tifrunner.gnm1.ann1.JTRU7S	N0.HOG0008023				Putative transcription factor bZIP family	N1	96.3	1.8		0		Up		Up		Up	Up	Up														IPR004827	N1
Arahyp_arahy.Tifrunner.gnm1.ann1.D2XTM9	N0.HOG0006197	NOOT1,NOOT2		Nodule organogenesis	Putative chromatin remodeling & transcription regulator ABTB family	N1	94.44	3.1	Mimpud	5.56	61.8	Up		Up	Up	Up	Up	Up	Up		Up											IPR011333,IPR002110,IPR036770,IPR024228,IPR000210,IPR020683,IPR044284	N1
Arahyp_arahy.Tifrunner.gnm1.ann1.D2XTM9	N0.HOG0006197	NOOT1,NOOT2		Nodule organogenesis	Putative chromatin remodeling & transcription regulator ABTB family	N1	94.44	3.1	Arahyp	5.56	38.2	Up		Up	Up	Up	Up	Up	Up		Up											IPR011333,IPR002110,IPR036770,IPR024228,IPR000210,IPR020683,IPR044284	N1
Arahyp_arahy.Tifrunner.gnm1.ann1.K4FBU4	N0.HOG0006197	NOOT1,NOOT2		Nodule organogenesis	Putative chromatin remodeling & transcription regulator ABTB family	N1	94.44	3.1	Mimpud	5.56	61.8	Up		Up		Up	Up	Up														IPR002110,IPR036770,IPR000210,IPR020683,IPR024228,IPR011333,IPR044284	N1
Arahyp_arahy.Tifrunner.gnm1.ann1.K4FBU4	N0.HOG0006197	NOOT1,NOOT2		Nodule organogenesis	Putative chromatin remodeling & transcription regulator ABTB family	N1	94.44	3.1	Arahyp	5.56	38.2	Up		Up		Up	Up	Up														IPR002110,IPR036770,IPR000210,IPR020683,IPR024228,IPR011333,IPR044284	N1
Arahyp_arahy.Tifrunner.gnm1.ann1.A4KSPL	N0.HOG0006197	NOOT1,NOOT2		Nodule organogenesis	Putative chromatin remodeling & transcription regulator ABTB family	N1	94.44	3.1	Mimpud	5.56	61.8	Up		Up		Up	Up	Up				Down							Down			IPR011333,IPR036770,IPR020683,IPR044284,IPR024228,IPR000210,IPR002110	N1
Arahyp_arahy.Tifrunner.gnm1.ann1.A4KSPL	N0.HOG0006197	NOOT1,NOOT2		Nodule organogenesis	Putative chromatin remodeling & transcription regulator ABTB family	N1	94.44	3.1	Arahyp	5.56	38.2	Up		Up		Up	Up	Up				Down							Down			IPR011333,IPR036770,IPR020683,IPR044284,IPR024228,IPR000210,IPR002110	N1
Arahyp_arahy.Tifrunner.gnm1.ann1.HJ4XGR	N0.HOG0006197	NOOT1,NOOT2		Nodule organogenesis	Putative chromatin remodeling & transcription regulator ABTB family	N1	94.44	3.1	Mimpud	5.56	61.8	Up		Up	Up	Up	Up	Up														IPR020683,IPR036770,IPR000210,IPR024228,IPR002110,IPR011333,IPR044284	N1
Arahyp_arahy.Tifrunner.gnm1.ann1.HJ4XGR	N0.HOG0006197	NOOT1,NOOT2		Nodule organogenesis	Putative chromatin remodeling & transcription regulator ABTB family	N1	94.44	3.1	Arahyp	5.56	38.2	Up		Up	Up	Up	Up	Up														IPR020683,IPR036770,IPR000210,IPR024228,IPR002110,IPR011333,IPR044284	N1
Arahyp_arahy.Tifrunner.gnm1.ann1.35ND81	N0.HOG0012010				Putative tetrapyrrole methylase	N1	94.44	0.7	Aeseve	11.11	9.1																					IPR035996,IPR006366,IPR014777,IPR003043,IPR014776,IPR000878	N1
Arahyp_arahy.Tifrunner.gnm1.ann1.UWT5DF	N0.HOG0012010				Putative tetrapyrrole methylase	N1	94.44	0.7	Aeseve	11.11	9.1	Up		Up		Up		Up														IPR000878,IPR014776,IPR035996	N1
Arahyp_arahy.Tifrunner.gnm1.ann1.T7FQKJ	N0.HOG0003083				Putative asparagine synthase (glutamine-hydrolyzing)	N1	93.75	0.9	N21	36.46	7.3	Up				Up	Up	Up														IPR017932,IPR029055,IPR014729,IPR006426,IPR033738,IPR001962	N1
Arahyp_arahy.Tifrunner.gnm1.ann1.T7FQKJ	N0.HOG0003083				Putative asparagine synthase (glutamine-hydrolyzing)	N1	93.75	0.9	Mimpud	36.46	60.7	Up				Up	Up	Up														IPR017932,IPR029055,IPR014729,IPR006426,IPR033738,IPR001962	N1
Arahyp_arahy.Tifrunner.gnm1.ann1.T7FQKJ	N0.HOG0003083				Putative asparagine synthase (glutamine-hydrolyzing)	N1	93.75	0.9	Arahyp	36.46	31.3	Up				Up	Up	Up														IPR017932,IPR029055,IPR014729,IPR006426,IPR033738,IPR001962	N1
Arahyp_arahy.Tifrunner.gnm1.ann1.T7FQKJ	N0.HOG0003083				Putative asparagine synthase (glutamine-hydrolyzing)	N1	93.75	0.9	Parand	36.46	16	Up				Up	Up	Up														IPR017932,IPR029055,IPR014729,IPR006426,IPR033738,IPR001962	N1
Arahyp_arahy.Tifrunner.gnm1.ann1.42WI7N	N0.HOG0003083				Putative asparagine synthase (glutamine-hydrolyzing)	N1	93.75	0.9	N21	36.46	7.3	Up				Up	Up	Up				Down		Down							Down	IPR001962,IPR014729,IPR017932,IPR029055,IPR006426,IPR033738	N1
Arahyp_arahy.Tifrunner.gnm1.ann1.42WI7N	N0.HOG0003083				Putative asparagine synthase (glutamine-hydrolyzing)	N1	93.75	0.9	Mimpud	36.46	60.7	Up				Up	Up	Up				Down		Down							Down	IPR001962,IPR014729,IPR017932,IPR029055,IPR006426,IPR033738	N1
Arahyp_arahy.Tifrunner.gnm1.ann1.42WI7N	N0.HOG0003083				Putative asparagine synthase (glutamine-hydrolyzing)	N1	93.75	0.9	Arahyp	36.46	31.3	Up				Up	Up	Up				Down		Down							Down	IPR001962,IPR014729,IPR017932,IPR029055,IPR006426,IPR033738	N1
Arahyp_arahy.Tifrunner.gnm1.ann1.42WI7N	N0.HOG0003083				Putative asparagine synthase (glutamine-hydrolyzing)	N1	93.75	0.9	Parand	36.46	16	Up				Up	Up	Up				Down		Down							Down	IPR001962,IPR014729,IPR017932,IPR029055,IPR006426,IPR033738	N1
Arahyp_arahy.Tifrunner.gnm1.ann1.Y8KTYY	N0.HOG0003083				Putative asparagine synthase (glutamine-hydrolyzing)	N1	93.75	0.9	N21	36.46	7.3	Up				Up	Up	Up				Down	Down	Down							Down	IPR017932,IPR029055,IPR014729,IPR001962,IPR033738,IPR006426	N1
Arahyp_arahy.Tifrunner.gnm1.ann1.Y8KTYY	N0.HOG0003083				Putative asparagine synthase (glutamine-hydrolyzing)	N1	93.75	0.9	Mimpud	36.46	60.7	Up				Up	Up	Up				Down	Down	Down							Down	IPR017932,IPR029055,IPR014729,IPR001962,IPR033738,IPR006426	N1
Arahyp_arahy.Tifrunner.gnm1.ann1.Y8KTYY	N0.HOG0003083				Putative asparagine synthase (glutamine-hydrolyzing)	N1	93.75	0.9	Arahyp	36.46	31.3	Up				Up	Up	Up				Down	Down	Down							Down	IPR017932,IPR029055,IPR014729,IPR001962,IPR033738,IPR006426	N1
Arahyp_arahy.Tifrunner.gnm1.ann1.Y8KTYY	N0.HOG0003083				Putative asparagine synthase (glutamine-hydrolyzing)	N1	93.75	0.9	Parand	36.46	16	Up				Up	Up	Up				Down	Down	Down							Down	IPR017932,IPR029055,IPR014729,IPR001962,IPR033738,IPR006426	N1
Arahyp_arahy.Tifrunner.gnm1.ann1.D13Q5Z	N0.HOG0015761				Putative glyoxalase/Bleomycin resistance protein/Dihydroxybiphenyl dioxygenase,Putative lactoylglutathione lyase	N1	92.86	0	Mimpud	14.29	46.2	Up		Up		Up	Up	Up														IPR037523,IPR004360,IPR029068	N1
Arahyp_arahy.Tifrunner.gnm1.ann1.F7FICR	N0.HOG0015761				Putative glyoxalase/Bleomycin resistance protein/Dihydroxybiphenyl dioxygenase,Putative lactoylglutathione lyase	N1	92.86	0	Mimpud	14.29	46.2	Up		Up		Up	Up	Up														IPR029068,IPR004360,IPR037523	N1
Arahyp_arahy.Tifrunner.gnm1.ann1.J0INTP	N0.HOG0003266				Putative transcription factor B3-Domain family	N1	90	6.9		0		Up		Up	Up	Up	Up	Up		Up												IPR044800,IPR003340,IPR015300	N1
Arahyp_arahy.Tifrunner.gnm1.ann1.ZJXJ55	N0.HOG0003266				Putative transcription factor B3-Domain family	N1	90	6.9		0		Up		Up		Up	Up	Up		Up												IPR044800,IPR003340,IPR015300	N1
Arahyp_arahy.Tifrunner.gnm1.ann1.H4GRZ1	N0.HOG0002632				Putative Coiled-coil domain containing protein	N1	88.89	0.8	Mimpud	16.67	45.1																					IPR006769,IPR039055	N1
Arahyp_arahy.Tifrunner.gnm1.ann1.H4GRZ1	N0.HOG0002632				Putative Coiled-coil domain containing protein	N1	88.89	0.8	Lupalb	16.67	23.4																					IPR006769,IPR039055	N1
Arahyp_arahy.Tifrunner.gnm1.ann1.Q6GT2S	N0.HOG0002632				Putative Coiled-coil domain containing protein	N1	88.89	0.8	Mimpud	16.67	45.1	Up		Up																		IPR006769,IPR039055	N1
Arahyp_arahy.Tifrunner.gnm1.ann1.Q6GT2S	N0.HOG0002632				Putative Coiled-coil domain containing protein	N1	88.89	0.8	Lupalb	16.67	23.4	Up		Up																		IPR006769,IPR039055	N1
Arahyp_arahy.Tifrunner.gnm1.ann1.J72J6Q	N0.HOG0007160				Putative transcription factor Homeodomain-TALE-BEL family	N1	88.89	1.6	Lotjap	13.89	19.8											Down		Down								IPR001356,IPR008422,IPR006563,IPR009057	N1
Arahyp_arahy.Tifrunner.gnm1.ann1.J72J6Q	N0.HOG0007160				Putative transcription factor Homeodomain-TALE-BEL family	N1	88.89	1.6	Arahyp	13.89	38.7											Down		Down								IPR001356,IPR008422,IPR006563,IPR009057	N1
Arahyp_arahy.Tifrunner.gnm1.ann1.RDQ7NL	N0.HOG0007160				Putative transcription factor Homeodomain-TALE-BEL family	N1	88.89	1.6	Lotjap	13.89	19.8											Down		Down								IPR001356,IPR008422,IPR006563,IPR009057	N1
Arahyp_arahy.Tifrunner.gnm1.ann1.RDQ7NL	N0.HOG0007160				Putative transcription factor Homeodomain-TALE-BEL family	N1	88.89	1.6	Arahyp	13.89	38.7											Down		Down								IPR001356,IPR008422,IPR006563,IPR009057	N1
Arahyp_arahy.Tifrunner.gnm1.ann1.A5442N	N0.HOG0007160				Putative transcription factor Homeodomain-TALE-BEL family	N1	88.89	1.6	Lotjap	13.89	19.8	Up		Up		Up	Up	Up														IPR006563,IPR009057	N1
Arahyp_arahy.Tifrunner.gnm1.ann1.A5442N	N0.HOG0007160				Putative transcription factor Homeodomain-TALE-BEL family	N1	88.89	1.6	Arahyp	13.89	38.7	Up		Up		Up	Up	Up														IPR006563,IPR009057	N1
Arahyp_arahy.Tifrunner.gnm1.ann1.RFW3PD	N0.HOG0007160				Putative transcription factor Homeodomain-TALE-BEL family	N1	88.89	1.6	Lotjap	13.89	19.8	Up		Up		Up	Up	Up				Down							Down			IPR009057,IPR006563	N1
Arahyp_arahy.Tifrunner.gnm1.ann1.RFW3PD	N0.HOG0007160				Putative transcription factor Homeodomain-TALE-BEL family	N1	88.89	1.6	Arahyp	13.89	38.7	Up		Up		Up	Up	Up				Down							Down			IPR009057,IPR006563	N1
Arahyp_arahy.Tifrunner.gnm1.ann1.43X7GJ	N0.HOG0013751				Putative NADH-ubiquinone reductase complex 1 MLRQ subunit	N1	88.89	0.9	Mimpud	27.78	44.8	Up		Up	Up	Up	Up	Up				Down							Down			IPR010530	N1
Arahyp_arahy.Tifrunner.gnm1.ann1.43X7GJ	N0.HOG0013751				Putative NADH-ubiquinone reductase complex 1 MLRQ subunit	N1	88.89	0.9	Medtru	27.78	18.1	Up		Up	Up	Up	Up	Up				Down							Down			IPR010530	N1
Arahyp_arahy.Tifrunner.gnm1.ann1.43X7GJ	N0.HOG0013751				Putative NADH-ubiquinone reductase complex 1 MLRQ subunit	N1	88.89	0.9	Arahyp	27.78	29.1	Up		Up	Up	Up	Up	Up				Down							Down			IPR010530	N1
Arahyp_arahy.Tifrunner.gnm1.ann1.FQQK7H	N0.HOG0013751				Putative NADH-ubiquinone reductase complex 1 MLRQ subunit	N1	88.89	0.9	Mimpud	27.78	44.8	Up		Up	Up	Up	Up	Up														IPR010530	N1
Arahyp_arahy.Tifrunner.gnm1.ann1.FQQK7H	N0.HOG0013751				Putative NADH-ubiquinone reductase complex 1 MLRQ subunit	N1	88.89	0.9	Medtru	27.78	18.1	Up		Up	Up	Up	Up	Up														IPR010530	N1
Arahyp_arahy.Tifrunner.gnm1.ann1.FQQK7H	N0.HOG0013751				Putative NADH-ubiquinone reductase complex 1 MLRQ subunit	N1	88.89	0.9	Arahyp	27.78	29.1	Up		Up	Up	Up	Up	Up														IPR010530	N1
Arahyp_arahy.Tifrunner.gnm1.ann1.Q5JGPT	N0.HOG0007558				Putative transcription factor Trihelix family	N1	87.96	2	Mimpud	11.11	66																					IPR044822	N1
Arahyp_arahy.Tifrunner.gnm1.ann1.Q5JGPT	N0.HOG0007558				Putative transcription factor Trihelix family	N1	87.96	2	Arahyp	11.11	37.8																					IPR044822	N1
Arahyp_arahy.Tifrunner.gnm1.ann1.U4C9QK	N0.HOG0007558				Putative transcription factor Trihelix family	N1	87.96	2	Mimpud	11.11	66	Up				Up	Up															IPR044822	N1
Arahyp_arahy.Tifrunner.gnm1.ann1.U4C9QK	N0.HOG0007558				Putative transcription factor Trihelix family	N1	87.96	2	Arahyp	11.11	37.8	Up				Up	Up															IPR044822	N1
Arahyp_arahy.Tifrunner.gnm1.ann1.5MEL2D	N0.HOG0007558				Putative transcription factor Trihelix family	N1	87.96	2	Mimpud	11.11	66	Up				Up	Up					Down							Down		Down	IPR044822	N1
Arahyp_arahy.Tifrunner.gnm1.ann1.5MEL2D	N0.HOG0007558				Putative transcription factor Trihelix family	N1	87.96	2	Arahyp	11.11	37.8	Up				Up	Up					Down							Down		Down	IPR044822	N1
Arahyp_arahy.Tifrunner.gnm1.ann1.E570TZ	N0.HOG0007558				Putative transcription factor Trihelix family	N1	87.96	2	Mimpud	11.11	66	Up		Up		Up	Up					Down	Down						Down		Down	IPR044822	N1
Arahyp_arahy.Tifrunner.gnm1.ann1.E570TZ	N0.HOG0007558				Putative transcription factor Trihelix family	N1	87.96	2	Arahyp	11.11	37.8	Up		Up		Up	Up					Down	Down						Down		Down	IPR044822	N1
Arahyp_arahy.Tifrunner.gnm1.ann1.T3P4RE	N0.HOG0006663				hypothetical protein,,Putative transcription factor interactor and regulator CCHC(Zn) family	N1	87.5	0.2		0		Up		Up	Up	Up	Up	Up			Up											IPR010666,IPR036875,IPR001878	N1
Arahyp_arahy.Tifrunner.gnm1.ann1.U642C8	N0.HOG0006663				hypothetical protein,,Putative transcription factor interactor and regulator CCHC(Zn) family	N1	87.5	0.2		0		Up		Up	Up	Up	Up	Up			Up											IPR001878,IPR036875,IPR010666	N1
Arahyp_arahy.Tifrunner.gnm1.ann1.H02ZFL	N0.HOG0006663				hypothetical protein,,Putative transcription factor interactor and regulator CCHC(Zn) family	N1	87.5	0.2		0		Up		Up		Up	Up															IPR001878,IPR036875	N1
Arahyp_arahy.Tifrunner.gnm1.ann1.L07F2C	N0.HOG0006663				hypothetical protein,,Putative transcription factor interactor and regulator CCHC(Zn) family	N1	87.5	0.2		0		Up		Up		Up																IPR036875,IPR001878	N1
Arahyp_arahy.Tifrunner.gnm1.ann1.PURH4B	N0.HOG0009141				Putative cysteamine dioxygenase	N1	87.5	1.2	Mimpud	18.75	65.6	Up		Up		Up	Up	Up														IPR011051,IPR012864,IPR014710	N1
Arahyp_arahy.Tifrunner.gnm1.ann1.PURH4B	N0.HOG0009141				Putative cysteamine dioxygenase	N1	87.5	1.2	Arahyp	18.75	40.2	Up		Up		Up	Up	Up														IPR011051,IPR012864,IPR014710	N1
Arahyp_arahy.Tifrunner.gnm1.ann1.X1DCFN	N0.HOG0009141				Putative cysteamine dioxygenase	N1	87.5	1.2	Mimpud	18.75	65.6	Up		Up		Up	Up	Up														IPR012864,IPR014710,IPR011051	N1
Arahyp_arahy.Tifrunner.gnm1.ann1.X1DCFN	N0.HOG0009141				Putative cysteamine dioxygenase	N1	87.5	1.2	Arahyp	18.75	40.2	Up		Up		Up	Up	Up														IPR012864,IPR014710,IPR011051	N1
Arahyp_arahy.Tifrunner.gnm1.ann1.LXAL56	N0.HOG0009141				Putative cysteamine dioxygenase	N1	87.5	1.2	Mimpud	18.75	65.6	Up		Up		Up	Up					Down	Down								Down	IPR014710,IPR012864,IPR011051	N1
Arahyp_arahy.Tifrunner.gnm1.ann1.LXAL56	N0.HOG0009141				Putative cysteamine dioxygenase	N1	87.5	1.2	Arahyp	18.75	40.2	Up		Up		Up	Up					Down	Down								Down	IPR014710,IPR012864,IPR011051	N1
Arahyp_arahy.Tifrunner.gnm1.ann1.Z6QUW3	N0.HOG0009141				Putative cysteamine dioxygenase	N1	87.5	1.2	Mimpud	18.75	65.6	Up		Up		Up	Up					Down	Down									IPR011051,IPR012864,IPR014710	N1
Arahyp_arahy.Tifrunner.gnm1.ann1.Z6QUW3	N0.HOG0009141				Putative cysteamine dioxygenase	N1	87.5	1.2	Arahyp	18.75	40.2	Up		Up		Up	Up					Down	Down									IPR011051,IPR012864,IPR014710	N1
Arahyp_arahy.Tifrunner.gnm1.ann1.X02Y3Q	N0.HOG0016097					N1	87.5	0.8		0		Up				Up	Up	Up															N1
Arahyp_arahy.Tifrunner.gnm1.ann1.DFJS0M	N0.HOG0016958				hypothetical protein	N1	87.5	0.5	Medtru	12.5	17.8	Up		Up		Up	Up																N1
Arahyp_arahy.Tifrunner.gnm1.ann1.W4BIYL	N0.HOG0016958				hypothetical protein	N1	87.5	0.5	Medtru	12.5	17.8	Up		Up	Up	Up	Up	Up															N1
Arahyp_arahy.Tifrunner.gnm1.ann1.S6585G	N0.HOG0006205	NF-YA1,NF-YA2		Rhizobial infection	Putative transcription factor Hap2/NF-YA family	N1	85.28	5.5	Mimpud	5.56	52	Up		Up		Up	Up															IPR001289	N1
Arahyp_arahy.Tifrunner.gnm1.ann1.EWBI0W	N0.HOG0006205	NF-YA1,NF-YA2		Rhizobial infection	Putative transcription factor Hap2/NF-YA family	N1	85.28	5.5	Mimpud	5.56	52	Up		Up		Up	Up	Up														IPR001289	N1
Arahyp_arahy.Tifrunner.gnm1.ann1.WXE8TN	N0.HOG0006205	NF-YA1,NF-YA2		Rhizobial infection	Putative transcription factor Hap2/NF-YA family	N1	85.28	5.5	Mimpud	5.56	52	Up		Up	Up	Up	Up	Up		Up	Up											IPR001289	N1
Arahyp_arahy.Tifrunner.gnm1.ann1.HITK0G	N0.HOG0006205	NF-YA1,NF-YA2		Rhizobial infection	Putative transcription factor Hap2/NF-YA family	N1	85.28	5.5	Mimpud	5.56	52																					IPR001289	N1
Arahyp_arahy.Tifrunner.gnm1.ann1.RS70VX	N0.HOG0006205	NF-YA1,NF-YA2		Rhizobial infection	Putative transcription factor Hap2/NF-YA family	N1	85.28	5.5	Mimpud	5.56	52	Up						Up														IPR001289	N1
Arahyp_arahy.Tifrunner.gnm1.ann1.X310DQ	N0.HOG0003133				Putative potassium transporter	N1	85.19	1.7	Mimpud	11.11	65.6	Up		Up		Up	Up															IPR003855	N1
Arahyp_arahy.Tifrunner.gnm1.ann1.X310DQ	N0.HOG0003133				Putative potassium transporter	N1	85.19	1.7	Lupalb	11.11	20	Up		Up		Up	Up															IPR003855	N1
Arahyp_arahy.Tifrunner.gnm1.ann1.QC7JPT	N0.HOG0008855				Putative transcription factor MYB family	N1	85.19	1.4		0		Up		Up		Up	Up															IPR017877,IPR044822	N1
Arahyp_arahy.Tifrunner.gnm1.ann1.VMJF59	N0.HOG0008855				Putative transcription factor MYB family	N1	85.19	1.4		0		Up				Up	Up															IPR017877,IPR044822	N1
Arahyp_arahy.Tifrunner.gnm1.ann1.6N9PAN	N0.HOG0009833				hypothetical protein	N1	85.19	1.1		0		Up		Up		Up	Up															IPR011333	N1
Arahyp_arahy.Tifrunner.gnm1.ann1.WNGN5W	N0.HOG0009833				hypothetical protein	N1	85.19	1.1		0		Up				Up	Up															IPR011333	N1
Arahyp_arahy.Tifrunner.gnm1.ann1.F7N9UG	N0.HOG0001005	STYL1			Putative transcription factor STY-LRP1 family	N1	85	3.9	Mimpud	5.56	56.9	Up		Up		Up	Up															IPR006511,IPR006510,IPR007818	N1
Arahyp_arahy.Tifrunner.gnm1.ann1.Q8MHA7	N0.HOG0001005	STYL1			Putative transcription factor STY-LRP1 family	N1	85	3.9	Mimpud	5.56	56.9	Up		Up		Up	Up															IPR006511,IPR007818,IPR006510	N1
Arahyp_arahy.Tifrunner.gnm1.ann1.NWGY5G	N0.HOG0001005	STYL1			Putative transcription factor STY-LRP1 family	N1	85	3.9	Mimpud	5.56	56.9	Up		Up																		IPR006511,IPR007818,IPR006510	N1
Arahyp_arahy.Tifrunner.gnm1.ann1.T9K83P	N0.HOG0001005	STYL1			Putative transcription factor STY-LRP1 family	N1	85	3.9	Mimpud	5.56	56.9																					IPR007818,IPR006511,IPR006510	N1
Arahyp_arahy.Tifrunner.gnm1.ann1.438HD4	N0.HOG0002851				Putative nucleophile aminohydrolase	N1	83.33	0.8	Mimpud	30.56	69.2	Up					Up					Down		Down								IPR029055,IPR024286,IPR044828	N1
Arahyp_arahy.Tifrunner.gnm1.ann1.438HD4	N0.HOG0002851				Putative nucleophile aminohydrolase	N1	83.33	0.8	Medtru	30.56	18.9	Up					Up					Down		Down								IPR029055,IPR024286,IPR044828	N1
Arahyp_arahy.Tifrunner.gnm1.ann1.438HD4	N0.HOG0002851				Putative nucleophile aminohydrolase	N1	83.33	0.8	Arahyp	30.56	46	Up					Up					Down		Down								IPR029055,IPR024286,IPR044828	N1
Arahyp_arahy.Tifrunner.gnm1.ann1.D3G28H	N0.HOG0002851				Putative nucleophile aminohydrolase	N1	83.33	0.8	Mimpud	30.56	69.2											Down		Down								IPR029055,IPR044828,IPR024286	N1
Arahyp_arahy.Tifrunner.gnm1.ann1.D3G28H	N0.HOG0002851				Putative nucleophile aminohydrolase	N1	83.33	0.8	Medtru	30.56	18.9											Down		Down								IPR029055,IPR044828,IPR024286	N1
Arahyp_arahy.Tifrunner.gnm1.ann1.D3G28H	N0.HOG0002851				Putative nucleophile aminohydrolase	N1	83.33	0.8	Arahyp	30.56	46											Down		Down								IPR029055,IPR044828,IPR024286	N1
Arahyp_arahy.Tifrunner.gnm1.ann1.7X1NZD	N0.HOG0002851				Putative nucleophile aminohydrolase	N1	83.33	0.8	Mimpud	30.56	69.2	Up					Up					Down		Down								IPR029055,IPR024286,IPR044828	N1
Arahyp_arahy.Tifrunner.gnm1.ann1.7X1NZD	N0.HOG0002851				Putative nucleophile aminohydrolase	N1	83.33	0.8	Medtru	30.56	18.9	Up					Up					Down		Down								IPR029055,IPR024286,IPR044828	N1
Arahyp_arahy.Tifrunner.gnm1.ann1.7X1NZD	N0.HOG0002851				Putative nucleophile aminohydrolase	N1	83.33	0.8	Arahyp	30.56	46	Up					Up					Down		Down								IPR029055,IPR024286,IPR044828	N1
Arahyp_arahy.Tifrunner.gnm1.ann1.AUV3TU	N0.HOG0002851				Putative nucleophile aminohydrolase	N1	83.33	0.8	Mimpud	30.56	69.2	Up					Up					Down		Down								IPR029055,IPR024286,IPR044828	N1
Arahyp_arahy.Tifrunner.gnm1.ann1.AUV3TU	N0.HOG0002851				Putative nucleophile aminohydrolase	N1	83.33	0.8	Medtru	30.56	18.9	Up					Up					Down		Down								IPR029055,IPR024286,IPR044828	N1
Arahyp_arahy.Tifrunner.gnm1.ann1.AUV3TU	N0.HOG0002851				Putative nucleophile aminohydrolase	N1	83.33	0.8	Arahyp	30.56	46	Up					Up					Down		Down								IPR029055,IPR024286,IPR044828	N1
Arahyp_arahy.Tifrunner.gnm1.ann1.7L21K7	N0.HOG0006856	NR1,NR2			Putative nitrate reductase (NADH),Nitrate reductase [NADH]	N1	83.33	1	Aeseve	11.11	18	Up		Up	Up	Up	Up	Up														IPR001199,IPR014756,IPR036400,IPR017938,IPR022407,IPR001433,IPR008333,IPR036374,IPR008335,IPR001834,IPR012137,IPR039261,IPR018506,IPR000572,IPR001709,IPR005066,IPR017927	N1
Arahyp_arahy.Tifrunner.gnm1.ann1.7L21K7	N0.HOG0006856	NR1,NR2			Putative nitrate reductase (NADH),Nitrate reductase [NADH]	N1	83.33	1	Datglo	11.11	18.4	Up		Up	Up	Up	Up	Up														IPR001199,IPR014756,IPR036400,IPR017938,IPR022407,IPR001433,IPR008333,IPR036374,IPR008335,IPR001834,IPR012137,IPR039261,IPR018506,IPR000572,IPR001709,IPR005066,IPR017927	N1
Arahyp_arahy.Tifrunner.gnm1.ann1.B2KMHD	N0.HOG0006856	NR1,NR2			Putative nitrate reductase (NADH),Nitrate reductase [NADH]	N1	83.33	1	Aeseve	11.11	18	Up		Up	Up	Up	Up	Up														IPR001709,IPR001433,IPR036374,IPR022407,IPR008335,IPR012137,IPR001199,IPR036400,IPR039261,IPR017938,IPR001834,IPR008333,IPR000572,IPR017927,IPR014756,IPR018506,IPR005066	N1
Arahyp_arahy.Tifrunner.gnm1.ann1.B2KMHD	N0.HOG0006856	NR1,NR2			Putative nitrate reductase (NADH),Nitrate reductase [NADH]	N1	83.33	1	Datglo	11.11	18.4	Up		Up	Up	Up	Up	Up														IPR001709,IPR001433,IPR036374,IPR022407,IPR008335,IPR012137,IPR001199,IPR036400,IPR039261,IPR017938,IPR001834,IPR008333,IPR000572,IPR017927,IPR014756,IPR018506,IPR005066	N1
Arahyp_arahy.Tifrunner.gnm1.ann1.738LAH	N0.HOG0008977				Putative transcription factor WD40-like family	N1	83.33	0.5	Lotjap	5.56	18.9	Up		Up		Up	Up	Up														IPR001680,IPR015943,IPR013905,IPR036322	N1
Arahyp_arahy.Tifrunner.gnm1.ann1.QEV1Q9	N0.HOG0008977				Putative transcription factor WD40-like family	N1	83.33	0.5	Lotjap	5.56	18.9	Up		Up		Up	Up	Up														IPR013905,IPR015943,IPR036322,IPR001680	N1
Arahyp_arahy.Tifrunner.gnm1.ann1.MXF7V0	N0.HOG0008977				Putative transcription factor WD40-like family	N1	83.33	0.5	Lotjap	5.56	18.9	Up		Up		Up	Up															IPR036322,IPR013905,IPR001680,IPR015943	N1
Arahyp_arahy.Tifrunner.gnm1.ann1.YT33SS	N0.HOG0008977				Putative transcription factor WD40-like family	N1	83.33	0.5	Lotjap	5.56	18.9	Up		Up		Up	Up															IPR036322,IPR013905,IPR001680,IPR015943	N1
Arahyp_arahy.Tifrunner.gnm1.ann1.1QQ1RG	N0.HOG0008905					N1	82.41	1.8		0		Up				Up	Up	Up														IPR036397,IPR012337,IPR002562	N1
Arahyp_arahy.Tifrunner.gnm1.ann1.77BPS2	N0.HOG0008905					N1	82.41	1.8		0		Up				Up	Up	Up														IPR012337,IPR002562,IPR036397	N1
Arahyp_arahy.Tifrunner.gnm1.ann1.69G02P	N0.HOG0003316				Putative transcription factor MYB family	N1	81.75	11.3	Mimpud	8.99	51.6																					IPR017877,IPR044822,IPR001005	N1
Arahyp_arahy.Tifrunner.gnm1.ann1.69G02P	N0.HOG0003316				Putative transcription factor MYB family	N1	81.75	11.3	Lupalb	8.99	36.1																					IPR017877,IPR044822,IPR001005	N1
Arahyp_arahy.Tifrunner.gnm1.ann1.69G02P	N0.HOG0003316				Putative transcription factor MYB family	N1	81.75	11.3	Medtru	8.99	24.6																					IPR017877,IPR044822,IPR001005	N1
Arahyp_arahy.Tifrunner.gnm1.ann1.89A9VD	N0.HOG0003316				Putative transcription factor MYB family	N1	81.75	11.3	Mimpud	8.99	51.6																					IPR017877,IPR044822,IPR001005	N1
Arahyp_arahy.Tifrunner.gnm1.ann1.89A9VD	N0.HOG0003316				Putative transcription factor MYB family	N1	81.75	11.3	Lupalb	8.99	36.1																					IPR017877,IPR044822,IPR001005	N1
Arahyp_arahy.Tifrunner.gnm1.ann1.89A9VD	N0.HOG0003316				Putative transcription factor MYB family	N1	81.75	11.3	Medtru	8.99	24.6																					IPR017877,IPR044822,IPR001005	N1
Arahyp_arahy.Tifrunner.gnm1.ann1.4F3XVH	N0.HOG0003316				Putative transcription factor MYB family	N1	81.75	11.3	Mimpud	8.99	51.6	Up		Up	Up	Up	Up	Up														IPR017877,IPR001005,IPR044822	N1
Arahyp_arahy.Tifrunner.gnm1.ann1.4F3XVH	N0.HOG0003316				Putative transcription factor MYB family	N1	81.75	11.3	Lupalb	8.99	36.1	Up		Up	Up	Up	Up	Up														IPR017877,IPR001005,IPR044822	N1
Arahyp_arahy.Tifrunner.gnm1.ann1.4F3XVH	N0.HOG0003316				Putative transcription factor MYB family	N1	81.75	11.3	Medtru	8.99	24.6	Up		Up	Up	Up	Up	Up														IPR017877,IPR001005,IPR044822	N1
Arahyp_arahy.Tifrunner.gnm1.ann1.9T2CEP	N0.HOG0003316				Putative transcription factor MYB family	N1	81.75	11.3	Mimpud	8.99	51.6	Up		Up	Up	Up	Up	Up														IPR001005,IPR044822,IPR017877	N1
Arahyp_arahy.Tifrunner.gnm1.ann1.9T2CEP	N0.HOG0003316				Putative transcription factor MYB family	N1	81.75	11.3	Lupalb	8.99	36.1	Up		Up	Up	Up	Up	Up														IPR001005,IPR044822,IPR017877	N1
Arahyp_arahy.Tifrunner.gnm1.ann1.9T2CEP	N0.HOG0003316				Putative transcription factor MYB family	N1	81.75	11.3	Medtru	8.99	24.6	Up		Up	Up	Up	Up	Up														IPR001005,IPR044822,IPR017877	N1
Arahyp_arahy.Tifrunner.gnm1.ann1.K09AJ1	N0.HOG0003316				Putative transcription factor MYB family	N1	81.75	11.3	Mimpud	8.99	51.6																					IPR044822,IPR017877	N1
Arahyp_arahy.Tifrunner.gnm1.ann1.K09AJ1	N0.HOG0003316				Putative transcription factor MYB family	N1	81.75	11.3	Lupalb	8.99	36.1																					IPR044822,IPR017877	N1
Arahyp_arahy.Tifrunner.gnm1.ann1.K09AJ1	N0.HOG0003316				Putative transcription factor MYB family	N1	81.75	11.3	Medtru	8.99	24.6																					IPR044822,IPR017877	N1
Arahyp_arahy.Tifrunner.gnm1.ann1.TU7PE1	N0.HOG0003316				Putative transcription factor MYB family	N1	81.75	11.3	Mimpud	8.99	51.6																					IPR044822,IPR017877	N1
Arahyp_arahy.Tifrunner.gnm1.ann1.TU7PE1	N0.HOG0003316				Putative transcription factor MYB family	N1	81.75	11.3	Lupalb	8.99	36.1																					IPR044822,IPR017877	N1
Arahyp_arahy.Tifrunner.gnm1.ann1.TU7PE1	N0.HOG0003316				Putative transcription factor MYB family	N1	81.75	11.3	Medtru	8.99	24.6																					IPR044822,IPR017877	N1
Arahyp_arahy.Tifrunner.gnm1.ann1.N8TJ15	N0.HOG0008919	SYT3		Symbiosome formation	Putative C2 domain, synaptotagmin-like mitochondrial-lipid-binding domain-containing protein	N1	81.48	0.9	Lupalb	14.81	31.9	Up				Up																IPR035892,IPR000008,IPR031468	N1
Arahyp_arahy.Tifrunner.gnm1.ann1.N8TJ15	N0.HOG0008919	SYT3		Symbiosome formation	Putative C2 domain, synaptotagmin-like mitochondrial-lipid-binding domain-containing protein	N1	81.48	0.9	Aeseve	14.81	10.3	Up				Up																IPR035892,IPR000008,IPR031468	N1
Arahyp_arahy.Tifrunner.gnm1.ann1.TFIC2J	N0.HOG0008919	SYT3		Symbiosome formation	Putative C2 domain, synaptotagmin-like mitochondrial-lipid-binding domain-containing protein	N1	81.48	0.9	Lupalb	14.81	31.9	Up				Up																IPR035892,IPR000008,IPR039010,IPR031468	N1
Arahyp_arahy.Tifrunner.gnm1.ann1.TFIC2J	N0.HOG0008919	SYT3		Symbiosome formation	Putative C2 domain, synaptotagmin-like mitochondrial-lipid-binding domain-containing protein	N1	81.48	0.9	Aeseve	14.81	10.3	Up				Up																IPR035892,IPR000008,IPR039010,IPR031468	N1
Arahyp_arahy.Tifrunner.gnm1.ann1.F7MUQP	N0.HOG0010560				Putative phosphomethylpyrimidine synthase	N1	81.25	0.5	Medtru	6.25	42.5	Up		Up		Up	Up	Up														IPR002817,IPR038521	N1
Arahyp_arahy.Tifrunner.gnm1.ann1.N1U5TX	N0.HOG0010560				Putative phosphomethylpyrimidine synthase	N1	81.25	0.5	Medtru	6.25	42.5	Up		Up	Up	Up	Up	Up														IPR002817,IPR038521	N1
Arahyp_arahy.Tifrunner.gnm1.ann1.D73BWA	N0.HOG0003161				hypothetical protein	N1	78.57	0	Mimpud	14.29	50.2	Up		Up		Up																IPR006867,IPR006868	N1
Arahyp_arahy.Tifrunner.gnm1.ann1.YKY5YL	N0.HOG0003161				hypothetical protein	N1	78.57	0	Mimpud	14.29	50.2	Up		Up		Up																IPR006868,IPR006867	N1
Arahyp_arahy.Tifrunner.gnm1.ann1.Q1M9Z3	N0.HOG0016276				hypothetical protein	N1	78.57	0.1		0																							N1
Arahyp_arahy.Tifrunner.gnm1.ann1.4F0LG2	N0.HOG0002501	NPF3.1,NPF3.2,NPF3.3			Putative proton-dependent oligopeptide transporter family, major facilitator superfamily	N1	77.78	21.6	N2	10.56	25	Up		Up	Up	Up	Up	Up		Up		Down	Down									IPR036259,IPR000109	N1
Arahyp_arahy.Tifrunner.gnm1.ann1.4F0LG2	N0.HOG0002501	NPF3.1,NPF3.2,NPF3.3			Putative proton-dependent oligopeptide transporter family, major facilitator superfamily	N1	77.78	21.6	Parand	10.56	18.9	Up		Up	Up	Up	Up	Up		Up		Down	Down									IPR036259,IPR000109	N1
Arahyp_arahy.Tifrunner.gnm1.ann1.JQHT3I	N0.HOG0002501	NPF3.1,NPF3.2,NPF3.3			Putative proton-dependent oligopeptide transporter family, major facilitator superfamily	N1	77.78	21.6	N2	10.56	25	Up		Up		Up	Up	Up		Up												IPR000109,IPR036259	N1
Arahyp_arahy.Tifrunner.gnm1.ann1.JQHT3I	N0.HOG0002501	NPF3.1,NPF3.2,NPF3.3			Putative proton-dependent oligopeptide transporter family, major facilitator superfamily	N1	77.78	21.6	Parand	10.56	18.9	Up		Up		Up	Up	Up		Up												IPR000109,IPR036259	N1
Arahyp_arahy.Tifrunner.gnm1.ann1.EXN1BD	N0.HOG0002501	NPF3.1,NPF3.2,NPF3.3			Putative proton-dependent oligopeptide transporter family, major facilitator superfamily	N1	77.78	21.6	N2	10.56	25																					IPR036259,IPR000109	N1
Arahyp_arahy.Tifrunner.gnm1.ann1.EXN1BD	N0.HOG0002501	NPF3.1,NPF3.2,NPF3.3			Putative proton-dependent oligopeptide transporter family, major facilitator superfamily	N1	77.78	21.6	Parand	10.56	18.9																					IPR036259,IPR000109	N1
Arahyp_arahy.Tifrunner.gnm1.ann1.H39Q46	N0.HOG0002501	NPF3.1,NPF3.2,NPF3.3			Putative proton-dependent oligopeptide transporter family, major facilitator superfamily	N1	77.78	21.6	N2	10.56	25																					IPR036259,IPR000109	N1
Arahyp_arahy.Tifrunner.gnm1.ann1.H39Q46	N0.HOG0002501	NPF3.1,NPF3.2,NPF3.3			Putative proton-dependent oligopeptide transporter family, major facilitator superfamily	N1	77.78	21.6	Parand	10.56	18.9																					IPR036259,IPR000109	N1
Arahyp_arahy.Tifrunner.gnm1.ann1.77X3JE	N0.HOG0002501	NPF3.1,NPF3.2,NPF3.3			Putative proton-dependent oligopeptide transporter family, major facilitator superfamily	N1	77.78	21.6	N2	10.56	25																					IPR000109,IPR036259	N1
Arahyp_arahy.Tifrunner.gnm1.ann1.77X3JE	N0.HOG0002501	NPF3.1,NPF3.2,NPF3.3			Putative proton-dependent oligopeptide transporter family, major facilitator superfamily	N1	77.78	21.6	Parand	10.56	18.9																					IPR000109,IPR036259	N1
Arahyp_arahy.Tifrunner.gnm1.ann1.BAYH66	N0.HOG0002501	NPF3.1,NPF3.2,NPF3.3			Putative proton-dependent oligopeptide transporter family, major facilitator superfamily	N1	77.78	21.6	N2	10.56	25																					IPR036259,IPR000109	N1
Arahyp_arahy.Tifrunner.gnm1.ann1.BAYH66	N0.HOG0002501	NPF3.1,NPF3.2,NPF3.3			Putative proton-dependent oligopeptide transporter family, major facilitator superfamily	N1	77.78	21.6	Parand	10.56	18.9																					IPR036259,IPR000109	N1
Arahyp_arahy.Tifrunner.gnm1.ann1.DS72B3	N0.HOG0002501	NPF3.1,NPF3.2,NPF3.3			Putative proton-dependent oligopeptide transporter family, major facilitator superfamily	N1	77.78	21.6	N2	10.56	25	Up		Up		Up	Up															IPR036259,IPR000109,IPR018456	N1
Arahyp_arahy.Tifrunner.gnm1.ann1.DS72B3	N0.HOG0002501	NPF3.1,NPF3.2,NPF3.3			Putative proton-dependent oligopeptide transporter family, major facilitator superfamily	N1	77.78	21.6	Parand	10.56	18.9	Up		Up		Up	Up															IPR036259,IPR000109,IPR018456	N1
Arahyp_arahy.Tifrunner.gnm1.ann1.RY5C40	N0.HOG0002501	NPF3.1,NPF3.2,NPF3.3			Putative proton-dependent oligopeptide transporter family, major facilitator superfamily	N1	77.78	21.6	N2	10.56	25	Up		Up		Up	Up															IPR036259,IPR018456,IPR000109	N1
Arahyp_arahy.Tifrunner.gnm1.ann1.RY5C40	N0.HOG0002501	NPF3.1,NPF3.2,NPF3.3			Putative proton-dependent oligopeptide transporter family, major facilitator superfamily	N1	77.78	21.6	Parand	10.56	18.9	Up		Up		Up	Up															IPR036259,IPR018456,IPR000109	N1
Arahyp_arahy.Tifrunner.gnm1.ann1.ACK75S	N0.HOG0009874				Putative universal stress protein A	N1	77.78	0.9	Mimpud	16.67	67.6	Up				Up	Up	Up														IPR006016,IPR014729,IPR006015	N1
Arahyp_arahy.Tifrunner.gnm1.ann1.ACK75S	N0.HOG0009874				Putative universal stress protein A	N1	77.78	0.9	Datglo	16.67	9.7	Up				Up	Up	Up														IPR006016,IPR014729,IPR006015	N1
Arahyp_arahy.Tifrunner.gnm1.ann1.FGI2QD	N0.HOG0009874				Putative universal stress protein A	N1	77.78	0.9	Mimpud	16.67	67.6	Up					Up															IPR006016,IPR014729,IPR006015	N1
Arahyp_arahy.Tifrunner.gnm1.ann1.FGI2QD	N0.HOG0009874				Putative universal stress protein A	N1	77.78	0.9	Datglo	16.67	9.7	Up					Up															IPR006016,IPR014729,IPR006015	N1
Arahyp_arahy.Tifrunner.gnm1.ann1.4Y5XNF	N0.HOG0009874				Putative universal stress protein A	N1	77.78	0.9	Mimpud	16.67	67.6	Up				Up	Up	Up														IPR006015,IPR006016,IPR014729	N1
Arahyp_arahy.Tifrunner.gnm1.ann1.4Y5XNF	N0.HOG0009874				Putative universal stress protein A	N1	77.78	0.9	Datglo	16.67	9.7	Up				Up	Up	Up														IPR006015,IPR006016,IPR014729	N1
Arahyp_arahy.Tifrunner.gnm1.ann1.HI2JIU	N0.HOG0010852	MsNADH-GOGAT		Nodule Metabolism and Transport	Glutamate synthase [NADH], amyloplastic	N1	77.78	0.9	Aeseve	11.11	7.6	Up				Up	Up															IPR036485,IPR013785,IPR002489,IPR012220,IPR017932,IPR009051,IPR029055,IPR002932,IPR036188,IPR023753,IPR006982,IPR028261,IPR006005	N1
Arahyp_arahy.Tifrunner.gnm1.ann1.A1ZC3A	N0.HOG0010852	MsNADH-GOGAT		Nodule Metabolism and Transport	Glutamate synthase [NADH], amyloplastic	N1	77.78	0.9	Aeseve	11.11	7.6	Up				Up	Up	Up														IPR036485,IPR002932,IPR017932,IPR013785,IPR002489,IPR009051,IPR029055,IPR012220,IPR006982,IPR006005,IPR028261,IPR036188,IPR023753	N1
Arahyp_arahy.Tifrunner.gnm1.ann1.ZYZ79R	N0.HOG0010852	MsNADH-GOGAT		Nodule Metabolism and Transport	Glutamate synthase [NADH], amyloplastic	N1	77.78	0.9	Aeseve	11.11	7.6	Up				Up	Up	Up														IPR036188,IPR002932,IPR029055,IPR002489,IPR009051,IPR012220,IPR017932,IPR013785,IPR006982,IPR006005,IPR036485,IPR023753,IPR028261	N1
Arahyp_arahy.Tifrunner.gnm1.ann1.61TZTK	N0.HOG0012858					N1	77.78	0.4	Parand	11.11	14.7	Up		Up		Up																	N1
Arahyp_arahy.Tifrunner.gnm1.ann1.FUMC5T	N0.HOG0012858					N1	77.78	0.4	Parand	11.11	14.7	Up		Up																			N1
Arahyp_arahy.Tifrunner.gnm1.ann1.PLG903	N0.HOG0013225	NSP1		Early signalling	Nodulation-signaling pathway 1 protein	N1	77.78	0.7		0																						IPR005202,IPR030015	N1
Arahyp_arahy.Tifrunner.gnm1.ann1.YX6J26	N0.HOG0013225	NSP1		Early signalling	Nodulation-signaling pathway 1 protein	N1	77.78	0.7		0		Up		Up		Up																IPR005202,IPR030015	N1
Arahyp_arahy.Tifrunner.gnm1.ann1.914GI4	N0.HOG0015023				hypothetical protein	N1	77.78	0.5	Arahyp	11.11	29	Up					Up					Down							Down		Down	IPR040414,IPR009818	N1
Arahyp_arahy.Tifrunner.gnm1.ann1.P9D87U	N0.HOG0015023				hypothetical protein	N1	77.78	0.5	Arahyp	11.11	29	Up					Up					Down							Down			IPR040414,IPR009818	N1
Arahyp_arahy.Tifrunner.gnm1.ann1.0RI6JJ	N0.HOG0003246				Putative transcription factor STY-LRP1 family	N1	77.38	0.1		0		Up		Up		Up																IPR007818,IPR006510,IPR006511	N1
Arahyp_arahy.Tifrunner.gnm1.ann1.H1I1DS	N0.HOG0003246				Putative transcription factor STY-LRP1 family	N1	77.38	0.1		0																						IPR006510,IPR007818,IPR006511	N1
Arahyp_arahy.Tifrunner.gnm1.ann1.RKC0UA	N0.HOG0002583	GH3.1			Putative GH3 family protein	N1	75.93	2.6	Parand	5.56	24.7	Up		Up			Up															IPR004993	N1
Arahyp_arahy.Tifrunner.gnm1.ann1.S4GWG4	N0.HOG0002583	GH3.1			Putative GH3 family protein	N1	75.93	2.6	Parand	5.56	24.7	Up		Up		Up	Up															IPR004993	N1
Arahyp_arahy.Tifrunner.gnm1.ann1.DN6W1I	N0.HOG0002583	GH3.1			Putative GH3 family protein	N1	75.93	2.6	Parand	5.56	24.7																					IPR004993	N1
Arahyp_arahy.Tifrunner.gnm1.ann1.B3V54H	N0.HOG0002583	GH3.1			Putative GH3 family protein	N1	75.93	2.6	Parand	5.56	24.7																					IPR004993	N1
Arahyp_arahy.Tifrunner.gnm1.ann1.2G66YZ	N0.HOG0002583	GH3.1			Putative GH3 family protein	N1	75.93	2.6	Parand	5.56	24.7	Up				Up	Up															IPR004993	N1
Arahyp_arahy.Tifrunner.gnm1.ann1.VYJ22Y	N0.HOG0002583	GH3.1			Putative GH3 family protein	N1	75.93	2.6	Parand	5.56	24.7	Up					Up															IPR004993	N1
Arahyp_arahy.Tifrunner.gnm1.ann1.0046K4	N0.HOG0010286	IPD3/CYCLOPS,IPD3L		Early signalling	hypothetical protein	N1	75.93	0.9		0																						IPR040036	N1
Arahyp_arahy.Tifrunner.gnm1.ann1.BJTL8K	N0.HOG0010286	IPD3/CYCLOPS,IPD3L		Early signalling	hypothetical protein	N1	75.93	0.9		0																						IPR040036	N1
Arahyp_arahy.Tifrunner.gnm1.ann1.DKTU9V	N0.HOG0010286	IPD3/CYCLOPS,IPD3L		Early signalling	hypothetical protein	N1	75.93	0.9		0		Up		Up																		IPR040036	N1
Arahyp_arahy.Tifrunner.gnm1.ann1.6FWF4F	N0.HOG0011647	PUB1		Early signalling	U-box domain-containing protein 1	N1	75.93	0.8	Lotjap	22.22	13.5											Down					Down	Down		Down		IPR003613,IPR013083,IPR000225,IPR016024,IPR011989	N1
Arahyp_arahy.Tifrunner.gnm1.ann1.6FWF4F	N0.HOG0011647	PUB1		Early signalling	U-box domain-containing protein 1	N1	75.93	0.8	Arahyp	22.22	21.8											Down					Down	Down		Down		IPR003613,IPR013083,IPR000225,IPR016024,IPR011989	N1
Arahyp_arahy.Tifrunner.gnm1.ann1.KX6XMY	N0.HOG0011647	PUB1		Early signalling	U-box domain-containing protein 1	N1	75.93	0.8	Lotjap	22.22	13.5	Up		Up		Up						Down								Down		IPR003613,IPR013083,IPR000225,IPR011989,IPR016024	N1
Arahyp_arahy.Tifrunner.gnm1.ann1.KX6XMY	N0.HOG0011647	PUB1		Early signalling	U-box domain-containing protein 1	N1	75.93	0.8	Arahyp	22.22	21.8	Up		Up		Up						Down								Down		IPR003613,IPR013083,IPR000225,IPR011989,IPR016024	N1
Arahyp_arahy.Tifrunner.gnm1.ann1.5L8WT2	N0.HOG0006419					N1	75.24	0.5		0																						IPR013763,IPR036915,IPR006671,IPR039361	N1
Arahyp_arahy.Tifrunner.gnm1.ann1.B7IPL1	N0.HOG0006419					N1	75.24	0.5		0		Up		Up		Up																IPR013763,IPR039361,IPR036915,IPR006671	N1
Arahyp_arahy.Tifrunner.gnm1.ann1.051FW7	N0.HOG0006419					N1	75.24	0.5		0		Up		Up	Up	Up				Up												IPR013763,IPR006671,IPR036915,IPR004367,IPR039361	N1
Arahyp_arahy.Tifrunner.gnm1.ann1.B4ISX2	N0.HOG0006419					N1	75.24	0.5		0																							N1
Arahyp_arahy.Tifrunner.gnm1.ann1.219RE1	N0.HOG0006419					N1	75.24	0.5		0		Up		Up		Up																IPR039361,IPR006671,IPR013763,IPR036915	N1
Arahyp_arahy.Tifrunner.gnm1.ann1.9KUV83	N0.HOG0000120					N1	75	0		0		Up		Up		Up	Up															IPR013087,IPR036236	N1
Arahyp_arahy.Tifrunner.gnm1.ann1.KA762Q	N0.HOG0000120					N1	75	0		0		Up		Up		Up	Up															IPR013087,IPR036236	N1
Arahyp_arahy.Tifrunner.gnm1.ann1.UA796T	N0.HOG0002099	IPT2,IPT4			Putative transferase	N1	75	1.9	Mimpud	13.89	41.8	Up		Up		Up	Up															IPR039657	N1
Arahyp_arahy.Tifrunner.gnm1.ann1.UA796T	N0.HOG0002099	IPT2,IPT4			Putative transferase	N1	75	1.9	Lupalb	13.89	32.3	Up		Up		Up	Up															IPR039657	N1
Arahyp_arahy.Tifrunner.gnm1.ann1.XU6K4M	N0.HOG0002099	IPT2,IPT4			Putative transferase	N1	75	1.9	Mimpud	13.89	41.8	Up		Up																		IPR039657,IPR027417	N1
Arahyp_arahy.Tifrunner.gnm1.ann1.XU6K4M	N0.HOG0002099	IPT2,IPT4			Putative transferase	N1	75	1.9	Lupalb	13.89	32.3	Up		Up																		IPR039657,IPR027417	N1
Arahyp_arahy.Tifrunner.gnm1.ann1.GGS4HZ	N0.HOG0002173				Putative X8 domain-containing protein	N1	75	0.7		0		Up		Up																		IPR012946,IPR044788	N1
Arahyp_arahy.Tifrunner.gnm1.ann1.MI7SE3	N0.HOG0002173				Putative X8 domain-containing protein	N1	75	0.7		0		Up		Up																		IPR012946,IPR044788	N1
Arahyp_arahy.Tifrunner.gnm1.ann1.2GB72X	N0.HOG0013175				Putative ribosomal protein S30Ae/sigma 54 modulation protein	N1	75	0.8	Mimpud	16.67	69.4	Up					Up					Down		Down								IPR038416,IPR003489,IPR032528,IPR036567	N1
Arahyp_arahy.Tifrunner.gnm1.ann1.2GB72X	N0.HOG0013175				Putative ribosomal protein S30Ae/sigma 54 modulation protein	N1	75	0.8	Arahyp	16.67	31.8	Up					Up					Down		Down								IPR038416,IPR003489,IPR032528,IPR036567	N1
Arahyp_arahy.Tifrunner.gnm1.ann1.88XX4I	N0.HOG0013175				Putative ribosomal protein S30Ae/sigma 54 modulation protein	N1	75	0.8	Mimpud	16.67	69.4	Up					Up					Down		Down								IPR003489,IPR036567,IPR032528,IPR038416	N1
Arahyp_arahy.Tifrunner.gnm1.ann1.88XX4I	N0.HOG0013175				Putative ribosomal protein S30Ae/sigma 54 modulation protein	N1	75	0.8	Arahyp	16.67	31.8	Up					Up					Down		Down								IPR003489,IPR036567,IPR032528,IPR038416	N1
Arahyp_arahy.Tifrunner.gnm1.ann1.BL92CI	N0.HOG0014226				hypothetical protein	N1	75	0.1		0		Up		Up	Up	Up	Up	Up															N1
Arahyp_arahy.Tifrunner.gnm1.ann1.LL1TW1	N0.HOG0014226				hypothetical protein	N1	75	0.1		0																							N1
Arahyp_arahy.Tifrunner.gnm1.ann1.6EUV2M	N0.HOG0014937				Putative glucose-6-phosphate 1-epimerase	N1	75	0.6	Mimpud	25	50.4	Up				Up	Up	Up														IPR011013,IPR025532,IPR008183,IPR014718	N1
Arahyp_arahy.Tifrunner.gnm1.ann1.6EUV2M	N0.HOG0014937				Putative glucose-6-phosphate 1-epimerase	N1	75	0.6	Aeseve	25	12.3	Up				Up	Up	Up														IPR011013,IPR025532,IPR008183,IPR014718	N1
Arahyp_arahy.Tifrunner.gnm1.ann1.W2HH1V	N0.HOG0014937				Putative glucose-6-phosphate 1-epimerase	N1	75	0.6	Mimpud	25	50.4	Up				Up	Up															IPR025532,IPR014718,IPR011013,IPR008183	N1
Arahyp_arahy.Tifrunner.gnm1.ann1.W2HH1V	N0.HOG0014937				Putative glucose-6-phosphate 1-epimerase	N1	75	0.6	Aeseve	25	12.3	Up				Up	Up															IPR025532,IPR014718,IPR011013,IPR008183	N1
Arahyp_arahy.Tifrunner.gnm1.ann1.2S0QXG	N0.HOG0015862				Putative transcription factor Homeodomain-TALE-BEL family	N1	75	0.5		0		Up		Up		Up																IPR008422,IPR006563,IPR009057,IPR001356	N1
Arahyp_arahy.Tifrunner.gnm1.ann1.H9G0X7	N0.HOG0015862				Putative transcription factor Homeodomain-TALE-BEL family	N1	75	0.5		0		Up		Up		Up	Up			Up												IPR008422,IPR009057,IPR001356,IPR006563	N1
Arahyp_arahy.Tifrunner.gnm1.ann1.26SKGH	N0.HOG0016551				hypothetical protein	N1	75	0.2	Arahyp	12.5	30.5											Down		Down		Down	Down						N1
Arahyp_arahy.Tifrunner.gnm1.ann1.8NJ4D9	N0.HOG0016551				hypothetical protein	N1	75	0.2	Arahyp	12.5	30.5											Down		Down			Down						N1
Arahyp_arahy.Tifrunner.gnm1.ann1.8SWZ13	N0.HOG0001003	STYL2			Putative transcription factor STY-LRP1 family	N1	74.07	1.8		0		Up		Up		Up	Up															IPR006510,IPR007818,IPR006511	N1
Arahyp_arahy.Tifrunner.gnm1.ann1.2GNX2H	N0.HOG0001003	STYL2			Putative transcription factor STY-LRP1 family	N1	74.07	1.8		0		Up		Up	Up	Up	Up	Up			Up											IPR006510,IPR007818,IPR006511	N1
Arahyp_arahy.Tifrunner.gnm1.ann1.MM3PTF	N0.HOG0001003	STYL2			Putative transcription factor STY-LRP1 family	N1	74.07	1.8		0		Up		Up		Up	Up															IPR006510,IPR007818,IPR006511	N1
Arahyp_arahy.Tifrunner.gnm1.ann1.P89NTP	N0.HOG0009844	VAPYRIN		Rhizobial infection	Putative ankyrin repeat-containing domain-containing protein	N1	74.07	1.2	N22	20.37	7.8											Down				Down	Down					IPR013783,IPR002110,IPR036770,IPR008962,IPR000535,IPR020683	N1
Arahyp_arahy.Tifrunner.gnm1.ann1.P89NTP	N0.HOG0009844	VAPYRIN		Rhizobial infection	Putative ankyrin repeat-containing domain-containing protein	N1	74.07	1.2	Lotjap	20.37	30.7											Down				Down	Down					IPR013783,IPR002110,IPR036770,IPR008962,IPR000535,IPR020683	N1
Arahyp_arahy.Tifrunner.gnm1.ann1.RRY6M7	N0.HOG0009844	VAPYRIN		Rhizobial infection	Putative ankyrin repeat-containing domain-containing protein	N1	74.07	1.2	N22	20.37	7.8											Down		Down		Down						IPR036770,IPR002110,IPR013783,IPR008962,IPR000535,IPR020683	N1
Arahyp_arahy.Tifrunner.gnm1.ann1.RRY6M7	N0.HOG0009844	VAPYRIN		Rhizobial infection	Putative ankyrin repeat-containing domain-containing protein	N1	74.07	1.2	Lotjap	20.37	30.7											Down		Down		Down						IPR036770,IPR002110,IPR013783,IPR008962,IPR000535,IPR020683	N1
Arahyp_arahy.Tifrunner.gnm1.ann1.LQ1KJQ	N0.HOG0010884				Putative xenobiotic-transporting ATPase	N1	74.07	0.9	Aeseve	11.11	7.8																					IPR011527,IPR044726,IPR036640	N1
Arahyp_arahy.Tifrunner.gnm1.ann1.B968KT	N0.HOG0010884				Putative xenobiotic-transporting ATPase	N1	74.07	0.9	Aeseve	11.11	7.8	Up				Up	Up	Up														IPR027417,IPR003593,IPR036640,IPR003439,IPR017871,IPR044726,IPR011527,IPR044746	N1
Arahyp_arahy.Tifrunner.gnm1.ann1.WX55PG	N0.HOG0010884				Putative xenobiotic-transporting ATPase	N1	74.07	0.9	Aeseve	11.11	7.8	Up		Up	Up	Up	Up	Up														IPR003439,IPR003593,IPR027417,IPR011527,IPR036640,IPR044746,IPR044726,IPR017871	N1
Arahyp_arahy.Tifrunner.gnm1.ann1.DVM8T3	N0.HOG0011330				Oxygen-dependent coproporphyrinogen-III oxidase	N1	74.07	0.5		0		Up		Up		Up	Up															IPR001260,IPR036406,IPR018375	N1
Arahyp_arahy.Tifrunner.gnm1.ann1.S9CZ9A	N0.HOG0011330				Oxygen-dependent coproporphyrinogen-III oxidase	N1	74.07	0.5		0		Up		Up		Up	Up	Up														IPR001260,IPR036406,IPR018375	N1
Arahyp_arahy.Tifrunner.gnm1.ann1.6HI1EE	N0.HOG0011330				Oxygen-dependent coproporphyrinogen-III oxidase	N1	74.07	0.5		0																						IPR001260,IPR036406	N1
Arahyp_arahy.Tifrunner.gnm1.ann1.I025D4	N0.HOG0011952				Putative phosphoric monoester hydrolase	N1	74.07	1.1	Lupalb	11.11	24.2																					IPR005135,IPR036691,IPR000300	N1
Arahyp_arahy.Tifrunner.gnm1.ann1.I025D4	N0.HOG0011952				Putative phosphoric monoester hydrolase	N1	74.07	1.1	Arahyp	11.11	28.4																					IPR005135,IPR036691,IPR000300	N1
Arahyp_arahy.Tifrunner.gnm1.ann1.J9RZ31	N0.HOG0011952				Putative phosphoric monoester hydrolase	N1	74.07	1.1	Lupalb	11.11	24.2	Up							Up			Down		Down		Down						IPR000300,IPR036691,IPR005135	N1
Arahyp_arahy.Tifrunner.gnm1.ann1.J9RZ31	N0.HOG0011952				Putative phosphoric monoester hydrolase	N1	74.07	1.1	Arahyp	11.11	28.4	Up							Up			Down		Down		Down						IPR000300,IPR036691,IPR005135	N1
Arahyp_arahy.Tifrunner.gnm1.ann1.L32A7W	N0.HOG0012265				Putative protein kinase RLK-Pelle-SD-2b family	N1	74.07	0.6	Mimpud	18.52	57.7											Down					Down					IPR000719,IPR001245,IPR011009	N1
Arahyp_arahy.Tifrunner.gnm1.ann1.L32A7W	N0.HOG0012265				Putative protein kinase RLK-Pelle-SD-2b family	N1	74.07	0.6	Arahyp	18.52	16.9											Down					Down					IPR000719,IPR001245,IPR011009	N1
Arahyp_arahy.Tifrunner.gnm1.ann1.72L6K1	N0.HOG0015447				Putative IQ motif, EF-hand binding, P-loop containing nucleoside triphosphate hydrolase	N1	72.92	0.3		0		Up		Up		Up																IPR027417,IPR025064,IPR000048	N1
Arahyp_arahy.Tifrunner.gnm1.ann1.QYZ87E	N0.HOG0015447				Putative IQ motif, EF-hand binding, P-loop containing nucleoside triphosphate hydrolase	N1	72.92	0.3		0		Up		Up	Up	Up					Up											IPR025064,IPR000048,IPR027417	N1
Arahyp_arahy.Tifrunner.gnm1.ann1.HDM8J3	N0.HOG0001952				Putative transcription factor AS2-LOB family	N1	72.22	2.3	N22	16.67	8.6	Up				Up	Up					Down								Down		IPR017414,IPR004883	N1
Arahyp_arahy.Tifrunner.gnm1.ann1.JIZ31U	N0.HOG0001952				Putative transcription factor AS2-LOB family	N1	72.22	2.3	N22	16.67	8.6	Up				Up	Up															IPR004883,IPR017414	N1
Arahyp_arahy.Tifrunner.gnm1.ann1.318LIA	N0.HOG0003457	BG4,BG5			Putative glucan endo-1,3-beta-D-glucosidase	N1	72.22	0.9	Mimpud	16.67	42.2	Up		Up		Up																IPR017853,IPR012946,IPR000490	N1
Arahyp_arahy.Tifrunner.gnm1.ann1.318LIA	N0.HOG0003457	BG4,BG5			Putative glucan endo-1,3-beta-D-glucosidase	N1	72.22	0.9	Arahyp	16.67	37	Up		Up		Up																IPR017853,IPR012946,IPR000490	N1
Arahyp_arahy.Tifrunner.gnm1.ann1.82G0SB	N0.HOG0003457	BG4,BG5			Putative glucan endo-1,3-beta-D-glucosidase	N1	72.22	0.9	Mimpud	16.67	42.2	Up		Up		Up																IPR017853,IPR000490,IPR012946	N1
Arahyp_arahy.Tifrunner.gnm1.ann1.82G0SB	N0.HOG0003457	BG4,BG5			Putative glucan endo-1,3-beta-D-glucosidase	N1	72.22	0.9	Arahyp	16.67	37	Up		Up		Up																IPR017853,IPR000490,IPR012946	N1
Arahyp_arahy.Tifrunner.gnm1.ann1.X49QW6	N0.HOG0003457	BG4,BG5			Putative glucan endo-1,3-beta-D-glucosidase	N1	72.22	0.9	Mimpud	16.67	42.2	Up		Up								Down					Down	Down				IPR017853,IPR012946,IPR000490	N1
Arahyp_arahy.Tifrunner.gnm1.ann1.X49QW6	N0.HOG0003457	BG4,BG5			Putative glucan endo-1,3-beta-D-glucosidase	N1	72.22	0.9	Arahyp	16.67	37	Up		Up								Down					Down	Down				IPR017853,IPR012946,IPR000490	N1
Arahyp_arahy.Tifrunner.gnm1.ann1.XL84DY	N0.HOG0003457	BG4,BG5			Putative glucan endo-1,3-beta-D-glucosidase	N1	72.22	0.9	Mimpud	16.67	42.2	Up		Up								Down					Down					IPR017853,IPR012946,IPR000490	N1
Arahyp_arahy.Tifrunner.gnm1.ann1.XL84DY	N0.HOG0003457	BG4,BG5			Putative glucan endo-1,3-beta-D-glucosidase	N1	72.22	0.9	Arahyp	16.67	37	Up		Up								Down					Down					IPR017853,IPR012946,IPR000490	N1
Arahyp_arahy.Tifrunner.gnm1.ann1.578PES	N0.HOG0004929	BG11,BG34			Putative glucan endo-1,3-beta-D-glucosidase	N1	72.22	0.7	Medtru	5.56	32.9	Up		Up	Up	Up		Up			Up											IPR000490,IPR012946,IPR017853	N1
Arahyp_arahy.Tifrunner.gnm1.ann1.T7YHMF	N0.HOG0004929	BG11,BG34			Putative glucan endo-1,3-beta-D-glucosidase	N1	72.22	0.7	Medtru	5.56	32.9	Up		Up		Up																IPR000490,IPR017853,IPR012946	N1
Arahyp_arahy.Tifrunner.gnm1.ann1.0PF214	N0.HOG0005445				Putative endonuclease/exonuclease/phosphatase	N1	72.22	0.5		0		Up		Up		Up																IPR036691,IPR005135	N1
Arahyp_arahy.Tifrunner.gnm1.ann1.S9FSJL	N0.HOG0005445				Putative endonuclease/exonuclease/phosphatase	N1	72.22	0.5		0		Up		Up		Up																IPR005135,IPR036691	N1
Arahyp_arahy.Tifrunner.gnm1.ann1.4IQ408	N0.HOG0006303				Putative protein Networked (NET), actin-binding (NAB)	N1	72.22	1.3	Medtru	5.56	25.8	Up		Up	Up	Up	Up	Up														IPR011684	N1
Arahyp_arahy.Tifrunner.gnm1.ann1.5P8G4V	N0.HOG0006303				Putative protein Networked (NET), actin-binding (NAB)	N1	72.22	1.3	Medtru	5.56	25.8	Up		Up				Up														IPR011684	N1
Arahyp_arahy.Tifrunner.gnm1.ann1.ML916E	N0.HOG0006303				Putative protein Networked (NET), actin-binding (NAB)	N1	72.22	1.3	Medtru	5.56	25.8	Up		Up		Up	Up	Up														IPR011684	N1
Arahyp_arahy.Tifrunner.gnm1.ann1.JF9204	N0.HOG0007153					N1	72.22	2.3	Lupalb	13.89	35.7	Up		Up																		IPR005333,IPR017888,IPR017887	N1
Arahyp_arahy.Tifrunner.gnm1.ann1.JF9204	N0.HOG0007153					N1	72.22	2.3	Lotjap	13.89	23.3	Up		Up																		IPR005333,IPR017888,IPR017887	N1
Arahyp_arahy.Tifrunner.gnm1.ann1.JF9204	N0.HOG0007153					N1	72.22	2.3	Datglo	13.89	18	Up		Up																		IPR005333,IPR017888,IPR017887	N1
Arahyp_arahy.Tifrunner.gnm1.ann1.UL2QPJ	N0.HOG0007153					N1	72.22	2.3	Lupalb	13.89	35.7	Up		Up																		IPR017887,IPR017888,IPR005333	N1
Arahyp_arahy.Tifrunner.gnm1.ann1.UL2QPJ	N0.HOG0007153					N1	72.22	2.3	Lotjap	13.89	23.3	Up		Up																		IPR017887,IPR017888,IPR005333	N1
Arahyp_arahy.Tifrunner.gnm1.ann1.UL2QPJ	N0.HOG0007153					N1	72.22	2.3	Datglo	13.89	18	Up		Up																		IPR017887,IPR017888,IPR005333	N1
Arahyp_arahy.Tifrunner.gnm1.ann1.6KVT94	N0.HOG0009130				Putative phosphoribulokinase	N1	72.22	1	Mimpud	30.56	70	Up						Up														IPR006082,IPR027417,IPR006083	N1
Arahyp_arahy.Tifrunner.gnm1.ann1.6KVT94	N0.HOG0009130				Putative phosphoribulokinase	N1	72.22	1	Medtru	30.56	19.2	Up						Up														IPR006082,IPR027417,IPR006083	N1
Arahyp_arahy.Tifrunner.gnm1.ann1.6KVT94	N0.HOG0009130				Putative phosphoribulokinase	N1	72.22	1	Aeseve	30.56	10.5	Up						Up														IPR006082,IPR027417,IPR006083	N1
Arahyp_arahy.Tifrunner.gnm1.ann1.8L38IN	N0.HOG0009130				Putative phosphoribulokinase	N1	72.22	1	Mimpud	30.56	70																					IPR006082,IPR027417,IPR006083	N1
Arahyp_arahy.Tifrunner.gnm1.ann1.8L38IN	N0.HOG0009130				Putative phosphoribulokinase	N1	72.22	1	Medtru	30.56	19.2																					IPR006082,IPR027417,IPR006083	N1
Arahyp_arahy.Tifrunner.gnm1.ann1.8L38IN	N0.HOG0009130				Putative phosphoribulokinase	N1	72.22	1	Aeseve	30.56	10.5																					IPR006082,IPR027417,IPR006083	N1
Arahyp_arahy.Tifrunner.gnm1.ann1.G7GDAG	N0.HOG0009996				Putative tripeptidyl-peptidase II	N1	72.22	0.8	Aeseve	22.22	11.9	Up		Up		Up	Up															IPR000209,IPR023828,IPR003137,IPR041469,IPR036852	N1
Arahyp_arahy.Tifrunner.gnm1.ann1.G7GDAG	N0.HOG0009996				Putative tripeptidyl-peptidase II	N1	72.22	0.8	Parand	22.22	16.1	Up		Up		Up	Up															IPR000209,IPR023828,IPR003137,IPR041469,IPR036852	N1
Arahyp_arahy.Tifrunner.gnm1.ann1.Z306F9	N0.HOG0009996				Putative tripeptidyl-peptidase II	N1	72.22	0.8	Aeseve	22.22	11.9																					IPR000209,IPR036852,IPR003137,IPR037045,IPR010259,IPR041469	N1
Arahyp_arahy.Tifrunner.gnm1.ann1.Z306F9	N0.HOG0009996				Putative tripeptidyl-peptidase II	N1	72.22	0.8	Parand	22.22	16.1																					IPR000209,IPR036852,IPR003137,IPR037045,IPR010259,IPR041469	N1
Arahyp_arahy.Tifrunner.gnm1.ann1.I4SKYX	N0.HOG0010622				hypothetical protein	N1	72.22	0.3		0		Up		Up	Up	Up																	N1
Arahyp_arahy.Tifrunner.gnm1.ann1.LSP3Z9	N0.HOG0010622				hypothetical protein	N1	72.22	0.3		0		Up		Up																			N1
Arahyp_arahy.Tifrunner.gnm1.ann1.6Q96ZG	N0.HOG0010749				Putative transcription factor HRT family,hypothetical protein	N1	72.22	0.6	Aeseve	11.11	11	Up		Up	Up	Up	Up	Up			Up											IPR038909	N1
Arahyp_arahy.Tifrunner.gnm1.ann1.LLR3FQ	N0.HOG0010749				Putative transcription factor HRT family,hypothetical protein	N1	72.22	0.6	Aeseve	11.11	11	Up		Up	Up	Up	Up	Up			Up											IPR038909	N1
Arahyp_arahy.Tifrunner.gnm1.ann1.5KSK1I	N0.HOG0007024				hypothetical protein	N1	71.43	0	Mimpud	21.43	47.2																					IPR001965,IPR004146	N1
Arahyp_arahy.Tifrunner.gnm1.ann1.5KSK1I	N0.HOG0007024				hypothetical protein	N1	71.43	0	Medtru	21.43	35.2																					IPR001965,IPR004146	N1
Arahyp_arahy.Tifrunner.gnm1.ann1.5FV7R2	N0.HOG0007024				hypothetical protein	N1	71.43	0	Mimpud	21.43	47.2																					IPR004146,IPR001965	N1
Arahyp_arahy.Tifrunner.gnm1.ann1.5FV7R2	N0.HOG0007024				hypothetical protein	N1	71.43	0	Medtru	21.43	35.2																					IPR004146,IPR001965	N1
Arahyp_arahy.Tifrunner.gnm1.ann1.H6Y5P5	N0.HOG0007024				hypothetical protein	N1	71.43	0	Mimpud	21.43	47.2																						N1
Arahyp_arahy.Tifrunner.gnm1.ann1.H6Y5P5	N0.HOG0007024				hypothetical protein	N1	71.43	0	Medtru	21.43	35.2																						N1
Arahyp_arahy.Tifrunner.gnm1.ann1.TB9JY1	N0.HOG0005436	LjRINRK1		Rhizobial infection	Putative protein kinase RLK-Pelle-LRR-III family	N1	70.37	9.4	N1	23.15	16.1	Up		Up		Up	Up	Up		Up												IPR000719,IPR017441,IPR032675,IPR011009,IPR001611	N1
Arahyp_arahy.Tifrunner.gnm1.ann1.TU6B9Y	N0.HOG0005436	LjRINRK1		Rhizobial infection	Putative protein kinase RLK-Pelle-LRR-III family	N1	70.37	9.4	N1	23.15	16.1	Up		Up		Up	Up	Up		Up												IPR032675,IPR000719,IPR017441,IPR011009,IPR001611	N1
Arahyp_arahy.Tifrunner.gnm1.ann1.470PAV	N0.HOG0005436	LjRINRK1		Rhizobial infection	Putative protein kinase RLK-Pelle-LRR-III family	N1	70.37	9.4	N1	23.15	16.1	Up		Up	Up	Up	Up	Up		Up												IPR011009,IPR032675,IPR000719	N1
Arahyp_arahy.Tifrunner.gnm1.ann1.9KK1AG	N0.HOG0005436	LjRINRK1		Rhizobial infection	Putative protein kinase RLK-Pelle-LRR-III family	N1	70.37	9.4	N1	23.15	16.1	Up		Up	Up	Up	Up	Up		Up		Down	Down									IPR000719,IPR011009,IPR032675	N1
Arahyp_arahy.Tifrunner.gnm1.ann1.VU7K38	N0.HOG0005436	LjRINRK1		Rhizobial infection	Putative protein kinase RLK-Pelle-LRR-III family	N1	70.37	9.4	N1	23.15	16.1																					IPR000719,IPR011009,IPR013210,IPR032675,IPR017441	N1
Arahyp_arahy.Tifrunner.gnm1.ann1.X13C0W	N0.HOG0005436	LjRINRK1		Rhizobial infection	Putative protein kinase RLK-Pelle-LRR-III family	N1	70.37	9.4	N1	23.15	16.1																					IPR000719,IPR013210,IPR032675,IPR011009,IPR017441,IPR001611	N1
Arahyp_arahy.Tifrunner.gnm1.ann1.22TBTR	N0.HOG0007038	bZIP-627			Putative transcription factor bZIP family	N1	70.37	1.4	Mimpud	5.56	65.2	Up				Up	Up																N1
Arahyp_arahy.Tifrunner.gnm1.ann1.22TBTR	N0.HOG0007038	bZIP-627			Putative transcription factor bZIP family	N1	70.37	1.4	Arahyp	5.56	41.5	Up				Up	Up																N1
Arahyp_arahy.Tifrunner.gnm1.ann1.WGS0P4	N0.HOG0007038	bZIP-627			Putative transcription factor bZIP family	N1	70.37	1.4	Mimpud	5.56	65.2	Up				Up	Up																N1
Arahyp_arahy.Tifrunner.gnm1.ann1.WGS0P4	N0.HOG0007038	bZIP-627			Putative transcription factor bZIP family	N1	70.37	1.4	Arahyp	5.56	41.5	Up				Up	Up																N1
Arahyp_arahy.Tifrunner.gnm1.ann1.1EXE5V	N0.HOG0007038	bZIP-627			Putative transcription factor bZIP family	N1	70.37	1.4	Mimpud	5.56	65.2	Up		Up		Up	Up															IPR004827	N1
Arahyp_arahy.Tifrunner.gnm1.ann1.1EXE5V	N0.HOG0007038	bZIP-627			Putative transcription factor bZIP family	N1	70.37	1.4	Arahyp	5.56	41.5	Up		Up		Up	Up															IPR004827	N1
Arahyp_arahy.Tifrunner.gnm1.ann1.Z0EWEF	N0.HOG0007038	bZIP-627			Putative transcription factor bZIP family	N1	70.37	1.4	Mimpud	5.56	65.2	Up		Up		Up	Up					Down							Down			IPR004827	N1
Arahyp_arahy.Tifrunner.gnm1.ann1.Z0EWEF	N0.HOG0007038	bZIP-627			Putative transcription factor bZIP family	N1	70.37	1.4	Arahyp	5.56	41.5	Up		Up		Up	Up					Down							Down			IPR004827	N1
Arahyp_arahy.Tifrunner.gnm1.ann1.4KS3J9	N0.HOG0009950	RRA3,RRA7			Putative response regulator and transcription factor RR-A-type family	N1	70.37	1	Lupalb	2.78	37	Up		Up		Up	Up															IPR001789,IPR011006	N1
Arahyp_arahy.Tifrunner.gnm1.ann1.FQ5ZUR	N0.HOG0009950	RRA3,RRA7			Putative response regulator and transcription factor RR-A-type family	N1	70.37	1	Lupalb	2.78	37	Up		Up		Up	Up															IPR001789,IPR011006	N1
Arahyp_arahy.Tifrunner.gnm1.ann1.F096Y2	N0.HOG0002727	KNOX10,KNOX3,KNOX5,KNOX9		Nodule organogenesis	Putative transcription factor Homeodomain-TALE-KNOX family	N1	70.09	8.6		0																						IPR001356,IPR005540,IPR005539,IPR008422,IPR009057,IPR005541	N1
Arahyp_arahy.Tifrunner.gnm1.ann1.ZFW2W7	N0.HOG0002727	KNOX10,KNOX3,KNOX5,KNOX9		Nodule organogenesis	Putative transcription factor Homeodomain-TALE-KNOX family	N1	70.09	8.6		0																						IPR005541,IPR009057,IPR001356,IPR005539,IPR008422,IPR005540	N1
Arahyp_arahy.Tifrunner.gnm1.ann1.D8MTW4	N0.HOG0002727	KNOX10,KNOX3,KNOX5,KNOX9		Nodule organogenesis	Putative transcription factor Homeodomain-TALE-KNOX family	N1	70.09	8.6		0		Up		Up		Up																IPR001356,IPR005540,IPR005539,IPR005541,IPR009057,IPR008422	N1
Arahyp_arahy.Tifrunner.gnm1.ann1.KG0R3Z	N0.HOG0002727	KNOX10,KNOX3,KNOX5,KNOX9		Nodule organogenesis	Putative transcription factor Homeodomain-TALE-KNOX family	N1	70.09	8.6		0		Up		Up		Up																IPR005540,IPR005539,IPR001356,IPR005541,IPR009057,IPR008422	N1
[truncated: 149,407 more rows]

## Sheet: Datglo
Gene_id	HOG	Acronym	Category according to literature (Roy et al. 2020)	Description	Node_label_Up	Ranking_Up	Sampling_percentage_Up	Node_label_Down	Ranking_Down	Sampling_percentage_Down	Datglo_WSR_Nod_Up	Datglo_24_dpi_Up	Datglo_WSR_Nod_Down	Datglo_24_dpi_Down	IPR	HOG_node_label
[truncated: 80,614 more rows]

[truncated: 6 more sheets: Hiprha, Lotjap, Lupalb, Medtru, Mimpud, Parand]
