# Supplementary material for: Comparative phylotranscriptomics reveals ancestral and derived root nodule symbiosis programmes
Source: Nat Plants. 2023 Jun 15;9(7):1067–80. doi: 10.1038/s41477-023-01441-w (PMC10356618; doi:10.1038/s41477-023-01441-w)
Supplement: Supplementary file 6 — List of orthogroups and their evolutionary position where the DEOG is assigned. [file 41477_2023_1441_MOESM6_ESM.xlsx]

## Sheet: Readme
Supplementary Table 7: List of orthogroups and their evolutionary position where the DEOG is assign.
HOG: Hierarchical orthogroup in which the gene is belong.
Acronym: Medicago truncatula, Lotus japonicus or Glycine max acronyms based on orthogroup reconstruction.
Category according to literature (Roy et al. 2020)
Description: Description of the functional annotation of the genes present in the orthogroup.
Node_label_Up/Down: evolutionary position where the DEOG is assign,
Sampling_percentage_Up/Down: Percentage of time the orthogroup is identified in the same node randomly.

## Sheet: Up
Supplementary Table 7: List of orthogroups and their evolutionary position where the DEOG is assign. 'Gene_id - HOG' correspondance for the 9 species are stored in Table S4.
Sampling_percentage_Up: Percentage of time the orthogroup is identified in the same node randomly.
											Whole Symbiotic Response									Mimosa pudica						Medicago truncatula						Lotus japonicus
HOG	Acronym	Category	Description	Mean number of genes in HOG	Mean number of genes for the 9 Nod species with DEGs	Percentage of Nod species in HOG	Percentage of nonNod species in HOG	Node_label_Up	Ranking_Up	Sampling_percentage_Up	Aeseve_WSR_Up	Arahyp_WSR_Up	Datglo_WSR_Up	Hiprha_WSR_Up	Lotjap_WSR_Up	Lupalb_WSR_Up	Medtru_WSR_Up	Mimpud_WSR_Up	Parand_WSR_Up	Mimpud_NF_Up	Mimpud_NFix_Up	Mimpud_nifH_Up	Mimpud_NodInfOrganogenesis_Up	Mimpud_Persist_Up	Mimpud_Release_Up	Medtru_FI_Up	Medtru_FIId_Up	Medtru_FIIp_Up	Medtru_IZ_Up	Medtru_Lateralroot_Up	Medtru_Myc_Up	Lotjap_Myc_Up
N0.HOG0004541	NIN	Nodule organogenesis	Putative transcription factor Nin-like family	1.4	1.56	100	45.45	N1	100	0.7	1	2	1	3	1	2	1	2	1	Up		Up	Up	Up		Up
N0.HOG0010379			hypothetical protein	1.85	1.89	100	54.55	N1	54.44	0.9	1	2	1	ns	ns	1	1	4	ns	Up	Up	Up		Up	Up						Up
N0.HOG0004250			Putative tetratricopeptide-like helical domain-containing protein	1.27	1.44	100	63.64	N1	50	0.7	1	1	1	ns	1	1	ns	2	ns		Up	Up				Up	Up
N0.HOG0000787			hypothetical protein	7.82	5.78	100	63.64	N1	34.58	21.1	2	3	ns	ns	1	1	2	2	1			Up		Up	Up		Up	Up	Up	Up		Up
N0.HOG0012727			Putative ferredoxin [2Fe-2S], plant, Beta-grasp domain-containing protein	1.39	1.44	100	72.73	N1	50	0.4	ns	ns	1	ns	1	1	ns	1	1									Up
N0.HOG0003814			Putative polygalacturonase	1.26	1.44	100	72.73	N1	61.11	0.6	ns	2	1	ns	1	1	1	ns	1			Up	Up							Up	Up
N0.HOG0013396			hypothetical protein	1.35	1.67	100	72.73	N1	44.44	0.7	1	ns	1	ns	1	1	ns	1	ns			Up
N0.HOG0010565			Putative DNA-directed DNA polymerase	1.57	1.89	100	72.73	N1	46.3	1.2	1	ns	ns	1	2	ns	2	1	1			Up					Up	Up	Up	Up
N0.HOG0010020			Putative nicotinamidase	1.61	2.11	100	72.73	N1	36.3	1.2	ns	1	ns	1	1	1	1	3	ns			Up		Up	Up	Up		Up	Up
N0.HOG0000255			Putative ALOG domain-containing protein	1.65	2.11	100	72.73	N1	58.33	1.7	1	3	1	ns	2	1	1	ns	1									Up			Up
N0.HOG0000493			hypothetical protein,Putative ATPase, AAA-type, core, AAA-type ATPase domain-containing protein	2.48	2.22	100	72.73	N1	55.29	2.2	1	2	ns	1	1	1	ns	1	1		Up					Up	Up	Up
N0.HOG0000300			Putative protein kinase CAMK-OST1L family	1.78	2.11	100	72.73	N1	42.59	2.5	ns	2	ns	ns	1	1	1	2	1			Up		Up	Up	Up	Up	Up	Up
N0.HOG0000494			Putative non-specific serine/threonine protein kinase, Polygalacturonase,Putative non-specific serine/threonine protein kinase,Putative leucine-rich repeat domain, L domain-containing protein,Putative leucine-rich repeat-containing, plant-type, leucine-rich repeat domain, L,,Putative receptor protein-tyrosine kinase	10.59	11.89	100	72.73	N1	17.93	48.6	1	5	ns	ns	3	ns	5	2	4	Up		Up		Up		Up	Up	Up	Up		Up
N0.HOG0012858				1.33	1.33	100	81.82	N1	77.78	0.4	1	2	1	ns	1	1	1	2	ns			Up	Up	Up			Up	Up	Up
N0.HOG0015228			Putative S-adenosyl-L-methionine-dependent methyltransferase	1.17	1.33	100	81.82	N1	66.67	0.5	2	2	1	ns	1	ns	1	ns	1				Up
N0.HOG0011672			Putative geraniol 8-hydroxylase	1.48	1.56	100	81.82	N1	61.11	0.5	1	2	1	2	1	1	ns	ns	ns		Up									Up	Up	Up
N0.HOG0004415			Putative phosphotransferase with an alcohol group as acceptor	1.54	1.56	100	81.82	N1	50	0.7	ns	ns	1	ns	1	ns	1	2	1	Up		Up	Up	Up	Up		Up	Up		Up
N0.HOG0007063			Protochlorophyllide reductase	1.54	1.67	100	81.82	N1	48.15	0.7	ns	1	1	ns	2	1	ns	1	1	Up	Up						Up	Up	Up
N0.HOG0014516			hypothetical protein	1.25	1.33	100	81.82	N1	66.67	0.8	1	1	ns	1	ns	1	ns	2	1		Up	Up			Up
N0.HOG0012255			Putative aminoacyltransferase, E1 ubiquitin-activating enzyme	1.43	1.67	100	81.82	N1	57.41	0.8	2	2	ns	1	ns	1	1	2	ns	Up		Up	Up	Up	Up			Up	Up		Up	Up
N0.HOG0013408			Putative C2 domain, phosphoribosyltransferase	1.29	1.44	100	81.82	N1	55.56	0.8	ns	1	1	ns	1	ns	1	2	1			Up	Up					Up	Up			Up
N0.HOG0013751			Putative NADH-ubiquinone reductase complex 1 MLRQ subunit	1.29	1.33	100	81.82	N1	88.89	0.9	1	2	1	ns	1	1	1	2	1			Up		Up	Up	Up	Up	Up				Up
N0.HOG0003457	BG4,BG5		Putative glucan endo-1,3-beta-D-glucosidase	1.67	2	100	81.82	N1	72.22	0.9	1	4	ns	ns	2	2	2	2	1			Up					Up	Up	Up	Up
N0.HOG0012644	nsLTP5		Putative plant lipid transfer protein/Par allergen	1.38	1.56	100	81.82	N1	53.7	1	ns	1	1	1	2	ns	ns	2	1			Up		Up
N0.HOG0003689			hypothetical protein	1.46	1.67	100	81.82	N1	52.78	1	1	1	1	ns	1	ns	1	ns	1								Up		Up	Up
N0.HOG0008015	RKD3		Putative transcription factor Nin-like family	1.79	2.22	100	81.82	N1	60.65	1.2	2	1	1	ns	1	2	1	1	ns			Up		Up						Up
N0.HOG0008976	MtnKCBP		Putative minus-end-directed kinesin ATPase	1.67	2.11	100	81.82	N1	56.48	1.3	1	3	1	1	1	1	1	2	ns			Up		Up		Up		Up			Up
N0.HOG0001295			Putative pectinesterase inhibitor domain, Cell wall/vacuolar inhibitor of fructosidase	1.67	1.89	100	81.82	N1	57.41	1.4	2	ns	1	ns	1	2	2	1	1		Up			Up		Up	Up	Up		Up
N0.HOG0008905				1.67	1.89	100	81.82	N1	82.41	1.8	1	2	1	1	1	1	1	2	2	Up		Up	Up	Up	Up	Up	Up	Up
N0.HOG0009305			Putative major facilitator superfamily domain-containing protein	1.7	2.11	100	81.82	N1	61.11	2	ns	2	ns	ns	2	1	1	4	1			Up	Up								Up	Up
N0.HOG0009398			Putative protein kinase AGC-RSK-2 family	1.62	2.11	100	81.82	N1	56.48	2.3	1	3	1	ns	1	1	1	2	1								Up	Up	Up	Up		Up
N0.HOG0009049			Putative protein kinase RLK-Pelle-RLCK-IXb family	1.67	1.78	100	81.82	N1	27.78	2.3	ns	1	1	1	ns	ns	ns	1	1			Up									Up
N0.HOG0006375			Putative dihydroflavanol 4-reductase	2.17	2.78	100	81.82	N1	40.74	2.5	1	ns	1	2	ns	ns	ns	2	1			Up	Up									Up
N0.HOG0001596	MATE66		Putative multi antimicrobial extrusion protein	2.46	2.89	100	81.82	N1	46.3	6.1	1	3	2	2	1	ns	ns	2	1			Up				Up			Up
N0.HOG0003442			Putative major facilitator, sugar transporter, major facilitator superfamily	3.25	4.56	100	81.82	N1	31.76	10.6	2	2	ns	ns	ns	1	1	6	1	Up	Up	Up	Up	Up	Up	Up	Up	Up	Up
N0.HOG0002568	CYP714C2		Putative cytochrome P450,Putative unspecific monooxygenase	3.91	3.78	100	81.82	N1	28.15	11	ns	ns	1	1	1	1	1	ns	1							Up			Up
N0.HOG0002859			Putative phytepsin	3.7	4.44	100	81.82	N1	31.39	13.1	2	4	1	ns	ns	1	ns	1	1		Up	Up				Up	Up	Up	Up
N0.HOG0002504				3.75	3.89	100	81.82	N1	45.72	14.6	1	ns	2	1	3	1	2	2	1			Up	Up	Up			Up	Up	Up
N0.HOG0001002	MYB14		Putative transcription factor MYB-HB-like family	6.17	4.33	100	81.82	N1	18.69	18	ns	ns	1	2	ns	ns	ns	3	3			Up	Up
N0.HOG0001176	ABCG3,ABCG4		Putative cadmium-transporting ATPase,Putative xenobiotic-transporting ATPase,Putative taurine-transporting ATPase	5.83	6.11	100	81.82	N1	30.39	23	1	2	1	1	1	1	1	1	2												Up
N0.HOG0000274	AtSAG12-like,CP1,CP3,CP6	Senescence	Putative actinidain,Putative fruit bromelain	8.57	7.78	100	81.82	N1	42.89	36.3	1	3	ns	ns	ns	2	9	15	2			Up			Up	Up	Up	Up	Up		Up	Up
N0.HOG0000033			Putative protein kinase RLK-Pelle-DLSV family,Putative non-specific protein-tyrosine kinase RLK-Pelle-DLSV family	14.17	20	100	81.82	N1	15.35	97.1	2	1	1	ns	3	ns	4	8	8			Up		Up	Up					Up	Up
N0.HOG0000143			Putative premnaspirodiene oxygenase,Putative cytochrome P450,Putative tabersonine 16-hydroxylase,Putative germacrene A hydroxylase	17.96	24.44	100	81.82	N1	16.89	97.7	9	6	1	ns	6	1	5	5	1	Up	Up	Up	Up	Up	Up	Up	Up	Up	Up	Up	Up	Up
N0.HOG0002323			hypothetical protein,Putative XS domain-containing protein	1.4	1.67	100	90.91	N1	46.67	0.1	ns	ns	1	ns	1	ns	1	2	1			Up
N0.HOG0004269			Putative Rab-GTPase-TBC domain-containing protein	1.2	1.33	100	90.91	N1	64.81	0.2	1	1	1	ns	1	ns	1	1	1			Up		Up		Up	Up
N0.HOG0010622			hypothetical protein	1.44	1.56	100	90.91	N1	72.22	0.3	1	2	ns	ns	1	1	1	4	1			Up	Up			Up	Up			Up
N0.HOG0014047			Putative CRAL-TRIO lipid binding domain, CRAL/TRIO domain-containing protein	1.25	1.33	100	90.91	N1	66.67	0.4	ns	2	1	ns	1	ns	1	2	1			Up		Up	Up
N0.HOG0012722			Putative pectinesterase	1.28	1.33	100	90.91	N1	61.11	0.4	1	2	1	ns	ns	ns	1	2	1			Up	Up				Up	Up	Up
N0.HOG0013375			Putative vacuolar protein sorting-associated protein Ist1	1.24	1.22	100	90.91	N1	61.11	0.4	1	2	1	ns	1	ns	1	1	ns								Up	Up	Up	Up
N0.HOG0012737			Alpha-glucan phosphorylase, H isozyme	1.28	1.22	100	90.91	N1	55.56	0.4	1	1	1	ns	1	1	ns	1	ns											Up
N0.HOG0015023			hypothetical protein	1.21	1.22	100	90.91	N1	77.78	0.5	1	2	ns	1	1	1	ns	2	1		Up	Up								Up	Up
N0.HOG0012751			Putative ABC transporter, P-loop containing nucleoside triphosphate hydrolase,Putative pigment precursor permease, P-loop containing nucleoside triphosphate hydrolase	1.28	1.33	100	90.91	N1	66.67	0.5	ns	2	1	1	1	ns	ns	2	1			Up								Up
N0.HOG0011262			Putative shikimate O-hydroxycinnamoyltransferase	1.4	1.56	100	90.91	N1	61.11	0.5	1	1	1	1	1	ns	ns	2	1		Up	Up		Up	Up
N0.HOG0001323			Putative phloem protein	1.24	1.22	100	90.91	N1	50	0.5	1	2	1	ns	ns	ns	ns	1	1		Up	Up
N0.HOG0004431			Putative transcription factor WRKY family	1.48	1.44	100	90.91	N1	44.44	0.5	ns	ns	1	1	1	ns	ns	1	1			Up	Up
N0.HOG0003617			Putative brevis radix (BRX) domain, transcription factor BREVIS RADIX domain-containing protein	1.36	1.44	100	90.91	N1	33.33	0.5	ns	ns	1	2	ns	ns	ns	ns	1									Up	Up
N0.HOG0012265			Putative protein kinase RLK-Pelle-SD-2b family	1.32	1.22	100	90.91	N1	74.07	0.6	1	ns	1	1	1	ns	1	2	1			Up		Up
N0.HOG0009010	NF-YA3		Putative transcription factor Hap2/NF-YA family	1.62	1.78	100	90.91	N1	61.11	0.6	1	2	ns	2	1	ns	1	ns	1			Up				Up
N0.HOG0005327			Putative protein kinase RLK-Pelle-LRR-III family	1.28	1.33	100	90.91	N1	53.7	0.6	ns	1	ns	ns	1	1	1	1	1											Up		Up
N0.HOG0008113			Putative PB1 domain, CBS domain-containing protein	1.72	2	100	90.91	N1	47.04	0.6	ns	2	1	ns	1	1	1	2	ns			Up		Up	Up	Up	Up	Up
N0.HOG0013235			Putative chromatin remodeling & transcription regulator FYR family	1.28	1.33	100	90.91	N1	27.78	0.6	ns	ns	1	1	ns	ns	ns	ns	1
N0.HOG0013554			Putative ubiquinol oxidase (non-electrogenic)	1.24	1.44	100	90.91	N1	57.41	0.7	1	2	ns	ns	1	1	ns	1	1			Up		Up		Up	Up	Up			Up
N0.HOG0002632			Putative Coiled-coil domain containing protein	1.48	1.44	100	90.91	N1	88.89	0.8	1	1	2	1	1	1	1	2	1			Up	Up	Up	Up	Up	Up			Up
N0.HOG0002851			Putative nucleophile aminohydrolase	1.6	1.89	100	90.91	N1	83.33	0.8	1	3	ns	1	2	2	1	3	1			Up				Up	Up
N0.HOG0011647	PUB1	Early signalling	U-box domain-containing protein 1	1.42	1.44	100	90.91	N1	75.93	0.8	2	1	ns	1	1	1	1	1	1			Up		Up		Up					Up
N0.HOG0013175			Putative ribosomal protein S30Ae/sigma 54 modulation protein	1.28	1.44	100	90.91	N1	75	0.8	1	2	ns	1	1	1	1	3	ns		Up	Up						Up	Up		Up
N0.HOG0003185			hypothetical protein	1.56	1.89	100	90.91	N1	65.19	0.8	1	1	1	ns	1	1	1	2	1			Up	Up							Up
N0.HOG0008929				1.64	1.44	100	90.91	N1	33.33	0.8	ns	ns	1	ns	ns	1	ns	2	1			Up	Up	Up
N0.HOG0009671			Putative transcription regulator mTERF family	1.52	1.78	100	90.91	N1	22.22	0.8	ns	ns	1	ns	ns	ns	ns	1	1			Up						Up
N0.HOG0010852	MsNADH-GOGAT	Nodule Metabolism and Transport	Glutamate synthase [NADH], amyloplastic	1.44	1.44	100	90.91	N1	77.78	0.9	1	3	1	ns	ns	2	1	2	1		Up					Up	Up	Up
N0.HOG0003144			Putative protein kinase RLK-Pelle-PERK-2 family	1.24	1.33	100	90.91	N1	61.11	0.9	ns	2	1	1	1	ns	1	ns	1							Up			Up
N0.HOG0002763	YUC2		Putative indole-3-pyruvate monooxygenase	1.72	1.89	100	90.91	N1	55.56	0.9	ns	ns	1	ns	2	2	1	2	ns			Up										Up
N0.HOG0002304			Putative phosphoenolpyruvate carboxylase	1.64	1.89	100	90.91	N1	50	0.9	ns	2	1	1	1	ns	ns	1	1			Up							Up
N0.HOG0012442			Putative protein kinase RLK-Pelle-LRR-XI-1 family	1.32	1.44	100	90.91	N1	48.15	0.9	ns	ns	1	ns	1	1	ns	2	1			Up							Up
N0.HOG0008561	GmSACPD-C	Defense	Putative stearoyl-[acyl-carrier-protein] 9-desaturase	1.68	2.33	100	90.91	N1	54.07	1	ns	2	1	ns	1	1	1	2	1			Up	Up	Up	Up	Up	Up			Up		Up
N0.HOG0001635			Putative transcription factor C3H family	1.88	2	100	90.91	N1	38.89	1	1	1	ns	1	1	1	ns	2	ns			Up						Up	Up
N0.HOG0003516	NPF7.8,NPF7.9		Putative proton-dependent oligopeptide transporter family, major facilitator superfamily	1.72	1.89	100	90.91	N1	57.41	1.1	2	2	1	2	2	ns	1	ns	ns											Up
N0.HOG0012864			Putative NAD(P)-binding domain-containing protein,Putative NADH:ubiquinone oxidoreductase intermediate-associated protein	1.28	1.67	100	90.91	N1	50	1.1	ns	ns	1	ns	1	1	ns	2	1			Up
N0.HOG0002274			Putative pleckstrin-like, plant	1.56	1.89	100	90.91	N1	66.67	1.2	ns	2	1	1	1	ns	1	2	1			Up					Up	Up		Up
N0.HOG0009158	NPF5.24		Putative proton-dependent oligopeptide transporter family, major facilitator superfamily	1.6	1.89	100	90.91	N1	55.56	1.2	1	2	1	ns	1	1	ns	2	ns		Up	Up		Up
N0.HOG0011535			Putative protein kinase AGC-RSK-2 family	1.36	1.56	100	90.91	N1	37.04	1.2	1	ns	2	1	ns	ns	ns	ns	1
N0.HOG0008487			hypothetical protein,Putative transcription factor FAR family	1.68	2.11	100	90.91	N1	64.81	1.4	1	2	ns	1	2	1	2	2	1			Up	Up				Up	Up	Up	Up
N0.HOG0007639			Putative transcription factor C2C2-CO-like family	1.8	1.89	100	90.91	N1	58.33	1.4	1	1	1	ns	1	1	1	ns	1
N0.HOG0009418			Putative sodium/sulfate symporter	1.56	1.89	100	90.91	N1	66.67	1.5	1	2	1	ns	1	1	1	ns	1							Up	Up	Up		Up	Up	Up
N0.HOG0014191			hypothetical protein	1.2	1.33	100	90.91	N1	61.11	1.5	1	ns	1	ns	1	1	ns	1	2			Up	Up
N0.HOG0000561			Putative expansin/Lol pI	2	2.22	100	90.91	N1	59.26	1.5	1	4	ns	ns	1	1	1	2	1			Up	Up	Up	Up		Up	Up	Up			Up
N0.HOG0005384	LAT52/POE_2		hypothetical protein	2.4	2	100	90.91	N1	59.26	1.5	1	2	1	ns	2	1	1	1	1		Up	Up				Up	Up	Up
N0.HOG0007390	AtCYP735A1-like,AtCYP735A2-like		Putative cytochrome P450	1.84	2	100	90.91	N1	62.04	1.6	2	ns	1	1	1	1	2	2	ns			Up				Up		Up	Up
N0.HOG0004736	GA3OX1		Gibberellin 3-beta-dioxygenase 1	2	2	100	90.91	N1	38.89	1.6	1	1	1	ns	1	ns	1	2	ns	Up		Up	Up					Up	Up
N0.HOG0008023			Putative transcription factor bZIP family	1.72	2	100	90.91	N1	96.3	1.8	1	2	1	2	2	2	2	4	1		Up	Up	Up			Up	Up	Up			Up	Up
N0.HOG0007246			Putative NPH3 domain-containing protein	1.88	2.33	100	90.91	N1	50	1.8	1	ns	1	ns	1	ns	2	2	1		Up	Up		Up	Up	Up	Up	Up	Up
N0.HOG0007307			Putative Zf-FLZ domain-containing protein	1.84	2.44	100	90.91	N1	46.67	1.8	1	4	ns	1	2	1	ns	ns	1							Up	Up	Up
N0.HOG0000262	AHA13		Putative proton-exporting ATPase	1.6	1.89	100	90.91	N1	36.11	1.8	1	2	1	ns	ns	1	ns	2	ns			Up	Up	Up	Up
N0.HOG0002043			Putative interactor of constitutive active ROPs,Putative Zinc finger, SWIM-type, interactor of constitutive active ROPs	2.08	2.44	100	90.91	N1	33.33	2	ns	ns	1	ns	ns	ns	ns	2	1			Up					Up	Up	Up
N0.HOG0001127			Putative small auxin-up RNA	2.04	2.22	100	90.91	N1	46.67	2.4	1	ns	ns	ns	1	1	1	2	1	Up	Up	Up	Up				Up	Up	Up	Up
N0.HOG0000254	MtLSH1,MtLSH2		Putative ALOG domain-containing protein	1.96	2.44	100	90.91	N1	97.22	2.5	2	4	1	2	2	3	2	4	1	Up		Up	Up				Up	Up
N0.HOG0006201			Putative alanine--glyoxylate transaminase	2.12	2.44	100	90.91	N1	41.48	2.6	ns	2	ns	1	1	1	1	2	ns			Up	Up
N0.HOG0001684	RRB21,RRB22,RRB23,RRB29,RRB3,RRB30		Putative response regulator and transcription factor RR-B-type family,Putative response regulator and transcription factor RR-A-type family,,hypothetical protein	2.08	2.78	100	90.91	N1	31.48	2.6	ns	ns	1	1	ns	1	ns	2	ns			Up
N0.HOG0000632	SWEET11,SWEET12		Putative SWEET sugar transporter	1.92	2.56	100	90.91	N1	66.3	2.8	2	4	1	ns	2	1	1	3	1			Up	Up	Up		Up		Up	Up
N0.HOG0006036	P13,P8		Putative cation efflux protein	2.12	2.22	100	90.91	N1	24.44	2.9	ns	ns	1	1	1	ns	ns	ns	1
N0.HOG0006418			Putative protein kinase RLK-Pelle-LRR-XI-1 family	2.04	2.56	100	90.91	N1	35.93	3	1	ns	1	1	2	2	ns	1	ns										Up			Up
N0.HOG0002990			Fructose-bisphosphate aldolase 2,Putative fructose-bisphosphate aldolase	1.96	2.22	100	90.91	N1	42.59	3.5	1	2	1	1	1	1	1	ns	ns								Up	Up	Up
N0.HOG0004040			hypothetical protein	2.2	2.44	100	90.91	N1	36.11	3.5	1	1	1	1	ns	1	ns	1	1			Up
N0.HOG0007100	ENOD93	Nodule organogenesis	Early nodulin-93	1.96	2.56	100	90.91	N1	61.11	3.7	1	2	1	ns	2	ns	1	6	1		Up	Up		Up	Up					Up		Up
N0.HOG0002588			Putative transcription factor AS2-LOB family	1.76	2.44	100	90.91	N1	57.41	3.7	1	1	1	ns	2	1	1	4	1			Up	Up							Up
N0.HOG0006440			Triose phosphate/phosphate translocator,Putative triose phosphate/phosphoenolpyruvate translocator, sugar phosphate transporter	2.04	2.22	100	90.91	N1	53.7	3.9	1	ns	1	2	1	ns	2	ns	2		Up					Up	Up	Up	Up		Up
N0.HOG0008040	PCY29		Putative Blue (type 1) copper binding protein	1.79	2.11	100	90.91	N1	29.63	4.1	ns	ns	1	1	ns	ns	1	ns	1			Up										Up
N0.HOG0005907			Putative [Protein-PII] uridylyltransferase	2.2	2.67	100	90.91	N1	25.93	4.4	1	1	1	1	ns	1	1	ns	ns										Up		Up
N0.HOG0005576	RPG,RPG-like	Rhizobial infection	hypothetical protein,Putative transcription factor bZIP family	2.42	2.44	100	90.91	N1	44.44	4.7	ns	ns	1	1	2	1	1	3	1	Up		Up	Up	Up	Up			Up	Up		Up
N0.HOG0006078			Putative heavy metal-associated domain, HMA	2.16	2.67	100	90.91	N1	41.67	4.7	1	2	1	1	1	1	1	ns	ns		Up									Up	Up
N0.HOG0004407			Putative transcription factor C2H2 family	2.76	2.78	100	90.91	N1	12.04	5.4	ns	ns	1	ns	ns	ns	ns	1	1			Up
N0.HOG0006205	NF-YA1,NF-YA2	Rhizobial infection	Putative transcription factor Hap2/NF-YA family	2.12	3.11	100	90.91	N1	85.28	5.5	2	4	2	2	2	3	1	4	1			Up	Up			Up			Up		Up
N0.HOG0002300			Putative carboxylesterase	3.8	3.11	100	90.91	N1	24.44	5.6	ns	ns	1	ns	1	ns	1	1	1			Up	Up			Up		Up	Up
N0.HOG0001355			hypothetical protein	3.2	2.78	100	90.91	N1	49.07	5.8	2	ns	ns	ns	2	4	1	3	2		Up	Up				Up	Up	Up			Up	Up
N0.HOG0003659	PLAT2,PLAT3		Putative PLAT/LH2 domain-containing protein	1.96	2.56	100	90.91	N1	36.11	5.8	1	1	2	ns	ns	1	ns	ns	1								Up	Up	Up	Up
N0.HOG0004528			Putative protein kinase CAMK-CDPK family	2.72	2.67	100	90.91	N1	62.96	6	1	2	2	1	1	2	1	2	2		Up	Up	Up	Up	Up	Up	Up	Up	Up			Up
N0.HOG0001597	MATE67/LjMATE1,MATE69/LjMATE1,MATE70	Nodule Metabolism and Transport	Putative multi antimicrobial extrusion protein	2.24	3.22	100	90.91	N1	42.87	6.6	ns	2	1	1	3	2	1	1	ns			Up		Up	Up	Up	Up
N0.HOG0004207			hypothetical protein	2.84	3.11	100	90.91	N1	46.85	7.3	2	2	ns	ns	2	1	ns	4	2			Up	Up	Up
N0.HOG0003398			Putative small auxin-up RNA	3.16	3.22	100	90.91	N1	22.59	7.5	ns	1	ns	ns	1	1	1	1	1			Up	Up	Up					Up	Up		Up
N0.HOG0004256			Putative transcription factor C2H2 family	2.8	2.89	100	90.91	N1	20.37	8.2	ns	ns	1	2	ns	1	ns	ns	1							Up	Up	Up
N0.HOG0000950	(LjFAR3.1-LjFAR3.16)	(Oxygen permeation)	Putative oxidoreductase,Putative alcohol-forming fatty acyl-CoA reductase	3.6	5.56	100	90.91	N1	48.71	8.4	1	5	1	ns	5	1	2	2	1			Up	Up		Up			Up	Up	Up
N0.HOG0003551			hypothetical protein,Putative EamA domain-containing protein	3.08	3.33	100	90.91	N1	34.26	8.5	ns	4	2	ns	1	ns	1	1	1			Up	Up			Up			Up
N0.HOG0005436	LjRINRK1	Rhizobial infection	Putative protein kinase RLK-Pelle-LRR-III family	2.46	3.56	100	90.91	N1	70.37	9.4	3	4	1	1	2	2	3	4	2	Up		Up	Up	Up	Up			Up	Up		Up	Up
N0.HOG0004218	CHIT5a,CHIT5b,NFH1/LjNENA	Early signalling	Putative glycoside hydrolase family 18, catalytic domain, glycoside hydrolase superfamily	2.96	3.33	100	90.91	N1	60.19	10.2	ns	4	1	2	4	1	3	4	1	Up		Up		Up	Up	Up		Up	Up	Up	Up	Up
N0.HOG0001081	Prx29,Prx34,Prx37		Putative peroxidase	3.44	3.89	100	90.91	N1	49.81	10.2	ns	4	2	ns	3	1	1	2	2		Up	Up					Up	Up	Up		Up
N0.HOG0003847			Putative transcription factor bHLH family,hypothetical protein	2.96	3.67	100	90.91	N1	36.54	10.3	1	2	1	ns	1	2	2	2	ns		Up	Up				Up	Up	Up	Up	Up	Up
N0.HOG0001398			Putative protein kinase RLK-Pelle-DLSV family	4.88	3.56	100	90.91	N1	26.67	10.6	ns	2	1	ns	2	ns	2	2	1			Up	Up				Up	Up	Up
N0.HOG0002955			Putative Metallothionein, family 15, plant,Metallothionein-like protein 1,Metallothionein-like protein 2	3.24	3.67	100	90.91	N1	32.22	10.8	2	1	1	1	1	2	ns	ns	ns							Up	Up	Up	Up		Up
N0.HOG0003714	LBD4		Putative transcription factor AS2-LOB family	3	3.78	100	90.91	N1	35.93	11.2	2	3	1	ns	2	ns	1	1	1			Up		Up				Up	Up
N0.HOG0000677	MATE28,MATE29,MATE30		Putative multi antimicrobial extrusion protein	3.4	3.33	100	90.91	N1	49.82	11.4	1	ns	2	1	2	2	1	2	2	Up		Up				Up	Up	Up		Up	Up
N0.HOG0001656			Putative transcription factor C2H2 family	3	3.11	100	90.91	N1	37.96	11.4	2	ns	1	1	1	1	1	ns	3			Up		Up	Up	Up	Up	Up			Up	Up
N0.HOG0001705			Putative Gnk2-like domain-containing protein	4.48	3.67	100	90.91	N1	44.44	11.5	3	ns	5	2	1	ns	1	2	1	Up		Up		Up
N0.HOG0004797			Putative transcription factor bHLH family	2.71	3.67	100	90.91	N1	48.89	12	1	1	1	1	2	1	2	4	2	Up		Up						Up	Up
N0.HOG0001157			Putative pumilio domain-containing protein,Putative armadillo-like helical protein,,hypothetical protein,Putative armadillo-like helical, pumilio, RNA binding domain-containing protein	3.24	3.89	100	90.91	N1	36.42	12.7	2	4	1	ns	1	1	ns	2	ns			Up	Up	Up
N0.HOG0002884			Putative IQ motif, EF-hand binding protein,Putative IQ motif, EF-hand binding, P-loop containing nucleoside triphosphate hydrolase	3.4	3.78	100	90.91	N1	43.52	13.8	1	3	ns	1	3	2	2	2	1			Up	Up				Up	Up	Up	Up
N0.HOG0000089	STP13		Putative major facilitator, sugar transporter, major facilitator superfamily	3.76	4	100	90.91	N1	26.12	14.9	ns	ns	1	ns	1	1	2	3	1		Up	Up		Up	Up	Up	Up	Up			Up
N0.HOG0001070	NPF2.11,NPF2.12		Putative proton-dependent oligopeptide transporter family, major facilitator superfamily	2.8	4.33	100	90.91	N1	26.76	17.1	1	1	2	ns	1	ns	ns	3	1		Up	Up	Up	Up	Up	Up		Up	Up
N0.HOG0000332			Putative heavy metal-associated domain, HMA	3.52	4.11	100	90.91	N1	42.04	18	2	6	1	ns	ns	3	1	1	2			Up		Up		Up	Up	Up				Up
N0.HOG0001331	ATB2		Putative transcription factor bZIP family,S class bZIP transcription factor	3.6	4.22	100	90.91	N1	39.35	18.2	3	2	2	ns	2	1	1	2	1							Up	Up			Up		Up
N0.HOG0001220	NIP1,NIP2		Putative major intrinsic protein	3.44	4.67	100	90.91	N1	42.8	19.2	2	2	1	ns	2	2	2	2	1			Up		Up	Up	Up	Up	Up	Up		Up	Up
N0.HOG0001953			Putative organ specific protein,hypothetical protein	4.16	5.44	100	90.91	N1	24.35	25.3	1	2	2	ns	1	1	ns	2	1		Up			Up						Up	Up
N0.HOG0000765			Putative pectinesterase	4.4	7	100	90.91	N1	32.29	30	1	ns	1	1	1	ns	4	2	ns	Up	Up	Up		Up						Up		Up
N0.HOG0001158				5.4	7	100	90.91	N1	33.1	36.4	3	1	ns	1	3	2	2	3	1			Up	Up	Up	Up	Up		Up	Up	Up		Up
N0.HOG0000106	RPK		Putative protein kinase RLK-Pelle-CrRLK1L-1 family,Putative non-specific serine/threonine protein kinase	9.08	7.78	100	90.91	N1	15.23	52.6	ns	ns	1	1	1	ns	ns	3	4			Up					Up	Up				Up
N0.HOG0000580			Putative NAD(P)-binding domain-containing protein,Putative cinnamyl-alcohol dehydrogenase	7.04	10.33	100	90.91	N1	11.03	60	1	2	1	ns	ns	1	ns	4	3		Up	Up		Up		Up	Up	Up	Up		Up
N0.HOG0000495			Putative glutathione transferase,Glutathione S-transferase 3	9.28	10.33	100	90.91	N1	22.4	66.3	3	5	1	ns	2	1	3	ns	2			Up		Up	Up	Up	Up		Up	Up	Up	Up
N0.HOG0000154			Putative transcription regulator mTERF family	12.24	16.78	100	90.91	N1	13.8	93.4	2	2	ns	ns	4	1	5	8	1	Up	Up	Up				Up	Up	Up	Up	Up
N0.HOG0000084			Putative flavonol 7-O-beta-glucosyltransferase,Putative UDP-glucuronosyl/UDP-glucosyltransferase,Putative hexosyltransferase,,Putative flavanone 7-O-beta-glucosyltransferase,Putative soyasapogenol B glucuronide galactosyltransferase	14.16	19.56	100	90.91	N1	35.79	96.2	4	7	1	3	6	3	20	9	ns	Up	Up	Up	Up	Up	Up		Up	Up	Up	Up	Up	Up
N0.HOG0000065			hypothetical protein,Putative tetratricopeptide-like helical domain-containing protein,Putative pentatricopeptide	25.4	36.78	100	90.91	N1	18.16	98.4	1	13	1	1	7	3	6	ns	2					Up		Up		Up	Up	Up		Up
N0.HOG0000048			Putative P-loop containing nucleoside triphosphate hydrolase, leucine-rich repeat domain, L,,Putative leucine-rich repeat domain, L domain-containing protein,hypothetical protein,Putative P-loop containing nucleoside triphosphate hydrolase	34.38	34.56	100	90.91	N1	6.93	99.7	1	5	ns	ns	2	ns	5	7	6	Up		Up		Up		Up	Up	Up	Up	Up	Up
N0.HOG0014288			hypothetical protein	1.15	1.22	100	100	N1	50	0.2	ns	ns	1	ns	1	1	ns	1	1			Up						Up	Up
N0.HOG0012315			Putative tetratricopeptide-like helical domain, pentacotripeptide-repeat region of PROPR	1.27	1.33	100	100	N1	61.11	0.3	ns	ns	1	2	1	ns	1	1	1							Up	Up	Up
N0.HOG0013093			Putative cysteine synthase, L-3-cyanoalanine synthase	1.23	1.33	100	100	N1	61.11	0.3	1	2	1	ns	1	1	ns	2	ns			Up		Up	Up						Up
N0.HOG0013397			hypothetical protein	1.24	1.22	100	100	N1	61.11	0.3	1	2	ns	ns	1	1	ns	1	1												Up
N0.HOG0010741			Putative pentatricopeptide	1.38	1.78	100	100	N1	55.56	0.4	3	ns	1	1	ns	1	ns	ns	1										Up
N0.HOG0011729			hypothetical protein	1.31	1.56	100	100	N1	55.56	0.4	2	1	1	ns	ns	1	ns	2	1			Up						Up	Up		Up
N0.HOG0003368	SULTR2.2,SULTR2.2b		Putative SLC26A/SulP transporter	1.38	1.56	100	100	N1	53.7	0.4	1	ns	ns	1	1	1	1	ns	1							Up	Up	Up		Up
N0.HOG0010568				1.38	1.67	100	100	N1	48.15	0.4	ns	ns	1	1	1	1	ns	ns	1								Up	Up	Up
N0.HOG0011276			Putative chlorophyll(ide) b reductase	1.31	1.56	100	100	N1	38.89	0.4	ns	1	1	1	ns	ns	ns	2	1		Up	Up
N0.HOG0011190			Putative DNA helicase	1.35	1.44	100	100	N1	33.33	0.4	ns	ns	1	ns	ns	ns	ns	3	2			Up				Up
N0.HOG0008977			Putative transcription factor WD40-like family	1.54	1.78	100	100	N1	83.33	0.5	1	4	1	1	1	1	1	2	1			Up		Up	Up	Up	Up	Up				Up
N0.HOG0011330			Oxygen-dependent coproporphyrinogen-III oxidase	1.31	1.56	100	100	N1	74.07	0.5	1	2	ns	ns	2	1	1	2	1			Up		Up	Up	Up	Up				Up	Up
N0.HOG0009689			Putative transcription factor C2C2-CO-like family	1.46	1.44	100	100	N1	59.26	0.5	1	2	1	1	ns	1	ns	ns	1
N0.HOG0010679			Putative beta-N-acetylhexosaminidase	1.38	1.33	100	100	N1	55.56	0.5	1	ns	1	ns	1	1	1	1	ns			Up		Up		Up			Up		Up	Up
N0.HOG0008839			Putative alpha-L-fucosidase	1.58	1.78	100	100	N1	37.04	0.5	ns	1	1	ns	1	1	1	1	ns			Up	Up				Up			Up
N0.HOG0010718	BG6		Putative glucan endo-1,3-beta-D-glucosidase	1.38	1.44	100	100	N1	69.44	0.6	1	1	1	ns	1	1	1	2	ns			Up
N0.HOG0012824			hypothetical protein	1.23	1.33	100	100	N1	61.11	0.6	1	2	ns	1	ns	1	ns	2	1		Up	Up								Up	Up
N0.HOG0009367			Putative carbonic anhydrase	1.5	1.67	100	100	N1	58.33	0.6	1	1	1	ns	1	ns	3	2	ns			Up		Up	Up	Up	Up	Up			Up	Up
N0.HOG0010819			Putative ribosomal protein S10	1.38	1.67	100	100	N1	25.93	0.6	ns	ns	1	1	ns	ns	ns	ns	1
N0.HOG0012010			Putative tetrapyrrole methylase	1.31	1.33	100	100	N1	94.44	0.7	1	1	1	1	1	1	2	2	1			Up				Up	Up	Up				Up
N0.HOG0013225	NSP1	Early signalling	Nodulation-signaling pathway 1 protein	1.23	1.22	100	100	N1	77.78	0.7	1	1	1	1	1	ns	1	1	1			Up						Up	Up		Up	Up
N0.HOG0008087			Putative transcription factor bHLH family	1.65	1.44	100	100	N1	66.67	0.7	1	ns	1	1	1	2	ns	ns	1							Up	Up
N0.HOG0008209			Putative transcription factor bHLH family	1.65	1.56	100	100	N1	54.44	0.7	1	1	ns	ns	1	ns	1	2	1			Up	Up			Up	Up	Up	Up
N0.HOG0015516			Putative pyridoxine 4-dehydrogenase	1.08	1.22	100	100	N1	50	0.7	ns	ns	1	ns	1	1	ns	1	1
N0.HOG0008567			Putative glycosidase,Putative xylan 1,4-beta-xylosidase	1.62	2.11	100	100	N1	46.67	0.7	1	1	ns	ns	1	ns	1	2	1	Up		Up				Up	Up	Up	Up		Up
N0.HOG0009996			Putative tripeptidyl-peptidase II	1.46	1.44	100	100	N1	72.22	0.8	1	1	1	1	1	1	2	1	ns			Up		Up		Up	Up
N0.HOG0008717			hypothetical protein	1.58	1.67	100	100	N1	66.67	0.8	ns	2	1	ns	1	1	1	2	1			Up		Up						Up
N0.HOG0009213	CKX1		Putative cytokinin dehydrogenase	1.54	1.67	100	100	N1	66.67	0.8	ns	4	1	ns	1	2	1	ns	1							Up	Up	Up				Up
N0.HOG0009318			Putative transcription factor WRKY family	1.5	1.33	100	100	N1	61.11	0.8	1	2	1	ns	1	ns	1	1	ns			Up				Up
N0.HOG0012410			Putative peptidase Do	1.27	1.33	100	100	N1	61.11	0.8	1	1	1	ns	1	1	ns	ns	1			Up
N0.HOG0002515			Putative protein kinase NEK family	1.54	1.78	100	100	N1	38.89	0.8	1	2	ns	ns	1	ns	1	1	1			Up	Up				Up	Up	Up	Up
N0.HOG0010463			hypothetical protein	1.38	1.44	100	100	N1	29.63	0.8	ns	ns	1	ns	ns	ns	ns	2	1			Up		Up	Up
N0.HOG0010101			Putative ribulose-phosphate 3-epimerase	1.42	1.56	100	100	N1	27.78	0.8	ns	ns	1	ns	ns	ns	ns	2	1			Up	Up
N0.HOG0009874			Putative universal stress protein A	1.52	1.78	100	100	N1	77.78	0.9	2	3	ns	ns	1	2	1	4	1		Up	Up		Up	Up	Up	Up
N0.HOG0010884			Putative xenobiotic-transporting ATPase	1.38	1.56	100	100	N1	74.07	0.9	ns	2	1	1	1	1	1	2	1			Up				Up	Up	Up			Up
N0.HOG0010187	SymRK	Early signalling	Putative nodulation receptor kinase RLK-Pelle-LRR-I-1 family	1.48	1.89	100	100	N1	61.11	0.9	1	2	ns	2	ns	1	1	2	1			Up					Up	Up
N0.HOG0005018			hypothetical protein	1.31	1.44	100	100	N1	27.78	0.9	ns	ns	1	ns	ns	ns	ns	1	1			Up
N0.HOG0009130			Putative phosphoribulokinase	1.54	1.67	100	100	N1	72.22	1	ns	1	1	2	1	ns	1	4	1		Up	Up	Up	Up	Up
N0.HOG0008662			hypothetical protein	1.58	1.67	100	100	N1	61.11	1	1	1	1	1	1	ns	1	ns	1		Up							Up	Up
N0.HOG0011253			Putative casparian strip membrane protein	1.35	1.44	100	100	N1	61.11	1	1	2	ns	1	1	ns	1	1	1			Up
N0.HOG0002622			Putative protein kinase RLK-Pelle-LRR-III family	1.38	1.78	100	100	N1	59.26	1	1	2	1	1	ns	1	1	ns	1									Up	Up			Up
N0.HOG0011032			Putative iron-chelate-transporting ATPase	1.35	1.67	100	100	N1	59.26	1	ns	1	1	1	1	ns	1	ns	1								Up	Up	Up
N0.HOG0002470			Putative glucose-1-phosphate adenylyltransferase	1.58	1.78	100	100	N1	53.7	1	1	2	ns	1	1	1	1	2	ns			Up				Up	Up
N0.HOG0007555			Putative multi antimicrobial extrusion protein	1.73	2.33	100	100	N1	52.78	1	2	ns	1	ns	1	ns	1	1	1	Up		Up
N0.HOG0007431			hypothetical protein	1.77	1.67	100	100	N1	51.85	1	ns	1	ns	ns	1	1	1	2	2			Up		Up						Up
N0.HOG0002982			hypothetical protein,Putative PB1 domain-containing protein	1.58	1.67	100	100	N1	44.44	1	1	ns	1	1	ns	1	ns	ns	1							Up	Up			Up		Up
N0.HOG0009833			hypothetical protein	1.46	1.78	100	100	N1	85.19	1.1	1	2	1	1	3	1	1	2	1			Up	Up	Up		Up	Up	Up			Up
N0.HOG0011952			Putative phosphoric monoester hydrolase	1.31	1.56	100	100	N1	74.07	1.1	ns	1	1	2	1	1	1	2	1			Up		Up		Up	Up	Up
N0.HOG0002065	SULTR3.5/LjSST1	Nodule Metabolism and Transport	Putative SLC26A/SulP transporter	1.5	1.78	100	100	N1	68.52	1.1	1	2	1	ns	1	1	1	2	1			Up		Up	Up	Up	Up	Up
N0.HOG0012985			Putative protein kinase RLK-Pelle-LRR-XI-1 family	1.23	1.33	100	100	N1	55.56	1.1	ns	ns	1	1	1	ns	1	ns	1										Up
N0.HOG0009844	VAPYRIN	Rhizobial infection	Putative ankyrin repeat-containing domain-containing protein	1.52	1.67	100	100	N1	74.07	1.2	1	ns	1	1	2	1	1	2	1			Up	Up	Up	Up						Up	Up
N0.HOG0008461			Putative cellulase	1.62	2	100	100	N1	55.56	1.2	2	1	1	ns	2	ns	ns	3	1			Up	Up	Up	Up	Up	Up
N0.HOG0007770			hypothetical protein	1.69	1.67	100	100	N1	68.52	1.3	2	2	1	1	1	ns	2	ns	1								Up	Up	Up
N0.HOG0012832			hypothetical protein	1.23	1.44	100	100	N1	68.52	1.3	1	2	ns	ns	1	1	1	1	2			Up								Up
N0.HOG0008442			Putative QWRF family protein	1.62	1.78	100	100	N1	66.67	1.3	1	2	1	2	ns	ns	1	2	1	Up		Up	Up	Up					Up		Up
N0.HOG0008098			Putative transcription factor WD40-like family	1.65	1.78	100	100	N1	57.41	1.3	1	2	ns	1	1	ns	1	2	1		Up	Up			Up						Up
N0.HOG0007758			Putative indole-3-acetate O-methyltransferase	1.69	2.11	100	100	N1	54.63	1.3	1	1	1	2	1	ns	2	ns	1											Up	Up	Up
N0.HOG0006657			Putative beta-glucosidase	1.92	1.78	100	100	N1	51.11	1.3	ns	1	1	ns	1	1	1	3	ns	Up		Up	Up			Up	Up	Up	Up		Up
N0.HOG0000702			Putative transcription factor MYB-HB-like family	1.81	1.78	100	100	N1	50	1.3	ns	ns	1	1	ns	ns	1	2	1			Up	Up				Up	Up	Up
N0.HOG0008338			Putative [Pyruvate dehydrogenase (acetyl-transferring)] kinase	1.62	1.78	100	100	N1	50	1.3	2	ns	1	1	1	ns	1	ns	1							Up			Up		Up	Up
N0.HOG0002281			hypothetical protein	1.85	2.22	100	100	N1	44.44	1.3	ns	ns	1	ns	1	ns	2	2	1		Up	Up	Up				Up	Up	Up			Up
N0.HOG0009414			Putative glycine hydroxymethyltransferase	1.5	2	100	100	N1	39.81	1.3	1	1	ns	1	1	1	ns	2	ns			Up							Up
N0.HOG0002664			Putative small GTPase superfamily, P-loop containing nucleoside triphosphate hydrolase	1.62	1.89	100	100	N1	27.78	1.3	ns	ns	1	1	ns	ns	ns	ns	1
N0.HOG0007038	bZIP-627		Putative transcription factor bZIP family	1.85	2.22	100	100	N1	70.37	1.4	1	4	1	1	1	1	1	2	1		Up					Up	Up				Up
N0.HOG0001048			Putative galacturan 1,4-alpha-galacturonidase	1.88	2.33	100	100	N1	61.51	1.4	1	1	ns	1	1	1	2	2	1			Up	Up			Up	Up	Up	Up	Up
N0.HOG0008214			Putative DNA mismatch repair protein MutS, core	1.65	2.22	100	100	N1	61.11	1.4	1	2	1	ns	1	1	ns	ns	1
N0.HOG0002610	GA2ox1,GA2ox2		Gibberellin 2-beta-dioxygenase 1,Putative gibberellin 2-beta-dioxygenase	1.73	2.22	100	100	N1	55.56	1.4	1	1	1	ns	2	1	1	2	ns			Up								Up	Up
N0.HOG0008225			Putative transcription factor HSF-type-DNA-binding family	1.65	1.67	100	100	N1	55.56	1.4	2	2	ns	ns	1	2	ns	1	1			Up		Up	Up			Up
N0.HOG0007526			Putative DENN domain-containing protein	1.73	2.11	100	100	N1	53.7	1.4	2	4	1	1	1	1	1	ns	ns			Up		Up		Up	Up
N0.HOG0002410			hypothetical protein	1.96	2.22	100	100	N1	51.85	1.4	1	2	ns	2	1	4	ns	2	ns			Up		Up		Up	Up	Up			Up
N0.HOG0008777			Putative kelch-type beta propeller,Putative galactose oxidase/kelch, beta-propeller, kelch-type beta propeller	1.58	2	100	100	N1	50	1.4	ns	1	ns	ns	2	1	1	3	1			Up					Up	Up	Up
N0.HOG0010685			Putative peptidylprolyl isomerase	1.38	1.56	100	100	N1	50	1.4	ns	1	1	ns	1	ns	1	1	2	Up	Up	Up
N0.HOG0006200			Putative wound-induced protein, Wun1	2.04	2.22	100	100	N1	44.44	1.4	1	1	ns	1	1	ns	4	ns	2							Up	Up	Up	Up	Up	Up	Up
N0.HOG0002764			Putative indole-3-pyruvate monooxygenase	1.69	2.11	100	100	N1	43.52	1.4	1	ns	ns	2	1	1	1	1	ns		Up
N0.HOG0008742			Putative lipopolysaccharide-transporting ATPase,Putative pleiotropic drug resistance protein PDR/CDR	1.58	1.89	100	100	N1	66.67	1.5	1	1	ns	1	1	2	2	ns	1			Up				Up	Up			Up
N0.HOG0007957			Putative F-box domain, leucine-rich repeat domain, L domain-containing protein	1.69	1.78	100	100	N1	52.78	1.5	1	ns	2	ns	ns	2	1	1	1		Up									Up
N0.HOG0007212			Putative diacylglycerol acyltransferase, serine aminopeptidase, S33, alpha/Beta hydrolase	1.81	2.22	100	100	N1	38.89	1.5	ns	ns	2	1	1	ns	ns	ns	1							Up	Up
N0.HOG0008511			Putative transcription factor AP2-EREBP family	1.68	2.33	100	100	N1	62.96	1.6	1	1	ns	ns	1	2	1	4	1		Up	Up		Up	Up	Up	Up	Up
N0.HOG0006619			Putative transcription factor Homeodomain-TALE-BEL family	1.92	2.56	100	100	N1	45.56	1.6	ns	3	1	ns	1	ns	1	2	1			Up	Up				Up	Up	Up
N0.HOG0000920			Putative aspartic peptidase A1 family, xylanase inhibitor	2.23	2.67	100	100	N1	43.98	1.6	2	1	ns	1	1	1	ns	2	ns		Up	Up				Up	Up	Up		Up		Up
N0.HOG0005492			Putative transcription factor bHLH family	2.08	2.11	100	100	N1	62.96	1.7	ns	4	1	1	2	ns	1	2	1	Up		Up		Up	Up					Up
N0.HOG0006231			Putative heavy metal-associated domain, HMA	2.04	2.44	100	100	N1	62.04	1.7	1	6	ns	1	2	1	1	1	1			Up						Up	Up	Up
N0.HOG0007309			Putative mitochondrial carrier protein	1.77	2	100	100	N1	57.41	1.7	2	ns	ns	ns	2	1	2	2	1		Up					Up	Up	Up				Up
N0.HOG0009217			Putative nepenthesin	1.54	1.78	100	100	N1	57.41	1.7	1	ns	ns	ns	1	2	1	4	1			Up	Up		Up	Up	Up			Up		Up
N0.HOG0009084	BG45,BG7		Putative glucan endo-1,3-beta-D-glucosidase	1.54	2.11	100	100	N1	48.15	1.7	ns	4	ns	1	2	1	1	2	ns			Up	Up				Up	Up	Up	Up
N0.HOG0006578			Putative SKP1/BTB/POZ domain, NPH3 domain-containing protein	1.92	2.22	100	100	N1	38.89	1.7	1	1	ns	1	2	ns	ns	1	1			Up					Up	Up	Up	Up
N0.HOG0001003	STYL2		Putative transcription factor STY-LRP1 family	2.04	2.11	100	100	N1	74.07	1.8	1	3	1	2	2	2	2	2	ns			Up	Up				Up	Up	Up	Up
N0.HOG0006187			Putative chromatin regulator PHD family	2.04	2.22	100	100	N1	58.33	1.8	1	2	ns	1	ns	3	2	1	1		Up					Up	Up	Up	Up
N0.HOG0003785			Putative protein kinase RLK-Pelle-LRR-III family	1.5	1.67	100	100	N1	55.56	1.8	ns	2	ns	1	1	1	1	2	ns			Up				Up				Up		Up
N0.HOG0003895			Putative Heme oxygenase (biliverdin-producing)	1.81	2.44	100	100	N1	53.17	1.8	ns	4	ns	1	1	3	1	2	ns			Up		Up	Up	Up	Up	Up			Up
N0.HOG0001090			Putative cyclin	2	2.78	100	100	N1	50.48	1.8	1	1	ns	ns	2	2	1	1	1			Up						Up	Up	Up
N0.HOG0007809			Putative transcription factor bZIP family	1.65	2.11	100	100	N1	44.44	1.8	ns	ns	1	2	ns	1	ns	ns	1					Up		Up	Up	Up	Up			Up
N0.HOG0009000			Putative oxidoreductase	1.54	1.78	100	100	N1	44.44	1.8	ns	ns	1	2	2	ns	ns	ns	1											Up
N0.HOG0007860			Putative alpha,alpha-trehalase	1.69	2.11	100	100	N1	42.59	1.8	ns	ns	1	1	ns	2	ns	5	1			Up	Up	Up	Up
N0.HOG0003241			Putative glycosyl transferase, family 14	1.62	1.78	100	100	N1	37.04	1.8	ns	ns	1	1	1	ns	ns	ns	1
N0.HOG0002099	IPT2,IPT4		Putative transferase	2.12	2	100	100	N1	75	1.9	2	2	1	1	2	1	2	ns	1									Up	Up			Up
N0.HOG0002453	MtFER2	Senescence	Ferritin-4	2.08	2.11	100	100	N1	63.89	1.9	2	3	1	2	2	ns	1	2	ns		Up	Up							Up	Up
N0.HOG0007530			Putative nucleophile aminohydrolase	1.73	2.22	100	100	N1	62.78	1.9	2	2	1	ns	2	1	1	1	1			Up		Up		Up	Up	Up			Up	Up
N0.HOG0009587			hypothetical protein	1.5	1.89	100	100	N1	58.89	1.9	1	4	1	ns	1	3	1	ns	ns							Up					Up
N0.HOG0006998			Putative calcium binding protein	1.85	2	100	100	N1	52.78	1.9	ns	1	1	1	2	ns	1	1	1			Up		Up	Up	Up	Up	Up		Up		Up
N0.HOG0005047	GmEXPB2	Nodule organogenesis	Putative expansin/Lol pI	2.42	2.44	100	100	N1	47.22	1.9	1	2	1	ns	1	ns	1	ns	1			Up										Up
N0.HOG0006867			Putative rossmann-like alpha/beta/alpha sandwich protein	1.88	2.11	100	100	N1	46.3	1.9	ns	2	1	1	2	1	1	ns	ns								Up	Up	Up	Up
N0.HOG0007395			Putative phosphotransferase with a phosphate group as acceptor	1.77	2.22	100	100	N1	40.74	1.9	ns	1	1	ns	2	1	1	2	ns			Up		Up		Up	Up	Up
N0.HOG0007565			Putative PMR5 domain, PC-Esterase,Putative PMR5 domain, PC-Esterase, protein trichome birefringence-like 2	1.73	2.44	100	100	N1	39.81	1.9	1	3	1	ns	2	1	ns	1	ns		Up	Up		Up			Up					Up
N0.HOG0007283			Putative inositol-polyphosphate 5-phosphatase	1.77	2.33	100	100	N1	38.89	1.9	ns	ns	1	2	1	ns	1	ns	1							Up
N0.HOG0003056			Putative long-chain-alcohol oxidase	1.77	2.22	100	100	N1	37.04	1.9	ns	3	ns	ns	1	1	1	1	1	Up		Up								Up
N0.HOG0007558			Putative transcription factor Trihelix family	1.73	2.22	100	100	N1	87.96	2	2	3	1	1	1	2	2	4	1			Up		Up	Up	Up	Up	Up		Up
N0.HOG0002153	CBS1,CBS2	Rhizobial infection	hypothetical protein	2	2	100	100	N1	62.04	2	2	1	1	1	2	ns	1	1	1			Up		Up				Up	Up		Up	Up
N0.HOG0001532			Putative protein kinase RLK-Pelle-LRR-IV family	1.77	2.22	100	100	N1	56.48	2	1	3	ns	1	2	1	1	4	ns		Up	Up	Up				Up	Up	Up	Up
N0.HOG0007608			Putative strictosidine synthase transcription factor WD40-like family	1.8	2.56	100	100	N1	50	2	1	4	1	1	1	ns	1	3	ns		Up	Up	Up	Up	Up	Up	Up	Up		Up
N0.HOG0001968			Putative protein kinase RLK-Pelle-LRR-III family	2.27	2.56	100	100	N1	35.18	2	1	3	1	ns	1	ns	1	ns	1								Up	Up	Up	Up
N0.HOG0001457	APT2		Putative adenine phosphoribosyltransferase	1.88	1.78	100	100	N1	66.67	2.1	1	1	1	ns	1	1	2	4	ns			Up	Up						Up			Up
N0.HOG0008345			Putative transcription factor NAM family	1.62	1.89	100	100	N1	61.11	2.1	ns	1	1	ns	1	1	1	3	1			Up	Up									Up
N0.HOG0006730			Putative beta-amylase	1.88	2.33	100	100	N1	49.07	2.1	1	ns	1	ns	2	1	ns	3	1		Up	Up		Up		Up	Up	Up	Up	Up
N0.HOG0003336	ACS2,ACS3		Putative 1-aminocyclopropane-1-carboxylate synthase	2.04	2.22	100	100	N1	48.15	2.1	ns	2	ns	ns	1	1	2	1	1	Up		Up	Up	Up			Up	Up		Up
N0.HOG0002828			Putative transcription factor C2C2-GATA family	1.73	1.78	100	100	N1	44.44	2.1	ns	ns	2	ns	2	1	1	ns	1								Up	Up	Up		Up	Up
N0.HOG0006601			Putative heavy metal-associated domain, HMA	1.85	2.33	100	100	N1	41.67	2.1	1	1	ns	ns	2	ns	1	2	1			Up	Up				Up	Up	Up
N0.HOG0006670			hypothetical protein	1.92	2	100	100	N1	55.56	2.2	1	ns	2	ns	2	1	2	2	ns			Up							Up	Up
N0.HOG0006810			hypothetical protein	1.88	2.33	100	100	N1	48.15	2.2	1	2	1	2	1	1	ns	ns	1							Up	Up	Up	Up
N0.HOG0001952			Putative transcription factor AS2-LOB family	1.77	2	100	100	N1	72.22	2.3	2	2	ns	1	1	2	2	2	1			Up		Up	Up	Up	Up					Up
N0.HOG0006522			Putative glycosidase	1.92	2.44	100	100	N1	69.63	2.3	ns	3	1	2	2	1	3	2	1			Up					Up	Up	Up	Up
N0.HOG0006805			Putative xyloglucan:xyloglucosyl transferase	1.88	2.44	100	100	N1	57.41	2.3	ns	ns	1	1	2	1	2	2	1			Up	Up				Up	Up	Up	Up
N0.HOG0007671			hypothetical protein	1.73	2.11	100	100	N1	51.11	2.3	1	ns	1	ns	1	1	2	3	1	Up		Up	Up	Up	Up			Up	Up	Up
N0.HOG0006582			hypothetical protein	1.92	2.56	100	100	N1	41.11	2.3	ns	2	ns	1	2	1	1	ns	1		Up					Up	Up	Up		Up
N0.HOG0005680			hypothetical protein	2.19	2.89	100	100	N1	56.02	2.4	1	3	ns	ns	2	3	2	2	1			Up		Up	Up	Up	Up	Up
N0.HOG0007136			Putative nucleotide-binding alpha-beta plait domain-containing protein	1.81	2.11	100	100	N1	48.52	2.4	1	ns	1	ns	1	2	1	1	ns			Up		Up	Up				Up	Up	Up
N0.HOG0006170	NPF6.5,NPF6.6,NPF6.7		Putative nitrate-transporting ATPase	2.04	2.56	100	100	N1	43.52	2.4	1	1	ns	ns	2	ns	1	5	1	Up	Up	Up	Up	Up		Up	Up	Up			Up	Up
N0.HOG0006240			Putative transcription factor Homeodomain-TALE-BEL family	2.04	2.33	100	100	N1	57.41	2.5	ns	ns	2	2	2	2	1	ns	1			Up				Up			Up		Up	Up
N0.HOG0000710			Putative transcription factor MYB-HB-like family	2.12	2.22	100	100	N1	48.15	2.5	1	1	1	ns	1	ns	ns	2	1			Up			Up
N0.HOG0005343			Putative flavonoid 3'-monooxygenase	2.31	2.11	100	100	N1	47.22	2.5	1	2	ns	1	1	2	ns	1	1		Up	Up			Up		Up	Up	Up			Up
N0.HOG0002503			hypothetical protein	2.08	2.33	100	100	N1	25.93	2.5	ns	ns	1	ns	1	1	1	2	ns			Up	Up
N0.HOG0002583	GH3.1		Putative GH3 family protein	2.23	2.33	100	100	N1	75.93	2.6	1	4	1	2	1	2	1	2	1			Up	Up	Up		Up		Up	Up		Up	Up
N0.HOG0007336			Putative transcription factor C2C2-Dof family	1.84	2.33	100	100	N1	50	2.6	2	1	ns	2	2	ns	1	ns	1							Up						Up
N0.HOG0005851			Putative fructokinase	2.15	2.56	100	100	N1	43.52	2.6	1	1	1	ns	ns	1	1	2	1			Up		Up		Up	Up	Up		Up		Up
N0.HOG0006380			Putative aminoacyltransferase, E1 ubiquitin-activating enzyme	2	2.44	100	100	N1	38.89	2.6	ns	2	ns	ns	1	2	1	2	1		Up	Up					Up	Up	Up	Up
N0.HOG0002439			Putative glutamate dehydrogenase,Putative oxidoreductase	1.92	2.11	100	100	N1	37.04	2.6	1	ns	2	ns	ns	1	ns	1	1	Up		Up				Up	Up			Up
N0.HOG0006850			hypothetical protein	1.88	2.33	100	100	N1	55.56	2.7	2	2	1	ns	2	1	1	4	ns	Up	Up	Up		Up	Up	Up	Up	Up		Up		Up
N0.HOG0006632			Putative outer membrane protein/outer membrane enzyme PagP, beta-barrel,Oxygen-evolving enhancer protein 1	1.92	2.33	100	100	N1	36.11	2.7	ns	2	1	1	2	1	1	ns	ns		Up		Up
N0.HOG0007143			Alpha-1,4 glucan phosphorylase L isozyme, chloroplastic/amyloplastic,Putative glycogen phosphorylase	1.81	2.22	100	100	N1	61.11	2.8	1	3	1	1	1	1	1	3	ns	Up	Up	Up	Up	Up	Up	Up	Up
N0.HOG0006544			Putative cucumisin	1.92	2.44	100	100	N1	42.59	2.8	1	2	ns	1	2	ns	1	ns	1							Up	Up	Up	Up
N0.HOG0005828			Putative pectinesterase	2.15	2.44	100	100	N1	68.89	2.9	2	4	ns	1	2	2	1	1	1	Up				Up		Up	Up
N0.HOG0007152			Putative polygalacturonase	1.81	2.44	100	100	N1	68.52	2.9	1	4	ns	1	2	2	2	2	1			Up				Up	Up	Up		Up
N0.HOG0001215			Putative pectate lyase	1.92	2.56	100	100	N1	39.81	2.9	ns	1	1	ns	2	1	ns	2	1		Up	Up	Up					Up	Up			Up
N0.HOG0001173			Putative amino acid transporter, transmembrane domain-containing protein	2.69	2.67	100	100	N1	37.04	3.1	2	2	ns	1	1	1	ns	1	ns			Up	Up	Up	Up		Up	Up	Up
N0.HOG0005663			Putative aspartate racemase	2.19	2.44	100	100	N1	37.04	3.1	1	2	2	ns	1	ns	1	ns	1							Up
N0.HOG0005460			Putative laccase	2.27	2.67	100	100	N1	33.33	3.1	ns	ns	1	2	2	ns	ns	ns	1							Up	Up	Up	Up	Up
N0.HOG0004204			Putative purine permease, plant	2.73	2.44	100	100	N1	59.26	3.2	ns	1	ns	1	2	1	1	6	4	Up		Up	Up	Up	Up						Up
N0.HOG0007571	NPF5.1		Putative proton-dependent oligopeptide transporter family, major facilitator superfamily	1.73	2.33	100	100	N1	53.7	3.2	1	2	1	ns	2	2	1	2	ns		Up	Up	Up			Up	Up	Up
N0.HOG0005583			Putative phosphoglycerate mutase (2,3-diphosphoglycerate-dependent)	2.23	2.33	100	100	N1	43.52	3.2	1	1	1	1	1	1	ns	ns	2							Up	Up	Up	Up		Up	Up
N0.HOG0002883			Putative transcription factor C3H family	2.04	2.22	100	100	N1	66.67	3.4	2	ns	1	1	1	4	1	4	1		Up	Up										Up
N0.HOG0005933			Putative aspartate transaminase	2.12	2.22	100	100	N1	25.93	3.4	1	1	1	ns	ns	ns	ns	2	1			Up		Up	Up		Up	Up	Up	Up
N0.HOG0005688			Putative xenobiotic-transporting ATPase	2.28	2.56	100	100	N1	63.89	3.5	ns	1	1	2	1	1	1	5	2	Up		Up		Up				Up	Up		Up	Up
N0.HOG0005390			Putative acetyl-CoA carboxylase	2.31	2.33	100	100	N1	19.44	3.6	ns	ns	1	1	ns	ns	ns	1	1												Up
N0.HOG0000709			Putative transcription factor MYB-HB-like family	1.81	2.67	100	100	N1	38.89	3.7	1	2	ns	1	1	1	ns	5	ns		Up	Up	Up							Up
N0.HOG0001955			Putative beta-galactosidase	2.46	2.44	100	100	N1	30.56	3.7	ns	ns	1	1	2	ns	1	ns	1										Up	Up
N0.HOG0006136			Putative histone deacetylase complex subunit SAP30/SAP30	2.08	2.56	100	100	N1	52.78	3.8	1	2	ns	1	2	3	ns	2	1			Up	Up
N0.HOG0005269			Cytochrome P450 85A,Putative cytochrome P450	2.35	3.11	100	100	N1	49.82	3.8	2	4	ns	1	3	2	2	2	ns			Up	Up	Up			Up	Up	Up	Up
N0.HOG0006191			Putative NDP-glucose--starch glucosyltransferase,Granule-bound starch synthase 1, chloroplastic/amyloplastic	2.04	2.44	100	100	N1	49.07	3.8	1	2	1	ns	2	1	1	ns	1		Up					Up	Up	Up
N0.HOG0005927			Putative transcription factor MYB-HB-like family	2.12	2.44	100	100	N1	44.44	3.8	2	2	1	1	1	1	1	ns	ns								Up	Up
N0.HOG0005562	F3H-2		Putative flavonoid 3'-monooxygenase	2.23	3.33	100	100	N1	43.6	3.9	1	ns	1	1	1	ns	1	1	1			Up	Up								Up	Up
N0.HOG0006195			Putative oxoglutarate/iron-dependent dioxygenase, alpha-ketoglutarate-dependent dioxygenase AlkB,Putative alpha-ketoglutarate-dependent dioxygenase AlkB	2.04	2.67	100	100	N1	28.15	3.9	1	2	1	ns	ns	1	1	1	ns			Up		Up	Up	Up	Up	Up	Up	Up
N0.HOG0005599			Putative major intrinsic protein	2.28	2.11	100	100	N1	25	3.9	ns	2	1	1	ns	ns	ns	ns	1												Up
N0.HOG0005685			Putative nicotinamidase	2.19	2.44	100	100	N1	38.89	4	1	2	ns	ns	1	ns	1	2	2			Up				Up	Up	Up	Up
N0.HOG0004737			Putative xenobiotic-transporting ATPase	2.54	3.89	100	100	N1	64.75	4.1	2	4	1	ns	1	1	1	9	1	Up		Up	Up	Up	Up	Up	Up	Up
N0.HOG0001795			Putative transcription factor AS2-LOB family	1.92	2.67	100	100	N1	63.89	4.2	1	3	1	2	2	4	1	2	ns		Up					Up	Up	Up				Up
N0.HOG0001789			Putative transcription factor C2H2 family	2.65	2.89	100	100	N1	52.78	4.3	1	4	1	2	ns	3	ns	ns	2							Up	Up	Up	Up	Up	Up
N0.HOG0006077			Putative transcription factor bHLH family	2.04	2.56	100	100	N1	51.85	4.3	1	2	1	ns	1	3	2	3	ns		Up	Up	Up	Up	Up					Up
N0.HOG0005456			hypothetical protein	2.27	2.89	100	100	N1	45.24	4.3	ns	1	1	1	1	1	4	1	1			Up				Up	Up	Up	Up		Up
N0.HOG0003003			Putative chitinase	3.32	2.67	100	100	N1	31.94	4.3	1	ns	1	ns	1	ns	1	3	1	Up		Up		Up	Up						Up	Up
N0.HOG0001973			hypothetical protein	2.54	2.67	100	100	N1	47.22	4.4	ns	1	1	1	1	ns	1	1	1			Up	Up	Up	Up							Up
N0.HOG0001837			Putative mitogen-activated protein kinase kinase kinase STE-STE11 family	2.12	2.22	100	100	N1	51.85	4.5	1	ns	2	ns	1	1	1	ns	2					Up	Up	Up				Up	Up	Up
N0.HOG0005717			Putative protein-serine/threonine phosphatase	2.19	2.33	100	100	N1	35.56	4.5	1	2	1	ns	1	ns	1	1	1			Up		Up	Up	Up	Up			Up
N0.HOG0005950	MtARF2;MtARF23		Putative transcription factor ARF family	2.12	2.67	100	100	N1	26.3	4.5	ns	ns	1	2	1	1	ns	ns	1
N0.HOG0006119			Putative cysteamine dioxygenase	2.08	2.78	100	100	N1	68.78	4.7	2	4	ns	ns	2	1	2	6	1			Up		Up	Up	Up	Up	Up				Up
N0.HOG0006907			Putative flavanone 3-dioxygenase	1.85	2.56	100	100	N1	47.22	4.7	1	ns	1	1	2	ns	2	ns	1							Up	Up	Up	Up	Up		Up
N0.HOG0000905			Putative expansin/Lol pI	2.5	2.44	100	100	N1	33.33	4.7	1	ns	2	ns	1	ns	1	1	1			Up		Up				Up	Up	Up
N0.HOG0004300			Putative cinnamoyl-CoA reductase	2.65	2	100	100	N1	25	4.7	ns	ns	1	1	ns	ns	ns	ns	4							Up	Up				Up	Up
N0.HOG0001082	PRX1,Prx22,Prx54		Putative peroxidase	2.08	2.67	100	100	N1	30.56	4.9	ns	2	1	ns	1	ns	1	2	1			Up								Up	Up
N0.HOG0005139			hypothetical protein	2.38	2.78	100	100	N1	68.52	5.1	1	2	ns	ns	2	3	2	6	1			Up	Up		Up	Up				Up
N0.HOG0003683			Putative mitogen-activated protein kinase kinase kinase STE-STE11 family	2.88	2.78	100	100	N1	29.81	5.2	1	1	ns	1	ns	1	3	ns	1		Up
N0.HOG0001787			Putative strictosidine synthase transcription factor WD40-like family	2.96	3.56	100	100	N1	18.15	5.2	ns	ns	1	1	ns	ns	ns	2	1			Up	Up
N0.HOG0004468			Putative serine O-acetyltransferase	2.62	2.89	100	100	N1	42.59	5.3	ns	ns	1	1	1	3	1	3	1			Up		Up	Up	Up	Up	Up				Up
N0.HOG0002303			Putative phosphoenolpyruvate carboxylase	2.04	2.67	100	100	N1	38.7	5.3	1	2	ns	1	ns	2	1	3	ns		Up	Up	Up			Up	Up	Up	Up
N0.HOG0001689			Putative transcription factor AP2-EREBP family	2.81	2.89	100	100	N1	37.96	5.3	2	1	ns	1	2	ns	ns	2	2			Up	Up							Up	Up	Up
N0.HOG0005629	SULTR3.4a,SULTR3.4b		Putative SLC26A/SulP transporter	2.23	2.67	100	100	N1	37.04	5.3	1	2	1	1	1	ns	2	2	ns			Up		Up	Up	Up	Up	Up	Up	Up
N0.HOG0001134			Putative aminoacyltransferase, E1 ubiquitin-activating enzyme	2.19	2.78	100	100	N1	39.81	5.4	1	2	1	ns	1	3	ns	2	ns		Up	Up				Up	Up			Up		Up
N0.HOG0003244	MOT1.1,MOT1.2,MOT1.3,MOT1.5	Nodule Metabolism and Transport	Putative molybdate transporter 1/2,hypothetical protein	2.19	2.67	100	100	N1	62.04	5.5	1	2	1	1	2	ns	3	4	2			Up	Up	Up		Up	Up	Up	Up		Up	Up
N0.HOG0004935			Putative EamA domain-containing protein	2.46	3.22	100	100	N1	35.32	5.5	1	1	ns	3	1	3	1	2	ns		Up	Up							Up		Up	Up
N0.HOG0004178			Putative potassium channel, voltage-dependent, EAG/ELK/ERG, ankyrin repeat-containing	2.73	2.78	100	100	N1	30.69	5.5	2	2	1	ns	ns	1	ns	3	ns		Up	Up			Up	Up	Up	Up
N0.HOG0004858			Putative triacylglycerol lipase	2.46	2.89	100	100	N1	44.26	5.6	1	2	1	3	2	ns	ns	ns	1
N0.HOG0004440			hypothetical protein	2.65	2.78	100	100	N1	22.22	5.6	ns	ns	1	ns	ns	1	ns	1	2			Up	Up			Up					Up	Up
N0.HOG0004603			Putative cellulase	2.58	2.67	100	100	N1	45.37	5.7	ns	3	2	ns	2	1	2	ns	1			Up					Up	Up	Up	Up		Up
N0.HOG0004245			Putative aldehyde dehydrogenase (NAD(+))	2.69	3.22	100	100	N1	37.04	5.9	1	1	1	1	1	ns	2	2	ns			Up	Up	Up	Up		Up		Up
N0.HOG0003938				2.81	2.56	100	100	N1	16.67	5.9	ns	ns	1	1	1	ns	ns	ns	2									Up	Up
N0.HOG0006037	SWEET1a,SWEET1b		Putative SWEET sugar transporter	2.08	2.67	100	100	N1	56.3	6	2	2	1	ns	2	2	1	2	1			Up	Up	Up	Up	Up	Up	Up			Up	Up
N0.HOG0004788			Putative EEIG1/EHBP1 domain-containing protein	2.5	2.78	100	100	N1	22.22	6	ns	ns	2	2	ns	ns	ns	ns	1
N0.HOG0004290			hypothetical protein,Putative transcription factor bHLH family	2.65	2.89	100	100	N1	49.47	6.1	1	2	ns	1	2	ns	2	2	1			Up	Up					Up	Up			Up
N0.HOG0004633			hypothetical protein,Putative Mg2+ transporter protein, CorA-like/Zinc transport protein ZntB	2.58	2.67	100	100	N1	36.11	6.1	1	1	1	ns	1	ns	ns	2	1			Up	Up	Up			Up	Up	Up
N0.HOG0001256	MtNIP/MtLATD/MtNPF1.7,NPF1.8	Nodule organogenesis	Putative proton-dependent oligopeptide transporter family, major facilitator superfamily	2.65	3.44	100	100	N1	49.07	6.3	1	2	ns	2	1	2	3	3	1	Up	Up	Up	Up	Up	Up	Up	Up	Up	Up	Up	Up	Up
N0.HOG0000952	SEN1-like	Bacterial maturation	Putative Ccc1 family protein	2.46	2.89	100	100	N1	54.81	6.6	1	1	ns	1	2	2	3	2	1	Up	Up	Up		Up	Up	Up	Up	Up		Up		Up
N0.HOG0005016			hypothetical protein	2.42	3	100	100	N1	32.78	6.7	1	2	ns	1	1	1	ns	4	ns	Up		Up		Up	Up	Up	Up	Up	Up		Up
N0.HOG0004719			Putative oxidoreductase,Omega-6 fatty acid desaturase, endoplasmic reticulum isozyme 2	2.54	3	100	100	N1	28.15	6.7	1	2	1	ns	ns	1	ns	2	1		Up	Up
N0.HOG0004573			Putative primary-amine oxidase	2.58	3	100	100	N1	27.22	6.8	1	2	ns	1	1	1	ns	ns	1			Up						Up	Up		Up
N0.HOG0003266			Putative transcription factor B3-Domain family	3.08	2.89	100	100	N1	90	6.9	2	2	1	4	2	4	2	4	2			Up	Up					Up	Up
N0.HOG0001041			Putative cysteine synthase	2.73	2.67	100	100	N1	43.52	6.9	1	ns	2	ns	2	2	ns	3	1	Up	Up	Up	Up	Up	Up		Up	Up	Up
N0.HOG0004145			Putative tetratricopeptide-like helical domain-containing protein	2.73	3	100	100	N1	31.48	6.9	1	1	1	2	1	1	ns	ns	1							Up	Up	Up			Up
N0.HOG0003686	SYFO1,SYFO1L,SYFO3		Putative formin, FH2 domain-containing protein	2.88	3.33	100	100	N1	44.91	7.1	1	5	1	ns	2	ns	3	4	ns	Up		Up	Up	Up		Up	Up	Up	Up		Up	Up
N0.HOG0003387	LjnsRING	Rhizobial infection	Putative aminoacyltransferase, E1 ubiquitin-activating enzyme	3	3.11	100	100	N1	53.7	7.2	2	2	1	ns	3	1	1	2	ns			Up				Up	Up	Up	Up
N0.HOG0001758			Putative transcription factor AP2-EREBP family	2.69	3	100	100	N1	21.3	7.2	ns	ns	1	ns	1	ns	1	1	1			Up	Up									Up
N0.HOG0001042			Putative cysteine synthase	2.77	3.22	100	100	N1	25.92	7.3	1	ns	ns	ns	1	1	1	4	1			Up		Up	Up	Up	Up	Up			Up
N0.HOG0001571			Putative dCTP diphosphatase	4.46	3.11	100	100	N1	33.33	7.4	ns	4	1	ns	2	1	ns	2	1	Up				Up				Up	Up
N0.HOG0004713			Putative Late embryogenesis abundant protein, LEA-14	2.64	3	100	100	N1	22.96	7.4	1	2	1	ns	ns	ns	ns	1	1		Up
N0.HOG0004411			Putative mannan endo-1,4-beta-mannosidase	2.62	3.11	100	100	N1	33.33	7.8	1	1	2	ns	1	ns	1	ns	1		Up					Up	Up	Up			Up
N0.HOG0004870			Putative xenobiotic-transporting ATPase	2.46	3.67	100	100	N1	27.78	7.9	1	2	ns	ns	1	1	ns	1	1			Up					Up	Up	Up	Up	Up
N0.HOG0002863			Putative RNA-directed RNA polymerase	3.27	3.11	100	100	N1	25.18	7.9	ns	ns	1	3	2	ns	ns	ns	1											Up
N0.HOG0005577			Putative Zinc-finger domain of monoamine-oxidase A repressor R1	2.23	2.89	100	100	N1	39.26	8.2	1	2	1	ns	2	ns	2	2	ns			Up						Up	Up	Up
N0.HOG0003598			Putative S-adenosyl-L-methionine-dependent methyltransferase	2.92	3.22	100	100	N1	25	8.4	2	1	ns	1	ns	1	1	2	ns			Up					Up	Up	Up	Up	Up	Up
N0.HOG0003836			Putative diacylglycerol kinase (ATP)	2.85	3.56	100	100	N1	15.74	8.4	ns	ns	1	1	ns	ns	ns	1	1			Up	Up			Up			Up
N0.HOG0002727	KNOX10,KNOX3,KNOX5,KNOX9	Nodule organogenesis	Putative transcription factor Homeodomain-TALE-KNOX family	3.35	3.67	100	100	N1	70.09	8.6	1	3	1	2	1	3	2	6	2			Up	Up	Up		Up	Up	Up	Up		Up	Up
N0.HOG0001242			Putative galactose oxidase	3.04	3.22	100	100	N1	37.96	8.8	2	3	1	1	ns	2	1	1	ns			Up		Up						Up
N0.HOG0003281			Putative DnaJ domain-containing protein	3.04	3.33	100	100	N1	30.55	8.9	2	2	1	ns	ns	1	ns	2	1		Up					Up
N0.HOG0001350			Putative transcription factor C2C2-Dof family	3	3.33	100	100	N1	40.56	9	1	2	2	3	ns	2	2	ns	ns							Up	Up	Up	Up			Up
N0.HOG0003925	GA20ox2,GA20ox4,GA20ox5		Putative ent-kaurene synthase,Putative gibberellin-44 dioxygenase	2.92	3.56	100	100	N1	43.73	9.3	1	3	ns	1	1	2	2	2	2	Up		Up	Up	Up		Up	Up	Up	Up	Up
N0.HOG0003150			Putative GH3 family protein	3.15	3.33	100	100	N1	33.15	9.3	1	2	1	1	ns	2	1	3	ns	Up		Up	Up				Up	Up	Up	Up		Up
N0.HOG0001425			Putative transcription factor SBP family	3.04	3.67	100	100	N1	35.19	9.4	ns	2	1	ns	2	ns	2	1	1			Up					Up	Up	Up	Up
N0.HOG0000162			Putative vicianin beta-glucosidase,Vicianin hydrolase	3.96	3.67	100	100	N1	25.62	9.8	1	2	1	ns	ns	ns	1	3	1			Up		Up	Up
N0.HOG0003118			Putative transcription factor OFP family	3.15	3.67	100	100	N1	30.85	9.9	2	2	ns	1	1	2	2	1	ns			Up		Up	Up			Up	Up	Up	Up
N0.HOG0000119				3.28	3.78	100	100	N1	54.17	10	3	3	1	3	2	1	ns	2	1			Up	Up			Up	Up				Up	Up
N0.HOG0003572			Putative protein kinase WNK-NRBP family	2.96	3.33	100	100	N1	53.7	10.1	1	ns	1	2	2	4	2	3	1			Up				Up	Up			Up
N0.HOG0003969			Putative protein kinase CAMK-CAMKL-CHK1 family	2.81	3.33	100	100	N1	35.19	10.2	3	ns	1	ns	ns	2	ns	1	2		Up	Up				Up	Up	Up	Up
N0.HOG0002262			Putative cucumisin	3.8	3.78	100	100	N1	30.92	10.2	1	1	1	1	1	ns	2	ns	2									Up	Up	Up	Up	Up
N0.HOG0003855			Putative SPX domain, major facilitator superfamily	2.85	3.44	100	100	N1	30.56	10.2	1	4	1	1	1	ns	ns	ns	1										Up
N0.HOG0002396			Putative transcription factor AP2-EREBP family	3.46	3.67	100	100	N1	43.52	10.3	ns	2	2	ns	2	ns	1	2	2				Up				Up	Up	Up
N0.HOG0003159	N21		Putative EamA domain-containing protein	3.15	3.56	100	100	N1	62.22	10.4	ns	4	ns	3	4	3	3	6	ns		Up	Up	Up	Up	Up	Up	Up	Up			Up	Up
N0.HOG0003470			Putative protein kinase RLK-Pelle-Extensin family	3	3.67	100	100	N1	23.15	10.6	ns	ns	1	ns	1	ns	2	1	1			Up	Up				Up	Up	Up
N0.HOG0000348			Putative transcription factor MYB-HB-like family	3.19	3.56	100	100	N1	47.88	10.7	ns	1	1	3	3	ns	1	2	2			Up	Up				Up	Up	Up
N0.HOG0003469	Ann1,Ann2	Nodule organogenesis	Putative annexin	3	4	100	100	N1	45.37	10.8	ns	ns	1	1	1	3	4	1	1		Up	Up		Up	Up	Up	Up	Up		Up	Up	Up
N0.HOG0003182			Putative tripeptidyl-peptidase II	3.12	3.56	100	100	N1	28.15	11	1	ns	1	ns	2	1	ns	1	1		Up					Up	Up	Up	Up			Up
N0.HOG0003366			Putative transcription factor WD40-like family,Putative six-bladed beta-propeller, TolB	3.04	3.56	100	100	N1	44.26	11.2	2	2	1	1	2	2	2	ns	1									Up	Up	Up
N0.HOG0003316			Putative transcription factor MYB family	3.08	3.67	100	100	N1	81.75	11.3	2	2	2	2	3	6	3	4	1			Up	Up		Up			Up	Up	Up	Up
N0.HOG0002949			Putative phytepsin	3.23	3.33	100	100	N1	26.3	11.4	1	2	ns	1	1	ns	1	ns	1							Up	Up
N0.HOG0001278	ARF22,MtARF1;MtARF16a	Rhizobial infection	Putative transcription factor ARF family	3	3.89	100	100	N1	20.83	11.4	ns	1	ns	1	1	1	2	ns	1									Up	Up	Up	Up	Up
N0.HOG0002048			Putative cellulose synthase (UDP-forming)	3.88	4.22	100	100	N1	41.46	11.6	2	3	1	1	1	ns	1	3	1		Up	Up		Up	Up	Up	Up	Up	Up
N0.HOG0002435	EFD,EFD2	Nodule organogenesis	Putative transcription factor AP2-EREBP family,transcription factor AP2-EREBP family, MtEFD-related	3.5	3.78	100	100	N1	60	12.2	1	4	1	1	3	2	2	2	1		Up	Up		Up	Up	Up	Up	Up	Up
N0.HOG0003471			Putative amino acid transporter, transmembrane domain-containing protein	3	3.56	100	100	N1	27.78	12.2	ns	ns	2	2	ns	ns	ns	2	2			Up				Up	Up	Up	Up		Up
N0.HOG0003638			Putative transcription factor MYB-HB-like family	2.92	3.44	100	100	N1	69.45	12.3	2	4	1	2	3	2	2	3	2		Up	Up		Up				Up	Up	Up	Up	Up
N0.HOG0004582			Putative universal stress protein A	2.58	3.56	100	100	N1	59.26	12.4	2	4	2	2	2	3	1	ns	1		Up					Up	Up		Up			Up
N0.HOG0003146			Putative dynein ATPase	3.15	3.33	100	100	N1	25.55	12.6	2	2	1	ns	ns	1	ns	2	1		Up	Up
N0.HOG0003215	LYK2,LYK3/LjNFR1,LYK6/LjNFRe,LYK8,LYK9	Early signalling	Putative protein kinase RLK-Pelle-LysM family,Putative LysM domain receptor-like kinase 3 RLK-Pelle-LysM family	3.12	4.56	100	100	N1	33.7	12.7	2	2	1	1	1	ns	ns	3	1			Up	Up	Up				Up	Up	Up
N0.HOG0003534			Putative PMR5 domain, PC-Esterase,Putative PC-Esterase	2.96	3.56	100	100	N1	25.92	12.8	1	ns	1	ns	1	1	ns	2	2			Up	Up	Up	Up	Up					Up	Up
N0.HOG0002672	CKX2,CKX3	Nodule organogenesis	Putative cytokinin dehydrogenase	3.38	3.67	100	100	N1	64.63	13.1	4	5	2	ns	2	2	2	3	2	Up		Up		Up				Up	Up	Up	Up	Up
N0.HOG0001675			Putative cytochrome P450	4.35	3.56	100	100	N1	19.92	13.1	ns	ns	2	1	ns	ns	1	ns	1		Up									Up
N0.HOG0003027			Delta-1-pyrroline-5-carboxylate synthase,Putative glutamate-5-semialdehyde dehydrogenase, Glutamate 5-kinase	3.19	3.89	100	100	N1	25.37	13.2	2	1	1	ns	1	1	1	1	ns	Up	Up	Up				Up	Up	Up	Up	Up
N0.HOG0002678	RCA		Putative ATPase, AAA-type, core, P-loop containing nucleoside triphosphate hydrolase,Ribulose bisphosphate carboxylase/oxygenase activase	3.38	3.67	100	100	N1	37.96	13.5	1	1	3	2	2	ns	1	1	1		Up	Up	Up			Up			Up
N0.HOG0003429			Putative glyoxalase/Bleomycin resistance protein/Dihydroxybiphenyl dioxygenase	3	3.56	100	100	N1	22.96	13.9	1	ns	1	ns	2	2	ns	2	ns		Up					Up	Up	Up		Up		Up
N0.HOG0004164			Putative hypoxia induced protein	2.73	3.67	100	100	N1	44.82	14	2	3	2	ns	1	1	1	4	1			Up	Up	Up	Up	Up	Up			Up
N0.HOG0003317			Putative carboxypeptidase C	3.08	4.22	100	100	N1	37.7	14.1	ns	4	1	1	2	1	1	ns	2		Up			Up		Up	Up	Up	Up	Up	Up
N0.HOG0002261	nsLTP131,nsLTP50,nsLTP51,nsLTP52,nsLTP54		Putative bifunctional inhibitor/plant lipid transfer protein/seed storage helical	3.65	4.78	100	100	N1	41.93	14.3	1	2	ns	ns	2	2	4	1	1			Up	Up			Up	Up	Up	Up	Up
N0.HOG0002742			Putative transcription factor Homeodomain-TALE-BEL family	3.35	3.89	100	100	N1	44.31	14.5	3	5	2	1	1	1	ns	4	ns			Up		Up	Up	Up	Up	Up
N0.HOG0000121			Putative transcription factor C2H2 family	3.15	3.44	100	100	N1	43.89	14.5	1	ns	1	2	3	4	ns	1	1			Up	Up						Up
N0.HOG0002669			Putative class I glutamine amidotransferase	3.38	4	100	100	N1	40.43	14.5	2	2	1	1	ns	3	ns	5	1			Up		Up		Up	Up	Up		Up
N0.HOG0001031	bHLH476,GmbHLHm1	Nodule Metabolism and Transport|Nodule organogenesis	Putative transcription factor bHLH family	3.08	4.33	100	100	N1	41.08	14.7	2	3	1	ns	2	3	3	ns	2								Up	Up	Up	Up	Up
N0.HOG0001026	KCS2		Putative oxidoreductase, Very-long-chain 3-oxoacyl-CoA synthase	3.35	4.33	100	100	N1	41.85	14.8	1	3	1	1	2	ns	1	3	1			Up	Up				Up	Up	Up	Up
N0.HOG0002723	LjNPF8.6,NPF8.1	Nodule Metabolism and Transport	Putative peptide-transporting ATPase	3.35	4.22	100	100	N1	40.86	15.2	1	ns	1	1	1	2	2	4	1			Up		Up	Up	Up	Up	Up	Up		Up
N0.HOG0001520	DMPP910,DMPP950		Putative hydrolase	2.69	3.89	100	100	N1	31.3	15.2	ns	3	1	ns	3	1	2	2	ns		Up							Up	Up
N0.HOG0001091	CYCD3;3		Putative cyclin A2, chordates,Putative cyclin D	3.35	3.78	100	100	N1	52.3	15.3	ns	3	2	1	2	1	2	6	1			Up	Up				Up	Up	Up	Up
N0.HOG0001196			Putative 6-phosphofructokinase	3.54	3.89	100	100	N1	37.96	15.3	2	2	1	1	2	1	1	2	1			Up		Up	Up	Up	Up	Up			Up
N0.HOG0000557			Putative expansin/Lol pI	2.88	3.89	100	100	N1	35.55	16	ns	1	1	ns	1	2	5	2	1		Up	Up		Up		Up		Up	Up	Up		Up
N0.HOG0002082			Putative xenobiotic-transporting ATPase	3.85	4.89	100	100	N1	46.77	16.7	1	4	ns	1	3	2	4	2	2			Up				Up	Up	Up	Up	Up		Up
N0.HOG0002206			Putative transcription factor Homobox-WOX family	3.69	4.22	100	100	N1	25.4	16.7	1	1	1	ns	2	2	ns	ns	1		Up						Up					Up
N0.HOG0001936			Putative xenobiotic-transporting ATPase	4	5.44	100	100	N1	32.62	17	2	1	ns	ns	2	ns	5	8	1	Up	Up	Up	Up	Up		Up	Up	Up	Up	Up	Up
N0.HOG0002810			hypothetical protein	3.31	4.11	100	100	N1	28.89	17.1	ns	2	ns	2	1	2	1	4	ns		Up	Up		Up			Up	Up	Up	Up
N0.HOG0002743			hypothetical protein	3.35	4.11	100	100	N1	26.3	17.3	1	3	1	ns	3	1	1	ns	ns								Up	Up	Up	Up
N0.HOG0002232	GA20ox,GA20ox1,GA20ox6		Putative gibberellin-44 dioxygenase	3.69	4	100	100	N1	44.44	17.4	4	4	1	1	2	ns	1	3	1			Up	Up	Up	Up	Up	Up	Up		Up	Up	Up
N0.HOG0002363			Putative transcription factor bHLH family	3.58	4.33	100	100	N1	26.3	18	1	3	ns	ns	2	1	ns	3	1	Up		Up				Up	Up	Up
N0.HOG0001151			Putative glyceraldehyde-3-phosphate dehydrogenase (phosphorylating),Glyceraldehyde-3-phosphate dehydrogenase, cytosolic	3.65	4.33	100	100	N1	25.46	18.3	3	3	ns	ns	1	2	ns	1	1			Up		Up	Up	Up	Up					Up
N0.HOG0001710			Putative transcription factor interactor and regulator Znf-B family	4.27	4.56	100	100	N1	37.74	18.5	ns	5	2	2	ns	1	2	1	1		Up	Up						Up		Up		Up
N0.HOG0001719			Putative membrane transport protein	4.23	5.22	100	100	N1	37.34	18.6	1	4	1	ns	3	2	1	5	ns		Up	Up		Up	Up	Up	Up	Up				Up
N0.HOG0002174			Putative 2-methylene-furan-3-one reductase,,Putative 2-alkenal reductase (NAD(P)(+))	3.73	4.44	100	100	N1	37.21	18.6	3	4	1	ns	3	ns	1	1	1			Up				Up	Up	Up	Up		Up	Up
N0.HOG0002073			Putative equilibrative nucleoside transporter,Putative equilibrative nucleoside transporter, major facilitator superfamily	3.85	4.78	100	100	N1	21.09	18.7	2	2	ns	1	1	2	1	1	ns			Up	Up				Up	Up	Up		Up
N0.HOG0002739	PCY2,PCY3,PCY4,PCY7,PCY8		Putative Blue (type 1) copper binding protein,Putative cupredoxin	3.35	4.44	100	100	N1	26.85	19.1	ns	2	1	ns	3	ns	2	1	1			Up	Up		Up	Up	Up	Up			Up
N0.HOG0002803	ADH		Alcohol dehydrogenase 1,Putative alcohol dehydrogenase	3.31	4.33	100	100	N1	40.68	19.3	3	2	1	ns	3	ns	3	4	1		Up	Up	Up	Up		Up	Up			Up		Up
N0.HOG0002343			hypothetical protein	3.62	4.22	100	100	N1	44.13	20.2	ns	4	1	ns	3	2	3	4	1	Up		Up	Up				Up	Up	Up	Up
N0.HOG0000878			Putative amino acid transporter, transmembrane domain-containing protein	3.23	5.22	100	100	N1	17.37	20.2	ns	2	ns	1	1	2	1	2	ns			Up		Up	Up					Up	Up	Up
N0.HOG0000904			Putative expansin/Lol pI	3.58	4.67	100	100	N1	39.29	21.4	2	2	3	ns	4	1	1	4	ns			Up	Up	Up			Up	Up	Up	Up		Up
N0.HOG0002501	NPF3.1,NPF3.2,NPF3.3		Putative proton-dependent oligopeptide transporter family, major facilitator superfamily	3.42	4.67	100	100	N1	77.78	21.6	5	4	2	2	2	5	3	6	2	Up	Up	Up	Up	Up		Up	Up	Up	Up
N0.HOG0001391	Cbf3,NF-YB12,NF-YB13,NF-YB17,NF-YB8		Putative transcription factor Hap3/NF-YB family	3.42	4.22	100	100	N1	58.15	22.1	1	3	3	3	2	2	2	4	2			Up	Up		Up	Up		Up	Up	Up	Up	Up
N0.HOG0002115			Putative cyclin,Putative cyclin B3, G2/mitotic-specific	3.81	4.89	100	100	N1	26.59	22.9	1	2	1	2	2	3	ns	1	ns		Up			Up
N0.HOG0002024			Putative oxidoreductase,Putative aldehyde dehydrogenase (NAD(P)(+))	3.92	4.78	100	100	N1	31.67	23.3	3	ns	1	1	2	1	1	1	ns			Up		Up		Up	Up				Up
N0.HOG0001405			Putative crocetin glucosyltransferase	4.69	4.78	100	100	N1	53.33	23.6	1	4	2	1	2	1	3	2	4			Up	Up	Up	Up	Up	Up	Up			Up
N0.HOG0001089	LOX1,LOX5		Putative linoleate 13S-lipoxygenase	5.35	5.33	100	100	N1	42.43	23.8	2	1	1	ns	3	1	2	5	3			Up	Up		Up					Up	Up
N0.HOG0000880	ENODL25,PCY12,PCY30,SC7		Putative cupredoxin	6.19	4.56	100	100	N1	28.33	24	1	ns	1	1	2	ns	ns	1	2			Up					Up	Up	Up		Up	Up
N0.HOG0002118			Putative transcription factor bHLH family	3.81	4.89	100	100	N1	58.52	25.5	2	6	ns	1	2	4	2	6	2			Up	Up			Up	Up	Up
N0.HOG0000957			Putative very-long-chain 3-oxoacyl-CoA reductase,Short-chain dehydrogenase TIC 32	3.88	4.89	100	100	N1	34.72	25.9	2	ns	1	2	1	1	2	3	2			Up		Up			Up	Up	Up	Up	Up	Up
N0.HOG0001177			Putative transmembrane protein TauE	5.15	5	100	100	N1	20.5	26.3	1	2	ns	ns	3	1	ns	2	1		Up				Up	Up			Up			Up
N0.HOG0000955			Putative triacylglycerol lipase	4.65	4.33	100	100	N1	21.77	27.5	1	ns	1	ns	1	1	1	1	2			Up
N0.HOG0001792			Putative transcription factor C2H2 family	4.15	4.78	100	100	N1	43.27	27.7	1	3	2	1	1	4	2	4	1			Up	Up	Up		Up	Up		Up		Up
N0.HOG0000854			Putative cytochrome P450	6.35	5.56	100	100	N1	29.63	27.7	1	3	2	ns	1	1	1	ns	2			Up				Up	Up	Up	Up	Up	Up	Up
N0.HOG0000525			Putative transcription factor MYB/SANT family,,Putative transcription factor MYB-HB-like family	4.54	5.44	100	100	N1	26.69	29.6	1	1	1	ns	ns	1	3	4	2	Up		Up	Up	Up			Up	Up	Up	Up
N0.HOG0001253	KAO1,KAO2,KAO240,KAO4,KAO5		Putative cytochrome P450,Putative beta-amyrin 11-oxidase	4.96	5.89	100	100	N1	29.6	30.1	1	2	2	ns	2	3	2	ns	1								Up	Up	Up		Up
N0.HOG0001827	DXS2		Putative 1-deoxy-D-xylulose-5-phosphate synthase	4.12	5.33	100	100	N1	25.37	30.9	1	2	1	ns	1	ns	2	ns	2					Up			Up	Up	Up		Up	Up
N0.HOG0001010	PR5		Putative thaumatin	5.88	5.78	100	100	N1	22.35	31.3	ns	ns	2	4	ns	ns	4	1	1			Up			Up	Up		Up	Up	Up	Up
N0.HOG0000413			Putative cucumisin	6.58	5.33	100	100	N1	36.99	31.5	1	2	2	2	1	1	ns	5	2	Up	Up	Up	Up	Up	Up							Up
N0.HOG0001356	HPT1,HPT2,HPT3,HPT8		Putative signal transduction histidine kinase, phosphotransfer (Hpt) domain-containing protein	4.77	5.11	100	100	N1	27.72	31.5	1	2	ns	3	2	1	1	2	1	Up		Up	Up			Up	Up	Up	Up	Up
N0.HOG0001080			hypothetical protein	5.38	5.33	100	100	N1	26.78	31.9	3	2	2	1	ns	ns	1	1	2			Up		Up						Up	Up	Up
N0.HOG0001880	bHLH1	Nodule organogenesis	Putative transcription factor bHLH family	4.08	5.33	100	100	N1	61.02	32.7	2	5	2	1	4	6	3	4	2			Up	Up	Up		Up	Up	Up	Up	Up
N0.HOG0000958			Putative GRAM domain, PH domain-containing protein,Putative GRAM domain-containing protein	5.85	6.78	100	100	N1	28.91	33.1	2	1	1	ns	1	ns	1	3	2		Up	Up		Up	Up					Up
N0.HOG0000488			Putative 3-oxolaurate decarboxylase	4.88	6.22	100	100	N1	13.39	33.8	ns	1	2	ns	1	1	1	1	ns			Up		Up		Up	Up	Up		Up	Up	Up
N0.HOG0001239	MATE15,MATE16,MATE17,MATE18		Putative multi antimicrobial extrusion protein	5	5.56	100	100	N1	32.41	34.3	2	ns	2	ns	2	1	1	4	1			Up		Up	Up	Up	Up	Up		Up
N0.HOG0001210	NPF5.10,NPF5.11,NPF5.12,NPF5.13,NPF5.3,NPF5.4,NPF5.5,NPF5.6,NPF5.7,NPF5.8,NPF5.9		Putative proton-dependent oligopeptide transporter family, major facilitator superfamily,,Putative proton-dependent oligopeptide transporter family	5.08	6.44	100	100	N1	34.43	35.2	2	1	2	ns	3	ns	8	2	1			Up		Up		Up	Up	Up	Up		Up	Up
N0.HOG0001510			Putative transcription factor bHLH family,hypothetical protein	4.5	6.22	100	100	N1	57.3	37.4	5	8	1	1	3	4	3	6	1		Up	Up	Up	Up	Up	Up	Up	Up
N0.HOG0000644			Putative carboxylesterase	7.5	5.78	100	100	N1	28.89	39.2	1	2	ns	2	2	1	ns	3	1		Up	Up		Up		Up	Up	Up			Up	Up
N0.HOG0000998			Putative EF-hand domain pair protein,Putative guanylate cyclase activating protein,Putative EF-hand domain pair, mitochondrial Rho GTPase,Putative parvalbumin	5.69	5.89	100	100	N1	21.51	40.2	1	3	ns	ns	2	ns	5	1	1			Up		Up		Up	Up		Up	Up
N0.HOG0000585	HEL-1,nsLTP18,nsLTP19,nsLTP21,nsLTP27,nsLTP38		Putative plant lipid transfer protein/Par allergen,Non-specific lipid-transfer protein	5.5	6.78	100	100	N1	13.31	40.7	2	1	ns	ns	1	1	2	1	1		Up	Up			Up			Up	Up	Up	Up
N0.HOG0001498	SPK1	Rhizobial infection	Putative non-specific protein-tyrosine kinase RLK-Pelle-RLCK-XV family	4.54	5.89	100	100	N1	46.68	41.1	3	3	5	ns	2	3	1	5	2	Up		Up	Up	Up	Up				Up		Up	Up
N0.HOG0000477			Putative protein kinase RLK-Pelle-SD-2b family,,Putative non-specific serine/threonine protein kinase	9.12	6.56	100	100	N1	27.77	43.3	3	1	ns	1	3	ns	4	4	1		Up	Up						Up	Up		Up	Up
N0.HOG0000733			Putative crocetin glucosyltransferase,Putative cyanohydrin beta-glucosyltransferase,Putative indole-3-acetate beta-glucosyltransferase,Putative hexosyltransferase,Putative UDP-glucuronosyl/UDP-glucosyltransferase,Putative sinapate 1-glucosyltransferase,Putative 7-deoxyloganetin glucosyltransferase	6.88	8	100	100	N1	31.3	44.4	3	3	ns	ns	3	3	3	7	2	Up	Up	Up	Up	Up					Up	Up		Up
N0.HOG0000661			Putative oxidoreductase	7.38	7.67	100	100	N1	11.55	45.1	ns	1	1	1	ns	ns	ns	1	1			Up				Up	Up	Up	Up		Up	Up
N0.HOG0000293			Putative UDP-glucuronosyl/UDP-glucosyltransferase,Putative crocetin glucosyltransferase	7.73	9.22	100	100	N1	30.42	46.4	1	7	ns	1	4	ns	5	14	1		Up	Up		Up	Up	Up	Up	Up	Up		Up	Up
N0.HOG0000943			Putative chlorogenate--glucarate O-hydroxycinnamoyltransferase,Putative triacylglycerol lipase,Putative carboxylesterase,Putative SGNH hydrolase-type esterase domain-containing protein,Putative sinapine esterase	5.92	8.33	100	100	N1	21.5	47	1	1	2	ns	2	ns	ns	5	1			Up	Up	Up	Up					Up	Up	Up
N0.HOG0000421			Putative xyloglucan:xyloglucosyl transferase	5.12	6.11	100	100	N1	39.66	47.5	4	4	1	ns	2	1	5	3	2		Up	Up		Up	Up		Up		Up	Up
N0.HOG0000598	BG19,BG20,BG21,BG22,BG23,BG24		Putative glucan endo-1,3-beta-D-glucosidase	6.23	6.33	100	100	N1	22.61	48.3	1	3	3	ns	1	ns	3	ns	2			Up			Up			Up	Up		Up	Up
N0.HOG0000767			Putative transferase,Putative shikimate O-hydroxycinnamoyltransferase	6.62	7.56	100	100	N1	25.69	48.9	2	3	ns	1	2	ns	2	10	2			Up	Up	Up	Up		Up		Up	Up	Up
N0.HOG0000680	N18		Beta-amyrin synthase,Putative beta-amyrin synthase,,Lupeol synthase	7.27	7	100	100	N1	26.12	49.1	3	4	ns	2	3	ns	3	ns	3		Up	Up		Up			Up	Up	Up	Up	Up	Up
N0.HOG0000418			Putative PGG domain-containing protein,,hypothetical protein,Putative ankyrin repeat-containing domain, PGG domain-containing protein,Putative ankyrin repeat-containing domain-containing protein	9.88	9.89	100	100	N1	16.73	51.2	3	2	ns	ns	2	ns	2	9	1			Up	Up	Up	Up	Up	Up	Up		Up	Up	Up
N0.HOG0000875			Putative hydroquinone glucosyltransferase	6.19	7.33	100	100	N1	27.96	52.8	2	1	1	1	2	ns	1	8	3	Up		Up	Up	Up	Up	Up	Up	Up	Up	Up	Up	Up
N0.HOG0000744			Putative perakine reductase,putative aldo-keto reductase 1	7	7.78	100	100	N1	10.36	53.2	1	2	ns	ns	1	ns	1	1	2			Up	Up				Up	Up	Up	Up	Up	Up
N0.HOG0000577			Putative cytochrome P450,,Putative costunolide synthase,Putative abieta-7,13-dien-18-ol hydroxylase	8.36	8.78	100	100	N1	19.99	53.3	3	1	ns	4	ns	1	ns	2	1			Up		Up	Up					Up	Up	Up
N0.HOG0000879			Putative ATPase, AAA-type, core, AAA-type ATPase domain-containing protein,Putative ATPase, AAA-type, core, P-loop containing nucleoside triphosphate hydrolase	6.19	7.67	100	100	N1	34.02	53.4	2	3	ns	1	4	3	6	ns	4		Up	Up				Up	Up	Up		Up	Up
N0.HOG0000618			Putative anthocyanidin 3-O-glucoside 5-O-glucosyltransferase,Putative UDP-glucuronosyl/UDP-glucosyltransferase,Putative hexosyltransferase	7.85	11.44	100	100	N1	25.14	55.3	3	2	ns	1	3	1	1	1	1		Up	Up		Up		Up	Up	Up		Up	Up	Up
N0.HOG0000363	AtCYP81F2-like,CYP81E7		Putative oxidoreductase,Cytochrome P450 81E8,,Isoflavone 2'-hydroxylase,Isoflavone 3'-hydroxylase	7.15	7.44	100	100	N1	27.53	55.4	4	ns	1	1	2	ns	2	2	1			Up		Up				Up	Up	Up	Up	Up
N0.HOG0000789	GAOL1,GAOL3,GAOL4,GAOL5,GAOL6,GAOL7,GAOL8,GAOL9		Putative oxoglutarate/iron-dependent dioxygenase, non-heme dioxygenase domain-containing protein,Putative oxidoreductase,Putative flavanone 3-dioxygenase,Putative gibberellin-44 dioxygenase	6.62	10.11	100	100	N1	37.33	58.2	3	7	1	3	3	1	2	8	1		Up	Up		Up	Up	Up	Up	Up			Up	Up
N0.HOG0000137			Putative transferase, protein kinase RLK-Pelle-LRR-I-1 family,Putative transferase	8.42	11.78	100	100	N1	19.46	59.3	ns	1	1	ns	1	ns	5	8	4	Up		Up	Up	Up		Up	Up	Up	Up		Up
N0.HOG0000566	AtLOX1-like,LOX2,LOX3		Putative linoleate 9S-lipoxygenase,Seed linoleate 9S-lipoxygenase-2,Putative oxidoreductase,Linoleate 9S-lipoxygenase,Seed linoleate 9S-lipoxygenase-3	6.85	9.78	100	100	N1	25.7	60.1	4	11	ns	ns	2	2	6	5	1	Up	Up	Up		Up	Up	Up	Up	Up	Up	Up	Up
N0.HOG0000892			Putative triacylglycerol lipase	5.77	8.67	100	100	N1	22.8	63.5	ns	4	1	ns	3	ns	1	4	2			Up	Up							Up
N0.HOG0000564			Putative 11-oxo-beta-amyrin 30-oxidase,,11-oxo-beta-amyrin 30-oxidase	8.19	9.56	100	100	N1	31.05	63.7	2	7	1	2	2	1	5	4	1	Up	Up	Up		Up	Up	Up	Up	Up	Up	Up	Up	Up
N0.HOG0000336			Putative codeine 3-O-demethylase,Putative thebaine 6-O-demethylase	10.46	13.22	100	100	N1	26.68	65.2	4	5	1	ns	4	3	5	3	2		Up	Up	Up	Up		Up	Up		Up		Up	Up
N0.HOG0000885	MATE33,MATE34,MATE35,MATE36,MATE37,MATE38,MATE39,MATE40,MATE41		Putative multi antimicrobial extrusion protein	6.15	8.56	100	100	N1	24.76	65.6	2	2	ns	ns	4	1	5	6	3			Up	Up	Up	Up	Up	Up	Up	Up	Up	Up	Up
N0.HOG0000081			Putative vinorine synthase	8.27	8.89	100	100	N1	13.42	67.2	1	ns	1	ns	1	ns	2	2	4	Up	Up	Up						Up	Up	Up	Up
N0.HOG0000163			Putative beta-glucosidase	9.96	13.56	100	100	N1	33.82	68.8	5	18	3	1	5	3	3	1	1			Up				Up	Up	Up	Up	Up	Up	Up
N0.HOG0000582	MAT3		Putative isoflavone-7-O-beta-glucoside 6''-O-malonyltransferase,Putative anthocyanin 5-O-glucoside 6'''-O-malonyltransferase	7.96	9.22	100	100	N1	19.31	70	2	1	ns	1	2	1	3	7	1		Up	Up	Up	Up	Up	Up	Up	Up	Up	Up	Up	Up
N0.HOG0000183			Putative small heat shock protein HSP20	9.58	9.44	100	100	N1	18.67	72.4	2	1	1	ns	ns	6	4	ns	1					Up		Up	Up	Up	Up
N0.HOG0000248			Putative 7-deoxyloganetin glucosyltransferase,Putative cyanohydrin beta-glucosyltransferase	12.58	12.67	100	100	N1	24.77	74.6	2	6	1	ns	5	1	8	3	1			Up				Up	Up	Up	Up	Up	Up	Up
N0.HOG0000541	CHR	Early signalling	Putative 6'-deoxychalcone synthase,NAD(P)H-dependent 6'-deoxychalcone synthase,Putative methylecgonone reductase,Putative 3''-deamino-3''-oxonicotianamine reductase,,Putative D-galacturonate reductase	8.42	12.11	100	100	N1	24.98	75.3	2	3	1	ns	3	4	3	6	1		Up	Up		Up	Up	Up	Up	Up	Up		Up
N0.HOG0000502	CHS,CHS-1A,CHS-1B,CHS-4,CHS-5	Early signalling	Putative naringenin-chalcone synthase,Chalcone synthase 4,Chalcone synthase 1	8.92	15.56	100	100	N1	32.15	75.5	1	1	ns	4	9	ns	12	ns	3								Up	Up	Up	Up	Up	Up
N0.HOG0000080			Putative vinorine synthase,Putative alcohol O-acetyltransferase	14.69	12.33	100	100	N1	12.13	75.8	1	ns	4	2	ns	ns	ns	4	8	Up		Up			Up
N0.HOG0000563			Putative oxidoreductase,Putative salutaridine reductase (NADPH)	8.19	11.56	100	100	N1	15.46	78.1	1	2	ns	1	4	ns	6	2	2		Up	Up				Up	Up		Up	Up	Up	Up
N0.HOG0000213			Putative monosaccharide-transporting ATPase,Putative sulfate-transporting ATPase,Putative maltose-transporting ATPase,,Putative iron-chelate-transporting ATPase,Putative xenobiotic-transporting ATPase	8.12	11	100	100	N1	19.16	78.6	3	1	1	1	2	1	4	4	ns	Up		Up		Up		Up	Up	Up	Up	Up	Up	Up
N0.HOG0000333			Putative glutathione transferase	10.69	12.22	100	100	N1	16.06	78.6	3	ns	1	ns	1	1	1	7	2	Up	Up	Up				Up	Up	Up	Up	Up	Up	Up
N0.HOG0000061			Putative protein kinase RLK-Pelle-DLSV family,Putative Gnk2-like domain-containing protein	11.96	10.78	100	100	N1	31.12	79.6	2	1	7	1	ns	ns	7	7	7	Up		Up	Up	Up	Up		Up	Up	Up		Up	Up
N0.HOG0000160			Putative geraniol 8-hydroxylase	14.19	20.22	100	100	N1	19.18	82.1	6	9	1	1	6	ns	6	7	1	Up	Up	Up	Up	Up	Up	Up	Up	Up	Up	Up	Up	Up
N0.HOG0000358			Putative deacetoxyvindoline 4-hydroxylase,Putative oxoglutarate/iron-dependent dioxygenase, non-heme dioxygenase domain-containing protein,Putative non-heme dioxygenase domain, isopenicillin N synthase	10.46	14.33	100	100	N1	25.41	82.6	3	3	2	1	2	2	7	4	2	Up	Up	Up			Up	Up	Up	Up	Up	Up	Up	Up
N0.HOG0000158			Putative protein kinase RLK-Pelle-L-LEC family,,Putative non-specific serine/threonine protein kinase	14.62	11.67	100	100	N1	26.41	84.5	2	3	5	2	4	ns	4	2	2			Up		Up		Up	Up				Up	Up
N0.HOG0000265			Putative peptidase S10, serine carboxypeptidase, alpha/Beta hydrolase,Putative sinapoylglucose--sinapoylglucose O-sinapoyltransferase	12.46	13.33	100	100	N1	21.31	85.4	3	5	ns	ns	2	1	3	7	5			Up	Up	Up	Up	Up	Up	Up			Up	Up
N0.HOG0000165	CTLA11		Putative cytochrome P450,Cytochrome P450 82A1	11.69	13.11	100	100	N1	29.04	90.4	5	16	2	1	5	1	ns	6	3		Up	Up	Up	Up	Up					Up	Up	Up
N0.HOG0000187	N13,PR10-1,PR10-2,PR10-3,PR10-4,PR10-5,PR10-6		Putative START-like domain, Bet v I type allergen,Nodulin-13,Disease resistance response protein Pi176,putative PR10 family,,ABA-responsive protein ABR17	13.68	14.44	100	100	N1	13.69	91.2	ns	2	1	1	2	2	6	ns	2		Up					Up	Up	Up	Up		Up	Up
N0.HOG0000113	EFR-like		Putative protein kinase RLK-Pelle-LRR-XII-1 family,Putative non-specific serine/threonine protein kinase	17.73	19	100	100	N1	22.15	93.8	3	ns	2	ns	7	1	8	5	7	Up		Up	Up	Up	Up	Up		Up	Up		Up	Up
N0.HOG0000062	SymCRK	Defense	Putative protein kinase RLK-Pelle-DLSV family,,Putative Gnk2-like domain-containing protein	17.19	21.11	100	100	N1	27.46	97.6	5	10	2	ns	5	2	8	16	8	Up	Up	Up	Up	Up	Up	Up	Up	Up	Up	Up	Up
N0.HOG0001599			hypothetical protein	2.06	2.5	92.86	45.45	N1	66.67	1.1	2	2	1	ns	1	2	2	2	0		Up	Up		Up	Up						Up	Up
N0.HOG0014937			Putative glucose-6-phosphate 1-epimerase	1.45	1.38	92.86	54.55	N1	75	0.6	1	2	1	ns	1	0	1	ns	1		Up					Up	Up
N0.HOG0000258	AHA6		Putative proton-exporting ATPase	1.2	1.25	92.86	63.64	N1	100	0.2	1	2	1	1	1	0	1	2	1			Up		Up	Up	Up	Up
N0.HOG0016551			hypothetical protein	1.2	1.25	92.86	63.64	N1	75	0.2	1	ns	1	ns	1	0	1	2	1	Up		Up	Up					Up	Up		Up	Up
N0.HOG0015862			Putative transcription factor Homeodomain-TALE-BEL family	1.23	1.38	92.86	72.73	N1	75	0.5	1	2	1	ns	1	ns	1	0	1								Up	Up	Up	Up
N0.HOG0005445			Putative endonuclease/exonuclease/phosphatase	1.18	1.33	92.86	72.73	N1	72.22	0.5	1	2	1	1	1	1	ns	ns	1			Up					Up	Up
N0.HOG0016245	SPK2		Putative transferase, protein kinase RLK-Pelle-LRR-I-1 family	1.19	1.25	92.86	72.73	N1	62.5	0.5	ns	ns	1	1	ns	0	1	2	1	Up		Up						Up	Up		Up	Up
N0.HOG0001820			Putative transcription factor WRKY family	1.32	1.33	92.86	72.73	N1	61.11	0.5	ns	2	ns	1	1	1	1	2	ns			Up		Up	Up	Up			Up
N0.HOG0015512	Prx07		Putative peroxidase	1.33	1.62	92.86	72.73	N1	56.25	0.8	ns	ns	1	0	1	ns	1	4	1			Up	Up							Up
N0.HOG0001743			Putative Acid phosphatase,Putative peroxidase, Acid phosphatase	2.27	2.38	92.86	72.73	N1	38.54	2.3	1	2	ns	0	1	ns	1	1	1		Up	Up
N0.HOG0002235	nsLTP55		Putative plant lipid transfer protein/Par allergen	1.91	1.88	92.86	72.73	N1	52.08	2.4	ns	ns	2	ns	1	0	1	1	2			Up
N0.HOG0006147	VSP		Putative Acid phosphatase	2.52	3.25	92.86	72.73	N1	41.67	3.1	1	2	0	ns	2	ns	1	2	1		Up	Up				Up	Up				Up
N0.HOG0006068			Putative triacylglycerol lipase	2.57	3.11	92.86	72.73	N1	33.33	4.4	1	ns	1	ns	1	1	ns	1	1			Up			Up						Up
N0.HOG0003435			hypothetical protein	2.95	4	92.86	72.73	N1	34.79	5.5	2	3	0	1	ns	2	1	4	ns		Up	Up				Up			Up	Up
N0.HOG0000538			Putative P-loop containing nucleoside triphosphate hydrolase	4	5.38	92.86	72.73	N1	26.04	6.3	ns	ns	1	ns	2	0	3	3	1	Up	Up	Up	Up	Up	Up	Up	Up	Up	Up	Up		Up
N0.HOG0000929			Putative P-loop containing nucleoside triphosphate hydrolase,Putative P-loop containing nucleoside triphosphate hydrolase, leucine-rich repeat domain, L,Putative transcription factor/ chromatin remodeling BED-type(Zn) family,Putative leucine-rich repeat domain, L domain-containing protein	7.43	9.12	92.86	72.73	N1	28.95	37.1	1	6	1	1	1	0	2	1	ns	Up		Up		Up	Up			Up	Up		Up
N0.HOG0014226			hypothetical protein	1.3	1.38	92.86	81.82	N1	75	0.1	1	1	0	1	1	1	1	2	ns			Up		Up	Up	Up	Up
N0.HOG0012471	SCR		Protein SCARECROW	1.43	1.62	92.86	81.82	N1	58.33	0.1	ns	2	ns	2	1	1	1	1	0								Up	Up	Up			Up
N0.HOG0015475			Putative aminoacyltransferase, E1 ubiquitin-activating enzyme	1.27	1.5	92.86	81.82	N1	46.88	0.2	ns	ns	1	1	ns	0	ns	3	1	Up		Up	Up	Up	Up			Up	Up		Up
N0.HOG0015447			Putative IQ motif, EF-hand binding, P-loop containing nucleoside triphosphate hydrolase	1.27	1.5	92.86	81.82	N1	72.92	0.3	1	2	1	ns	0	1	1	1	1			Up	Up	Up	Up	Up	Up	Up			Up
N0.HOG0005044			Putative kelch-type beta propeller	1.17	1.38	92.86	81.82	N1	68.75	0.4	1	2	ns	ns	0	1	1	2	1			Up		Up	Up	Up	Up			Up
N0.HOG0013966			Putative photosystem II PsbR	1.35	1.67	92.86	81.82	N1	61.11	0.5	1	2	1	ns	1	ns	1	ns	1									Up
N0.HOG0003599			Putative myeloid leukemia factor	1.3	1.38	92.86	81.82	N1	56.25	0.5	1	1	1	0	ns	1	ns	ns	1					Up	Up	Up			Up		Up
N0.HOG0014569			hypothetical protein	1.3	1.44	92.86	81.82	N1	55.56	0.6	1	1	1	ns	1	ns	1	ns	1													Up
N0.HOG0005098			Putative chlorophyll A-B binding protein	1.26	1.44	92.86	81.82	N1	55.56	0.7	1	1	1	1	1	ns	ns	ns	1		Up
N0.HOG0010324			Putative transcription factor NAM family	1.61	1.56	92.86	81.82	N1	27.78	1	ns	ns	1	ns	ns	ns	ns	2	1			Up								Up
N0.HOG0011281	KinG1		Putative protein kinase RLK-Pelle-URK-2 family	1.59	1.5	92.86	81.82	N1	54.17	1.1	ns	1	1	1	1	0	1	ns	1		Up										Up	Up
N0.HOG0008820	TML1,TML2	Autoregulation of Nodule number	Putative galactose oxidase, beta-propeller	1.7	2.12	92.86	81.82	N1	89.58	1.3	2	0	1	3	1	2	1	4	1		Up	Up	Up					Up	Up
N0.HOG0006303			Putative protein Networked (NET), actin-binding (NAB)	1.78	2.22	92.86	81.82	N1	72.22	1.3	2	3	1	ns	2	ns	2	2	1			Up		Up			Up	Up	Up	Up		Up
N0.HOG0010138			hypothetical protein,Putative IQ motif, EF-hand binding, BAG domain-containing protein	1.52	1.78	92.86	81.82	N1	61.11	1.5	1	2	ns	ns	ns	1	1	6	1	Up	Up	Up	Up	Up	Up	Up	Up	Up	Up
N0.HOG0013378			Putative serine/threonine-protein phosphatase with EF-hands	1.35	1.67	92.86	81.82	N1	50	1.5	1	1	2	1	ns	ns	ns	2	1		Up	Up		Up		Up	Up	Up				Up
N0.HOG0000345			Putative transcription factor MYB-HB-like family	1.7	1.78	92.86	81.82	N1	46.3	1.6	ns	1	ns	2	1	1	1	1	ns			Up					Up	Up	Up
N0.HOG0005164			Putative Gnk2-like domain-containing protein	1.78	1.89	92.86	81.82	N1	56.48	1.8	1	3	ns	ns	1	1	1	1	1			Up					Up	Up	Up	Up
N0.HOG0000117			Putative transcription factor C2H2 family	1.7	2.25	92.86	81.82	N1	97.5	1.9	1	0	1	3	1	4	2	4	1			Up	Up				Up	Up	Up	Up
N0.HOG0009332			Putative sterile alpha motif/pointed domain-containing protein	1.77	2.11	92.86	81.82	N1	50	2	ns	ns	1	ns	2	ns	2	2	1			Up	Up							Up
N0.HOG0007153				2	2.11	92.86	81.82	N1	72.22	2.3	1	2	1	1	1	2	1	2	1			Up						Up		Up		Up
N0.HOG0003235			Putative heavy metal-associated domain, HMA	1.96	2.12	92.86	81.82	N1	43.75	2.5	ns	0	1	ns	1	2	2	ns	1											Up
N0.HOG0001627				2	2.38	92.86	81.82	N1	35.42	2.7	ns	0	2	1	1	ns	ns	ns	1			Up							Up			Up
N0.HOG0005388			Putative hydrolase,Putative adenosylhomocysteine nucleosidase	2.61	3.11	92.86	81.82	N1	36.88	5.2	2	2	1	1	ns	ns	1	ns	1			Up				Up	Up	Up			Up
N0.HOG0003207			Putative calcium/proton exchanger	3.22	3.75	92.86	81.82	N1	54.17	5.8	3	5	0	ns	2	1	2	1	1			Up		Up	Up	Up	Up
N0.HOG0003929			Putative serine incorporator/TMS membrane protein	2.17	2.89	92.86	81.82	N1	32.41	6.7	1	2	1	1	1	1	1	ns	ns		Up					Up	Up	Up	Up
N0.HOG0005483			hypothetical protein	2.57	2.67	92.86	81.82	N1	26.3	7.1	1	1	ns	ns	1	ns	1	1	1					Up	Up					Up
N0.HOG0004669	DCT		Putative voltage-dependent anion channel	2.87	3.22	92.86	81.82	N1	54.63	9.4	3	4	1	1	3	ns	2	2	1			Up	Up		Up	Up	Up	Up	Up	Up	Up	Up
N0.HOG0001487			Putative Band 7 domain-containing protein	2.91	3.89	92.86	81.82	N1	34.57	9.8	1	4	1	ns	1	2	ns	3	1			Up		Up		Up
N0.HOG0002267			Putative glycoside hydrolase superfamily,Putative glycoside hydrolase family 18, catalytic domain, glycoside hydrolase superfamily	4.13	4	92.86	81.82	N1	21.5	15.5	2	1	1	ns	ns	ns	1	1	1	Up	Up	Up
N0.HOG0000993			Putative carboxylesterase	4.04	6	92.86	81.82	N1	20.57	27.7	1	1	1	1	2	1	1	ns	ns		Up	Up				Up	Up	Up	Up	Up	Up	Up
N0.HOG0000994			Putative EamA domain-containing protein	6.48	10.33	92.86	81.82	N1	40.47	31.2	6	4	ns	ns	10	3	7	15	1	Up	Up	Up	Up	Up	Up	Up	Up	Up	Up	Up	Up	Up
N0.HOG0000716			Putative protein kinase RLK-Pelle-SD-2b family	8.32	5.89	92.86	81.82	N1	34.17	33.2	1	4	1	3	1	ns	ns	7	2		Up	Up	Up								Up
N0.HOG0000432			Putative flavonol 3-O-glucosyltransferase	6.48	7.89	92.86	81.82	N1	24.61	50.3	1	ns	1	2	ns	1	2	7	4		Up	Up	Up	Up	Up	Up	Up	Up	Up	Up	Up	Up
N0.HOG0000098			Putative leucine-rich repeat-containing, plant-type, leucine-rich repeat domain, L,Putative leucine-rich repeat domain, L domain-containing protein,Putative non-specific serine/threonine protein kinase	22	25.25	92.86	81.82	N1	25.37	72.4	1	3	2	2	1	0	6	2	5			Up								Up	Up
N0.HOG0000140			hypothetical protein	18.52	18.12	92.86	81.82	N1	17.86	83.8	1	ns	1	0	3	2	9	1	2							Up	Up	Up	Up	Up	Up	Up
N0.HOG0000060			Putative transcription factor/ chromatin remodeling BED-type(Zn) family	35.64	20.44	92.86	81.82	N1	10.33	84.5	ns	ns	1	ns	2	ns	1	4	3			Up	Up	Up						Up
N0.HOG0003245			Putative transcription factor STY-LRP1 family	1.62	1.88	92.86	90.91	N1	68.75	0	ns	2	0	2	2	1	2	2	ns			Up	Up			Up	Up	Up				Up
N0.HOG0012489	GPA		Putative glucose-1-phosphate adenylyltransferase	1.38	1.5	92.86	90.91	N1	68.75	0.1	ns	2	ns	1	1	1	2	2	0		Up	Up				Up	Up	Up
N0.HOG0007352			Putative transcription factor C2H2 family	1.92	2.38	92.86	90.91	N1	52.08	0.1	1	1	1	0	1	2	1	1	ns									Up	Up	Up
N0.HOG0009208			Putative protein-serine/threonine phosphatase	1.67	1.62	92.86	90.91	N1	46.88	0.1	ns	3	2	1	ns	ns	ns	0	1							Up	Up					Up
N0.HOG0015436			Putative transcription factor AP2-EREBP family	1.22	1.25	92.86	90.91	N1	68.75	0.2	1	2	1	0	1	ns	ns	1	1		Up											Up
N0.HOG0006371	LAT52/POE_11		hypothetical protein	1.38	1.44	92.86	90.91	N1	63.89	0.4	ns	2	ns	ns	1	1	1	3	1			Up	Up			Up	Up	Up
N0.HOG0015547			Putative Heat shock protein DnaJ, cysteine-rich	1.17	1.33	92.86	90.91	N1	66.67	0.5	1	2	1	ns	1	1	1	ns	ns
N0.HOG0016159			hypothetical protein	1.08	1.12	92.86	90.91	N1	62.5	0.5	ns	0	1	1	ns	1	1	ns	1							Up	Up
N0.HOG0006868			hypothetical protein	2.04	2.25	92.86	90.91	N1	43.75	0.5	1	2	0	1	ns	1	1	2	ns							Up	Up	Up	Up
N0.HOG0015415			Putative Heat shock protein DnaJ, cysteine-rich	1.17	1.33	92.86	90.91	N1	50	0.6	ns	ns	1	ns	ns	1	1	1	1			Up						Up	Up		Up
N0.HOG0004929	BG11,BG34		Putative glucan endo-1,3-beta-D-glucosidase	1.38	1.33	92.86	90.91	N1	72.22	0.7	1	2	1	ns	1	ns	1	2	1			Up					Up	Up	Up	Up		Up
N0.HOG0004511			Serine hydroxymethyltransferase	1.54	1.56	92.86	90.91	N1	47.22	0.7	1	1	1	ns	1	1	ns	1	ns			Up		Up				Up
N0.HOG0003083			Putative asparagine synthase (glutamine-hydrolyzing)	1.88	2.38	92.86	90.91	N1	93.75	0.9	2	3	0	2	1	3	2	4	1		Up	Up		Up		Up	Up	Up	Up	Up	Up	Up
N0.HOG0011441			Putative 5-O-(4-coumaroyl)-D-quinate 3'-monooxygenase	1.46	1.5	92.86	90.91	N1	35.42	0.9	ns	ns	1	1	ns	0	ns	1	1			Up	Up
N0.HOG0003367	SULTR2.1		Putative SLC26A/SulP transporter	1.79	2.33	92.86	90.91	N1	59.26	1	2	2	ns	2	1	1	2	2	ns	Up		Up	Up	Up	Up	Up			Up
N0.HOG0007737			Putative transcription factor bZIP family	1.83	2.22	92.86	90.91	N1	56.3	1	1	2	ns	1	1	3	2	2	ns		Up	Up	Up						Up
N0.HOG0005027			hypothetical protein	1.58	1.67	92.86	90.91	N1	44.44	1.1	1	1	ns	ns	1	1	ns	1	1			Up		Up		Up	Up	Up				Up
N0.HOG0009141			Putative cysteamine dioxygenase	1.74	2.25	92.86	90.91	N1	87.5	1.2	2	4	ns	0	1	3	2	4	1			Up		Up	Up	Up	Up	Up
N0.HOG0006884			Putative NTF2-like domain-containing protein	2.04	2	92.86	90.91	N1	68.52	1.2	2	2	1	ns	1	2	2	2	ns			Up	Up			Up	Up
N0.HOG0005312	SYN	Symbiosome formation	hypothetical protein	1.42	1.56	92.86	90.91	N1	38.89	1.2	ns	ns	1	1	ns	ns	ns	3	1			Up		Up	Up
N0.HOG0005813			Putative transcription factor C2H2 family	1.46	1.5	92.86	90.91	N1	83.33	1.3	ns	0	1	2	1	1	1	2	2			Up			Up	Up	Up				Up	Up
N0.HOG0008855			Putative transcription factor MYB family	1.71	1.78	92.86	90.91	N1	85.19	1.4	1	2	2	1	1	2	1	2	1			Up		Up	Up	Up	Up
N0.HOG0000116	JKD			1.96	2.22	92.86	90.91	N1	56.67	1.4	1	ns	ns	1	1	1	2	3	ns		Up	Up	Up				Up	Up	Up	Up		Up
N0.HOG0007160			Putative transcription factor Homeodomain-TALE-BEL family	1.96	2.33	92.86	90.91	N1	88.89	1.6	2	2	2	3	1	4	1	2	1			Up		Up
N0.HOG0007320	LBD16		Putative transcription factor AS2-LOB family	1.92	2.33	92.86	90.91	N1	44.44	1.7	1	1	ns	ns	2	ns	1	3	1	Up		Up	Up				Up	Up	Up
N0.HOG0009359			hypothetical protein	1.62	1.67	92.86	90.91	N1	44.44	1.7	ns	ns	1	ns	1	ns	1	1	1			Up	Up
N0.HOG0002257			Putative histone acetyltransferase chromatin regulator PHD family	2.17	3.12	92.86	90.91	N1	44.2	1.7	1	2	0	1	1	ns	1	2	1			Up				Up	Up	Up	Up
N0.HOG0009984			Putative ATP diphosphatase,Putative endopeptidase La	1.58	2	92.86	90.91	N1	35.19	1.8	ns	ns	1	ns	1	1	1	2	ns			Up						Up	Up	Up		Up
N0.HOG0003876			Putative polar-amino-acid-transporting ATPase	1.54	2	92.86	90.91	N1	56.25	2.4	ns	0	2	1	1	ns	ns	6	1			Up	Up	Up	Up			Up		Up
N0.HOG0007155			Putative acetate--CoA ligase	1.96	2.33	92.86	90.91	N1	27.78	2.4	ns	ns	1	1	ns	ns	ns	ns	1								Up	Up	Up
N0.HOG0007238			Putative transcription factor OFP family	1.96	2.12	92.86	90.91	N1	45.83	2.9	1	1	2	ns	1	0	ns	2	1		Up	Up	Up								Up	Up
N0.HOG0008612			Putative polar-amino-acid-transporting ATPase	1.75	1.75	92.86	90.91	N1	60.42	3.4	ns	0	2	1	1	ns	1	1	2			Up								Up
N0.HOG0005687			Putative C2 domain-containing protein,hypothetical protein	2.38	3.12	92.86	90.91	N1	78.87	3.6	1	0	1	2	2	2	6	2	1		Up			Up		Up	Up	Up	Up	Up
N0.HOG0007011			Putative cation/H+ exchanger	2	2.56	92.86	90.91	N1	22.22	3.8	ns	ns	2	1	ns	ns	ns	ns	1													Up
N0.HOG0001005	STYL1		Putative transcription factor STY-LRP1 family	2.46	2.56	92.86	90.91	N1	85	3.9	2	3	2	1	2	2	1	4	1			Up	Up				Up	Up	Up	Up
N0.HOG0002234			Putative The fantastic four family protein	2	2.88	92.86	90.91	N1	45.83	4.3	1	0	1	1	1	2	3	2	ns			Up	Up			Up
N0.HOG0005277			Putative phloem protein	2.54	3	92.86	90.91	N1	36.85	5.7	2	2	1	ns	1	ns	1	2	1			Up		Up	Up					Up
N0.HOG0004945			Putative transcription factor C2H2 family	2.78	2.88	92.86	90.91	N1	50.83	7.2	1	0	1	ns	2	2	1	4	ns		Up	Up
N0.HOG0001790	MATE57,MATE58		Putative multi antimicrobial extrusion protein	2.58	3.25	92.86	90.91	N1	68.12	8.5	3	0	1	1	2	3	2	4	1		Up	Up	Up	Up	Up	Up			Up	Up	Up	Up
N0.HOG0001628			Putative tripeptidyl-peptidase II	4.75	4.38	92.86	90.91	N1	36.25	9.8	1	3	2	1	1	ns	2	0	2							Up	Up			Up	Up	Up
N0.HOG0000250			Putative ALOG domain-containing protein	3.08	3.56	92.86	90.91	N1	35.19	12.8	2	1	3	ns	3	ns	ns	2	1			Up	Up	Up	Up	Up	Up				Up	Up
N0.HOG0000129			Putative germin, rmlC-like cupin domain-containing protein,Putative germin, rmlC-like cupin domain, rmlC-like jelly roll,Putative germin, rmlC-like jelly roll,Putative germin	11.5	12.89	92.86	90.91	N1	21.48	88.8	4	1	ns	3	3	ns	5	9	1	Up		Up	Up		Up					Up	Up	Up
N0.HOG0000120				1.68	2	92.86	100	N1	75	0	1	2	0	1	2	1	1	2	1			Up					Up	Up
N0.HOG0001916			Putative nuclease S(1)	1.6	2	92.86	100	N1	64.58	0.2	1	4	0	1	ns	2	2	1	ns			Up			Up	Up	Up	Up		Up	Up
N0.HOG0013783	EXO70l		Putative exocyst complex component Exo70, cullin repeat-like-containing domain-containing protein	1.29	1.38	92.86	100	N1	62.5	0.2	1	2	ns	ns	1	0	1	1	1			Up		Up		Up			Up		Up	Up
N0.HOG0015100			Putative sulfate-transporting ATPase	1.16	1.12	92.86	100	N1	75	0.4	1	0	ns	1	1	1	1	ns	1								Up	Up		Up
N0.HOG0006747			putative sucrose-phosphate synthase	1.28	1.38	92.86	100	N1	62.5	0.4	ns	1	ns	0	1	2	1	1	1			Up				Up	Up					Up
N0.HOG0009679			Putative triacylglycerol lipase	1.52	1.89	92.86	100	N1	38.89	0.4	ns	ns	1	1	2	ns	ns	ns	1			Up
N0.HOG0010560			Putative phosphomethylpyrimidine synthase	1.44	1.38	92.86	100	N1	81.25	0.5	1	2	1	1	0	1	ns	1	1												Up
N0.HOG0011995			Putative alpha-L-fucosidase	1.42	1.56	92.86	100	N1	66.67	0.5	ns	2	1	ns	1	1	1	2	1			Up	Up	Up
N0.HOG0003468			Putative transcription factor C2C2-CO-like family	1.64	1.56	92.86	100	N1	61.11	0.5	1	2	ns	2	1	ns	ns	1	1			Up	Up
N0.HOG0008330			Putative transcription factor C2C2-Dof family	1.56	1.5	92.86	100	N1	56.25	0.5	1	0	1	ns	2	3	ns	1	ns		Up											Up
N0.HOG0003690			hypothetical protein	1.6	1.78	92.86	100	N1	38.89	0.5	ns	ns	1	1	2	ns	ns	ns	1
N0.HOG0015092			Putative Late embryogenesis abundant protein, LEA-14	1.16	1	92.86	100	N1	37.5	0.5	ns	0	1	ns	ns	ns	ns	1	1			Up								Up
N0.HOG0010749			Putative transcription factor HRT family,hypothetical protein	1.44	1.56	92.86	100	N1	72.22	0.6	1	2	1	ns	1	1	2	2	ns			Up		Up	Up	Up	Up			Up
N0.HOG0012756	DELLA3	Early signalling		1.33	1.25	92.86	100	N1	68.75	0.6	1	1	ns	1	1	0	1	ns	1			Up	Up									Up
N0.HOG0013407			hypothetical protein	1.24	1.22	92.86	100	N1	66.67	0.6	ns	2	1	ns	1	1	1	2	ns	Up		Up	Up	Up		Up	Up	Up			Up	Up
N0.HOG0012088			Putative polyribonucleotide nucleotidyltransferase	1.32	1.22	92.86	100	N1	33.33	0.6	ns	ns	1	1	ns	ns	ns	ns	1
N0.HOG0015304			Putative tetratricopeptide-like helical domain-containing protein	1.17	1.25	92.86	100	N1	31.25	0.6	ns	0	1	ns	ns	ns	ns	1	1			Up
N0.HOG0011831			Putative transcription factor HSF-type-DNA-binding family	1.36	1.5	92.86	100	N1	25	0.6	ns	ns	1	0	ns	ns	ns	1	1			Up									Up
N0.HOG0003314			Putative pectate lyase	1.32	1.67	92.86	100	N1	61.11	0.7	ns	2	1	ns	2	ns	2	2	1			Up	Up				Up	Up	Up	Up		Up
N0.HOG0008737			Putative omega-hydroxypalmitate O-feruloyl transferase	1.64	1.56	92.86	100	N1	55.56	0.7	1	ns	1	ns	1	1	1	2	ns		Up	Up	Up				Up	Up	Up	Up		Up
N0.HOG0008657			Putative CidB/LrgB family protein	1.64	2	92.86	100	N1	27.78	0.7	ns	ns	1	ns	ns	ns	ns	2	1					Up
N0.HOG0010802			Putative protein kinase RLK-Pelle-LRR-VII-1 family,Putative transferase, protein kinase RLK-Pelle-LRR-VII-1 family	1.44	1.78	92.86	100	N1	56.48	0.8	1	1	ns	ns	1	2	1	1	1								Up			Up
N0.HOG0010286	IPD3/CYCLOPS,IPD3L	Early signalling	hypothetical protein	1.54	1.44	92.86	100	N1	75.93	0.9	1	1	1	1	1	1	1	ns	1							Up	Up	Up			Up
N0.HOG0001796	LBD1		Putative transcription factor AS2-LOB family	2.32	2.25	92.86	100	N1	69.38	0.9	1	4	2	0	2	ns	1	3	ns	Up	Up	Up	Up			Up	Up	Up			Up	Up
N0.HOG0009980			hypothetical protein	1.52	1.5	92.86	100	N1	62.5	0.9	1	0	ns	1	1	1	1	2	ns			Up				Up	Up	Up			Up	Up
N0.HOG0013507			hypothetical protein	1.24	1.44	92.86	100	N1	61.11	0.9	1	2	1	ns	1	ns	1	2	ns			Up	Up				Up	Up	Up	Up
N0.HOG0006856	NR1,NR2		Putative nitrate reductase (NADH),Nitrate reductase [NADH]	1.96	1.78	92.86	100	N1	83.33	1	2	2	1	1	1	1	3	3	ns		Up	Up	Up			Up	Up	Up	Up		Up	Up
N0.HOG0009950	RRA3,RRA7		Putative response regulator and transcription factor RR-A-type family	1.58	1.78	92.86	100	N1	70.37	1	1	2	1	ns	1	2	1	1	1			Up	Up	Up		Up			Up
N0.HOG0009819			Putative AMP-dependent synthetase/ligase, AMP-binding enzyme domain-containing protein	1.52	1.56	92.86	100	N1	68.52	1	1	ns	2	ns	1	1	2	1	1			Up				Up	Up	Up	Up
N0.HOG0009772			Putative rubredoxin-type	1.52	1.67	92.86	100	N1	50	1	ns	ns	1	ns	2	ns	1	1	1		Up					Up	Up
N0.HOG0007620			Putative alpha-L-arabinofuranosidase B, arabinose-binding domain, beta-L-arabinofuranosidase, GH127,Putative six-hairpin glycosidase, beta-L-arabinofuranosidase, GH127,Putative alpha-L-arabinofuranosidase B, arabinose-binding domain, six-hairpin glycosidase	1.8	2.22	92.86	100	N1	48.15	1	ns	2	ns	1	1	1	3	2	ns			Up		Up		Up	Up
N0.HOG0004865			Putative protein kinase TKL-Gdt family	1.36	1.44	92.86	100	N1	66.67	1.1	1	1	1	2	1	ns	1	1	ns			Up		Up						Up
N0.HOG0008686				1.64	1.78	92.86	100	N1	55.56	1.1	1	ns	ns	1	1	ns	1	2	1			Up	Up			Up	Up	Up		Up
N0.HOG0002127			Putative Plus-3 domain-containing protein,Putative chromatin regulator PHD family	1.84	2.25	92.86	100	N1	47.92	1.1	0	ns	1	1	1	1	ns	1	1			Up
N0.HOG0000261	AHA10,AHA11		Putative proton-exporting ATPase	1.76	2	92.86	100	N1	41.67	1.1	2	1	1	ns	1	ns	1	1	ns			Up		Up
N0.HOG0003380				1.6	1.62	92.86	100	N1	56.25	1.2	1	1	1	0	ns	ns	1	2	1		Up	Up		Up	Up		Up	Up	Up	Up
N0.HOG0004534			Putative omega-hydroxypalmitate O-feruloyl transferase	1.56	1.56	92.86	100	N1	55.56	1.2	ns	1	1	1	1	ns	1	1	1			Up								Up
N0.HOG0006149			hypothetical protein	2.16	1.89	92.86	100	N1	42.59	1.2	1	1	1	ns	ns	ns	ns	4	1	Up		Up			Up							Up
N0.HOG0008695			Putative oligopeptide transporter, OPT superfamily	1.64	1.56	92.86	100	N1	66.67	1.3	1	2	1	1	1	2	ns	ns	1			Up						Up				Up
N0.HOG0010275	CYP86B1-1		Putative alkane 1-monooxygenase	1.48	1.89	92.86	100	N1	40.74	1.3	ns	ns	1	2	2	ns	ns	ns	1											Up
N0.HOG0010424			Putative transcription factor MYB-HB-like family	1.54	1.5	92.86	100	N1	60.42	1.4	1	0	ns	1	1	1	1	2	ns			Up		Up						Up
N0.HOG0007006			Putative RNA-dependent RNA polymerase, eukaryotic-type,Putative RNA-directed RNA polymerase,hypothetical protein	1.92	2.11	92.86	100	N1	56.67	1.5	1	3	ns	1	1	ns	2	2	1			Up		Up	Up			Up	Up		Up
N0.HOG0007592			hypothetical protein	1.76	2	92.86	100	N1	50	1.5	1	ns	ns	ns	2	1	1	2	1			Up	Up				Up	Up	Up	Up		Up
N0.HOG0000935			Putative C2 domain-containing protein	2.2	2.44	92.86	100	N1	42.13	1.5	1	1	1	ns	1	2	ns	ns	1							Up		Up	Up
N0.HOG0007032			hypothetical protein	1.92	2	92.86	100	N1	55.56	1.6	1	1	ns	1	2	ns	1	2	1			Up										Up
N0.HOG0002944	GA2ox6		Putative gibberellin 2-beta-dioxygenase	1.68	2.22	92.86	100	N1	55.56	1.7	1	ns	1	2	2	ns	1	ns	1		Up						Up	Up	Up	Up
N0.HOG0010067			hypothetical protein	1.48	1.75	92.86	100	N1	54.17	1.8	1	0	ns	ns	1	1	1	1	1			Up		Up	Up	Up	Up	Up				Up
N0.HOG0002388	MATE2		Putative multi antimicrobial extrusion protein	1.6	1.89	92.86	100	N1	51.85	1.9	ns	ns	1	1	1	ns	1	2	1			Up		Up	Up			Up	Up	Up
N0.HOG0008344			Putative heavy metal-associated domain, HMA	1.75	1.78	92.86	100	N1	55.56	2	1	ns	1	ns	1	1	ns	2	1			Up	Up				Up	Up	Up
N0.HOG0002056			Putative transcription factor bZIP family	2.12	2.38	92.86	100	N1	78.12	2.1	2	0	2	1	1	2	2	2	1			Up										Up
N0.HOG0006067			Putative glycosidase	2.16	2.88	92.86	100	N1	35.42	2.1	ns	1	0	ns	1	2	2	1	1			Up				Up		Up	Up	Up
N0.HOG0005184			Putative transcription factor MYB-HB-like family	2.44	2.44	92.86	100	N1	68.52	2.2	1	4	1	2	1	4	2	2	ns	Up	Up	Up						Up			Up
N0.HOG0001974			Putative PPC domain, AT hook, DNA-binding protein	1.96	2.33	92.86	100	N1	57.41	2.2	2	ns	1	ns	2	2	1	ns	1									Up	Up		Up
N0.HOG0003518			Putative triacylglycerol lipase	1.76	2.22	92.86	100	N1	44.44	2.2	1	ns	1	1	1	ns	1	2	ns			Up								Up
N0.HOG0004031			Putative SGNH hydrolase-type esterase domain-containing protein,Putative triacylglycerol lipase,Putative sinapine esterase	2	2.44	92.86	100	N1	44.44	2.2	1	2	1	ns	1	ns	ns	2	1			Up								Up
N0.HOG0002463			Putative beta-1,4-mannosyl-glycoprotein 4-beta-N-acetylglucosaminyltransferase	1.72	2.25	92.86	100	N1	78.12	2.5	2	0	1	ns	2	2	1	3	1			Up		Up	Up	Up					Up	Up
N0.HOG0007807			hypothetical protein	1.76	1.78	92.86	100	N1	66.67	2.5	1	ns	1	1	2	1	1	2	1			Up
N0.HOG0006425			Putative chromatin remodeling & transcription regulator BTB-POZ family,Putative histone acetyltransferase transcription factor and/or regulators TAZ family	2.04	2.11	92.86	100	N1	29.63	2.5	1	3	1	ns	ns	1	ns	1	ns		Up	Up							Up
N0.HOG0006600			Putative leucine-rich repeat-containing, plant-type, leucine-rich repeat domain, L	2	2.25	92.86	100	N1	66.67	2.6	2	0	1	ns	1	1	2	2	1			Up	Up					Up	Up
N0.HOG0002218			hypothetical protein	1.72	2.11	92.86	100	N1	31.48	2.6	ns	ns	1	1	1	1	1	2	ns	Up		Up				Up	Up	Up	Up		Up	Up
N0.HOG0002034			Putative transcription factor WRKY family	2.24	2.88	92.86	100	N1	32.71	2.7	0	ns	1	1	ns	1	1	1	1			Up	Up					Up	Up
N0.HOG0006433			Putative Zf-FLZ domain-containing protein	2.04	2.44	92.86	100	N1	53.7	2.8	1	2	1	1	2	ns	1	ns	1		Up					Up			Up			Up
N0.HOG0001488			hypothetical protein,Putative Band 7 domain-containing protein	2.08	2.33	92.86	100	N1	46.3	2.9	1	2	ns	1	1	ns	ns	2	1			Up		Up	Up	Up	Up	Up	Up		Up	Up
N0.HOG0006197	NOOT1,NOOT2	Nodule organogenesis	Putative chromatin remodeling & transcription regulator ABTB family	2.12	2.22	92.86	100	N1	94.44	3.1	1	4	2	1	1	3	2	4	1			Up	Up					Up	Up	Up
N0.HOG0001570			Putative calcium-transporting ATPase	3.56	2.62	92.86	100	N1	34.52	3.1	ns	0	1	1	ns	ns	3	ns	3			Up			Up
N0.HOG0003337	ENODL10,ENODL12,ENODL21		Putative cupredoxin	1.88	2.78	92.86	100	N1	35.37	3.3	1	2	ns	ns	1	ns	1	3	1	Up	Up	Up	Up		Up			Up	Up
N0.HOG0001136			Putative major facilitator, sugar transporter, major facilitator superfamily	2.44	3.25	92.86	100	N1	54.85	3.4	2	3	ns	0	4	1	2	2	1			Up	Up	Up	Up	Up	Up	Up			Up	Up
N0.HOG0005369			Putative The fantastic four family protein,hypothetical protein	2.4	2.78	92.86	100	N1	59.44	3.5	1	4	1	ns	1	3	3	ns	1		Up
N0.HOG0002230	Cbf4,NF-YB16,NF-YB18		Putative transcription factor Hap3/NF-YB family	2.6	3.12	92.86	100	N1	44.79	3.7	2	0	ns	ns	2	1	2	2	1	Up		Up	Up	Up				Up	Up		Up
N0.HOG0003145			Putative protein kinase RLK-Pelle-PERK-2 family	2.04	2.78	92.86	100	N1	43.7	4	ns	3	1	1	1	2	2	2	ns		Up	Up	Up				Up	Up	Up	Up
N0.HOG0000444			Putative alpha-L-fucosidase	2.28	3	92.86	100	N1	19.84	4.9	ns	ns	1	ns	1	ns	1	2	1		Up						Up	Up	Up	Up
N0.HOG0005009			hypothetical protein	2.52	3.22	92.86	100	N1	40.93	5	1	2	ns	1	1	1	1	2	1		Up	Up		Up								Up
N0.HOG0005005	ERN1,ERN2,ERN3	Nodule organogenesis	ERF required for nodulation-1,Putative transcription factor AP2-EREBP family	2.52	2.75	92.86	100	N1	37.5	5.1	ns	0	1	1	ns	ns	2	4	1	Up		Up	Up			Up		Up	Up		Up
N0.HOG0001347			hypothetical protein	2.28	2.78	92.86	100	N1	25.93	5.1	1	1	1	1	1	ns	1	ns	ns			Up					Up	Up	Up
N0.HOG0005039			Putative cytochrome P450	2.52	2.62	92.86	100	N1	36.88	6.4	ns	ns	1	1	0	1	ns	2	2		Up	Up		Up
N0.HOG0003707			Putative transcription factor C2H2 family	3	3.38	92.86	100	N1	36.46	7.1	2	0	ns	ns	2	1	2	3	1		Up	Up		Up	Up	Up	Up	Up			Up	Up
N0.HOG0004927			Putative oligopeptide transporter, OPT superfamily	2.56	4	92.86	100	N1	40.9	7.4	ns	4	ns	0	1	2	4	3	1			Up		Up	Up	Up	Up	Up	Up	Up
N0.HOG0001396			Putative transcription factor MADS-MIKC family	3.56	4	92.86	100	N1	37.92	7.5	4	7	ns	0	1	1	ns	2	1			Up
N0.HOG0003130	WRI5a,WRI5b		Putative transcription factor AP2-EREBP family,hypothetical protein	3.33	4.38	92.86	100	N1	28.82	8	1	4	ns	ns	2	0	1	2	1		Up	Up		Up	Up						Up	Up
N0.HOG0001814	Prx01,Prx02,Prx03,Prx49,Prx70,Prx81,Prx86		Putative peroxidase	4.46	3.78	92.86	100	N1	36.2	9.1	3	ns	ns	1	1	1	5	ns	1							Up	Up	Up	Up	Up	Up
N0.HOG0002401	SyPME1		Putative pectinesterase	2.48	4.11	92.86	100	N1	25.18	9.3	1	ns	ns	1	2	1	1	3	ns	Up		Up	Up	Up				Up	Up	Up	Up
N0.HOG0001989			Putative AMP-dependent synthetase/ligase, AMP-binding enzyme domain-containing protein,Putative 4-coumarate--CoA ligase	3.84	5.5	92.86	100	N1	24.15	13.3	1	3	0	ns	1	1	1	1	1			Up					Up	Up		Up		Up
N0.HOG0001368			Putative hydrolase	3.16	3.78	92.86	100	N1	39.55	13.8	ns	2	1	1	1	1	4	2	1		Up					Up	Up	Up
N0.HOG0001566			Putative cellulose synthase (UDP-forming)	4.64	4.56	92.86	100	N1	37.83	15.6	2	2	1	1	2	ns	3	2	1			Up	Up	Up	Up			Up	Up	Up	Up	Up
N0.HOG0000445			Putative alpha-L-fucosidase	3.04	4	92.86	100	N1	40.09	17.4	1	2	1	ns	1	ns	ns	3	2	Up	Up	Up	Up	Up	Up
N0.HOG0002021	LBD11		Putative transcription factor AS2-LOB family	4.08	4.56	92.86	100	N1	27.16	19.6	1	ns	2	ns	1	1	1	4	ns		Up	Up	Up	Up	Up		Up	Up		Up	Up
N0.HOG0000479			hypothetical protein	7.32	8.44	92.86	100	N1	51.77	60	5	1	ns	ns	3	1	11	14	5		Up	Up	Up	Up	Up	Up	Up	Up		Up
N0.HOG0000147			Putative protein kinase RLK-Pelle-WAK family,Putative wall-associated receptor kinase, galacturonan-binding domain-containing protein,,Putative EGF-like domain, wall-associated receptor kinase, galacturonan-binding protein	16.32	15	92.86	100	N1	12.12	83.8	1	1	2	2	1	0	3	ns	1							Up		Up	Up	Up	Up	Up
N0.HOG0000304			Putative transcription factor B3-Domain family	11.4	15.22	92.86	100	N1	21.32	87.6	3	6	ns	ns	8	2	3	6	4			Up	Up	Up	Up				Up	Up		Up
N0.HOG0016958			hypothetical protein	1.24	1.25	85.71	45.45	N1	87.5	0.5	1	2	1	ns	1	0	1	2	1			Up	Up	Up	Up	Up			Up		Up	Up
N0.HOG0015761			Putative glyoxalase/Bleomycin resistance protein/Dihydroxybiphenyl dioxygenase,Putative lactoylglutathione lyase	1.42	1.57	85.71	63.64	N1	92.86	0	1	2	0	1	2	0	1	2	1			Up		Up	Up	Up	Up	Up		Up
N0.HOG0015857			Putative transcription factor B3-Domain family	1.29	1.62	85.71	72.73	N1	58.33	0.1	ns	2	0	ns	1	1	1	2	1			Up						Up	Up	Up
N0.HOG0005809			Putative pigment precursor permease, P-loop containing nucleoside triphosphate hydrolase,Putative polar-amino-acid-transporting ATPase,Putative xenobiotic-transporting ATPase	1.9	2.5	85.71	72.73	N1	46.88	0.8	1	1	0	2	2	1	ns	2	ns			Up			Up						Up	Up
N0.HOG0003161			hypothetical protein	1.36	1.29	85.71	81.82	N1	78.57	0	1	2	0	1	0	1	1	1	ns									Up	Up	Up
N0.HOG0016541			Putative cellulase	1.14	1.14	85.71	81.82	N1	85.71	0.5	ns	0	1	1	1	0	1	2	1			Up	Up				Up	Up	Up	Up
N0.HOG0005160	BG10,BG12		Putative glucan endo-1,3-beta-D-glucosidase	1.55	1.56	85.71	81.82	N1	47.22	0.7	ns	1	1	ns	1	ns	1	1	1			Up		Up	Up				Up	Up		Up
N0.HOG0016097				1.24	1.12	85.71	81.82	N1	87.5	0.8	1	1	ns	1	0	1	1	2	1		Up	Up							Up
N0.HOG0004494				1.55	2.25	85.71	81.82	N1	64.58	0.8	1	1	0	ns	1	1	2	2	1			Up	Up					Up	Up
N0.HOG0009550	Phytogb3.1,Phytogb3.2		hypothetical protein	1.77	2.25	85.71	81.82	N1	68.75	0.9	2	3	0	1	1	1	1	2	1			Up		Up	Up	Up	Up	Up				Up
N0.HOG0016020	CAPE18		hypothetical protein	1.18	1.25	85.71	81.82	N1	62.5	0.9	ns	0	1	ns	1	1	1	1	1			Up				Up	Up	Up
N0.HOG0009914			Putative transcription factor bHLH family	1.73	1.67	85.71	81.82	N1	38.89	1.1	1	ns	1	1	ns	ns	ns	ns	1
N0.HOG0010969			Putative protein kinase RLK-Pelle-L-LEC family	1.64	2.14	85.71	81.82	N1	71.43	1.4	0	0	1	1	1	1	1	3	1			Up
N0.HOG0007029	N5,nsLTP49		Putative bifunctional inhibitor/plant lipid transfer protein/seed storage helical	2.18	2.67	85.71	81.82	N1	66.67	2.9	1	1	ns	1	3	ns	2	4	1			Up	Up	Up	Up	Up	Up	Up		Up
N0.HOG0004111	FLOT1,FLOT2,FLOT3,FLOT4,FLOT5,FLOT6	Rhizobial infection	Putative Band 7 domain, Flotillin family,Flotillin-like protein 4,Flotillin-like protein 6	3.27	4.88	85.71	81.82	N1	44.09	4.8	0	3	1	ns	1	ns	8	6	2	Up	Up	Up	Up	Up	Up	Up	Up	Up	Up	Up	Up	Up
N0.HOG0006474			Putative carboxypeptidase D	1.48	1.38	85.71	90.91	N1	31.25	0.4	ns	1	1	1	ns	ns	ns	0	1												Up	Up
N0.HOG0004928	BG39		Putative glucan endo-1,3-beta-D-glucosidase	1.35	1.22	85.71	90.91	N1	50	0.5	ns	ns	1	ns	1	1	ns	1	1			Up										Up
N0.HOG0002173			Putative X8 domain-containing protein	1.83	1.75	85.71	90.91	N1	75	0.7	1	2	2	0	2	ns	1	ns	1								Up	Up		Up		Up
N0.HOG0001531			Putative protein kinase RLK-Pelle-LRR-IV family	1.26	1.25	85.71	90.91	N1	68.75	0.7	0	2	1	ns	1	ns	1	1	1			Up					Up	Up
N0.HOG0012971			Putative plant disease resistance response protein	1.45	1.44	85.71	90.91	N1	44.44	0.7	ns	ns	1	ns	1	ns	1	1	1			Up
N0.HOG0003007			hypothetical protein	1.91	2.29	85.71	90.91	N1	51.19	1.6	1	0	2	1	0	1	1	ns	1							Up	Up	Up
N0.HOG0008870	NSP2	Early signalling	Putative transcription factor GRAS family,Nodulation-signaling pathway 2 protein	1.78	2.12	85.71	90.91	N1	46.88	2.5	ns	0	1	2	ns	ns	2	1	1		Up	Up						Up	Up		Up
N0.HOG0004280			hypothetical protein	1.91	2.11	85.71	90.91	N1	38.89	3.4	ns	ns	1	ns	2	ns	1	2	1		Up	Up	Up					Up	Up
N0.HOG0006691				2.13	2	85.71	100	N1	61.9	0.2	1	1	0	1	1	ns	0	4	1			Up		Up								Up
N0.HOG0012260			Putative transcription factor MYB family	1.38	1.5	85.71	100	N1	68.75	0.4	1	2	1	ns	0	1	1	ns	1
N0.HOG0014158	Prx74		Putative peroxidase	1.25	1.22	85.71	100	N1	66.67	0.4	1	ns	ns	1	1	1	1	2	ns			Up		Up						Up		Up
N0.HOG0005618			Putative nepenthesin	1.5	1.57	85.71	100	N1	64.29	0.4	ns	0	1	1	2	1	1	0	1											Up
N0.HOG0012263	GS2a,GS2b		Putative glutamine synthetase,Glutamine synthetase leaf isozyme	1.38	1.67	85.71	100	N1	61.11	0.4	ns	2	1	1	1	1	1	2	ns			Up				Up	Up	Up				Up
N0.HOG0006419				2.22	2.29	85.71	100	N1	75.24	0.5	1	3	1	0	1	1	0	2	2			Up										Up
N0.HOG0004637			Putative glucose-6-phosphate 1-epimerase	1.42	1.75	85.71	100	N1	58.33	0.5	1	ns	0	1	1	ns	1	2	1			Up		Up	Up		Up	Up	Up	Up
N0.HOG0002735			Putative transcription factor C2H2 family	1.79	2	85.71	100	N1	27.78	0.5	ns	ns	1	ns	ns	ns	ns	2	1			Up			Up	Up	Up
N0.HOG0010837	CLSY-like-3		Putative DNA helicase chromatin remodeling SNF2 family	1.5	1.78	85.71	100	N1	63.89	0.7	1	1	ns	3	1	ns	1	1	1									Up	Up
N0.HOG0003874			Putative polar-amino-acid-transporting ATPase	1.25	1.43	85.71	100	N1	57.14	0.7	0	0	1	1	1	ns	ns	ns	1			Up								Up		Up
N0.HOG0008919	SYT3	Symbiosome formation	Putative C2 domain, synaptotagmin-like mitochondrial-lipid-binding domain-containing protein	1.71	1.56	85.71	100	N1	81.48	0.9	ns	2	1	1	1	1	1	2	2			Up		Up	Up	Up					Up	Up
N0.HOG0009383			Putative potassium channel, voltage-dependent, EAG/ELK/ERG,Putative potassium channel, voltage-dependent, ELK	1.62	2.11	85.71	100	N1	68.52	1.7	2	4	1	1	1	ns	ns	2	1		Up		Up							Up
N0.HOG0006063			Putative alpha-galactosidase,Putative ricin B, lectin domain, glycoside hydrolase, family 27, glycosyl hydrolase, all-beta	2.25	3.11	85.71	100	N1	33.15	5.5	1	ns	ns	1	1	ns	3	2	1			Up	Up					Up	Up	Up
N0.HOG0004756	GASA11,GASA14,GASA17,GASA18,GASA26		Putative gibberellin regulated protein	2.83	3.44	85.71	100	N1	52.04	8.5	2	2	1	1	2	1	2	2	ns			Up	Up				Up	Up	Up	Up
N0.HOG0000684			Putative triacylglycerol lipase	4.21	4.56	85.71	100	N1	29.1	20.1	1	3	1	ns	1	ns	1	2	2			Up	Up		Up	Up		Up	Up	Up
N0.HOG0006663			hypothetical protein,,Putative transcription factor interactor and regulator CCHC(Zn) family	1.94	2.38	78.57	36.36	N1	87.5	0.2	1	4	0	1	3	1	2	2	1			Up					Up	Up	Up			Up
N0.HOG0016011			hypothetical protein	1.44	1.57	78.57	54.55	N1	100	0.1	2	2	0	0	1	1	2	2	1		Up	Up		Up		Up	Up
N0.HOG0017102				1.18	1.29	78.57	54.55	N1	42.86	0.6	ns	ns	1	1	ns	0	0	ns	1													Up
N0.HOG0000788	LDP1,LDP2,LDP2bis,LEC4,LEC5,LEC7		Putative concanavalin A-like lectin/glucanase domain, legume lectin,,Putative concanavalin A-like lectin/glucanase domain-containing protein,Lectin 2,Lectin 1	10.12	13.12	78.57	54.55	N1	29.87	62.9	3	4	1	0	6	ns	7	2	1	Up		Up	Up	Up		Up	Up	Up	Up		Up	Up
N0.HOG0000881			Putative ubiquitinyl hydrolase 1,,hypothetical protein	8.89	11.25	78.57	63.64	N1	24.58	51.1	1	1	1	0	5	ns	1	1	3			Up		Up								Up
N0.HOG0003658	PLAT1		Putative PLAT/LH2 domain-containing protein	1.35	1.62	78.57	72.73	N1	52.08	0.6	2	0	ns	1	1	1	1	ns	1											Up		Up
N0.HOG0014488				1.38	1.71	78.57	90.91	N1	32.14	0.7	ns	ns	1	1	ns	ns	0	0	1
N0.HOG0002947			Putative gliding motility-associated protein GldE	1.45	1.5	78.57	90.91	N1	31.25	1.3	ns	ns	1	1	ns	0	ns	ns	2										Up	Up
N0.HOG0010916			Putative photosystem I PsaD	1.57	1.43	78.57	100	N1	35.71	0.1	ns	0	1	1	0	1	ns	1	ns		Up		Up
N0.HOG0004432			hypothetical protein	1.43	1.71	78.57	100	N1	32.14	0.2	0	ns	1	0	ns	ns	ns	1	1			Up								Up
N0.HOG0014631			Putative thaumatin	1.3	1.38	78.57	100	N1	68.75	0.5	0	1	ns	1	1	1	1	1	1		Up	Up	Up	Up				Up	Up	Up		Up
N0.HOG0015872			Putative photosystem II	1.17	1.33	78.57	100	N1	44.44	0.6	ns	ns	1	1	1	ns	ns	ns	1
N0.HOG0014046			Putative transcription regulator mTERF family	1.3	1.71	78.57	100	N1	42.86	0.8	ns	0	1	2	0	ns	ns	ns	1
N0.HOG0003133			Putative potassium transporter	1.74	1.89	78.57	100	N1	85.19	1.7	2	1	1	2	1	1	2	2	1			Up		Up	Up	Up	Up	Up
N0.HOG0002471			Putative glucose-1-phosphate adenylyltransferase	2.17	2.88	78.57	100	N1	61.67	3.1	ns	3	1	0	2	ns	2	4	1			Up				Up	Up			Up
N0.HOG0007024			hypothetical protein	1.47	1.57	71.43	45.45	N1	71.43	0	1	ns	0	1	1	0	1	1	1			Up				Up		Up	Up		Up	Up
N0.HOG0016276			hypothetical protein	1.47	1.57	71.43	63.64	N1	78.57	0.1	2	ns	0	0	1	2	2	1	1			Up	Up	Up	Up	Up		Up	Up		Up
N0.HOG0016754	CYTB561		Putative ascorbate ferrireductase (transmembrane)	1.28	1.5	71.43	72.73	N1	41.67	0.9	0	ns	1	1	0	0	ns	ns	1												Up
N0.HOG0017121			hypothetical protein	1.05	1	71.43	81.82	N1	71.43	0.1	ns	0	1	1	1	ns	1	0	1								Up	Up
N0.HOG0000322			Putative START-like domain-containing protein	5.6	4.5	71.43	81.82	N1	26.28	16.1	0	0	1	1	1	0	ns	ns	1
N0.HOG0003246			Putative transcription factor STY-LRP1 family	2	2	71.43	90.91	N1	77.38	0.1	0	1	0	1	2	2	1	1	1			Up	Up				Up	Up	Up	Up
N0.HOG0005812	RSD	Defense		1.5	2	64.29	36.36	N1	91.67	0.2	1	0	2	0	1	2	1	4	0			Up		Up	Up	Up	Up
N0.HOG0004722	SEC		Putative CRAL-TRIO lipid binding domain, CRAL/TRIO domain-containing protein	1.31	1.43	64.29	54.55	N1	66.67	1.1	1	0	1	0	ns	2	ns	2	1			Up		Up	Up
N0.HOG0001011				1.62	2.25	64.29	100	N1	83.33	0.9	0	0	1	1	0	0	0	4	1			Up	Up
N0.HOG0000480				16.86	8.33	57.14	54.55	N1	21.2	2.7	0	ns	1	1	1	0	ns	0	1													Up
N0.HOG0017015				1.31	1.75	57.14	72.73	N1	75	0.6	0	0	1	ns	0	0	0	2	1			Up		Up
N0.HOG0001294				5.38	5	50	45.45	N1	75.93	5.2	0	0	7	2	0	0	0	0	2
N0.HOG0004405				2.93	2.67	50	54.55	N1	63.33	0.7	0	0	1	1	0	0	0	0	2
N0.HOG0004626				1.81	1.33	50	81.82	N1	83.33	0.3	0	0	1	1	0	0	0	0	1
N0.HOG0000130				12	5.5	42.86	63.64	N1	37.05	10.5	0	ns	1	2	0	0	0	0	8
N0.HOG0009918			Putative transcription factor C2H2 family,Putative transcription factor interactor and regulator LIM family	1.81	2.11	100	54.55	N2	48.15	3.2	1	1	ns	ns	1	ns	2	2	ns			Up		Up		Up	Up	Up
N0.HOG0000000				78.09	42.22	100	63.64	N2	12.48	0	ns	ns	ns	ns	1	1	1	10	1	Up		Up		Up	Up							Up
N0.HOG0005328			Putative protein kinase RLK-Pelle-LRR-III family	1.27	1.44	100	63.64	N2	57.41	0.8	1	2	ns	1	1	1	1	ns	ns								Up	Up		Up		Up
N0.HOG0005002			Putative peptidylprolyl isomerase	1.48	1.78	100	72.73	N2	44.44	0.8	1	ns	ns	ns	2	ns	1	2	ns			Up
N0.HOG0016116			Putative tetratricopeptide-like helical domain, DYW domain-containing protein	1.13	1.11	100	81.82	N2	50	0.1	1	1	ns	ns	1	ns	1	1	ns										Up	Up
N0.HOG0015926			Putative tetratricopeptide-like helical domain, DYW domain-containing protein	1.12	1.11	100	81.82	N2	38.89	0.1	1	ns	ns	ns	1	ns	1	1	ns											Up
N0.HOG0009825			Putative DnaJ domain-containing protein	1.58	1.44	100	81.82	N2	51.85	0.7	1	ns	ns	ns	1	1	1	2	ns			Up		Up		Up		Up
N0.HOG0013662			Putative MRN complex-interacting protein	1.29	1.78	100	81.82	N2	30	1.3	1	ns	ns	ns	1	ns	1	1	ns			Up								Up
N0.HOG0008055			Putative nepenthesin	1.79	1.89	100	81.82	N2	31.48	2.3	2	2	ns	ns	1	ns	ns	1	ns			Up	Up						Up			Up
N0.HOG0001528			Putative transcription factor bHLH family	2.17	2.44	100	81.82	N2	28.7	2.5	1	ns	ns	ns	1	1	1	1	ns								Up	Up	Up	Up
N0.HOG0007135			Putative transcription factor B3-Domain family	1.96	2.22	100	81.82	N2	54.63	3	1	2	ns	ns	2	2	2	3	ns			Up	Up	Up		Up			Up	Up		Up
N0.HOG0008414			Putative transcription factor OFP family	1.75	2	100	81.82	N2	27.78	3.2	1	1	ns	ns	1	ns	ns	2	ns		Up	Up	Up
N0.HOG0007216			hypothetical protein	1.96	2.11	100	81.82	N2	28.15	4.4	ns	ns	ns	ns	2	1	2	1	ns			Up		Up			Up	Up	Up	Up	Up	Up
N0.HOG0008078			hypothetical protein	1.79	2.22	100	81.82	N2	20.37	5.2	ns	ns	ns	ns	1	1	1	2	ns			Up	Up					Up	Up
N0.HOG0000083			Putative flavonol 7-O-beta-glucosyltransferase	3.67	4.56	100	81.82	N2	19.84	6.6	1	1	ns	2	1	ns	1	2	ns		Up	Up	Up	Up	Up					Up	Up
N0.HOG0001919			Putative very-long-chain 3-oxoacyl-CoA synthase	2.54	3	100	81.82	N2	17.59	7.1	1	ns	ns	ns	1	ns	1	2	ns	Up		Up						Up	Up		Up	Up
N0.HOG0014052			Putative tetratricopeptide-like helical domain, DYW domain-containing protein	1.2	1.33	100	90.91	N2	38.89	0.5	1	ns	ns	ns	2	ns	1	1	ns			Up						Up	Up	Up
N0.HOG0012846			hypothetical protein	1.28	1.33	100	90.91	N2	50	0.7	1	2	ns	ns	1	ns	1	2	ns			Up		Up	Up	Up	Up
N0.HOG0006950			Putative transcription factor HSF-type-DNA-binding family	1.92	1.89	100	90.91	N2	38.89	0.9	2	2	ns	ns	ns	1	2	1	ns			Up					Up	Up
N0.HOG0013160			Putative cytokinin dehydrogenase	1.28	1.44	100	90.91	N2	61.11	1	1	1	ns	ns	1	1	1	4	ns			Up	Up	Up	Up		Up		Up
N0.HOG0013270			Putative protein-disulfide reductase	1.28	1.56	100	90.91	N2	44.44	1	ns	ns	ns	ns	1	1	2	1	1			Up							Up	Up
N0.HOG0007913			hypothetical protein	1.76	1.89	100	90.91	N2	50	1.3	ns	2	ns	ns	2	2	1	2	ns								Up	Up	Up	Up
N0.HOG0006758			Putative trehalose-phosphatase	2.04	2	100	90.91	N2	46.3	1.3	ns	ns	ns	ns	1	1	2	2	1			Up		Up	Up						Up
N0.HOG0010210			Putative glycosidase	1.48	1.67	100	90.91	N2	27.78	1.5	1	1	ns	ns	ns	1	ns	2	ns	Up		Up		Up	Up
N0.HOG0009988			Putative tetratricopeptide-like helical domain-containing protein	1.52	1.67	100	90.91	N2	33.33	1.6	ns	ns	ns	ns	1	1	1	2	ns		Up	Up		Up		Up	Up
N0.HOG0011962			Putative ribosomal protein L34Ae	1.36	1.67	100	90.91	N2	48.15	1.7	1	1	ns	ns	1	1	1	2	ns			Up		Up	Up			Up	Up	Up
N0.HOG0009388			hypothetical protein	1.56	1.89	100	90.91	N2	39.81	1.7	1	1	ns	ns	1	3	ns	1	ns							Up	Up	Up
N0.HOG0013584			Putative xanthine/uracil/vitamin C permease	1.24	1.44	100	90.91	N2	38.89	1.8	1	ns	ns	ns	1	ns	1	2	ns			Up	Up				Up	Up	Up	Up		Up
N0.HOG0006208			hypothetical protein	2.12	2.22	100	90.91	N2	38.89	1.9	1	1	ns	ns	1	ns	1	2	ns			Up	Up				Up	Up	Up	Up
N0.HOG0009774			Putative phospholipase A(2)	1.52	1.56	100	90.91	N2	44.44	2	2	ns	ns	1	1	1	1	ns	ns			Up				Up	Up
N0.HOG0009252			Putative choline transporter	1.6	1.89	100	90.91	N2	58.33	2.1	2	3	ns	ns	2	1	1	ns	1										Up
N0.HOG0005205			Putative LysM domain, EEIG1/EHBP1 domain-containing protein	1.52	1.89	100	90.91	N2	25.93	2.2	ns	ns	ns	1	1	1	1	1	ns			Up				Up	Up	Up
N0.HOG0004101			Putative glutathione-specific gamma-glutamylcyclotransferase, gamma-glutamyl cyclotransferase	1.72	1.89	100	90.91	N2	42.59	2.3	1	ns	ns	ns	1	1	1	ns	1					Up
N0.HOG0006091			Putative monodehydroascorbate reductase (NADH)	2.16	2.33	100	90.91	N2	35.18	2.3	1	4	ns	ns	ns	1	ns	1	1		Up	Up		Up
N0.HOG0002645			Putative chaperonin Cpn60/TCP-1 family, groEL-like apical domain, groEL-like equatorial	2.36	2.33	100	90.91	N2	38.89	2.4	ns	ns	ns	ns	2	2	2	2	ns			Up							Up	Up
N0.HOG0007966			hypothetical protein	1.76	2.11	100	90.91	N2	38.89	2.8	2	2	ns	ns	1	1	ns	2	ns			Up		Up	Up						Up
N0.HOG0008205			hypothetical protein	1.72	1.89	100	90.91	N2	52.78	3	1	3	ns	ns	2	ns	1	2	ns			Up						Up	Up	Up
N0.HOG0005762			Putative transcription factor NAM family	2.28	2.33	100	90.91	N2	30.56	3.2	1	2	ns	ns	ns	1	ns	4	ns		Up	Up		Up	Up
N0.HOG0002228			Putative calcium-transporting ATPase	2.08	2.22	100	90.91	N2	22.22	3.3	1	2	ns	ns	1	ns	ns	2	ns			Up		Up	Up
N0.HOG0006209			Putative sterol 14-alpha-demethylase transcription factor MYB-HB-like family	2.12	2.78	100	90.91	N2	39.29	3.4	2	3	ns	ns	ns	2	ns	1	1			Up					Up	Up	Up
N0.HOG0005980			Putative fibrillarin, S-adenosyl-L-methionine-dependent methyltransferase	2.2	2.44	100	90.91	N2	35.19	3.5	1	ns	ns	ns	2	ns	2	2	ns			Up						Up	Up	Up		Up
N0.HOG0008033			hypothetical protein	1.72	2	100	90.91	N2	35.19	3.5	2	4	ns	ns	ns	1	ns	4	ns		Up	Up				Up	Up					Up
N0.HOG0006731			Putative galactan 1,3-beta-galactosidase	1.96	2.44	100	90.91	N2	19.44	3.9	1	2	ns	ns	1	ns	ns	1	ns			Up		Up	Up		Up
N0.HOG0005692			Putative transcription regulator GNAT family	2.28	2.67	100	90.91	N2	33.33	4	1	ns	1	ns	1	ns	2	2	ns		Up	Up	Up			Up	Up	Up	Up			Up
N0.HOG0007897			Putative pectinesterase	1.72	2.22	100	90.91	N2	25.93	4	1	ns	ns	ns	1	ns	1	4	ns	Up	Up	Up	Up					Up
N0.HOG0005400			Putative small auxin-up RNA	2.4	2.67	100	90.91	N2	31.48	4.3	1	ns	ns	ns	1	1	2	3	ns			Up		Up	Up	Up	Up	Up		Up	Up
N0.HOG0002609	GS1b		Glutamine synthetase N-1,Putative glutamine synthetase	2.04	2.33	100	90.91	N2	27.78	4.3	1	1	ns	ns	ns	1	ns	1	1			Up		Up			Up	Up			Up	Up
N0.HOG0007374			Putative exocyst complex component EXOC6/Sec15	1.84	2.33	100	90.91	N2	25	4.5	1	ns	ns	ns	1	1	1	1	ns		Up	Up		Up							Up
N0.HOG0003704			Putative formin, FH2 domain-containing protein,Putative concanavalin A-like lectin/glucanase domain, formin, FH2 domain-containing protein	1.76	2.33	100	90.91	N2	37.04	4.6	ns	4	ns	ns	2	1	1	2	ns			Up	Up			Up		Up	Up			Up
N0.HOG0004394			hypothetical protein	2.68	2.78	100	90.91	N2	44.44	4.9	2	4	ns	ns	ns	3	ns	4	ns		Up	Up		Up						Up
N0.HOG0006752			hypothetical protein	1.96	2.11	100	90.91	N2	36.11	5.7	1	ns	ns	1	1	1	2	ns	ns								Up	Up	Up	Up		Up
N0.HOG0006382	CYP714A1,CYP714A2		Putative unspecific monooxygenase,,Putative cytochrome P450	2.08	2.78	100	90.91	N2	30.74	6.2	1	ns	ns	1	1	3	1	ns	ns									Up	Up		Up	Up
N0.HOG0001692			Putative pyruvate decarboxylase	2.24	3	100	90.91	N2	26.85	7.3	1	2	ns	ns	1	ns	3	1	ns			Up	Up	Up	Up	Up	Up	Up		Up		Up
N0.HOG0004311			Putative EamA domain-containing protein	2.92	3.67	100	90.91	N2	30.59	8.1	1	2	ns	ns	1	1	3	1	ns		Up			Up		Up		Up	Up		Up
N0.HOG0001976			Putative trans-zeatin O-beta-D-glucosyltransferase	4.29	4.78	100	90.91	N2	23.33	8.2	1	1	ns	ns	2	ns	1	3	ns	Up	Up	Up	Up	Up	Up							Up
N0.HOG0004337			Putative WEB family protein	2.76	3.67	100	90.91	N2	9.72	8.6	1	1	ns	ns	ns	1	ns	1	ns		Up	Up
N0.HOG0004423	CPS1,CPS2		Putative ent-copalyl diphosphate synthase,Ent-copalyl diphosphate synthase	2.76	3.78	100	90.91	N2	32.87	10.9	1	3	ns	ns	1	1	1	ns	1			Up					Up	Up	Up	Up	Up
N0.HOG0002536	TRX		Putative monodehydroascorbate reductase (NADH)	3.52	4.78	100	90.91	N2	21.6	11.1	1	2	2	ns	2	1	ns	ns	ns											Up	Up	Up
N0.HOG0003233	HDT1-like1,HDT1-like2,HDT1-like3,HDT1-like4		Putative histone deacetylase transcription factor C2H2 family,Putative histone deacetylase	2.28	3.11	100	90.91	N2	31.48	11.6	1	ns	ns	ns	2	ns	4	4	ns			Up						Up	Up	Up	Up
N0.HOG0001154			Putative oxidoreductase	3.36	4.33	100	90.91	N2	10.64	17.3	1	1	ns	ns	1	ns	ns	2	ns			Up		Up	Up			Up	Up
N0.HOG0000331			Putative heavy metal-associated domain, HMA	4.92	7	100	90.91	N2	27.37	38.4	ns	4	ns	ns	3	1	15	6	ns		Up	Up		Up	Up	Up	Up	Up	Up	Up	Up
N0.HOG0015321			Putative tetratricopeptide-like helical domain, DYW domain-containing protein	1.08	1.11	100	100	N2	38.89	0.2	1	ns	ns	ns	1	ns	1	1	ns										Up
N0.HOG0011991			Putative immunoglobulin E-set, protein-tyrosine phosphatase, phosphoglucan phosphatase DSP4	1.31	1.11	100	100	N2	44.44	0.3	1	1	ns	ns	ns	1	ns	2	ns			Up		Up	Up	Up	Up	Up	Up	Up
N0.HOG0002752			Putative exostosin	1.27	1.22	100	100	N2	44.44	0.4	ns	ns	ns	ns	1	1	1	2	ns			Up	Up	Up	Up
N0.HOG0013557			Putative 3,8-divinyl protochlorophyllide a 8-vinyl-reductase (NADPH)	1.19	1.33	100	100	N2	44.44	0.4	ns	ns	1	1	1	1	ns	1	ns			Up						Up
N0.HOG0012141			Putative oxidoreductase	1.27	1.22	100	100	N2	55.56	0.5	1	2	ns	ns	ns	1	ns	2	1		Up	Up				Up	Up	Up	Up
N0.HOG0005508			Putative plant organelle RNA recognition domain-containing protein	1.23	1.44	100	100	N2	47.22	0.5	1	1	ns	ns	1	ns	1	2	ns			Up						Up	Up	Up
N0.HOG0013131			Aspartate aminotransferase P2	1.23	1.22	100	100	N2	66.67	0.6	1	2	ns	ns	1	1	1	2	ns			Up		Up		Up	Up	Up			Up
N0.HOG0008925			hypothetical protein	1.64	1.33	100	100	N2	55.56	0.6	1	2	ns	ns	1	ns	1	2	ns	Up		Up		Up				Up	Up	Up
N0.HOG0012233			hypothetical protein	1.27	1.22	100	100	N2	50	0.6	1	1	ns	ns	1	1	ns	ns	1									Up
N0.HOG0010713			hypothetical protein	1.38	1.56	100	100	N2	42.59	0.6	ns	ns	ns	1	1	1	1	2	ns			Up	Up					Up	Up	Up
N0.HOG0013753			Putative lipoate--protein ligase	1.19	1.22	100	100	N2	38.89	0.6	1	1	ns	ns	1	ns	ns	1	ns			Up		Up	Up					Up
N0.HOG0011165			Putative chaperonin-like RbcX	1.35	1.78	100	100	N2	36.11	0.6	1	3	ns	ns	ns	1	ns	1	ns			Up		Up
N0.HOG0009762				1.46	1.33	100	100	N2	33.33	0.6	1	1	ns	ns	1	ns	ns	1	ns			Up				Up						Up
N0.HOG0003179			Putative L-ascorbate oxidase	1.54	1.67	100	100	N2	50	0.7	ns	1	ns	ns	1	1	1	4	ns	Up		Up						Up	Up	Up	Up
N0.HOG0007199			Putative glycosidase	1.81	1.78	100	100	N2	50	0.7	1	2	2	ns	1	1	ns	ns	ns								Up	Up	Up	Up
N0.HOG0004261			Putative C2 domain, formin, FH2 domain, protein-tyrosine phosphatase	1.42	1.44	100	100	N2	57.41	0.8	1	2	ns	ns	1	1	1	ns	1									Up		Up
N0.HOG0013547			Putative F-box domain, galactose oxidase/kelch, beta-propeller, kelch-type beta propeller	1.19	1.22	100	100	N2	44.44	0.8	1	2	ns	ns	1	ns	ns	2	ns	Up	Up	Up
N0.HOG0003744			Putative aminoacyltransferase, E1 ubiquitin-activating enzyme	1.54	1.67	100	100	N2	50	0.9	1	2	ns	ns	ns	1	1	4	ns	Up	Up	Up				Up	Up	Up		Up
N0.HOG0010354			Putative transcription factor AP2-EREBP family	1.42	1.78	100	100	N2	40.74	0.9	1	2	ns	ns	1	1	ns	1	ns			Up						Up	Up
N0.HOG0009691			Putative cucumisin	1.46	1.67	100	100	N2	44.44	1	1	ns	ns	ns	1	1	1	1	ns			Up	Up	Up				Up	Up	Up		Up
N0.HOG0009201			Glutamate-1-semialdehyde 2,1-aminomutase	1.54	1.56	100	100	N2	31.48	1	1	1	ns	ns	ns	1	ns	2	ns			Up		Up								Up
N0.HOG0010722			Putative ribonuclease PH, bacterial-type, PNPase/RNase PH domain, exosome complex component RRP45,Putative exosome complex component Rrp42, archaea, PNPase/RNase PH domain-containing protein	1.38	1.56	100	100	N2	31.48	1	1	ns	ns	ns	1	ns	1	1	ns			Up							Up
N0.HOG0004346			Putative ribose-phosphate diphosphokinase	1.46	1.44	100	100	N2	44.44	1.1	1	ns	1	ns	1	1	1	ns	ns
N0.HOG0008347			Putative cucumisin	1.62	1.67	100	100	N2	42.59	1.2	1	1	ns	ns	1	1	ns	ns	1													Up
N0.HOG0010742			hypothetical protein	1.44	1.44	100	100	N2	29.63	1.2	1	2	ns	ns	1	ns	ns	1	ns	Up		Up
N0.HOG0001791	MATE56		Putative multi antimicrobial extrusion protein	1.77	1.89	100	100	N2	44.44	1.3	2	ns	1	ns	1	ns	1	2	ns	Up		Up		Up	Up			Up	Up		Up
N0.HOG0006486			Putative galactinol--raffinose galactosyltransferase,Stachyose synthase	1.96	2.11	100	100	N2	36.11	1.3	1	1	ns	ns	ns	1	1	3	ns		Up	Up		Up		Up			Up			Up
N0.HOG0009034			Putative CRAL-TRIO lipid binding domain, GOLD domain, CRAL/TRIO domain-containing protein	1.54	1.67	100	100	N2	40.74	1.4	1	ns	1	ns	2	ns	1	2	ns			Up					Up	Up	Up
N0.HOG0010682			Putative phosphoric monoester hydrolase	1.38	1.67	100	100	N2	25	1.5	1	1	ns	ns	ns	1	ns	2	ns			Up						Up	Up
N0.HOG0009899	ZIP15		Putative zinc/iron permease	1.46	1.67	100	100	N2	63.89	1.6	1	3	ns	ns	1	2	1	ns	1							Up	Up					Up
N0.HOG0002691			Putative filament-like plant protein	1.77	1.89	100	100	N2	49.07	1.6	1	1	ns	ns	1	2	1	2	ns			Up						Up	Up	Up
N0.HOG0009583	Prx94,Prx95		Putative peroxidase	1.5	1.78	100	100	N2	36.11	1.6	ns	ns	ns	2	1	1	1	1	ns			Up		Up		Up
N0.HOG0003897			Putative sugar phosphate transporter domain-containing protein	1.62	1.78	100	100	N2	57.41	1.7	1	2	ns	ns	2	2	1	2	ns			Up	Up					Up	Up
N0.HOG0010104			Putative protein kinase AGC-RSK-2 family	1.42	1.67	100	100	N2	44.44	1.7	1	ns	ns	ns	1	1	1	1	ns			Up		Up					Up	Up
N0.HOG0006919			Putative protein kinase RLK-Pelle-LRR-III family	1.85	1.89	100	100	N2	24.07	1.8	1	1	ns	ns	ns	1	ns	1	ns			Up	Up	Up	Up				Up			Up
N0.HOG0008544	WOX5		Putative transcription factor Homobox-WOX family	1.62	2	100	100	N2	56.48	1.9	1	3	ns	1	2	ns	1	2	ns			Up	Up				Up	Up	Up	Up
N0.HOG0003050			Putative protein kinase RLK-Pelle-RLCK-VI family	1.62	1.89	100	100	N2	55.56	1.9	1	4	ns	ns	1	3	1	1	ns			Up
N0.HOG0003260			Putative galactosylxylosylprotein 3-beta-galactosyltransferase	1.42	1.67	100	100	N2	33.33	1.9	1	1	ns	ns	1	1	ns	1	ns			Up		Up				Up	Up	Up
N0.HOG0011184			Putative ClpA/B family, P-loop containing nucleoside triphosphate hydrolase	1.35	1.67	100	100	N2	36.11	2	1	ns	ns	ns	1	ns	1	2	ns			Up						Up	Up	Up
N0.HOG0007884			Arginine decarboxylase	1.65	1.89	100	100	N2	25.93	2.1	ns	ns	ns	ns	1	1	1	2	ns		Up	Up		Up	Up				Up			Up
N0.HOG0004724			Putative transcription factor C3H family	2.54	2.67	100	100	N2	49.44	2.2	1	1	ns	1	2	ns	2	4	ns		Up	Up		Up		Up	Up	Up	Up
N0.HOG0006297			Putative transcription factor MYB-HB-like family	2	2	100	100	N2	37.04	2.2	1	2	ns	ns	ns	1	ns	2	1			Up		Up		Up	Up	Up			Up	Up
N0.HOG0005389			hypothetical protein	2.31	2.67	100	100	N2	27.78	2.2	ns	ns	ns	ns	2	1	1	1	1			Up		Up	Up	Up					Up	Up
N0.HOG0006353			Putative FERM/acyl-CoA-binding protein, 3-helical bundle	2	2.11	100	100	N2	22.59	2.2	1	1	ns	ns	ns	1	ns	2	ns			Up		Up	Up			Up
N0.HOG0008536			hypothetical protein	1.62	2	100	100	N2	50	2.4	2	2	ns	ns	2	1	1	ns	1							Up			Up	Up		Up
N0.HOG0009042			Putative membrane attack complex component/perforin (MACPF) domain-containing protein,hypothetical protein	1.54	2.22	100	100	N2	35.93	2.4	ns	2	ns	ns	1	1	1	2	ns			Up		Up	Up			Up	Up		Up
N0.HOG0008121			Putative tetraspanin/Peripherin	1.65	2.22	100	100	N2	39.81	2.5	1	1	ns	1	1	1	1	ns	ns		Up									Up		Up
N0.HOG0007568			Putative nematode resistance protein-like HSPRO1	1.73	1.89	100	100	N2	33.33	2.5	2	ns	ns	ns	1	ns	1	2	ns		Up							Up	Up	Up	Up
N0.HOG0002768			hypothetical protein	1.81	1.89	100	100	N2	33.33	2.7	1	1	ns	1	2	2	ns	ns	ns										Up
N0.HOG0002143	REM5.1		Putative remorin	1.77	2.22	100	100	N2	32.41	2.7	ns	ns	ns	ns	2	2	1	1	ns			Up						Up	Up	Up
N0.HOG0008385			UTP--glucose-1-phosphate uridylyltransferase,Putative UTP--glucose-1-phosphate uridylyltransferase	1.62	2	100	100	N2	25	2.7	1	1	ns	ns	ns	1	ns	1	ns											Up	Up
N0.HOG0005703			Putative tetratricopeptide-like helical domain-containing protein	2.19	2.44	100	100	N2	24.07	2.7	ns	ns	ns	ns	2	1	1	2	ns			Up							Up	Up
N0.HOG0008838			Putative PPC domain-containing protein	1.58	2	100	100	N2	48.15	2.9	1	2	ns	ns	1	1	2	ns	1							Up	Up	Up				Up
N0.HOG0006360			Putative oxidoreductase	2	2.33	100	100	N2	38.89	2.9	2	4	ns	ns	1	ns	ns	3	ns		Up	Up	Up	Up	Up				Up
N0.HOG0001993			Putative nucleotide-diphospho-sugar transferase	1.62	1.89	100	100	N2	37.04	2.9	1	ns	1	ns	1	1	1	ns	ns											Up
N0.HOG0002624			hypothetical protein	1.69	2	100	100	N2	27.78	2.9	1	ns	ns	1	1	1	1	ns	ns										Up			Up
N0.HOG0006976			Putative adenosylmethionine decarboxylase	1.85	2	100	100	N2	52.78	3.1	1	1	ns	1	1	ns	2	3	ns	Up	Up	Up	Up					Up	Up	Up		Up
N0.HOG0009109			Putative translation protein, beta-barrel	1.54	2.11	100	100	N2	30.37	3.2	1	ns	ns	ns	2	ns	1	2	ns			Up						Up	Up
N0.HOG0007284			Putative transcription factor Znf-LSD family	1.73	2.44	100	100	N2	35.56	3.3	1	2	ns	ns	2	1	ns	2	ns		Up	Up	Up									Up
N0.HOG0008233			Putative plus-end-directed kinesin ATPase	1.65	2.11	100	100	N2	34.44	3.3	1	3	ns	ns	1	ns	1	2	ns			Up						Up	Up	Up
N0.HOG0004859			Putative adenylate kinase	2.46	2.89	100	100	N2	25.93	3.3	1	1	ns	ns	1	2	ns	3	ns			Up	Up	Up		Up	Up	Up		Up
N0.HOG0004107	IAA7		Putative transcription factor interactor and regulator AUX-IAA family	2.77	2.67	100	100	N2	22.22	3.4	1	ns	ns	ns	1	ns	1	1	ns			Up	Up				Up	Up	Up
N0.HOG0006447			Putative inositol-3-phosphate synthase,Inositol-3-phosphate synthase	1.96	2.33	100	100	N2	55.56	3.5	1	4	ns	ns	1	2	2	ns	1							Up	Up	Up		Up	Up
N0.HOG0006211			Putative methylsterol monooxygenase	2.04	2.67	100	100	N2	33.33	3.5	1	2	ns	ns	1	2	ns	2	ns			Up		Up		Up			Up	Up
N0.HOG0006412			Putative tetraspanin/Peripherin	1.96	2.22	100	100	N2	30.37	3.5	1	ns	ns	ns	1	2	1	1	ns			Up		Up					Up
N0.HOG0005649			Putative alpha/Beta hydrolase, strigolactone esterase D14 family	2.19	2.56	100	100	N2	24.07	3.5	1	ns	1	ns	1	ns	1	1	ns		Up					Up	Up	Up	Up			Up
N0.HOG0004320			Putative ribulose-bisphosphate carboxylase,,Ribulose bisphosphate carboxylase small chain 1	2.69	3.22	100	100	N2	23.81	3.6	1	ns	ns	ns	1	ns	1	2	ns		Up	Up	Up
N0.HOG0004948			Putative neprosin	2.46	2.78	100	100	N2	47.04	3.7	1	1	ns	ns	2	2	2	ns	1							Up	Up		Up
N0.HOG0002142	REM5.2		Putative remorin	2	2.44	100	100	N2	38.62	3.9	1	1	ns	ns	2	1	1	ns	1								Up	Up	Up	Up	Up
N0.HOG0007796			Putative F-box domain, galactose oxidase/kelch, beta-propeller, kelch-type beta propeller	1.62	2.22	100	100	N2	40.74	4.1	2	2	1	ns	2	1	ns	ns	ns
N0.HOG0002023			hypothetical protein,Putative cellular retinaldehyde binding/alpha-tocopherol transport, CRAL/TRIO	2.15	2.67	100	100	N2	32.96	4.1	1	4	ns	ns	1	1	1	ns	1									Up	Up		Up
N0.HOG0006729			Putative expansin/Lol pI	1.88	2.56	100	100	N2	27.78	4.2	2	ns	ns	ns	1	ns	2	2	ns	Up	Up	Up				Up		Up	Up	Up	Up
N0.HOG0005789			hypothetical protein	2.24	2.67	100	100	N2	32.41	4.3	1	2	ns	1	1	1	1	ns	ns							Up		Up		Up
N0.HOG0007434			Putative protein kinase TKL-CTR1-DRK-2 family	1.77	2.22	100	100	N2	25	4.3	1	2	ns	1	ns	1	ns	1	ns			Up	Up	Up		Up		Up	Up	Up
N0.HOG0007857			Putative tubby-like domain-containing protein	1.69	2	100	100	N2	36.11	4.5	1	1	ns	ns	1	1	1	2	ns			Up	Up	Up	Up			Up			Up
N0.HOG0002017			Putative PMR5 domain, PC-Esterase, protein trichome birefringence-like 37/38	1.88	2.11	100	100	N2	15.74	4.5	ns	ns	ns	ns	1	1	1	1	ns			Up					Up			Up
N0.HOG0005305			Putative amino acid/polyamine transporter I	2.35	3.11	100	100	N2	20.37	4.8	1	ns	ns	ns	1	ns	2	1	ns			Up						Up	Up		Up
N0.HOG0007786	PUCHI		Putative transcription factor AP2-EREBP family	1.69	2.22	100	100	N2	44.44	4.9	2	ns	ns	ns	2	ns	2	4	ns	Up		Up	Up							Up
N0.HOG0001991			Putative dual-specificity kinase TKL-Pl-4 family	2.23	2.67	100	100	N2	29.63	5	1	1	ns	ns	1	1	1	ns	1			Up				Up	Up	Up			Up	Up
N0.HOG0004170			Putative glutamyl-tRNA reductase	2.73	3	100	100	N2	25.93	5	ns	2	ns	ns	1	1	2	2	ns			Up		Up		Up	Up	Up
N0.HOG0004578			Putative acting on peptide bonds (peptidase)	2.68	2.78	100	100	N2	22.22	5.3	1	ns	ns	ns	1	ns	1	1	ns			Up	Up					Up	Up	Up
N0.HOG0006266			Putative transcription factor bHLH family	2.04	2.56	100	100	N2	39.81	5.4	2	2	ns	1	2	1	1	ns	ns
N0.HOG0002793			Putative TPX2 central domain-containing protein	2.08	2.44	100	100	N2	46.3	5.6	2	4	ns	ns	1	2	1	3	ns			Up		Up	Up		Up	Up	Up	Up		Up
N0.HOG0006288	CP2		Putative PLAC8 motif-containing protein	2	2.44	100	100	N2	40.74	5.7	1	4	ns	ns	1	1	1	ns	1
N0.HOG0005578			Putative peptidylprolyl isomerase	2.23	2.56	100	100	N2	20.37	5.7	1	ns	ns	ns	1	ns	1	2	ns			Up		Up					Up	Up	Up
N0.HOG0001751			Putative trehalose-phosphatase	2.23	2.78	100	100	N2	40.87	6	ns	4	ns	ns	1	3	1	3	ns		Up					Up	Up	Up			Up	Up
N0.HOG0003803			hypothetical protein	2.85	3.22	100	100	N2	15.74	6.2	1	1	ns	ns	ns	1	1	1	ns			Up		Up		Up	Up	Up	Up	Up		Up
N0.HOG0005393			Putative histone-lysine N-methyltransferase transcription factor C2H2 family,Putative histone-lysine N-methyltransferase chromatin regulator PHD family,hypothetical protein	2.31	2.44	100	100	N2	22.22	6.3	ns	ns	ns	ns	2	1	2	2	ns			Up						Up	Up	Up	Up	Up
N0.HOG0001668			Putative DnaJ domain-containing protein,Putative DnaJ domain, multihem cytochrome	2.54	2.89	100	100	N2	13.89	6.3	1	1	ns	ns	ns	1	ns	1	ns			Up
N0.HOG0003685			hypothetical protein	2.88	3.44	100	100	N2	32.41	6.4	1	2	ns	ns	2	1	1	ns	1							Up	Up		Up	Up
N0.HOG0005529			Putative lupus La protein,Putative winged helix-turn-helix DNA-binding domain-containing protein	2.36	3.33	100	100	N2	16.3	6.7	ns	ns	ns	ns	1	1	1	3	ns			Up		Up								Up
N0.HOG0005920	LjSUS1/LjSUS3,SUCS1	Nodule Metabolism and Transport	Putative sucrose synthase,Sucrose synthase	2.12	2.67	100	100	N2	40	6.8	1	2	ns	ns	1	3	1	ns	1		Up					Up	Up	Up			Up	Up
N0.HOG0001456	APT1		Putative adenine phosphoribosyltransferase	2.73	3.33	100	100	N2	35.18	6.8	3	2	ns	ns	1	2	1	2	ns			Up	Up	Up	Up
N0.HOG0002861			hypothetical protein	3.27	3.78	100	100	N2	24.07	6.9	1	1	ns	ns	2	ns	2	2	ns	Up		Up					Up	Up	Up	Up	Up	Up
N0.HOG0005852			hypothetical protein	2.15	2.67	100	100	N2	35	7	1	ns	1	ns	2	ns	3	2	ns			Up						Up	Up	Up
N0.HOG0001171			Putative DnaJ domain-containing protein	3.46	3.56	100	100	N2	37.22	7.2	3	3	ns	ns	1	1	2	3	ns		Up	Up				Up	Up	Up	Up	Up	Up	Up
N0.HOG0003619			Putative spermidine synthase	2.92	3.44	100	100	N2	19.84	7.3	1	2	ns	ns	2	ns	ns	1	ns		Up						Up	Up	Up		Up
N0.HOG0003020			hypothetical protein	3.19	3.33	100	100	N2	21.96	7.8	ns	2	ns	ns	1	1	1	2	ns								Up		Up	Up
N0.HOG0002578			Putative ribosomal protein L19/L19e	3.42	3.44	100	100	N2	27.78	8.8	1	ns	ns	ns	3	ns	2	1	ns			Up							Up	Up
N0.HOG0001389	3GT-2		Flavonoid 3-O-glucosyltransferase,Putative hexosyltransferase	4.73	4.33	100	100	N2	17.28	9	2	ns	2	ns	1	ns	1	2	ns			Up	Up				Up	Up	Up	Up		Up
N0.HOG0004349			Putative plus-end-directed kinesin ATPase	2.62	3.22	100	100	N2	21.3	9.9	ns	ns	ns	ns	1	3	1	2	ns			Up				Up	Up	Up	Up			Up
N0.HOG0000761			Putative dynamin central domain, dynamin, GTPase domain, GTPase effector domain, Dynamin superfamily,Putative dynamin central domain, dynamin, GTPase domain, Dynamin superfamily	2.73	3.56	100	100	N2	19.29	9.9	1	2	ns	ns	1	1	1	1	ns			Up		Up	Up	Up	Up	Up	Up
N0.HOG0004316	DMS3-like		hypothetical protein	2.69	3.56	100	100	N2	13.7	9.9	1	1	ns	ns	1	1	ns	1	ns			Up						Up
N0.HOG0003716			Putative acyl-lipid (11-3)-desaturase	2.88	3.56	100	100	N2	28.7	10.8	3	1	ns	ns	2	2	1	1	ns			Up		Up				Up	Up	Up		Up
N0.HOG0003384			hypothetical protein	3.04	3.89	100	100	N2	21.3	10.9	1	ns	1	ns	2	ns	1	2	ns			Up		Up	Up					Up		Up
N0.HOG0004058			Putative alpha,alpha-trehalose-phosphate synthase (UDP-forming)	2.73	3.56	100	100	N2	25.37	11.4	1	2	1	ns	3	1	ns	ns	ns
N0.HOG0001126			hypothetical protein	3.54	5	100	100	N2	23.98	11.8	3	3	ns	ns	1	3	1	1	ns		Up					Up	Up	Up	Up			Up
N0.HOG0000419			Putative xyloglucan:xyloglucosyl transferase,Putative xyloglucan:xyloglucosyl transferase, Xyloglucan-specific endo-beta-1,4-glucanase,Xyloglucan endotransglucosylase/hydrolase 2	4.42	4.44	100	100	N2	14.92	12.9	1	1	ns	ns	1	ns	2	2	ns		Up	Up	Up				Up			Up
N0.HOG0002960			Putative pyruvate kinase	3.23	4.22	100	100	N2	13.89	13.1	1	1	ns	ns	1	ns	1	1	ns			Up						Up	Up
N0.HOG0002813			Putative BURP domain-containing protein,hypothetical protein	3.31	4.22	100	100	N2	17.79	13.2	ns	3	ns	ns	1	2	1	1	ns							Up	Up	Up	Up			Up
N0.HOG0002557			hypothetical protein	3.46	4.67	100	100	N2	22.89	14	1	ns	ns	ns	1	3	2	2	ns	Up		Up	Up			Up		Up	Up	Up	Up
N0.HOG0000505	LjAPN1	Symbiosome formation	Putative nepenthesin	5.27	7.89	100	100	N2	12.84	18.2	1	ns	ns	ns	1	1	4	1	ns			Up	Up		Up	Up	Up		Up		Up
N0.HOG0001009			Putative Late embryogenesis abundant protein, LEA-14,hypothetical protein	5.65	6.44	100	100	N2	15.75	18.6	1	1	ns	ns	2	1	4	2	ns			Up				Up	Up	Up		Up	Up	Up
N0.HOG0003848			Putative PMR5 domain, PC-Esterase,Putative PMR5 domain, PC-Esterase, trichome birefringence-like family,,Putative PMR5 domain, PC-Esterase, protein altered xyloglucan 4	2.85	4.44	100	100	N2	21.77	20.4	1	2	ns	1	2	ns	1	2	ns			Up						Up	Up	Up	Up
N0.HOG0000489			Putative polyneuridine-aldehyde esterase,Putative carboxylesterase	4.04	4.89	100	100	N2	13.33	20.4	1	5	ns	ns	1	ns	ns	3	ns			Up	Up	Up	Up
N0.HOG0001336			Putative C2 domain, phosphoribosyltransferase,Putative phosphoribosyltransferase	3.58	4.11	100	100	N2	20.11	20.5	2	ns	ns	ns	3	ns	1	2	ns			Up						Up		Up
N0.HOG0000156				14.88	10.33	100	100	N2	8.76	21.2	1	ns	ns	ns	3	ns	5	4	ns			Up		Up	Up	Up	Up	Up	Up			Up
N0.HOG0000412			Putative methyltransferase,Putative salicylate carboxymethyltransferase,,Putative theobromine synthase,Putative 7-methylxanthosine synthase,Putative caffeine synthase	8.12	12.56	100	100	N2	9.66	24.3	ns	1	ns	ns	3	1	5	3	ns		Up	Up	Up	Up	Up	Up	Up	Up	Up	Up	Up	Up
N0.HOG0001357			Putative transcription factor WRKY family	4.77	6.56	100	100	N2	11.04	25.2	1	3	ns	1	1	ns	1	1	ns	Up		Up						Up	Up	Up	Up	Up
N0.HOG0000708			Putative benzyl alcohol O-benzoyltransferase	7.08	8.78	100	100	N2	7.38	33.6	1	2	ns	ns	1	ns	1	4	ns		Up	Up	Up	Up	Up		Up	Up	Up	Up		Up
N0.HOG0009277			hypothetical protein	2.35	2.25	92.86	36.36	N2	39.58	0.8	0	1	ns	ns	1	1	1	2	ns		Up	Up		Up	Up						Up	Up
N0.HOG0002182			Putative glutathione transferase	3.95	5.62	92.86	54.55	N2	15.2	27	2	2	ns	ns	1	ns	ns	1	0			Up		Up			Up	Up	Up		Up
N0.HOG0016286			Putative DYW domain-containing protein	1.14	1.25	92.86	63.64	N2	50	0.7	1	1	ns	ns	1	ns	1	1	0			Up
N0.HOG0015803			hypothetical protein	1.29	1.22	92.86	63.64	N2	38.89	1.2	ns	ns	ns	ns	1	1	1	1	ns	Up	Up	Up					Up	Up	Up
N0.HOG0000086			hypothetical protein	16.24	17.12	92.86	63.64	N2	7.99	57.1	1	ns	ns	0	4	ns	2	7	ns	Up	Up	Up	Up	Up	Up							Up
N0.HOG0014164			hypothetical protein	1.36	1.38	92.86	72.73	N2	43.75	0.4	ns	0	ns	ns	1	1	1	2	ns			Up	Up			Up	Up					Up
N0.HOG0004052				2.27	2	92.86	72.73	N2	30.56	1.6	1	ns	ns	ns	1	ns	1	1	ns			Up							Up	Up
N0.HOG0003097			hypothetical protein	2.18	2.11	92.86	72.73	N2	22.59	2.3	1	ns	ns	ns	1	ns	1	1	ns			Up		Up	Up		Up	Up	Up
N0.HOG0006324			hypothetical protein	2.36	2.25	92.86	72.73	N2	56.25	3.2	1	2	0	ns	ns	3	1	2	ns		Up	Up				Up	Up	Up		Up		Up
N0.HOG0003990			Putative CTP synthase (glutamine hydrolyzing)	1.82	2	92.86	72.73	N2	71.88	3.7	1	1	0	ns	2	3	2	4	ns			Up							Up	Up	Up
N0.HOG0007963			Putative F-box domain, galactose oxidase, beta-propeller,Putative kelch-type beta propeller	2	2.44	92.86	72.73	N2	34.07	5.9	1	3	ns	2	ns	1	ns	2	ns		Up	Up		Up		Up	Up				Up	Up
N0.HOG0001229			Putative P-loop containing nucleoside triphosphate hydrolase,,Putative double-stranded RNA-binding domain-containing protein	5.14	6.25	92.86	72.73	N2	13.53	22.8	1	3	0	ns	1	ns	2	2	ns			Up		Up					Up
N0.HOG0001032				6.55	7.25	92.86	72.73	N2	13.45	25.8	1	ns	ns	1	2	1	3	ns	0										Up	Up
N0.HOG0015911			Putative DnaJ domain-containing protein	1.17	1.12	92.86	81.82	N2	62.5	0	1	1	ns	ns	0	1	ns	2	1	Up	Up	Up
N0.HOG0015829			Putative tetratricopeptide-like helical domain, DYW domain-containing protein	1.17	1.11	92.86	81.82	N2	50	0.3	1	ns	1	ns	1	ns	1	1	ns								Up		Up	Up
N0.HOG0004507			Putative major facilitator superfamily domain-containing protein	1.43	1.75	92.86	81.82	N2	34.38	0.6	1	1	ns	ns	1	0	ns	2	ns			Up
N0.HOG0001941			Putative nucleotide-binding alpha-beta plait domain-containing protein	1.74	1.89	92.86	81.82	N2	44.44	1.5	1	ns	ns	ns	1	ns	1	2	ns		Up	Up							Up	Up
N0.HOG0009218			Putative peptidase C78, ubiquitin modifier-specific peptidase 1/ 2	1.74	1.78	92.86	81.82	N2	31.48	2.3	1	1	1	ns	1	1	ns	ns	ns										Up
N0.HOG0006306			Putative transcription factor NAM family	2.26	2.5	92.86	81.82	N2	31.25	4.5	2	2	ns	ns	1	0	ns	3	ns		Up	Up	Up	Up	Up						Up	Up
N0.HOG0001434			Putative Agenet-like domain-containing protein	2.48	3.62	92.86	81.82	N2	22.55	12	ns	0	ns	ns	2	1	1	3	1		Up	Up		Up	Up	Up	Up					Up
N0.HOG0000037	SIR1		Putative TIR domain, winged helix-turn-helix DNA-binding domain-containing protein,Putative TIR domain, P-loop containing nucleoside triphosphate hydrolase,Putative leucine-rich repeat domain, L domain-containing protein,,Putative winged helix-turn-helix DNA-binding domain, leucine-rich repeat domain, L,Putative P-loop containing nucleoside triphosphate hydrolase, leucine-rich repeat domain, L,Pu…	19.95	20.5	92.86	81.82	N2	10.13	48.1	ns	9	0	ns	5	1	4	5	ns	Up		Up		Up	Up		Up	Up	Up	Up	Up	Up
N0.HOG0006745			hypothetical protein	2.04	1.75	92.86	90.91	N2	34.38	0	1	1	ns	ns	0	1	ns	1	ns		Up	Up					Up			Up	Up
N0.HOG0012496			Putative HSP20-like chaperone	1.38	1.62	92.86	90.91	N2	47.5	0.8	1	4	ns	0	1	ns	ns	2	ns	Up		Up
N0.HOG0007792			Putative sterol 14-alpha-demethylase	1.83	1.56	92.86	90.91	N2	50	1.1	1	1	ns	ns	1	1	1	2	ns			Up		Up						Up		Up
N0.HOG0011799			Putative ABI family protein	1.48	1.67	92.86	90.91	N2	55.56	1.5	ns	ns	ns	ns	2	2	1	4	1			Up	Up			Up	Up	Up		Up
N0.HOG0010015			Putative protein kinase RLK-Pelle-PERK-2 family	1.57	1.67	92.86	90.91	N2	44.44	1.5	2	1	1	ns	1	1	ns	ns	ns												Up	Up
N0.HOG0003267	PRR3		Putative response regulator and transcription factor RR-A-type family	1.46	1.88	92.86	90.91	N2	47.92	1.9	1	2	0	1	ns	1	ns	4	ns	Up	Up	Up								Up
N0.HOG0002994			hypothetical protein	1.96	2.11	92.86	90.91	N2	40.74	2.5	1	1	ns	ns	1	ns	1	4	ns		Up	Up	Up			Up	Up	Up
N0.HOG0003550	BG26,BG32		Putative glucan endo-1,3-beta-D-glucosidase	1.75	2.22	92.86	90.91	N2	24.44	2.9	ns	1	ns	ns	1	1	1	2	ns			Up		Up						Up
N0.HOG0007245			Putative DnaJ domain-containing protein	1.96	2.88	92.86	90.91	N2	42.36	3.1	1	2	0	2	ns	2	ns	2	ns		Up	Up			Up	Up	Up	Up			Up
N0.HOG0001129			Putative small auxin-up RNA	2.04	2.22	92.86	90.91	N2	38.89	3.2	1	1	ns	ns	2	ns	1	4	ns			Up	Up	Up	Up		Up	Up	Up	Up		Up
N0.HOG0005694			Putative L-ascorbate oxidase	2.38	2.75	92.86	90.91	N2	46.88	3.4	1	2	0	1	2	ns	2	1	ns			Up							Up	Up	Up	Up
N0.HOG0009173			hypothetical protein	1.67	2	92.86	90.91	N2	44.44	3.7	1	1	ns	ns	1	2	2	2	ns			Up		Up		Up
N0.HOG0007127			hypothetical protein	1.96	2.5	92.86	90.91	N2	47.92	4.5	1	2	ns	0	ns	2	ns	6	1	Up		Up	Up	Up	Up			Up	Up
N0.HOG0000584	nsLTP17,nsLTP20,nsLTP22,nsLTP23		Putative plant lipid transfer protein/Par allergen	2.62	3.12	92.86	90.91	N2	23.12	5.2	1	3	ns	0	1	ns	ns	1	ns			Up									Up
N0.HOG0002446	RRA2,RRA8		Putative response regulator and transcription factor RR-A-type family	1.92	2.5	92.86	90.91	N2	43.75	5.8	2	2	ns	0	1	ns	2	2	ns			Up	Up
N0.HOG0002843			Putative phosphate-induced protein	3.58	3.78	92.86	90.91	N2	37.96	6.1	1	2	ns	1	1	3	3	ns	ns								Up		Up	Up	Up
N0.HOG0005833			hypothetical protein	2.33	2.75	92.86	90.91	N2	30.21	6.1	1	1	0	ns	ns	1	ns	1	1										Up	Up
N0.HOG0002040			Putative EamA domain-containing protein,hypothetical protein	2.08	2.67	92.86	90.91	N2	14.26	7	ns	ns	ns	ns	1	1	1	1	ns		Up	Up			Up	Up						Up
N0.HOG0003741			hypothetical protein	2.04	2.67	92.86	90.91	N2	38.89	7.5	ns	ns	ns	ns	2	3	1	2	ns			Up					Up	Up	Up	Up
N0.HOG0003357			Putative amino acid transporter, transmembrane domain-containing protein	2.12	3	92.86	90.91	N2	17.96	7.9	1	1	ns	1	1	1	ns	ns	ns									Up		Up
N0.HOG0000433			Putative transcription factor MYB-HB-like family	2.75	3.22	92.86	90.91	N2	13.89	8.8	ns	ns	ns	ns	1	1	1	2	ns			Up			Up	Up	Up	Up	Up	Up
N0.HOG0005439			Putative leucine-rich repeat domain, L domain-containing protein	2.46	3.22	92.86	90.91	N2	26.72	9.2	1	1	ns	1	ns	2	ns	3	ns	Up		Up		Up		Up	Up	Up
N0.HOG0001030			Putative transcription factor bHLH family	2.67	3.11	92.86	90.91	N2	28.24	10.4	1	ns	ns	ns	1	1	3	3	ns		Up	Up	Up	Up						Up	Up
N0.HOG0000641			Putative ankyrin repeat-containing domain, PGG domain-containing protein,,Putative ankyrin repeat-containing domain-containing protein	7.83	8.38	92.86	90.91	N2	15.94	27	2	1	ns	0	1	ns	1	3	ns	Up		Up		Up	Up		Up	Up	Up	Up		Up
N0.HOG0000527			Putative cytochrome P450,Putative alkane 1-monooxygenase,,Putative unspecific monooxygenase	9.17	11.89	92.86	90.91	N2	11.12	37.4	3	1	ns	ns	1	1	1	4	ns			Up	Up	Up	Up	Up	Up		Up
N0.HOG0014219			hypothetical protein	1.2	1.25	92.86	100	N2	62.5	0.1	ns	0	ns	ns	1	1	1	2	1			Up	Up					Up	Up	Up
N0.HOG0014992			Putative fasciclin-like arabinogalactan protein	1.16	1.12	92.86	100	N2	56.25	0.3	1	0	ns	ns	1	1	1	1	ns			Up		Up					Up	Up		Up
N0.HOG0015130			hypothetical protein	1.16	1.25	92.86	100	N2	43.75	0.4	1	ns	0	ns	1	ns	1	1	ns			Up		Up				Up		Up
N0.HOG0014290			Putative calcium-dependent channel, 7TM region phosphate	1.2	1.22	92.86	100	N2	50	0.5	1	2	ns	ns	ns	1	1	1	ns			Up				Up
N0.HOG0014766			Putative tetratricopeptide-like helical domain-containing protein	1.16	1.38	92.86	100	N2	50	0.5	1	0	ns	ns	1	ns	1	2	ns			Up
N0.HOG0012815			Putative tetratricopeptide-like helical domain, DYW domain-containing protein	1.33	1.25	92.86	100	N2	43.75	0.6	1	0	ns	ns	1	ns	1	1	ns			Up								Up
N0.HOG0008039	NPF6.4		Putative proton-dependent oligopeptide transporter family, major facilitator superfamily	1.72	1.33	92.86	100	N2	38.89	0.6	1	1	ns	ns	1	ns	ns	2	ns	Up										Up
N0.HOG0012100			Putative Heat shock protein Hsp90 family	1.32	1.44	92.86	100	N2	44.44	0.7	ns	ns	ns	ns	1	2	1	2	ns			Up							Up
N0.HOG0007609			hypothetical protein	1.8	1.75	92.86	100	N2	43.75	0.8	1	0	ns	ns	1	ns	1	4	ns	Up	Up	Up	Up	Up	Up	Up				Up		Up
N0.HOG0011699			Putative Galactose-binding domain-containing protein	1.36	1.38	92.86	100	N2	50	0.9	1	ns	0	ns	1	ns	1	4	ns			Up	Up				Up	Up		Up
N0.HOG0004768			Putative carboxypeptidase D	1.32	1.33	92.86	100	N2	44.44	0.9	1	1	ns	1	1	1	ns	ns	ns					Up	Up
N0.HOG0003082			Putative asparagine synthase (glutamine-hydrolyzing)	1.48	1.75	92.86	100	N2	43.75	1	1	ns	ns	0	1	ns	1	1	ns			Up
N0.HOG0011697			Putative beta-amylase	1.36	1.44	92.86	100	N2	61.11	1.2	1	2	ns	ns	1	2	1	1	ns		Up					Up	Up
N0.HOG0007874			hypothetical protein	1.76	1.89	92.86	100	N2	38.89	1.2	ns	2	ns	ns	1	1	1	2	ns			Up					Up	Up	Up	Up		Up
N0.HOG0006823			Putative F-box domain-containing protein,Putative F-box domain, NAD(P)-binding domain-containing protein	1.96	2.33	92.86	100	N2	23.15	2	1	1	ns	ns	ns	2	ns	2	ns			Up		Up							Up
N0.HOG0008399	BG1,BG2	Nodule organogenesis	Putative glucan endo-1,3-beta-D-glucosidase	1.68	2	92.86	100	N2	50	2.3	1	4	ns	ns	2	ns	2	2	ns			Up					Up	Up	Up	Up
N0.HOG0008394			hypothetical protein	1.68	2.62	92.86	100	N2	41.67	3.4	ns	3	ns	0	1	2	1	2	ns										Up
N0.HOG0001824	Prx[P]06,Prx06		Putative peroxidase,Cationic peroxidase 2	2.96	3.12	92.86	100	N2	21.18	3.4	1	1	ns	ns	1	0	ns	2	ns			Up	Up	Up							Up
N0.HOG0007149			Putative transmembrane protein TauE	1.88	2.38	92.86	100	N2	37.5	4.1	2	3	ns	0	1	ns	ns	3	ns	Up		Up	Up	Up	Up			Up	Up
N0.HOG0002291	MATE7,MATE8		Putative multi antimicrobial extrusion protein	2.24	2.56	92.86	100	N2	25.93	5.5	1	ns	ns	ns	1	1	1	3	ns		Up	Up		Up	Up	Up	Up	Up	Up		Up	Up
N0.HOG0002052			Putative transcription factor MADS-MIKC family	2.12	2.5	92.86	100	N2	21.88	5.7	1	2	0	ns	1	ns	ns	1	ns			Up		Up							Up
N0.HOG0004999			hypothetical protein	2.52	3.12	92.86	100	N2	45.83	5.9	1	3	ns	0	1	1	2	6	ns	Up	Up	Up	Up	Up		Up	Up	Up		Up
N0.HOG0001938			Putative gamma interferon inducible lysosomal thiol reductase GILT	2.56	3.25	92.86	100	N2	40.42	6.5	2	3	ns	0	2	ns	2	2	ns	Up	Up	Up		Up		Up			Up			Up
N0.HOG0005464			Putative phosphate-induced protein	2.36	2.62	92.86	100	N2	25.42	6.7	1	ns	ns	0	1	1	1	2	ns		Up	Up	Up			Up	Up			Up		Up
N0.HOG0005684			Putative F-box domain, kelch-type beta propeller,hypothetical protein,Putative kelch-type beta propeller	2.28	2.62	92.86	100	N2	38.54	6.8	1	0	ns	2	1	2	1	ns	ns							Up						Up
N0.HOG0005368			Putative periplasmic binding protein-like I	2.32	3.33	92.86	100	N2	19.44	8.4	2	2	ns	ns	ns	1	ns	1	ns			Up
N0.HOG0002685	nsLTP100,nsLTP101		Putative bifunctional inhibitor/plant lipid transfer protein/seed storage helical	2.24	3.25	92.86	100	N2	40.62	9.7	2	2	ns	0	2	1	1	ns	1							Up	Up			Up
N0.HOG0002027			Putative EF-hand domain pair protein	2.6	3.25	92.86	100	N2	36.46	9.7	1	0	ns	ns	1	1	5	4	ns			Up							Up	Up	Up
N0.HOG0001137			Putative major facilitator, sugar transporter, major facilitator superfamily	2.84	3.33	92.86	100	N2	13.89	9.8	1	2	ns	ns	1	ns	ns	2	ns		Up	Up		Up						Up
N0.HOG0001078	BCP1,BCP1-like,ENODL41,ENODL42,ENODL43,ENODL44,ENODL45,PCY10,PCY16,PCY19,SC4		Putative cupredoxin	5.6	5.75	92.86	100	N2	16.34	10.7	1	ns	ns	ns	1	0	2	5	ns	Up	Up	Up	Up								Up	Up
N0.HOG0000247				19.35	25.56	85.71	36.36	N2	24.1	3.9	1	3	ns	ns	2	ns	4	4	ns			Up	Up	Up	Up	Up	Up	Up	Up	Up
N0.HOG0016151			hypothetical protein	1.37	1.57	85.71	54.55	N2	64.29	0.7	ns	0	0	ns	1	2	1	2	1			Up	Up	Up	Up	Up			Up	Up
N0.HOG0016070			Putative pre-mRNA polyadenylation factor Fip1	1.3	1.43	85.71	63.64	N2	52.38	0.4	1	ns	0	0	1	ns	1	2	ns			Up							Up	Up
N0.HOG0016146			Putative DNA helicase	1.37	1.38	85.71	63.64	N2	58.33	0.6	ns	2	0	ns	1	1	1	2	ns			Up						Up	Up
N0.HOG0005219			hypothetical protein	1.95	2.43	85.71	63.64	N2	35.71	4	2	1	ns	0	1	ns	ns	1	0		Up	Up
N0.HOG0000620			hypothetical protein,,Putative ATPase, AAA-type, core, P-loop containing nucleoside triphosphate hydrolase	9.48	16	85.71	72.73	N2	23.79	3.5	1	ns	1	0	1	ns	1	2	0			Up		Up		Up	Up	Up	Up		Up
N0.HOG0002452	MtFER3	Senescence	Putative ferroxidase,Ferritin-1	1.76	2.57	85.71	72.73	N2	69.29	4.5	1	3	0	ns	1	3	2	2	0			Up	Up			Up			Up	Up
N0.HOG0003410			Putative Zf-FLZ domain-containing protein	2.1	2.56	85.71	72.73	N2	47.22	4.7	1	4	ns	ns	1	3	ns	ns	1							Up
N0.HOG0011349			Putative transcription factor Homeodomain-TALE-BEL family	1.59	1.67	85.71	81.82	N2	41.67	1.5	1	1	ns	ns	2	ns	1	1	ns			Up	Up
N0.HOG0011571			Putative pectinesterase	1.55	1.78	85.71	81.82	N2	61.11	1.7	2	2	ns	ns	2	1	2	2	ns			Up	Up				Up	Up	Up	Up	Up
N0.HOG0001964			Putative alpha-mannosidase	2.14	2.5	85.71	81.82	N2	40.62	2.6	1	2	0	2	1	ns	1	1	ns	Up		Up					Up	Up	Up		Up
N0.HOG0009632			Putative ankyrin repeat-containing protein	1.7	2.29	85.71	90.91	N2	26.19	2.1	0	ns	ns	0	1	1	1	2	ns			Up				Up		Up	Up
N0.HOG0002328			Putative cyclin,Putative cyclin D	2.09	2	85.71	90.91	N2	36.11	2.7	ns	2	ns	ns	1	1	1	2	ns			Up						Up	Up	Up
N0.HOG0009484			hypothetical protein	1.7	2.22	85.71	90.91	N2	29.63	2.9	1	4	ns	ns	1	ns	ns	2	ns		Up	Up	Up		Up					Up
N0.HOG0010404			Putative transcription factor bZIP family	1.61	2.14	85.71	90.91	N2	28.57	3.6	1	0	ns	0	1	ns	1	2	ns		Up	Up	Up							Up
N0.HOG0001008			Putative laccase,Putative L-ascorbate oxidase	2.13	2.33	85.71	90.91	N2	25	3.7	ns	ns	ns	ns	2	1	1	2	ns			Up		Up		Up	Up	Up		Up
N0.HOG0000010			Putative RNA-directed DNA polymerase	34.43	18.25	85.71	90.91	N2	7.04	5.4	ns	ns	ns	0	6	2	3	4	ns			Up	Up	Up	Up	Up	Up	Up
N0.HOG0004304			Putative transcription factor AP2-EREBP family	1.38	1.29	85.71	100	N2	57.14	0.2	1	0	0	1	1	1	1	ns	ns					Up
N0.HOG0009405			Putative senescence/spartin-associated,hypothetical protein	1.58	1.89	85.71	100	N2	25.93	1.2	1	ns	ns	ns	1	ns	1	1	ns			Up					Up	Up	Up
N0.HOG0001579			Putative cyclopropane-fatty-acyl-phospholipid synthase	4.75	5.78	85.71	100	N2	23.96	4.7	1	2	ns	ns	1	ns	ns	1	ns	Up		Up	Up	Up	Up
N0.HOG0002177			Putative fructose-bisphosphate aldolase,Fructose-bisphosphate aldolase, cytoplasmic isozyme 2	2.96	3.88	85.71	100	N2	35.42	11.8	4	ns	ns	0	1	2	1	4	ns	Up		Up	Up	Up	Up	Up	Up	Up		Up		Up
N0.HOG0015587	CLE13/LjCLE-RS2,CLE35	Autoregulation of Nodule number	hypothetical protein	1.87	1.71	78.57	27.27	N2	57.14	1.7	1	0	0	ns	3	ns	2	2	ns	Up	Up	Up	Up			Up	Up	Up		Up
N0.HOG0001663	GASA16,GASA22,GASA6		Putative gibberellin regulated protein	1.59	1.75	78.57	45.45	N2	54.17	1.1	1	2	0	1	1	1	1	ns	ns		Up			Up	Up	Up	Up			Up
N0.HOG0003067	MATE19,MATE20,MATE21,MATE22,MATE23,MATE24		Putative multi antimicrobial extrusion protein	3.71	5.17	78.57	45.45	N2	39.88	28.2	1	2	0	0	3	1	1	4	0		Up	Up	Up		Up	Up	Up			Up	Up
N0.HOG0000926			hypothetical protein	9.18	12	78.57	45.45	N2	18.95	30.7	1	3	0	ns	3	ns	4	4	ns			Up		Up	Up	Up	Up	Up	Up	Up	Up
N0.HOG0000685			Putative transcription factor interactor and regulator CCHC(Zn) family	10.39	6	78.57	63.64	N2	16.89	26.5	ns	ns	ns	0	2	1	5	1	ns			Up	Up	Up		Up	Up	Up	Up		Up	Up
N0.HOG0003441			Putative Late embryogenesis abundant protein, LEA5-type	2.2	2.12	78.57	72.73	N2	48.75	0.2	1	2	ns	ns	0	1	2	2	ns		Up					Up	Up	Up	Up
N0.HOG0016667				1.21	1.43	78.57	72.73	N2	50	0.6	1	ns	ns	0	1	ns	1	1	0			Up		Up		Up			Up			Up
N0.HOG0000058			Putative small auxin-up RNA,Auxin-induced protein 6B	26.16	36.12	78.57	72.73	N2	2.92	0.8	2	ns	ns	0	3	ns	1	2	ns			Up		Up	Up	Up	Up
N0.HOG0011186			Putative carbonic anhydrase	1.84	2	78.57	72.73	N2	58.33	1.3	2	0	0	0	1	1	1	2	ns			Up	Up				Up	Up	Up	Up	Up	Up
N0.HOG0002705	Prx78,Prx88,Prx89		Putative peroxidase	3.1	4.14	78.57	72.73	N2	36.22	6.3	1	1	0	0	ns	1	1	1	ns			Up		Up	Up						Up	Up
N0.HOG0000648			Putative soluble epoxide hydrolase	4.05	6.11	78.57	72.73	N2	20.21	40.4	1	3	ns	ns	4	2	ns	4	ns			Up	Up	Up	Up		Up	Up	Up	Up	Up	Up
N0.HOG0000478			hypothetical protein	2.62	3.67	78.57	81.82	N2	77.78	2.3	2	7	0	0	0	2	3	5	ns		Up	Up		Up	Up	Up	Up	Up	Up	Up	Up
N0.HOG0005124	c27		Putative translationally controlled tumor protein	2	3	78.57	81.82	N2	40.83	4.5	1	ns	0	0	1	2	1	1	0			Up				Up						Up
N0.HOG0009785			Putative small GTPase superfamily, P-loop containing nucleoside triphosphate hydrolase	1.81	2.38	78.57	81.82	N2	46.88	5	1	2	ns	0	1	3	1	2	ns			Up		Up	Up							Up
N0.HOG0007802	Glutaredoxin-11,Glutaredoxin-12,Glutaredoxin-9		Putative thioredoxin-disulfide reductase,Putative oxidoreductase	2.1	2.78	78.57	81.82	N2	33.33	5.9	2	1	ns	ns	1	ns	ns	4	ns		Up	Up		Up							Up	Up
N0.HOG0001208	nsLTP102,nsLTP109		Putative bifunctional inhibitor/plant lipid transfer protein/seed storage helical	1.82	1.86	78.57	90.91	N2	42.86	1.5	2	0	0	ns	1	ns	1	2	ns		Up	Up				Up	Up	Up
N0.HOG0002833			Alpha-galactosidase,Putative alpha-galactosidase	2.23	3	78.57	90.91	N2	38.69	8.1	ns	1	0	0	1	1	1	1	ns			Up		Up	Up				Up		Up	Up
N0.HOG0013800			Putative oberon, PHD finger domain-containing protein	1.41	1.43	78.57	100	N2	64.29	0.8	ns	2	0	0	1	1	1	2	ns			Up		Up					Up
N0.HOG0013958			hypothetical protein	1.35	2	78.57	100	N2	60.95	1.3	1	0	0	ns	1	1	2	3	ns			Up	Up							Up
N0.HOG0005213				2	2	71.43	18.18	N2	45.24	2.6	ns	2	0	0	1	1	1	2	ns	Up		Up		Up	Up	Up	Up	Up				Up
N0.HOG0000087			hypothetical protein	14.73	14.43	71.43	36.36	N2	12.7	82.9	2	1	ns	0	5	ns	4	4	0		Up	Up	Up	Up	Up	Up	Up	Up		Up		Up
N0.HOG0008672				2.56	3.29	71.43	45.45	N2	47.62	1.5	1	ns	ns	0	1	ns	1	1	0			Up		Up
N0.HOG0016527			Putative transcription factor NAM family	1.41	1.57	71.43	54.55	N2	57.14	0.8	1	0	0	ns	1	ns	1	4	ns		Up	Up			Up	Up			Up	Up
N0.HOG0001334			Putative methyltransferase,,Isoliquiritigenin 2'-O-methyltransferase	7.41	9.29	71.43	63.64	N2	28.31	56.1	5	2	0	0	4	ns	9	1	ns			Up		Up				Up	Up	Up	Up	Up
N0.HOG0004319			NAD(P)H-quinone oxidoreductase subunit H,,Putative NADH dehydrogenase (quinone),Putative NADH:ubiquinone reductase (H(+)-translocating),hypothetical protein	3.73	4.86	64.29	45.45	N2	32.38	3.3	1	1	ns	0	1	ns	ns	2	0	Up		Up		Up				Up	Up		Up
N0.HOG0000668			Putative F-box domain-containing protein,Putative F-box domain, galactose oxidase/kelch, beta-propeller, F-box associated interaction,Putative F-box associated interaction domain-containing protein,Putative F-box domain, nucleic acid-binding,, F-box associated interaction domain-containing protein	12.53	21.67	64.29	45.45	N2	25.47	54.8	1	3	0	0	3	2	3	3	0		Up	Up				Up	Up		Up	Up		Up
N0.HOG0016680			Putative transcription factor WD40-like family	1.35	1.33	64.29	63.64	N2	100	0.3	1	2	0	0	1	1	1	2	0			Up				Up	Up	Up
N0.HOG0017107			Putative transcription factor MYB-HB-like family	1.25	1.43	64.29	63.64	N2	35.71	0.7	1	1	0	0	ns	1	ns	1	ns			Up								Up
N0.HOG0002468	Lb1,Lb10,Lb11,Lb2,Lb3,Lb4,Lb5,Lb6,Lb7,Lb8,Lb9,Phytogb1.2,Phytogb1.3		hypothetical protein	3.71	5.43	64.29	63.64	N2	80.95	15	3	7	0	0	5	4	13	2	ns			Up		Up	Up	Up	Up	Up	Up		Up	Up
N0.HOG0003456			Putative glutathione transferase	4.08	4.83	57.14	27.27	N2	25.16	20.2	1	2	0	0	1	2	ns	1	0			Up	Up	Up						Up		Up
N0.HOG0005660			Putative flavonoid 3'-monooxygenase	1.41	1.33	57.14	72.73	N2	83.33	0	1	ns	0	0	1	2	1	0	1								Up	Up	Up			Up
N0.HOG0008526			Putative transcription factor AP2-EREBP family	1.88	1.67	50	9.09	N2	75	0.9	1	2	0	0	1	ns	1	2	0			Up	Up				Up	Up	Up	Up		Up
N0.HOG0001195			Putative 6-phosphofructokinase	1.6	1.67	50	18.18	N2	61.11	0.9	1	1	0	0	1	1	ns	2	0					Up		Up	Up
N0.HOG0016540			Putative EamA domain-containing protein,hypothetical protein	2.67	2.5	50	18.18	N2	75	3.4	1	4	0	0	2	1	2	1	0		Up			Up							Up	Up
N0.HOG0004943			Putative microtubule-associated protein, MAP65/Ase1/PRC1	2.8	3.17	50	18.18	N2	47.5	5.1	ns	ns	0	0	2	1	2	3	0			Up					Up	Up	Up	Up
N0.HOG0002380			hypothetical protein	2.89	3	50	18.18	N2	38.89	5.9	1	ns	0	0	1	ns	1	4	0			Up					Up	Up	Up		Up
N0.HOG0008775			Putative nepenthesin	4.1	5	50	18.18	N2	36.67	22.8	1	ns	0	0	4	ns	3	3	0	Up	Up	Up		Up	Up	Up	Up	Up	Up	Up	Up	Up
N0.HOG0001676			Putative major facilitator superfamily	7.44	9	50	18.18	N2	25.25	44.6	2	1	0	0	1	1	2	3	0			Up	Up	Up		Up	Up	Up		Up	Up
N0.HOG0000376			Putative cytochrome P450	10.9	13.33	50	18.18	N2	28.16	70.1	2	6	0	0	2	1	4	8	0	Up	Up	Up	Up	Up	Up	Up	Up	Up		Up	Up
N0.HOG0017894			Putative calponin domain-containing protein	1.5	1.33	50	27.27	N2	66.67	0.2	ns	ns	0	0	1	1	1	2	0			Up		Up		Up	Up	Up
N0.HOG0002273			Putative P-loop containing nucleoside triphosphate hydrolase, leucine-rich repeat domain, L,Putative TIR domain, winged helix-turn-helix DNA-binding domain-containing protein,Putative leucine-rich repeat domain, L domain-containing protein,,Putative TIR domain, P-loop containing nucleoside triphosphate hydrolase,Putative winged helix-turn-helix DNA-binding domain, leucine-rich repeat domain, L,Pu…	9.5	10	50	27.27	N2	11.67	45	1	1	0	0	2	ns	2	1	0			Up		Up			Up	Up	Up	Up	Up	Up
N0.HOG0017902				1.25	1.4	50	45.45	N2	100	0	1	2	0	0	0	1	0	2	1		Up	Up
N0.HOG0007453				2.21	2.67	50	54.55	N2	52.78	1.4	ns	ns	0	0	1	1	1	2	0			Up		Up					Up			Up
N0.HOG0005241			Putative transcription factor C2H2 family	3.89	5.2	42.86	18.18	N2	64.88	16.4	2	0	0	0	3	2	5	2	0		Up			Up		Up	Up	Up	Up	Up		Up
N0.HOG0000514	nsLTP72		Putative bifunctional inhibitor/plant lipid transfer protein/seed storage helical	3	1.6	42.86	27.27	N2	85	0.3	1	0	0	0	1	1	1	1	0			Up	Up	Up	Up	Up	Up	Up		Up	Up
N0.HOG0008018	nsLTP60,nsLTP61,nsLTP62,nsLTP63		Putative bifunctional inhibitor/plant lipid transfer protein/seed storage helical	1.72	2.33	100	90.91	N3	34.26	0	ns	ns	1	ns	ns	ns	3	1	1			Up						Up	Up			Up
N0.HOG0007110			Putative protein kinase CAMK-CAMKL-CHK1 family	1.88	2.22	100	90.91	N3	25	0.3	ns	1	1	ns	ns	ns	ns	1	1							Up	Up
N0.HOG0009456	LYR1b,NFP/LjNFR5	Early signalling	Putative protein kinase RLK-Pelle-LysM family,Putative serine/threonine receptor-like kinase NFP RLK-Pelle-LysM family	1.62	2	100	90.91	N3	23.15	0.6	ns	ns	1	ns	ns	ns	1	3	1	Up		Up	Up	Up	Up			Up	Up		Up	Up
N0.HOG0012455			Putative protein kinase	1.27	1.22	100	100	N3	33.33	0	ns	1	1	ns	ns	ns	ns	1	1			Up						Up	Up
N0.HOG0014679			Putative D-aminoacyl-tRNA deacylase	1.12	1.33	100	100	N3	38.89	0.1	ns	ns	1	ns	ns	ns	1	1	1			Up				Up	Up
N0.HOG0002599			Putative xyloglucan:xyloglucosyl transferase, Xyloglucan-specific endo-beta-1,4-glucanase	1.81	1.89	100	100	N3	33.33	0.1	ns	ns	1	ns	ns	ns	1	2	1			Up	Up							Up
N0.HOG0011668				1.31	1.44	100	100	N3	31.48	0.1	ns	1	1	ns	ns	ns	ns	1	1		Up
N0.HOG0001633	ZIP1,ZIP14		Putative zinc/iron permease	2	1.89	100	100	N3	29.63	0.2	ns	ns	1	ns	ns	ns	1	2	1			Up		Up	Up						Up	Up
N0.HOG0005365			Putative dihydrofolate reductase, Thymidylate synthase,Bifunctional dihydrofolate reductase-thymidylate synthase	2.31	3.11	100	100	N3	22.22	0.3	ns	2	1	ns	ns	ns	ns	1	1			Up							Up
N0.HOG0008922			hypothetical protein	1.58	1.78	100	100	N3	19.44	0.4	ns	ns	2	1	ns	ns	ns	1	ns			Up					Up	Up	Up	Up		Up
N0.HOG0005485			hypothetical protein	2.27	2.56	100	100	N3	29.63	0.5	ns	ns	2	ns	ns	ns	1	2	1		Up	Up	Up				Up	Up	Up		Up
N0.HOG0006882			putative cinnamyl alcohol dehydrogenase	1.88	1.78	100	100	N3	20.37	0.5	ns	ns	1	2	ns	ns	ns	1	ns			Up						Up	Up
N0.HOG0003706			Putative trans-2,3-dihydro-3-hydroxyanthranilate isomerase,Putative phenazine biosynthesis PhzF protein	2.88	3.78	100	100	N3	16.4	0.5	ns	ns	1	ns	ns	ns	1	3	1	Up		Up	Up	Up	Up		Up	Up	Up	Up
N0.HOG0007627			Putative ribosomal protein L1	1.73	1.67	100	100	N3	19.44	0.6	ns	ns	2	1	ns	ns	ns	1	ns			Up				Up					Up
N0.HOG0001975			Putative PPC domain-containing protein,Putative PPC domain, AT hook, DNA-binding protein	2.04	2.67	100	100	N3	25.93	0.8	ns	ns	1	2	1	1	1	ns	ns									Up	Up	Up		Up
N0.HOG0004922			hypothetical protein,Putative protein FAM214/SPAC3H8.04	2.46	2.56	100	100	N3	18.89	1	ns	ns	2	1	ns	ns	ns	1	ns			Up				Up	Up	Up
N0.HOG0011002			Putative aminocyclopropanecarboxylate oxidase	1.52	1.88	92.86	81.82	N3	37.5	0.2	ns	2	1	0	ns	ns	ns	2	1		Up	Up		Up			Up	Up				Up
N0.HOG0004808			Putative tetratricopeptide-like helical domain-containing protein	1.21	1.38	92.86	90.91	N3	37.5	0.2	ns	1	1	ns	0	ns	ns	2	1		Up	Up	Up
N0.HOG0002422			Putative minus-end-directed kinesin ATPase	1.83	2.62	92.86	90.91	N3	16.67	1.2	ns	ns	1	1	0	ns	ns	3	ns			Up						Up	Up
N0.HOG0003766			Putative glutathione dehydrogenase (ascorbate)	3.12	5.38	92.86	90.91	N3	23.32	2.2	ns	ns	1	ns	0	ns	1	1	1			Up	Up			Up	Up	Up	Up
N0.HOG0007420			Oxygen-evolving enhancer protein 2,Putative PsbP family protein	1.84	2.44	92.86	100	N3	40.74	0.2	ns	ns	1	1	2	1	2	ns	ns		Up		Up
N0.HOG0009735			Putative beta-glucosidase	1.52	1.89	92.86	100	N3	36.11	0.2	ns	2	1	ns	ns	ns	ns	1	1			Up		Up		Up	Up	Up	Up		Up
N0.HOG0000963			Putative H(+)-transporting two-sector ATPase,ATP synthase subunit alpha	4.89	5.25	85.71	54.55	N3	15.14	0.5	ns	ns	1	1	0	ns	ns	1	ns			Up		Up					Up
N0.HOG0002292	MATE6		Putative multi antimicrobial extrusion protein	1.95	1.57	85.71	63.64	N3	50	0.1	0	1	1	ns	ns	0	ns	3	2			Up	Up	Up	Up
N0.HOG0014879			hypothetical protein	1.38	1.62	85.71	81.82	N3	35.42	0.7	ns	ns	1	ns	0	ns	1	1	1		Up	Up		Up			Up	Up	Up	Up
N0.HOG0004430			Putative transcription factor WRKY family	1.39	1.71	85.71	90.91	N3	46.43	0	0	ns	1	0	ns	ns	1	1	1			Up				Up	Up	Up			Up
N0.HOG0009281	NF-YA7		Putative transcription factor Hap2/NF-YA family	2	2	78.57	81.82	N3	41.67	0	0	ns	1	0	0	ns	1	2	1			Up		Up	Up	Up	Up	Up	Up
N0.HOG0004547				1.32	1.25	57.14	90.91	N3	75	0.4	0	0	1	1	0	0	0	2	ns			Up
N0.HOG0006100				1.3	1.33	100	72.73	N7	38.89	0.5	1	2	ns	ns	ns	1	ns	ns	1							Up	Up	Up				Up
N0.HOG0002204				1.39	1.22	100	72.73	N7	50	0.9	1	1	ns	ns	1	1	1	ns	ns											Up		Up
N0.HOG0005468			hypothetical protein	1.48	1.56	100	72.73	N7	44.44	0.9	1	2	ns	ns	ns	1	ns	ns	1											Up	Up
N0.HOG0001047			Putative galacturan 1,4-alpha-galacturonidase	1.41	1.33	100	72.73	N7	44.44	1	ns	2	ns	ns	1	1	1	ns	ns							Up	Up	Up
N0.HOG0014258			Putative photosystem I	1.25	1.22	100	81.82	N7	33.33	0.8	ns	2	ns	ns	1	1	ns	ns	ns		Up		Up
N0.HOG0011951			Putative protein-disulfide reductase	1.42	1.89	100	81.82	N7	38.89	1.2	1	2	1	ns	ns	1	ns	ns	ns
N0.HOG0014801			Putative superoxide dismutase	1.21	1.44	100	81.82	N7	44.44	1.4	ns	ns	1	ns	1	1	1	ns	ns									Up	Up
N0.HOG0009299			Putative cadmium-transporting ATPase	1.62	1.89	100	81.82	N7	26.85	2.1	2	1	ns	ns	ns	1	ns	ns	1
N0.HOG0002038			Putative phosphoric monoester hydrolase	1.96	2.22	100	81.82	N7	52.78	2.5	2	3	1	ns	1	ns	2	ns	ns							Up		Up	Up	Up
N0.HOG0001788			Putative transcription factor C2H2 family	1.62	2.11	100	81.82	N7	33.33	4.4	1	2	ns	1	ns	1	2	ns	ns			Up				Up	Up
N0.HOG0004098			Putative transferase	3	3.11	100	81.82	N7	33.46	4.6	ns	1	1	ns	1	1	2	ns	ns							Up	Up	Up	Up	Up	Up	Up
N0.HOG0002015			Putative universal stress protein A	2	2.33	100	81.82	N7	35.19	6.1	1	4	ns	ns	1	2	1	ns	ns							Up	Up					Up
N0.HOG0012515			Putative aminodeoxychorismate lyase	1.32	1.33	100	90.91	N7	33.33	0.7	2	ns	ns	ns	ns	1	1	ns	ns							Up	Up	Up		Up		Up
N0.HOG0012766			Putative transcription factor interactor and regulator AUX-IAA family	1.28	1.56	100	90.91	N7	33.33	1	1	1	ns	ns	1	1	ns	ns	ns											Up
N0.HOG0011206			Putative [Histone H3]-lysine-36 demethylase	1.36	1.67	100	90.91	N7	44.44	1.1	1	2	ns	ns	ns	2	1	ns	ns		Up									Up
N0.HOG0007004			Putative delta(7)-sterol 5(6)-desaturase	1.92	2	100	90.91	N7	20.37	1.1	1	ns	ns	ns	ns	1	1	ns	ns			Up							Up	Up		Up
N0.HOG0011256			Putative phosphotransferase with an alcohol group as acceptor	1.4	1.44	100	90.91	N7	27.78	1.2	1	ns	ns	ns	1	1	ns	ns	ns									Up	Up			Up
N0.HOG0008163			hypothetical protein	1.72	1.44	100	90.91	N7	55.56	1.3	1	4	ns	ns	1	1	1	ns	ns					Up		Up	Up
N0.HOG0011717			Putative folate-biopterin transporter, major facilitator superfamily domain-containing protein	1.36	1.44	100	90.91	N7	33.33	1.3	ns	2	ns	ns	1	1	ns	ns	ns
N0.HOG0015368			Putative DNA recombination and repair protein, RecA	1.12	1.22	100	90.91	N7	44.44	1.5	1	2	1	ns	ns	1	ns	ns	ns					Up				Up	Up	Up		Up
N0.HOG0010422			Putative methyltransferase	1.48	1.44	100	90.91	N7	33.33	1.6	1	ns	ns	ns	1	3	ns	ns	ns											Up		Up
N0.HOG0008156			Porphobilinogen deaminase	1.72	1.89	100	90.91	N7	35.56	1.7	ns	1	ns	ns	2	1	1	ns	ns							Up	Up
N0.HOG0014175			Putative glutathione dehydrogenase (ascorbate)	1.2	1.33	100	90.91	N7	33.33	1.8	ns	1	ns	ns	1	1	1	ns	ns									Up
N0.HOG0009436			Putative sulfate-transporting ATPase	1.56	2	100	90.91	N7	22.22	2	1	ns	ns	ns	1	1	ns	ns	ns										Up
N0.HOG0011631			Putative SGNH hydrolase-type esterase domain-containing protein	1.36	1.56	100	90.91	N7	29.63	2.1	1	1	ns	ns	ns	1	2	ns	ns					Up		Up	Up	Up	Up	Up		Up
N0.HOG0013106			Putative pentatricopeptide	1.28	1.56	100	90.91	N7	22.22	2.1	1	ns	ns	ns	1	1	ns	ns	ns										Up
N0.HOG0003268	PRR6,PRR7		Putative response regulator and transcription factor RR-A-type family	1.8	2	100	90.91	N7	37.04	2.2	1	3	ns	ns	1	1	1	ns	ns
N0.HOG0002427			Putative transcription factor interactor and regulator Znf-B family	1.96	2	100	90.91	N7	18.52	2.2	1	1	ns	ns	ns	1	1	ns	ns											Up	Up
N0.HOG0003454			hypothetical protein	1.8	2.44	100	90.91	N7	28.7	2.4	ns	1	ns	1	1	1	1	ns	ns								Up	Up	Up	Up
N0.HOG0006330			Putative protein-serine/threonine phosphatase	2.08	2.11	100	90.91	N7	27.78	2.6	1	ns	ns	ns	1	1	1	ns	ns			Up					Up	Up	Up
N0.HOG0012282			Allantoate deiminase 1	1.32	1.56	100	90.91	N7	24.07	2.6	1	ns	ns	ns	1	2	ns	ns	ns
N0.HOG0001891			Putative transferase	1.84	2.33	100	90.91	N7	22.22	3	1	2	ns	ns	1	1	ns	ns	ns		Up							Up	Up	Up
N0.HOG0008755			hypothetical protein,Putative concanavalin A-like lectin/glucanase domain-containing protein	1.64	2	100	90.91	N7	22.22	3.1	1	ns	ns	ns	1	1	1	ns	ns								Up	Up	Up	Up
N0.HOG0004382			Putative chloroquine-resistance transporter	1.56	1.67	100	90.91	N7	19.44	3.1	ns	1	ns	ns	1	1	ns	ns	ns
N0.HOG0010706			hypothetical protein	1.44	1.78	100	90.91	N7	28.7	3.5	1	1	1	ns	ns	1	ns	ns	ns
N0.HOG0004681			Putative HD/PDEase domain-containing protein	2.64	2.78	100	90.91	N7	34.66	3.6	ns	2	ns	ns	1	1	1	ns	3			Up
N0.HOG0008127	BG3		Putative glucan endo-1,3-beta-D-glucosidase	1.72	2.22	100	90.91	N7	23.15	3.7	ns	1	ns	ns	1	1	1	ns	ns											Up
N0.HOG0002952			Putative transcription factor MYB-HB-like family	1.72	2	100	90.91	N7	16.67	3.7	1	ns	ns	ns	1	1	ns	ns	ns
N0.HOG0005921			Putative ribosomal protein S21e	2.2	2.33	100	90.91	N7	30.56	3.8	ns	ns	ns	ns	1	1	2	ns	1										Up	Up	Up
N0.HOG0000251			Putative ALOG domain-containing protein	2.04	2.44	100	90.91	N7	22.22	3.9	ns	1	ns	1	1	1	1	ns	ns					Up		Up	Up					Up
N0.HOG0002416			Putative acylglycerol lipase	1.76	2	100	90.91	N7	39.81	4.4	1	3	ns	ns	1	2	1	ns	ns									Up	Up		Up
N0.HOG0002275			Putative pleckstrin-like, plant	2.24	2.44	100	90.91	N7	27.78	4.4	1	2	1	ns	1	ns	1	ns	ns								Up	Up	Up			Up
N0.HOG0008358			Putative phospholipase A(2)	1.68	2	100	90.91	N7	36.11	4.6	ns	1	ns	1	1	1	2	ns	ns									Up	Up	Up
N0.HOG0007019	GIF1,GIF2		Putative transcription factor SSXT family	1.92	2.44	100	90.91	N7	30.56	4.7	1	ns	ns	ns	1	3	2	ns	ns								Up	Up	Up	Up
N0.HOG0009002			hypothetical protein	1.6	2.11	100	90.91	N7	20.37	4.8	1	ns	ns	ns	2	1	ns	ns	ns
N0.HOG0004169			Putative major facilitator superfamily	1.84	2	100	90.91	N7	13.89	4.8	ns	1	ns	ns	1	1	ns	ns	ns									Up	Up
N0.HOG0005953			Putative protein kinase RLK-Pelle-LRR-VI-2 family	2.16	2.78	100	90.91	N7	21.3	5	1	3	ns	ns	1	1	ns	ns	ns							Up	Up	Up	Up
N0.HOG0001913			hypothetical protein	3	3.11	100	90.91	N7	27.78	5.2	3	1	ns	ns	ns	2	1	ns	ns		Up					Up	Up	Up	Up	Up
N0.HOG0005049	BG27,BG41		Putative glucan endo-1,3-beta-D-glucosidase	1.72	2.33	100	90.91	N7	36.11	5.4	ns	ns	ns	1	1	3	2	ns	ns							Up	Up	Up	Up	Up
N0.HOG0008183			Putative RNA helicase	1.72	2	100	90.91	N7	26.85	5.5	1	1	ns	ns	2	2	ns	ns	ns										Up
N0.HOG0007117			Putative aminoacyltransferase, E1 ubiquitin-activating enzyme	1.88	2.22	100	90.91	N7	14.81	5.5	1	ns	ns	ns	1	1	ns	ns	ns							Up
N0.HOG0000327			Putative heavy metal-associated domain, HMA	2	2.22	100	90.91	N7	40.74	5.6	2	2	ns	1	ns	2	ns	ns	1							Up	Up	Up	Up
N0.HOG0006967			Putative transcription factor WRKY family	1.84	2.33	100	90.91	N7	30.56	5.6	1	1	1	ns	1	ns	1	ns	ns
N0.HOG0003562			Putative protein-synthesizing GTPase	3.08	4	100	90.91	N7	18.52	5.8	1	2	ns	ns	2	1	1	ns	ns								Up	Up	Up	Up
N0.HOG0000990			S-adenosylmethionine synthase 1,Putative methionine adenosyltransferase	3.44	4.11	100	90.91	N7	20.85	5.9	1	2	ns	ns	2	1	1	ns	ns							Up	Up	Up	Up			Up
N0.HOG0004387			Putative aminoacyltransferase, E1 ubiquitin-activating enzyme	2.76	3	100	90.91	N7	15.74	6	ns	2	ns	ns	1	2	ns	ns	ns							Up
N0.HOG0007759			hypothetical protein	1.76	2.11	100	90.91	N7	16.67	7.1	ns	1	ns	ns	2	1	ns	ns	ns									Up	Up
N0.HOG0000971			Putative arabinogalactan peptide, AGP	2.96	3.11	100	90.91	N7	26.98	8.6	1	3	ns	ns	ns	3	3	ns	ns							Up	Up	Up	Up	Up
N0.HOG0007576			Putative DnaJ domain-containing protein	1.8	2.11	100	90.91	N7	17.59	8.7	ns	1	ns	ns	2	1	ns	ns	ns													Up
N0.HOG0002552			Putative O-methyltransferase COMT-type, S-adenosyl-L-methionine-dependent methyltransferase	3.6	4	100	100	N7	24.44	0.3	1	2	ns	1	ns	1	1	ns	ns		Up					Up	Up	Up	Up		Up
N0.HOG0012996			hypothetical protein	1.23	1.22	100	100	N7	50	0.6	1	1	ns	ns	1	ns	1	ns	1							Up	Up
N0.HOG0003886			hypothetical protein	1.38	1.33	100	100	N7	33.33	0.6	1	ns	ns	ns	1	1	ns	ns	ns									Up	Up
N0.HOG0009913			Putative 4-hydroxyphenylpyruvate dioxygenase	1.46	1.78	100	100	N7	44.44	0.8	1	2	ns	1	1	ns	2	ns	ns		Up					Up	Up	Up			Up	Up
N0.HOG0009053			Putative gamma-glutamyltransferase, Glutathione hydrolase	1.5	1.67	100	100	N7	42.59	0.8	1	2	ns	ns	ns	1	1	ns	1							Up			Up
N0.HOG0008618			Mitochondrial inner membrane translocase subunit Tim17/Tim22/Tim23/peroxisomal protein PMP24,Outer envelope pore protein 16	1.62	1.44	100	100	N7	38.89	0.8	ns	ns	1	ns	1	1	1	ns	ns							Up	Up
N0.HOG0013140			Putative chromatin remodeling & transcription regulator BTB-POZ family,Putative Galactose-binding domain-containing protein	1.23	1.33	100	100	N7	33.33	0.8	1	ns	ns	ns	1	1	ns	ns	ns							Up	Up			Up
N0.HOG0012611			Phosphoglucomutase	1.27	1.44	100	100	N7	51.85	0.9	ns	2	1	ns	1	1	1	ns	ns							Up
N0.HOG0009108			Putative X8 domain-containing protein	1.54	1.78	100	100	N7	33.33	0.9	ns	1	ns	ns	1	1	1	ns	ns									Up	Up	Up
N0.HOG0011568			Putative transcription factor HSF-type-DNA-binding family	1.27	1.22	100	100	N7	55.56	1	1	ns	1	ns	1	1	ns	ns	1
N0.HOG0008875			Protein disulfide-isomerase	1.58	1.67	100	100	N7	50	1	1	2	1	ns	1	ns	1	ns	ns							Up			Up	Up
N0.HOG0013244			Putative AMP-dependent synthetase/ligase, EF-Hand 1, calcium-binding, AMP-binding enzyme	1.28	1.22	100	100	N7	50	1	1	1	1	ns	1	ns	1	ns	ns		Up			Up							Up	Up
N0.HOG0012278			Putative transcription factor WD40-like family	1.27	1.22	100	100	N7	33.33	1	1	ns	ns	ns	1	1	ns	ns	ns
N0.HOG0015456			Putative photosystem II	1.08	1.11	100	100	N7	27.78	1	ns	1	ns	ns	1	1	ns	ns	ns				Up
N0.HOG0012348			Putative oxidoreductase	1.23	1.44	100	100	N7	25	1	ns	1	ns	ns	1	1	ns	ns	ns							Up
N0.HOG0007706			hypothetical protein	1.73	1.67	100	100	N7	33.33	1.1	ns	2	ns	ns	1	1	ns	ns	ns
N0.HOG0010753			Putative glucose-6-phosphate isomerase	1.38	1.33	100	100	N7	33.33	1.2	1	1	1	ns	ns	1	ns	ns	ns							Up	Up
N0.HOG0009249			Putative hexosyltransferase	1.54	1.89	100	100	N7	29.63	1.2	1	ns	ns	ns	ns	2	1	ns	ns												Up
N0.HOG0006108			hypothetical protein	2.08	1.78	100	100	N7	33.33	1.4	ns	1	ns	ns	1	1	1	ns	1			Up		Up	Up					Up
N0.HOG0008575				1.68	1.44	100	100	N7	27.78	1.4	1	1	ns	1	ns	1	ns	ns	ns							Up
N0.HOG0011810			Putative NAD(+) ADP-ribosyltransferase	1.31	1.33	100	100	N7	27.78	1.4	ns	2	ns	ns	1	1	ns	ns	ns
N0.HOG0008560			hypothetical protein	1.62	1.44	100	100	N7	33.33	1.5	ns	ns	1	ns	1	1	1	ns	ns											Up
N0.HOG0010337			Putative GTP diphosphokinase	1.42	1.33	100	100	N7	33.33	1.7	1	1	ns	ns	1	1	ns	ns	ns
N0.HOG0008713			hypothetical protein	1.58	2	100	100	N7	27.78	1.8	1	1	ns	ns	1	1	1	ns	ns							Up	Up	Up			Up	Up
N0.HOG0012222			Putative thimet oligopeptidase	1.23	1.22	100	100	N7	44.44	1.9	ns	ns	1	ns	1	1	1	ns	ns							Up	Up	Up
N0.HOG0010847			Putative transcription regulator IWS1 family	1.38	1.56	100	100	N7	40.74	1.9	1	ns	ns	ns	1	2	1	ns	ns							Up	Up	Up			Up
N0.HOG0008909			Putative transcription factor bHLH family	1.58	1.78	100	100	N7	38.89	1.9	1	ns	ns	ns	1	1	1	ns	ns								Up	Up	Up
N0.HOG0010288			Putative oxidoreductase	1.42	1.56	100	100	N7	33.33	1.9	1	ns	ns	ns	1	1	ns	ns	ns													Up
N0.HOG0003519			Putative sulfate adenylyltransferase	1.46	1.78	100	100	N7	25	1.9	1	1	ns	ns	1	1	ns	ns	ns									Up	Up
N0.HOG0004599			Putative ATPase, AAA-type, core, peptidase, FtsH	1.62	1.78	100	100	N7	27.78	2	1	ns	ns	ns	1	1	ns	ns	ns							Up	Up	Up
N0.HOG0004140			Putative transcription factor bHLH family	2.73	2.33	100	100	N7	35.19	2.1	1	2	1	ns	ns	1	1	ns	ns									Up	Up
N0.HOG0013170	NRPD2A.1,NRPD2A.2		Putative DNA-directed RNA polymerase	1.23	1.44	100	100	N7	27.78	2.2	1	ns	ns	ns	1	1	ns	ns	ns
N0.HOG0002345			hypothetical protein	1.69	2.11	100	100	N7	50	2.3	1	ns	2	ns	1	2	ns	ns	1			Up					Up	Up	Up		Up
N0.HOG0012385	MATE50		Putative multi antimicrobial extrusion protein	1.27	1.56	100	100	N7	42.59	2.3	1	1	ns	ns	1	1	1	ns	ns								Up			Up		Up
N0.HOG0008515			Putative protein kinase RLK-Pelle-Extensin family	1.62	1.89	100	100	N7	50	2.5	1	4	ns	ns	1	ns	1	ns	1											Up
N0.HOG0006767			Putative arginase	1.88	2.22	100	100	N7	35.19	2.5	1	ns	ns	ns	2	1	2	ns	ns		Up							Up	Up	Up	Up
N0.HOG0006488			Putative protein O-GlcNAc transferase	1.96	1.78	100	100	N7	31.48	2.5	1	1	ns	ns	ns	1	1	ns	ns										Up
N0.HOG0002731			Putative transcription factor C2C2-GATA family	3.23	4.33	100	100	N7	23.15	2.5	1	ns	ns	ns	2	1	1	ns	ns									Up	Up
N0.HOG0007885			Putative amidophosphoribosyltransferase	1.69	2	100	100	N7	44.44	2.6	2	2	1	1	ns	1	ns	ns	ns									Up	Up			Up
N0.HOG0006599			Putative cytidine deaminase	1.88	1.67	100	100	N7	33.33	2.6	ns	ns	ns	1	1	1	1	ns	ns							Up	Up	Up				Up
N0.HOG0010474			50S ribosomal protein L15	1.42	1.67	100	100	N7	18.89	2.7	ns	1	ns	ns	1	1	ns	ns	ns										Up		Up
N0.HOG0006723			hypothetical protein,Putative PMR5 domain, PC-Esterase,Putative PMR5 domain, PC-Esterase, trichome birefringence-like 45/PMR5	1.81	2.44	100	100	N7	47.22	3	2	3	ns	ns	1	2	2	ns	ns			Up					Up	Up		Up
N0.HOG0007615	DRRP		Putative plant disease resistance response protein	1.73	2.22	100	100	N7	44.44	3	1	2	ns	1	1	ns	3	ns	ns							Up			Up	Up
N0.HOG0007665			Putative transcription factor interactor and regulator C3H-WRC/GRF family	1.73	2.11	100	100	N7	37.04	3	ns	ns	ns	1	1	1	1	ns	1							Up		Up	Up			Up
N0.HOG0006570			Putative carboxypeptidase D	1.92	2.33	100	100	N7	35.93	3	ns	2	ns	1	1	2	1	ns	ns		Up									Up
N0.HOG0005617			Putative carboxyvinyl-carboxyphosphonate phosphorylmutase,Putative 2,3-dimethylmalate lyase	2.23	2.89	100	100	N7	18.52	3.1	1	ns	ns	ns	1	1	ns	ns	ns													Up
N0.HOG0006771			hypothetical protein	1.88	2.56	100	100	N7	47.22	3.2	ns	4	ns	1	2	3	1	ns	ns			Up					Up	Up		Up
N0.HOG0001234			Putative squalene monooxygenase	1.96	1.78	100	100	N7	38.89	3.2	1	2	1	ns	ns	2	1	ns	ns										Up	Up		Up
N0.HOG0001299			Putative protein dehydration-induced 19,Putative drought induced 19 type, zinc-binding protein	2	2.22	100	100	N7	22.22	3.2	1	ns	ns	ns	ns	2	2	ns	ns							Up	Up
N0.HOG0007436				1.77	2.11	100	100	N7	30	3.3	ns	1	ns	ns	1	2	1	ns	ns							Up	Up			Up	Up	Up
N0.HOG0003395	GmNNC1	Autoregulation of Nodule number	Putative transcription factor AP2-EREBP family	3.04	3.33	100	100	N7	22.35	3.3	1	1	ns	3	ns	1	ns	ns	1								Up		Up
N0.HOG0005474			hypothetical protein	2.27	2.56	100	100	N7	33.33	3.5	1	2	ns	ns	1	ns	3	ns	1			Up								Up
N0.HOG0004244			Putative EF-hand domain pair protein	2.69	3.44	100	100	N7	27.59	3.5	1	2	1	ns	1	ns	1	ns	ns
N0.HOG0008711			Putative protein kinase RLK-Pelle-RLCK-VI family	1.58	1.78	100	100	N7	18.52	3.6	ns	2	ns	ns	1	1	ns	ns	ns			Up				Up	Up
N0.HOG0007842	RRB20,RRB4		Putative response regulator and transcription factor RR-B-type family	1.69	2.11	100	100	N7	31.48	3.7	1	1	ns	2	1	ns	1	ns	ns							Up	Up	Up
N0.HOG0009033			hypothetical protein	1.54	1.89	100	100	N7	27.78	3.7	1	2	ns	ns	1	1	ns	ns	ns													Up
N0.HOG0006135			Putative transcription factor Homeodomain-TALE-KNOX family,Putative transcription factor Homobox-WOX family	2.08	2.56	100	100	N7	25.93	3.8	1	1	ns	1	ns	1	1	ns	ns							Up	Up
N0.HOG0007855			Putative START-like domain-containing protein	1.65	2.11	100	100	N7	38.15	3.9	ns	3	1	ns	1	1	1	ns	ns									Up	Up
N0.HOG0005271			Putative ADF/Cofilin, ADF-H/Gelsolin-like domain-containing protein	2.35	2.33	100	100	N7	30.56	3.9	1	1	ns	ns	2	1	ns	ns	ns		Up					Up
N0.HOG0002445	RRA1,RRA4		Putative response regulator and transcription factor RR-A-type family	1.73	1.89	100	100	N7	38.89	4	2	2	ns	ns	1	1	1	ns	ns					Up		Up			Up
N0.HOG0005200			hypothetical protein,Putative transcription factor C2H2 family	2.35	3	100	100	N7	33.33	4	1	1	2	ns	1	ns	1	ns	ns			Up	Up	Up						Up
N0.HOG0004608			Putative glycine hydroxymethyltransferase	2.58	2.78	100	100	N7	17.59	4.1	1	1	ns	ns	ns	1	ns	ns	1							Up	Up					Up
N0.HOG0002817			Putative ankyrin repeat-containing domain-containing protein	1.69	2.11	100	100	N7	12.04	4.2	ns	1	ns	ns	1	1	ns	ns	ns									Up	Up	Up
N0.HOG0005934			Putative transketolase	2.12	2.56	100	100	N7	11.11	4.2	ns	1	ns	ns	1	1	ns	ns	ns										Up			Up
N0.HOG0003481			Putative aldose 1-epimerase	3	3.89	100	100	N7	11.77	4.3	ns	1	ns	ns	1	1	1	ns	ns					Up		Up	Up	Up		Up	Up
N0.HOG0007515			Putative very-long-chain 3-oxoacyl-CoA reductase	1.73	2.33	100	100	N7	36.11	4.4	ns	1	1	ns	2	1	1	ns	ns		Up					Up
N0.HOG0006497			Putative glycosyltransferase	1.96	2.33	100	100	N7	26.85	4.4	1	2	ns	ns	ns	1	1	ns	ns											Up
N0.HOG0004295			Putative cysteamine dioxygenase	2.69	2.78	100	100	N7	27.78	4.5	ns	ns	ns	ns	1	1	2	ns	1							Up	Up	Up
N0.HOG0008124			Putative serine aminopeptidase, S33, alpha/Beta hydrolase	1.65	1.89	100	100	N7	33.33	4.6	1	ns	ns	ns	1	2	1	ns	ns											Up	Up
N0.HOG0001019			Putative protein-synthesizing GTPase,Elongation factor 1-alpha	5.62	6.67	100	100	N7	10.75	4.6	ns	1	ns	ns	2	1	3	ns	ns							Up	Up	Up	Up	Up	Up	Up
N0.HOG0004934	ENODL1,ENODL17,ENODL46		Putative cupredoxin	2.04	2.56	100	100	N7	25.18	4.8	ns	3	ns	ns	2	1	1	ns	ns			Up					Up	Up	Up	Up		Up
N0.HOG0006551			hypothetical protein	1.92	2.67	100	100	N7	24.07	4.8	1	3	ns	2	ns	1	ns	ns	ns		Up					Up						Up
N0.HOG0001690			Putative carboxypeptidase D	4.31	5.11	100	100	N7	13.33	4.8	ns	ns	ns	ns	1	1	1	ns	1					Up			Up	Up	Up
N0.HOG0001975			Putative PPC domain-containing protein,Putative PPC domain, AT hook, DNA-binding protein	2.04	2.67	100	100	N7	25.93	4.9	ns	ns	1	2	1	1	1	ns	ns									Up	Up	Up		Up
N0.HOG0004903			hypothetical protein	2.46	2.67	100	100	N7	22.22	4.9	1	ns	ns	ns	2	2	ns	ns	ns
N0.HOG0005089			Putative hydrolase	2.38	3	100	100	N7	23.7	5	1	2	ns	ns	ns	1	4	ns	ns					Up		Up	Up	Up	Up	Up
N0.HOG0000645			Putative (+)-menthofuran synthase,Putative costunolide synthase,Putative angelicin synthase,Putative flavonoid 3'-monooxygenase	7.76	8.67	100	100	N7	17.01	5	3	11	ns	2	ns	1	ns	ns	3		Up			Up						Up
N0.HOG0002264			Putative xanthine/uracil/vitamin C permease	2.04	2.44	100	100	N7	17.59	5.1	ns	3	ns	ns	1	1	ns	ns	ns									Up	Up			Up
N0.HOG0004023			Putative transcription factor GRAS family	2.77	2.78	100	100	N7	19.26	5.2	ns	1	ns	ns	1	2	1	ns	ns							Up	Up					Up
N0.HOG0001027			Putative oxidoreductase, Very-long-chain 3-oxoacyl-CoA synthase	2.23	2.67	100	100	N7	17.04	5.3	1	1	ns	ns	1	1	ns	ns	ns									Up	Up
N0.HOG0003018			hypothetical protein	3.15	4.11	100	100	N7	17.04	5.3	ns	ns	ns	1	1	1	1	ns	1							Up	Up	Up				Up
N0.HOG0003890			hypothetical protein,Putative transcription factor MYB-HB-like family	2.73	3.11	100	100	N7	13.43	5.3	ns	1	ns	ns	1	1	1	ns	ns								Up	Up	Up	Up
N0.HOG0002293			Putative FAS1 domain-containing protein	3.65	3.78	100	100	N7	16.85	5.4	1	2	ns	3	ns	1	ns	ns	ns							Up	Up			Up
N0.HOG0007123			Putative pectinesterase inhibitor domain-containing protein	1.81	2	100	100	N7	13.89	5.4	1	ns	ns	ns	1	1	ns	ns	ns
N0.HOG0002474			Putative PPC domain, AT hook, DNA-binding protein	2.04	2	100	100	N7	35.19	5.6	1	ns	ns	ns	2	1	1	ns	ns										Up			Up
N0.HOG0002172	BG38		Putative X8 domain-containing protein	2.12	2.78	100	100	N7	27.78	5.6	1	ns	ns	ns	2	3	ns	ns	ns												Up	Up
N0.HOG0002219			hypothetical protein	2.04	2.33	100	100	N7	17.59	5.6	ns	3	ns	ns	1	1	ns	ns	ns												Up	Up
N0.HOG0001917			Putative cellulose synthase (UDP-forming) chromatin regulator PHD family,Putative hexosyltransferase chromatin regulator PHD family	4.04	4.89	100	100	N7	10	5.6	ns	2	ns	ns	2	1	ns	ns	ns												Up	Up
N0.HOG0007134			Putative peroxiredoxin	1.81	2.22	100	100	N7	20.37	5.7	1	ns	ns	ns	2	1	ns	ns	ns												Up	Up
N0.HOG0007826			Putative 6-phosphofructokinase	1.69	2.11	100	100	N7	22.22	5.9	1	ns	ns	ns	1	1	1	ns	ns							Up	Up	Up			Up
N0.HOG0007738			Putative tripeptidyl-peptidase II	1.69	2.11	100	100	N7	18.52	5.9	ns	1	ns	ns	2	1	ns	ns	ns									Up				Up
N0.HOG0007744			Putative PRONE domain-containing protein	1.69	2	100	100	N7	37.04	6.5	ns	ns	ns	1	1	1	1	ns	1
N0.HOG0000512	nsLTP70,nsLTP71,nsLTP78,nsLTP79,nsLTP83		Putative bifunctional inhibitor/plant lipid transfer protein/seed storage helical	2.46	3.22	100	100	N7	26.3	6.6	3	ns	ns	ns	2	2	1	ns	ns							Up	Up	Up		Up		Up
N0.HOG0001455			Putative GDP-fucose protein O-fucosyltransferase	4.62	5.44	100	100	N7	9.44	6.8	1	1	ns	ns	1	2	ns	ns	ns
N0.HOG0001050	AL		Putative aluminum-activated malate transporter	3.88	2.89	100	100	N7	40.93	6.9	ns	3	1	ns	2	3	2	ns	ns							Up	Up	Up		Up
N0.HOG0006538	EB1-like		Putative microtubule-associated protein RP/EB	1.92	2.33	100	100	N7	36.11	7	ns	2	1	ns	2	1	1	ns	ns			Up				Up	Up	Up	Up	Up
N0.HOG0006972			Putative transcription factor C2H2 family,Putative transcription factor interactor and regulator LIM family	1.85	2.33	100	100	N7	19.44	7	ns	2	ns	ns	1	1	1	ns	ns										Up
N0.HOG0001465	PIP1;1		Aquaporin PIP1.1,Putative major intrinsic protein	4.62	4.78	100	100	N7	19.07	7.6	ns	2	ns	2	2	1	2	ns	ns							Up	Up	Up	Up	Up		Up
N0.HOG0002521	YUC8,YUC9		Putative indole-3-pyruvate monooxygenase	2.08	2.22	100	100	N7	30.56	7.9	ns	ns	ns	1	2	1	3	ns	ns							Up			Up	Up
N0.HOG0003828			Putative mitogen-activated protein kinase kinase kinase STE-STE11 family	2.85	3	100	100	N7	21.3	8	1	1	ns	1	2	ns	1	ns	ns									Up	Up
N0.HOG0005794			Putative transcription factor C3H family	2.15	2.89	100	100	N7	29.63	8.1	2	2	1	ns	ns	4	ns	ns	ns							Up	Up
N0.HOG0002820			hypothetical protein	3.31	4	100	100	N7	15.09	8.2	1	ns	ns	ns	1	2	3	ns	ns							Up		Up	Up
N0.HOG0002320	NPF5.18,NPF5.19,NPF5.23		Putative proton-dependent oligopeptide transporter family, major facilitator superfamily	3.62	4.22	100	100	N7	21.67	8.4	1	2	1	ns	2	ns	1	ns	ns							Up	Up	Up	Up
N0.HOG0001729	COPT4,COPT5,COPT8		Putative Ctr copper transporter	2.46	3.11	100	100	N7	32.41	8.8	1	7	ns	ns	ns	2	1	ns	2											Up		Up
N0.HOG0004479	KNOX1,KNOX6		Putative transcription factor Homeodomain-TALE-KNOX family	2.62	2.89	100	100	N7	13.89	8.9	1	ns	ns	ns	2	1	ns	ns	ns					Up							Up
N0.HOG0006936			4-hydroxy-tetrahydrodipicolinate synthase,Putative 4-hydroxy-tetrahydrodipicolinate synthase	1.85	2.33	100	100	N7	28.15	9	1	ns	ns	ns	2	1	1	ns	ns							Up	Up		Up		Up
N0.HOG0004425	APY-10,APY-8/Gs52,APY-9,APY1;3/LjLNP,APY1;4/GmBCH2,APY2	Early signalling|Nodule organogenesis|Rhizobial infection	Putative apyrase,,Nucleoside-triphosphatase,Putative hydrolase	2.65	3.89	100	100	N7	13.43	9.2	1	3	ns	ns	ns	1	2	ns	ns							Up	Up	Up	Up	Up	Up
N0.HOG0003606			Putative thioredoxin-like protein,Putative transcription factor C2H2 family	2.88	3.44	100	100	N7	13.89	9.5	1	1	ns	ns	1	1	1	ns	ns							Up	Up	Up	Up			Up
N0.HOG0006644			Putative proline dehydrogenase	1.92	2.67	100	100	N7	15.56	9.9	1	ns	ns	ns	1	2	ns	ns	ns											Up
N0.HOG0001254			Putative transcription factor NAM family	3.04	4.22	100	100	N7	21.67	10.2	ns	4	2	ns	1	2	1	ns	ns		Up					Up
N0.HOG0001258			Putative BURP domain-containing protein	4.96	5.11	100	100	N7	12.95	10.3	1	2	ns	ns	1	ns	2	ns	1		Up			Up						Up	Up	Up
N0.HOG0004053			Putative histidine decarboxylase	2.77	4.67	100	100	N7	19.31	11.1	1	ns	ns	ns	2	1	2	ns	ns							Up	Up	Up			Up
N0.HOG0002985			hypothetical protein	1.85	2.33	100	100	N7	20.37	11.2	ns	ns	ns	1	1	1	1	ns	ns							Up		Up	Up
N0.HOG0003637			Putative PB1 domain-containing protein	2.92	3.56	100	100	N7	13.89	11.8	1	ns	ns	ns	1	2	1	ns	ns			Up				Up	Up					Up
N0.HOG0005143			Putative transcription factor bZIP family	2.38	3.33	100	100	N7	16.14	13.1	1	ns	ns	ns	1	2	2	ns	ns		Up			Up				Up	Up
N0.HOG0002369			Putative heavy metal-associated domain, HMA	3.58	4.56	100	100	N7	15.48	13.4	ns	ns	1	ns	2	1	2	ns	ns								Up	Up	Up	Up
N0.HOG0004709	NMN1/GmNMNa	Nodule Metabolism and Transport	hypothetical protein	2.54	3.11	100	100	N7	12.04	15.4	1	ns	ns	ns	1	1	1	ns	ns									Up	Up		Up	Up
N0.HOG0013749			hypothetical protein	1.55	1.67	92.86	54.55	N7	16.67	5.7	1	ns	ns	ns	1	1	ns	ns	ns			Up
N0.HOG0016147			Putative alpha/Beta hydrolase	1.3	1.25	92.86	63.64	N7	62.5	1	ns	2	0	ns	1	1	1	ns	1					Up		Up		Up		Up
N0.HOG0003782			Putative transcription factor C2H2 family	2	2.75	92.86	63.64	N7	23.33	11.1	2	ns	ns	ns	2	1	ns	ns	0							Up	Up	Up
N0.HOG0006076			hypothetical protein	1.36	1.33	92.86	72.73	N7	44.44	0.5	1	2	ns	ns	ns	1	ns	ns	1					Up
N0.HOG0000791			Putative major facilitator, sugar transporter, major facilitator superfamily	2	2.75	92.86	72.73	N7	25	2.7	1	ns	ns	ns	1	1	1	ns	0											Up
N0.HOG0000758			Putative dynamin central domain, dynamin, GTPase domain, GTPase effector domain, Dynamin superfamily	1.27	1.5	92.86	72.73	N7	47.92	3.1	ns	ns	0	1	1	1	1	ns	1												Up
N0.HOG0006948			Putative saposin	2.18	2.33	92.86	72.73	N7	16.67	4.6	ns	2	ns	ns	1	1	ns	ns	ns									Up	Up			Up
N0.HOG0014338			Putative pentatricopeptide	1.36	1.5	92.86	72.73	N7	39.58	4.8	ns	2	ns	ns	1	1	1	0	ns													Up
N0.HOG0003818	PP2C-1		Putative protein-serine/threonine phosphatase	2	2.22	92.86	72.73	N7	35.19	6.8	1	2	ns	1	ns	2	ns	ns	1							Up
N0.HOG0005152	PSY10,PSY3,PSY7,PSY8,PSY9		hypothetical protein	2.95	3.89	92.86	72.73	N7	19.81	13.6	1	2	ns	ns	ns	2	ns	ns	2									Up	Up		Up
N0.HOG0008931			Putative small auxin-up RNA	1.7	1.75	92.86	81.82	N7	37.5	1.2	1	0	ns	ns	1	2	ns	ns	ns										Up			Up
N0.HOG0011736			hypothetical protein	1.48	1.56	92.86	81.82	N7	27.78	1.2	1	ns	ns	ns	1	1	ns	ns	ns
N0.HOG0008545	DAS25		hypothetical protein,DNF1-associated SPC25; signal peptidase complex subunit	1.83	2.22	92.86	81.82	N7	35.19	1.4	ns	2	ns	ns	1	1	2	ns	ns							Up			Up	Up
N0.HOG0009430			hypothetical protein	1.7	1.5	92.86	81.82	N7	41.67	1.7	ns	0	ns	ns	1	1	1	ns	1			Up		Up				Up	Up	Up
N0.HOG0003772			Putative bicarbonate transporter	1.52	1.89	92.86	81.82	N7	48.15	2.5	1	2	1	ns	ns	1	2	ns	ns							Up	Up	Up
N0.HOG0002733			Putative transcription factor HD-ZIP family	1.7	1.88	92.86	81.82	N7	58.33	3.5	1	4	ns	0	1	2	1	ns	ns								Up	Up	Up	Up		Up
N0.HOG0006924			hypothetical protein	2.09	2.44	92.86	81.82	N7	27.22	5.6	1	1	ns	ns	ns	1	1	ns	1			Up		Up						Up
N0.HOG0002278			Putative aminoacyltransferase, E1 ubiquitin-activating enzyme	1.78	2.25	92.86	81.82	N7	26.79	8.7	1	1	ns	1	ns	2	ns	0	ns							Up	Up	Up
N0.HOG0016009			Putative tetratricopeptide-like helical domain, DYW domain-containing protein	1.08	1.25	92.86	90.91	N7	37.5	0	1	ns	ns	ns	0	1	1	ns	ns										Up
N0.HOG0002606	BG29		Putative glucan endo-1,3-beta-D-glucosidase	1.12	1.22	92.86	90.91	N7	55.56	0.8	1	2	1	ns	1	ns	1	ns	ns			Up						Up	Up	Up
N0.HOG0006656			hypothetical protein	2.08	2.5	92.86	90.91	N7	41.67	0.8	1	0	1	ns	1	1	ns	ns	1
N0.HOG0014585			Putative protein Iojap/ribosomal silencing factor RsfS	1.25	1.33	92.86	90.91	N7	33.33	1.2	1	ns	ns	ns	1	1	ns	ns	ns									Up
N0.HOG0001397	MADS1		Putative transcription factor MADS-MIKC family	1.42	1.78	92.86	90.91	N7	38.89	1.8	ns	ns	ns	1	1	1	1	ns	1								Up	Up	Up
N0.HOG0011453			Putative heavy metal-associated domain, HMA	1.46	1.56	92.86	90.91	N7	33.33	1.8	ns	ns	ns	1	1	1	1	ns	ns								Up	Up	Up	Up
N0.HOG0003198			Putative transcription factor OFP family	1.79	2.12	92.86	90.91	N7	35.42	2.1	ns	1	0	ns	1	1	2	ns	ns		Up									Up
N0.HOG0010542			Putative CRAL-TRIO lipid binding domain, CRAL/TRIO domain-containing protein	1.5	1.78	92.86	90.91	N7	38.89	2.2	1	2	ns	ns	1	1	2	ns	ns							Up	Up	Up	Up	Up
N0.HOG0002407			hypothetical protein	1.58	1.88	92.86	90.91	N7	31.25	2.4	0	ns	ns	2	1	1	1	ns	ns							Up	Up	Up			Up
N0.HOG0009743			Putative minus-end-directed kinesin ATPase	1.58	1.67	92.86	90.91	N7	27.78	2.5	1	2	ns	ns	1	1	ns	ns	ns
N0.HOG0010232			hypothetical protein	1.61	1.75	92.86	90.91	N7	39.58	2.9	ns	ns	0	ns	1	2	1	ns	1							Up
N0.HOG0008379			Putative GDP-fucose protein O-fucosyltransferase	1.75	2.22	92.86	90.91	N7	24.07	3.1	1	1	ns	ns	1	2	ns	ns	ns							Up
N0.HOG0002671			hypothetical protein	1.92	2.25	92.86	90.91	N7	19.79	3.3	2	0	ns	ns	ns	1	1	ns	ns												Up
N0.HOG0000548	LOG-like2,LOG-like3		Putative LOG family protein	2	2.25	92.86	90.91	N7	30.21	3.9	1	2	ns	0	1	1	ns	ns	ns
N0.HOG0009379			Putative Acid phosphatase,hypothetical protein	1.62	2.12	92.86	90.91	N7	40.62	4.4	2	2	1	ns	1	ns	1	0	ns											Up	Up
N0.HOG0002411			Putative transcription factor MYB-HB-like family	1.88	2.22	92.86	90.91	N7	41.67	5.3	ns	ns	ns	1	2	3	1	ns	1			Up				Up	Up	Up	Up
N0.HOG0006321			Putative Root phototropism protein	2.17	2.33	92.86	90.91	N7	24.07	6	2	ns	ns	ns	1	2	ns	ns	ns								Up	Up	Up
N0.HOG0000218			Putative Heat shock protein 70 family	3.92	4.22	92.86	90.91	N7	26.11	11.2	ns	ns	ns	ns	2	3	3	ns	1										Up	Up		Up
N0.HOG0004466	SUVH6-1,SUVH6-2		Putative methyltransferase chromatin remodeling SET family,Putative histone-lysine N-methyltransferase chromatin remodeling SET family	2.46	2.78	92.86	90.91	N7	17.41	12	ns	ns	ns	1	2	2	1	ns	ns											Up
N0.HOG0014297			hypothetical protein	1.2	1.25	92.86	100	N7	56.25	0	1	1	ns	ns	1	0	1	ns	1							Up	Up	Up				Up
N0.HOG0014285			Putative C2 domain, phosphoribosyltransferase	1.2	1.25	92.86	100	N7	62.5	0.4	ns	0	ns	1	1	1	1	ns	1							Up
N0.HOG0003577			Putative casparian strip membrane protein,hypothetical protein	3.08	3.33	92.86	100	N7	30	1.1	1	1	ns	ns	1	ns	2	ns	1									Up	Up	Up	Up
N0.HOG0003739	SWEET16		Putative SWEET sugar transporter	3	2.88	92.86	100	N7	35.42	1.4	2	2	ns	1	0	1	ns	ns	2
N0.HOG0008602			Putative nepenthesin	1.68	1.88	92.86	100	N7	31.25	1.7	1	0	ns	ns	1	1	1	ns	ns			Up				Up	Up	Up	Up	Up
N0.HOG0010603	FPN2,FPN3		Putative major facilitator superfamily domain-containing protein	1.44	1.56	92.86	100	N7	35.19	2.1	ns	1	ns	ns	2	1	2	ns	ns							Up	Up	Up	Up			Up
N0.HOG0002620			Putative protein kinase RLK-Pelle-LRR-III family	1.92	2.62	92.86	100	N7	21.88	2.5	ns	1	0	ns	1	1	2	ns	ns								Up	Up	Up	Up
N0.HOG0006959			Putative 4-coumarate--CoA ligase	1.92	2.12	92.86	100	N7	34.38	2.7	1	1	1	ns	1	ns	1	ns	0											Up		Up
N0.HOG0008833			Granule-bound starch synthase 2, chloroplastic/amyloplastic	1.64	1.78	92.86	100	N7	38.89	2.9	ns	3	ns	ns	1	2	1	ns	ns							Up	Up	Up
N0.HOG0002959			Putative transferase	1.92	2.25	92.86	100	N7	28.12	3.3	ns	0	ns	ns	1	1	1	ns	1					Up		Up	Up			Up		Up
N0.HOG0008790			Putative protein kinase AGC-RSK-2 family	1.64	1.89	92.86	100	N7	25.93	3.3	2	ns	ns	ns	ns	1	1	ns	ns								Up	Up	Up
N0.HOG0007420			Oxygen-evolving enhancer protein 2,Putative PsbP family protein	1.84	2.44	92.86	100	N7	40.74	3.6	ns	ns	1	1	2	1	2	ns	ns		Up		Up
N0.HOG0007421			Putative ternary complex factor MIP1, leucine-zipper	1.84	2.33	92.86	100	N7	23.15	3.9	1	3	ns	1	ns	1	ns	ns	ns										Up	Up	Up
N0.HOG0007296			Putative protein kinase TKL-Pl-4 family	1.92	2.38	92.86	100	N7	35.42	4	1	2	ns	0	1	1	2	ns	ns							Up	Up	Up	Up	Up
N0.HOG0007926			Putative heparan-alpha-glucosaminide N-acetyltransferase	1.76	2.11	92.86	100	N7	44.44	4.2	ns	ns	ns	2	1	2	1	ns	1							Up	Up	Up
N0.HOG0009030			Putative NAD(P)-binding domain-containing protein	1.6	2	92.86	100	N7	27.78	4.2	ns	ns	1	ns	1	1	1	ns	ns					Up		Up	Up	Up	Up
N0.HOG0011091			Putative glutamine synthetase,Putative metal-dependent hydrolase	1.4	2.12	92.86	100	N7	27.08	5.2	1	ns	0	ns	1	1	1	ns	ns									Up	Up		Up
N0.HOG0000773			Putative rhamnogalacturonan endolyase	2.92	3.5	92.86	100	N7	19.79	5.8	ns	ns	0	ns	1	1	3	ns	1			Up		Up		Up	Up			Up
N0.HOG0001812			Putative fatty acid desaturase domain-containing protein	2	2.33	92.86	100	N7	24.07	6.4	ns	1	ns	ns	2	1	1	ns	ns		Up			Up	Up					Up
N0.HOG0006648			hypothetical protein	2	2.44	92.86	100	N7	11.11	6.6	ns	1	ns	ns	1	1	ns	ns	ns							Up
N0.HOG0006623	NLP2,NLP3		Putative transcription factor Nin-like family	2	2.88	92.86	100	N7	32.39	7.1	1	1	0	ns	1	2	1	ns	ns							Up	Up	Up
N0.HOG0006560			Putative carboxylic ester hydrolase	2	2.88	92.86	100	N7	25.89	9.1	1	4	0	1	ns	1	ns	ns	ns													Up
N0.HOG0005253			hypothetical protein	2.4	2.89	92.86	100	N7	22.06	9.7	1	2	ns	ns	2	ns	1	ns	1								Up	Up	Up	Up
N0.HOG0005114			Putative YTH domain-containing protein	2.48	2.75	92.86	100	N7	21.25	9.9	2	ns	0	ns	1	1	ns	ns	ns							Up			Up			Up
N0.HOG0001035	GmSGF14c/GmSGF14l	Nodule organogenesis	Putative 14-3-3 protein	3.12	4.44	92.86	100	N7	6.48	10.9	ns	1	ns	ns	1	1	ns	ns	ns									Up	Up
N0.HOG0011855			hypothetical protein	2	2.29	85.71	45.45	N7	50	0.6	1	2	0	ns	0	1	2	ns	1							Up	Up	Up	Up		Up
N0.HOG0003597			Putative pectinacetylesterase/NOTUM,Putative pectinacetylesterase/NOTUM, alpha/Beta hydrolase	2.95	3.57	85.71	54.55	N7	17.52	17	1	1	ns	0	1	1	1	ns	0							Up	Up	Up	Up	Up
N0.HOG0002035			Putative oxidoreductase	2.74	3.11	85.71	63.64	N7	24.07	3	1	1	ns	1	ns	1	ns	ns	ns			Up										Up
N0.HOG0016345			Putative GATA-type transcription activator	1.19	1.25	85.71	72.73	N7	62.5	1.2	1	2	1	0	1	ns	1	ns	ns
N0.HOG0015906			Putative 3-hydroxyindolin-2-one monooxygenase	1.29	1.29	85.71	81.82	N7	42.86	0.5	1	ns	0	ns	0	1	1	ns	ns							Up	Up	Up
N0.HOG0016387			50S ribosomal protein L24	1.14	1.29	85.71	81.82	N7	35.71	0.5	0	1	0	ns	1	1	ns	ns	ns									Up	Up		Up
N0.HOG0012232			Putative Costars domain-containing protein	1.5	1.88	85.71	81.82	N7	28.12	1.4	1	1	ns	ns	0	1	ns	ns	1										Up	Up
N0.HOG0015739			Putative coproporphyrinogen dehydrogenase	1.23	1.33	85.71	81.82	N7	44.44	1.7	1	1	1	ns	1	ns	1	ns	ns
N0.HOG0004575			hypothetical protein	1.86	2	85.71	81.82	N7	15.48	3.8	1	0	ns	ns	0	1	1	ns	ns							Up		Up	Up
N0.HOG0001701			Putative ER lumen protein retaining receptor	1.55	1.86	85.71	81.82	N7	28.57	4.1	1	ns	ns	ns	1	1	ns	0	0										Up
N0.HOG0002592			hypothetical protein	2.27	2.75	85.71	81.82	N7	20.83	11.6	1	ns	0	ns	ns	2	2	ns	ns							Up	Up	Up	Up			Up
N0.HOG0014741			Putative pentatricopeptide	1.26	1.29	85.71	90.91	N7	42.86	0.1	1	0	ns	ns	0	1	1	ns	ns									Up	Up	Up
N0.HOG0015814				1.23	1.25	85.71	90.91	N7	50	0.6	1	2	ns	ns	1	1	0	ns	ns
N0.HOG0004414				1.39	1.5	85.71	90.91	N7	37.5	1	1	1	ns	ns	1	1	0	ns	ns
N0.HOG0004777			Putative phospholipase D	1.13	1.38	85.71	90.91	N7	50	1.8	1	2	ns	ns	1	1	ns	0	ns
N0.HOG0002505			Putative procollagen-proline dioxygenase	2.04	2.5	85.71	90.91	N7	40.62	2.8	ns	ns	0	ns	1	2	1	ns	1			Up				Up	Up	Up
N0.HOG0011016	BG44		Putative glucan endo-1,3-beta-D-glucosidase	1.52	1.89	85.71	90.91	N7	20.37	4.4	ns	2	ns	ns	1	1	ns	ns	ns
N0.HOG0006469			hypothetical protein	1.91	2.25	85.71	90.91	N7	16.67	5.5	1	ns	ns	ns	ns	1	1	0	ns							Up	Up			Up
N0.HOG0000772			Putative plant self-incompatibility S1	7.43	5.75	85.71	90.91	N7	21.25	6.7	1	0	ns	ns	ns	1	1	ns	ns							Up	Up	Up
N0.HOG0012384			Putative leucine-rich repeat-containing, plant-type, leucine-rich repeat domain, L	1.38	1.12	85.71	100	N7	50	0.5	1	0	ns	ns	1	1	1	ns	ns							Up	Up	Up			Up
N0.HOG0001451	GASA24		Putative gibberellin regulated protein	1.83	1.67	85.71	100	N7	30.56	0.8	ns	ns	1	ns	1	1	1	ns	ns											Up
N0.HOG0002608	GS1a		Putative glutamine synthetase	1.42	1.38	85.71	100	N7	43.75	1.1	1	2	ns	ns	ns	1	1	0	ns							Up	Up	Up
N0.HOG0008245			Aspartate aminotransferase 1	1.42	1.5	85.71	100	N7	37.5	1.3	1	1	ns	0	ns	1	ns	ns	2							Up	Up					Up
N0.HOG0004604			Putative alpha,alpha-trehalose-phosphate synthase (UDP-forming), Trehalose-phosphatase	1.42	1.44	85.71	100	N7	44.44	1.4	ns	ns	ns	2	2	1	1	ns	ns										Up
N0.HOG0012767			Putative FAM177 family protein	1.33	1.38	85.71	100	N7	31.25	1.6	1	0	ns	ns	1	1	ns	ns	ns									Up
N0.HOG0000424	NCR497		hypothetical protein,Putative transcription factor interactor and regulator CCHC(Zn) family	14.94	20.29	78.57	54.55	N7	23.13	3.6	0	1	ns	ns	2	1	4	0	ns							Up	Up	Up	Up
N0.HOG0015301			hypothetical protein	1.47	1.57	78.57	63.64	N7	57.14	1.5	1	2	ns	ns	0	2	1	0	1							Up
N0.HOG0012509			Putative transcription factor B3-Domain family	1.74	2.33	78.57	63.64	N7	25.93	2.6	1	ns	ns	ns	1	1	ns	ns	ns								Up	Up	Up
N0.HOG0004515			hypothetical protein	1.58	1.78	78.57	63.64	N7	19.44	3.7	ns	1	ns	ns	1	1	1	ns	ns							Up	Up	Up		Up		Up
N0.HOG0007496			Putative HSP20-like chaperone	1.25	1.25	78.57	72.73	N7	50	1	1	ns	0	ns	1	1	1	ns	ns									Up	Up
N0.HOG0015682			hypothetical protein	1.35	1.43	78.57	81.82	N7	35.71	2.3	1	ns	0	0	1	1	ns	ns	ns				Up
N0.HOG0000735			Putative S-phase kinase-associated protein	3.05	2.38	78.57	81.82	N7	20.62	6.7	1	0	ns	ns	ns	2	1	ns	ns										Up	Up
N0.HOG0002992			Putative sulfate-transporting ATPase	2.24	3.12	78.57	81.82	N7	28.12	7.3	1	1	ns	0	ns	3	1	ns	ns			Up			Up			Up	Up
N0.HOG0012316			Putative SKP1/BTB/POZ domain, NPH3 domain-containing protein	1.57	1.88	78.57	81.82	N7	43.75	7.8	1	ns	ns	ns	2	2	2	0	ns							Up	Up
N0.HOG0005458	ASA-1,ASA-2		Putative thymidylate synthase (FAD),Putative thymidylate synthase (FAD), Anthranilate synthase	1.36	1.38	78.57	90.91	N7	54.17	1.7	1	2	ns	0	1	1	1	ns	ns									Up	Up	Up
N0.HOG0004545			Putative ribonuclease III	1.55	1.62	78.57	90.91	N7	25	2.2	ns	1	ns	ns	1	1	ns	0	ns													Up
N0.HOG0001232			Putative cytokinin 7-beta-glucosyltransferase	2.18	2.57	78.57	90.91	N7	21.43	4.5	1	1	0	0	ns	1	1	ns	ns													Up
N0.HOG0006584			hypothetical protein	2.27	2.89	78.57	90.91	N7	13.33	8.8	1	1	ns	ns	1	1	ns	ns	ns							Up	Up	Up	Up			Up
N0.HOG0007911			Putative cytochrome c oxidase subunit 5c	1.52	1.71	78.57	100	N7	28.57	1.6	1	ns	ns	0	0	2	1	ns	ns							Up	Up			Up
N0.HOG0004888	nsLTP93,nsLTP94,nsLTP95		Putative plant lipid transfer protein/Par allergen	2.43	3.29	71.43	27.27	N7	30.56	12.2	ns	5	ns	0	2	1	1	ns	0									Up	Up			Up
N0.HOG0000142				26.31	29.5	71.43	45.45	N7	24.43	13.1	1	1	ns	0	1	0	2	0	1							Up	Up	Up
N0.HOG0015129			Putative PMR5 domain, PC-Esterase	1.71	2.25	71.43	54.55	N7	19.79	7.2	ns	1	0	ns	1	1	1	ns	ns					Up				Up	Up	Up
N0.HOG0001133			hypothetical protein	2.41	3	71.43	54.55	N7	11.51	11.6	1	0	0	ns	ns	2	1	ns	ns											Up
N0.HOG0008830			Putative transferase	2.22	2.17	71.43	63.64	N7	45.83	0.7	1	2	0	0	ns	1	ns	0	3													Up
N0.HOG0016845			hypothetical protein	1.29	1.43	71.43	63.64	N7	28.57	2.5	1	ns	ns	0	ns	1	1	0	ns							Up	Up	Up
N0.HOG0004659			Putative taxadien-5-alpha-ol O-acetyltransferase,Putative transferase	3.67	6.33	71.43	63.64	N7	23.57	18.8	ns	3	0	0	3	1	ns	0	ns												Up
N0.HOG0016682				1.28	1.67	71.43	72.73	N7	33.33	0.6	1	1	1	ns	0	1	0	0	ns
N0.HOG0006072			Putative mitochondrial carrier domain-containing protein	1.16	1.25	71.43	72.73	N7	62.5	0.9	1	ns	1	0	1	1	ns	ns	1										Up
N0.HOG0006358			Putative ClpA/B family, P-loop containing nucleoside triphosphate hydrolase	1.89	2.14	71.43	72.73	N7	25	5.4	1	1	ns	0	1	1	ns	ns	0										Up
N0.HOG0001859			hypothetical protein,Putative DnaJ domain-containing protein	2.62	2.88	71.43	90.91	N7	19.17	4	ns	0	ns	1	1	1	2	ns	ns									Up	Up	Up
N0.HOG0002823			Putative transcription factor AP2-EREBP family,hypothetical protein	2.48	2.75	71.43	90.91	N7	25	10.9	1	ns	0	ns	2	2	ns	ns	ns										Up			Up
N0.HOG0001388			Putative START-like domain-containing protein	11.18	12.43	57.14	18.18	N7	12.44	3.8	1	10	0	0	1	1	1	ns	ns		Up						Up	Up	Up	Up	Up
N0.HOG0000516	nsLTP82,nsLTP84		Putative bifunctional inhibitor/plant lipid transfer protein/seed storage helical	3.55	3.29	57.14	18.18	N7	48.57	6.5	2	2	0	ns	1	2	2	ns	0								Up	Up	Up	Up	Up	Up
N0.HOG0004086			Putative peptidase S54, rhomboid	2.67	2.67	50	18.18	N7	34.72	1.8	1	1	0	0	1	1	ns	ns	0									Up	Up
N0.HOG0013919			hypothetical protein,Putative Extensin domain-containing protein	3.44	4.17	50	18.18	N7	26.67	6.1	1	ns	0	0	3	1	3	ns	0							Up	Up	Up	Up	Up	Up	Up
N0.HOG0017288			hypothetical protein	1.46	1.2	50	45.45	N7	50	0	0	1	0	ns	1	1	ns	0	0
N0.HOG0020258	NAD1	Defense	hypothetical protein	1.33	1.2	42.86	0	N7	80	0.4	ns	2	0	0	1	1	1	0	0							Up	Up
N0.HOG0019684	N24		CASP-like protein N24	1.5	1.4	42.86	0	N7	100	0.7	1	2	0	0	2	1	1	0	0							Up	Up				Up	Up
N0.HOG0016705			Putative plant disease resistance response protein	2.88	3	42.86	18.18	N7	52.86	3.3	2	2	0	0	ns	1	1	0	0								Up		Up
N0.HOG0018862				1.22	1.25	42.86	27.27	N7	100	0	1	2	0	0	0	1	0	0	1
N0.HOG0020957			Putative transcription factor C2H2 family	1.4	1.25	35.71	0	N7	100	0.8	1	0	0	0	1	2	1	0	0							Up
N0.HOG0013864			Putative monodehydroascorbate reductase (NADH)	1.25	1	35.71	18.18	N7	75	0.2	1	0	0	0	1	1	ns	0	0
N0.HOG0017891			hypothetical protein	1.88	2	35.71	27.27	N7	70.83	2.1	1	0	0	0	1	1	2	0	0							Up	Up			Up		Up
N0.HOG0027878			hypothetical protein	1	1	21.43	0	N7	100	0.1	1	0	0	0	0	1	1	0	0							Up	Up	Up
N0.HOG0008871			Putative heavy metal-associated domain, HMA	1.86	2.33	100	63.64	N12	40.74	0.5	2	ns	ns	ns	1	ns	2	ns	1		Up			Up						Up
N0.HOG0000028			Putative protein kinase RLK-Pelle-DLSV family	2.82	4.33	100	63.64	N12	19.93	5.7	1	5	ns	1	1	ns	ns	ns	ns			Up						Up				Up
N0.HOG0003439	TCP19		Putative transcription factor TCP family	1.22	1.22	100	72.73	N12	38.89	0.2	1	1	ns	1	1	ns	ns	ns	ns							Up	Up			Up
N0.HOG0015073			Putative protein kinase	1.26	1.33	100	81.82	N12	44.44	0.2	1	2	ns	ns	1	ns	1	ns	ns											Up
N0.HOG0007582			Putative non-specific serine/threonine protein kinase,Putative leucine-rich repeat domain, L domain-containing protein	1.88	2.11	100	81.82	N12	18.89	1.1	1	1	ns	ns	1	ns	1	ns	ns										Up	Up		Up
N0.HOG0004338			Putative cucumisin,Putative tripeptidyl-peptidase II	3	3.56	100	81.82	N12	23.52	2.3	1	ns	ns	ns	2	ns	1	ns	2					Up							Up	Up
N0.HOG0005230			Putative major facilitator, sugar transporter, major facilitator superfamily	2.54	3.67	100	81.82	N12	25.48	6.4	3	ns	ns	ns	2	ns	1	ns	1							Up	Up	Up		Up	Up	Up
N0.HOG0014060			Putative P-loop containing nucleoside triphosphate hydrolase, of Roc (COR)	1.2	1.22	100	90.91	N12	44.44	0.1	1	ns	ns	1	1	ns	1	ns	ns									Up	Up
N0.HOG0014084			Putative Heat shock protein DnaJ, cysteine-rich	1.25	1.22	100	90.91	N12	38.89	0.3	1	1	ns	ns	1	ns	1	ns	ns										Up	Up
N0.HOG0009099			hypothetical protein	1.6	1.56	100	90.91	N12	33.33	0.5	1	ns	ns	ns	1	ns	1	ns	1										Up			Up
N0.HOG0011570			Putative pectinesterase	1.36	1.56	100	90.91	N12	33.33	0.8	1	ns	ns	ns	2	ns	1	ns	1			Up								Up		Up
N0.HOG0004789	PvNod22	Rhizobial infection	hypothetical protein,Putative HSP20-like chaperone	2.6	2.89	100	90.91	N12	24.07	0.9	1	1	ns	ns	2	ns	1	ns	ns		Up					Up	Up	Up	Up			Up
N0.HOG0009116	PLT1,PLT2	Nodule organogenesis	Putative transcription factor AP2-EREBP family	1.6	2	100	90.91	N12	33.33	1.1	2	ns	ns	1	1	ns	1	ns	ns								Up	Up	Up	Up
N0.HOG0014863			Putative ribonuclease H-like domain-containing protein	1.12	1.22	100	100	N12	44.44	0.1	1	ns	ns	ns	1	ns	1	ns	1										Up	Up
N0.HOG0006909	SHR		Putative transcription factor GRAS family	1.85	2.11	100	100	N12	30.56	0.1	1	1	ns	1	1	ns	ns	ns	ns								Up	Up	Up		Up	Up
N0.HOG0013593			Putative phosphoribosylamine--glycine ligase	1.19	1.44	100	100	N12	36.11	0.2	1	1	ns	1	1	ns	ns	ns	ns
N0.HOG0008981			Putative multi antimicrobial extrusion protein	1.54	1.44	100	100	N12	33.33	0.2	1	1	ns	1	1	ns	ns	ns	ns		Up											Up
N0.HOG0011047			Putative RNA-binding, CRM domain-containing protein	1.35	1.44	100	100	N12	38.89	0.4	1	2	ns	ns	1	ns	1	ns	ns										Up		Up
N0.HOG0012711			Putative carboxylesterase	1.28	1.22	100	100	N12	44.44	0.5	1	ns	ns	ns	1	ns	1	ns	1							Up	Up		Up
N0.HOG0014708			Putative protein chlororespiratory reduction 6	1.12	1.11	100	100	N12	44.44	0.5	1	2	ns	ns	1	ns	1	ns	ns											Up
N0.HOG0005700			Putative pectinesterase	2.19	3	100	100	N12	27.78	0.6	1	ns	ns	ns	1	ns	1	ns	2											Up		Up
N0.HOG0003295				3.08	3.11	100	100	N12	17.59	0.6	1	1	ns	ns	1	ns	1	ns	ns											Up
N0.HOG0006219			Putative nepenthesin	2.04	2.11	100	100	N12	38.89	0.7	1	ns	1	ns	1	ns	2	ns	1			Up				Up	Up	Up	Up
N0.HOG0003288			Putative ATP citrate synthase	1.92	2.44	100	100	N12	18.52	0.7	1	1	ns	ns	1	ns	1	ns	ns				Up					Up	Up	Up
N0.HOG0007232			Putative asparaginase	1.81	2.56	100	100	N12	23.15	0.9	1	3	ns	ns	1	ns	1	ns	ns					Up					Up	Up		Up
N0.HOG0002277			Putative flavanone 3-dioxygenase,Putative oxidoreductase	1.96	2.44	100	100	N12	27.78	1.3	2	2	ns	ns	1	ns	1	ns	ns							Up				Up
N0.HOG0006552			Putative phosphoesterase metallo-dependent phosphatase	1.92	2.56	100	100	N12	25.93	1.5	1	ns	ns	1	1	ns	1	ns	ns		Up	Up
N0.HOG0000953			Putative Ccc1 family protein	3.38	3.67	100	100	N12	18.52	1.6	1	1	ns	1	2	ns	ns	ns	ns												Up	Up
N0.HOG0002862			hypothetical protein	3.27	4.11	100	100	N12	16.67	1.8	2	ns	ns	1	1	ns	1	ns	ns							Up	Up	Up	Up
N0.HOG0003342			Putative spermidine synthase	3	3.44	100	100	N12	16.67	1.8	1	1	ns	ns	1	ns	2	ns	ns									Up	Up	Up		Up
N0.HOG0000294			Putative protein kinase CAMK-OST1L family	2.54	3	100	100	N12	16.67	2	1	2	ns	1	1	ns	ns	ns	ns									Up	Up
N0.HOG0003629	N26-1,N26-2		hypothetical protein	2.92	3	100	100	N12	25.93	2.1	1	ns	ns	ns	1	ns	1	ns	2												Up	Up
N0.HOG0003537			Putative transcription factor bHLH family	2.96	3.33	100	100	N12	12.04	2.2	1	1	ns	1	1	ns	ns	ns	ns								Up					Up
N0.HOG0001776	GA2ox10,GA2ox11,GA2ox12	Rhizobial infection	Putative oxoglutarate/iron-dependent dioxygenase, isopenicillin N synthase,Putative gibberellin 2-beta-dioxygenase	2.54	2.78	100	100	N12	37.04	2.4	2	ns	1	ns	1	ns	2	ns	1		Up							Up	Up		Up	Up
N0.HOG0004032	HEP		Putative heparan-alpha-glucosaminide N-acetyltransferase	2.77	3.56	100	100	N12	26.3	3	2	ns	ns	1	2	ns	1	ns	ns					Up					Up		Up	Up
N0.HOG0003680			hypothetical protein	2.88	3.89	100	100	N12	16.85	4.2	1	ns	ns	2	1	ns	3	ns	ns							Up	Up	Up			Up	Up
N0.HOG0011000			hypothetical protein	1.75	2	92.86	63.64	N12	28.12	2.1	1	3	0	ns	1	ns	1	ns	ns			Up		Up	Up	Up	Up	Up
N0.HOG0015232			hypothetical protein	1.22	1.44	92.86	81.82	N12	44.44	0.4	1	2	ns	ns	1	ns	1	ns	ns								Up	Up	Up
N0.HOG0004961			hypothetical protein	2.86	3.38	92.86	81.82	N12	18.75	1	1	ns	ns	0	1	ns	1	ns	1			Up		Up			Up				Up	Up
N0.HOG0014077			Putative tetratricopeptide-like helical domain, DYW domain-containing protein	1.25	1.33	92.86	90.91	N12	44.44	0.1	1	ns	ns	ns	1	ns	1	ns	1
N0.HOG0002945	GA2OX6		Gibberellin 2-beta-dioxygenase 2	1.75	1.89	92.86	90.91	N12	32.22	0.1	1	2	ns	1	1	ns	ns	ns	ns		Up										Up	Up
N0.HOG0007569			Putative transcription factor bHLH family	1.88	2.44	92.86	90.91	N12	24.69	0.9	1	2	ns	1	2	ns	ns	ns	ns		Up						Up	Up	Up
N0.HOG0011913			Putative iron-chelate-transporting ATPase	1.36	1.5	92.86	100	N12	50	0.2	1	2	0	1	1	ns	ns	ns	ns
N0.HOG0014292			Putative transferase	1.2	1.25	92.86	100	N12	43.75	0.3	1	1	ns	1	1	ns	ns	0	ns
N0.HOG0005603			Putative ribosomal protein S14	2.32	2.78	92.86	100	N12	27.78	0.5	1	ns	ns	ns	1	ns	2	ns	1									Up	Up	Up	Up
N0.HOG0008540			hypothetical protein	1.68	2.11	92.86	100	N12	27.78	0.8	1	ns	ns	ns	1	ns	1	ns	1							Up	Up	Up				Up
N0.HOG0002364			Putative bicarbonate transporter	2.32	2.62	92.86	100	N12	16.67	3.4	1	1	0	1	1	ns	ns	ns	ns									Up	Up
N0.HOG0000184				17.45	15	85.71	63.64	N12	16.39	5.9	2	ns	ns	0	4	ns	1	ns	1			Up		Up
N0.HOG0015894			Putative reticuline oxidase	1.35	1.57	85.71	72.73	N12	42.86	0.6	1	0	ns	ns	1	0	1	ns	1								Up	Up	Up		Up	Up
N0.HOG0002389	MATE10,MATE11,MATE9		Putative multi antimicrobial extrusion protein	2.3	2.44	85.71	90.91	N12	19.84	2.5	1	2	ns	ns	1	ns	2	ns	ns							Up	Up
N0.HOG0014360			Putative Tudor domain-containing protein,Putative lamin-B receptor of TUDOR domain-containing protein	1.25	1.57	85.71	100	N12	47.62	0.1	1	0	0	ns	1	ns	1	ns	1									Up	Up
N0.HOG0015377			hypothetical protein	1.17	1.33	85.71	100	N12	38.89	0.6	1	2	ns	ns	1	ns	1	ns	ns									Up	Up
N0.HOG0004536	MEG1,MEG2		hypothetical protein	1.88	2.12	78.57	54.55	N12	22.92	1.4	1	ns	0	1	1	ns	1	ns	ns
N0.HOG0000409			hypothetical protein	15.47	28.33	78.57	54.55	N12	26.36	1.6	38	1	ns	0	22	0	1	ns	0							Up	Up					Up
N0.HOG0000031			Putative protein kinase RLK-Pelle-DLSV family,Putative S-locus glycoprotein	10.22	11.71	78.57	54.55	N12	7.56	12.1	1	3	0	0	2	ns	2	ns	ns			Up								Up	Up	Up
N0.HOG0002495			Putative F-box domain, leucine-rich repeat domain, L domain-containing protein,Putative leucine-rich repeat domain, L domain-containing protein	4.79	11.17	71.43	81.82	N12	13.41	19.3	1	6	0	0	1	ns	1	0	ns							Up	Up				Up
N0.HOG0000551			hypothetical protein,Putative galactose oxidase/kelch, beta-propeller, F-box associated interaction,,Putative F-box domain, galactose oxidase/kelch, beta-propeller, F-box associated interaction,Putative F-box domain-containing protein,Putative F-box associated interaction domain-containing protein	16.54	22	64.29	36.36	N12	12.81	15.8	4	1	ns	0	11	ns	5	ns	0							Up	Up	Up	Up	Up	Up	Up
N0.HOG0018117			hypothetical protein	1.17	1.17	57.14	36.36	N12	66.67	0.7	1	2	0	ns	1	0	1	0	ns							Up	Up	Up	Up
N0.HOG0016843			Putative tetratricopeptide-like helical domain-containing protein	1.83	2	57.14	36.36	N12	44.64	0.7	1	1	0	ns	1	ns	1	ns	0										Up	Up
N0.HOG0000776			Putative rhamnogalacturonan endolyase	1.25	1.33	50	9.09	N12	58.33	0.1	1	1	0	0	1	ns	1	ns	0							Up	Up
N0.HOG0007154	Kunitz26,Kunitz28,Kunitz29,Kunitz30,Kunitz36,Kunitz37,Kunitz38,Kunitz39,Kunitz40,Kunitz43,Kunitz44,Kunitz45,Kunitz46,Kunitz49		Putative proteinase inhibitor I3, Kunitz legume,,Kunitz-type trypsin inhibitor-like 1 protein	5.22	5.67	50	18.18	N12	25.83	6	2	1	0	0	3	ns	4	ns	0										Up	Up	Up
N0.HOG0004843			Putative F-box domain, FBD domain, leucine-rich repeat domain, L domain-containing protein,Putative leucine-rich repeat domain, L domain-containing protein,Putative F-box domain, leucine-rich repeat domain, L domain-containing protein,Putative FBD domain, leucine-rich repeat domain, L domain-containing protein,Putative F-box domain-containing protein,Putative F-box domain, FBD domain-containing p…	6.5	8.33	50	18.18	N12	10.28	18.4	1	1	0	0	3	ns	1	ns	0							Up	Up
N0.HOG0014929			Putative chitinase	3.62	4	42.86	18.18	N12	62.14	2.2	2	6	0	0	1	ns	2	0	0									Up	Up	Up		Up
N0.HOG0020270			Putative transcription factor TGA like domain-containing protein	1.33	1.25	35.71	9.09	N12	100	0.2	1	2	0	0	1	0	1	0	0							Up
N0.HOG0003243	MOT1.4		Putative molybdate transporter 1/2	1.09	1.22	100	63.64	N15	44.44	1.3	ns	2	ns	1	ns	1	ns	ns	1			Up				Up						Up
N0.HOG0013015			Putative transcription factor GRAS family	1.45	1.56	100	72.73	N15	33.33	0.5	ns	ns	ns	1	ns	ns	1	ns	1												Up	Up
N0.HOG0000094			Putative major facilitator, sugar transporter, major facilitator superfamily	2.3	2.78	100	72.73	N15	22.22	1.4	ns	ns	ns	1	1	ns	ns	ns	1													Up
N0.HOG0012948			Putative transcription factor WD40-like family	1.33	1.22	100	81.82	N15	27.78	1.1	ns	1	ns	1	ns	ns	ns	ns	1
N0.HOG0008676			Putative glycerophosphodiester phosphodiesterase	1.5	1.44	100	81.82	N15	27.78	1.2	1	ns	ns	1	ns	ns	ns	ns	1							Up	Up	Up
N0.HOG0014482			Putative chalcone isomerase	1.25	1.33	100	81.82	N15	22.22	1.3	ns	ns	ns	1	ns	ns	ns	ns	1
N0.HOG0009349			Putative small GTPase superfamily, P-loop containing nucleoside triphosphate hydrolase	1.62	2	100	81.82	N15	22.22	1.5	ns	ns	ns	1	1	ns	ns	ns	1								Up	Up	Up
N0.HOG0009345			Putative transcription factor C2H2 family	1.62	1.78	100	81.82	N15	22.22	1.8	1	ns	ns	1	ns	ns	ns	ns	1												Up	Up
N0.HOG0006256			Putative ACT domain-containing protein,Putative [Protein-PII] uridylyltransferase	2.21	2.11	100	81.82	N15	11.11	2	ns	ns	ns	1	ns	ns	ns	ns	1							Up
N0.HOG0009255			Putative transcription factor WD40-like family	1.67	1.44	100	81.82	N15	11.11	4	ns	ns	ns	1	ns	ns	ns	ns	1
N0.HOG0001340	MYB5		Putative transcription factor MYB-HB-like family	5.21	4.67	100	81.82	N15	14.92	4.8	ns	ns	ns	1	ns	ns	ns	2	3		Up	Up										Up
N0.HOG0001613			Putative P-loop containing nucleoside triphosphate hydrolase, leucine-rich repeat domain, L	4.75	3.33	100	81.82	N15	12.04	5.1	ns	ns	ns	1	ns	ns	ns	1	3			Up							Up
N0.HOG0007202	LAR		Putative leucoanthocyanidin reductase	2.04	2	100	81.82	N15	18.52	7.3	ns	ns	ns	2	ns	ns	ns	ns	3													Up
N0.HOG0000768			Putative glutathione transferase	7.25	7.56	100	90.91	N15	16.84	0.4	1	1	ns	2	ns	ns	ns	2	2			Up				Up	Up	Up	Up	Up	Up	Up
N0.HOG0012482			Putative nepenthesin	1.32	1.33	100	90.91	N15	27.78	0.9	ns	ns	ns	1	ns	1	ns	ns	1										Up
N0.HOG0007327	GPAT-1		Putative transferase	1.84	2.11	100	90.91	N15	33.33	1	ns	ns	ns	2	1	ns	1	ns	1											Up
N0.HOG0014162			Putative non-specific serine/threonine protein kinase	1.2	1.44	100	90.91	N15	33.33	1	1	ns	ns	1	ns	ns	ns	ns	1
N0.HOG0010021			Putative pentatricopeptide,Putative tetratricopeptide-like helical domain-containing protein	1.52	1.56	100	90.91	N15	22.22	1	ns	ns	ns	1	ns	ns	ns	ns	1
N0.HOG0014981			Putative tetratricopeptide-like helical domain-containing protein	1.16	1.44	100	90.91	N15	22.22	1	ns	ns	ns	1	ns	ns	ns	ns	1
N0.HOG0006564			Putative chromatin remodeling & transcriptional activation HMG family	2	1.56	100	90.91	N15	33.33	1.1	2	ns	ns	1	ns	ns	ns	ns	1										Up
N0.HOG0013230			Putative U11/U12 small nuclear ribonucleoprotein 48 kDa protein	1.28	1.33	100	90.91	N15	33.33	1.1	ns	ns	ns	1	ns	1	ns	ns	1										Up
N0.HOG0005446			Putative endonuclease/exonuclease/phosphatase	1.32	1.22	100	90.91	N15	22.22	1.1	ns	ns	ns	1	ns	ns	ns	ns	1
N0.HOG0015009				1.16	1.22	100	90.91	N15	22.22	1.1	ns	ns	ns	1	ns	ns	ns	ns	1
N0.HOG0000327			Putative heavy metal-associated domain, HMA	2	2.22	100	90.91	N15	40.74	1.2	2	2	ns	1	ns	2	ns	ns	1							Up	Up	Up	Up
N0.HOG0014876			Putative transcription factor GRAS family	1.16	1.22	100	90.91	N15	22.22	1.3	ns	ns	ns	2	ns	ns	ns	ns	1								Up	Up	Up		Up	Up
N0.HOG0015818			Putative dihydrofolate reductase	1.12	1.22	100	90.91	N15	22.22	1.3	ns	ns	ns	1	ns	ns	ns	ns	1												Up
N0.HOG0012363			hypothetical protein	1.32	1.44	100	90.91	N15	16.67	1.3	ns	ns	ns	1	ns	ns	ns	ns	1			Up		Up		Up	Up	Up				Up
N0.HOG0012635				1.32	1.56	100	90.91	N15	16.67	1.5	ns	ns	ns	1	ns	ns	ns	ns	1												Up
N0.HOG0009888			Putative rad21/Rec8-like protein	1.52	1.56	100	90.91	N15	31.48	1.9	1	ns	ns	1	ns	ns	ns	1	1			Up				Up		Up	Up
N0.HOG0007769	EPP1		Putative molybdenum cofactor sulfurtransferase,hypothetical protein	1.83	2.11	100	90.91	N15	25	1.9	ns	1	ns	2	ns	ns	1	ns	1									Up	Up		Up
N0.HOG0007619			Putative protein kinase AGC-RSK-2 family	1.8	2.22	100	90.91	N15	14.81	2	ns	ns	ns	1	ns	ns	ns	ns	1		Up								Up			Up
N0.HOG0003554			hypothetical protein	1.72	2	100	90.91	N15	25.93	2.3	1	2	ns	1	ns	ns	ns	ns	1
N0.HOG0010146	D27,D27L		Putative beta-carotene isomerase	1.48	1.78	100	90.91	N15	22.22	2.3	ns	ns	ns	1	ns	ns	1	ns	1									Up	Up		Up
N0.HOG0008321			Putative PB1 domain, Zinc finger, ZZ-type, Next to BRCA1, central domain-containing protein	1.68	2	100	90.91	N15	20.37	2.9	ns	ns	ns	1	ns	1	ns	2	1			Up				Up	Up	Up				Up
N0.HOG0005917			hypothetical protein	2.29	2.11	100	90.91	N15	11.11	3	ns	ns	ns	1	ns	ns	ns	ns	1									Up	Up			Up
N0.HOG0005967			Putative RNA recognition motif domain, regulator of nonsense-mediated decay, UPF3,Putative regulator of nonsense-mediated decay, UPF3	2.2	2.33	100	90.91	N15	9.26	3.5	ns	ns	ns	1	ns	ns	ns	ns	1
N0.HOG0009381			Putative nuclease (SNase-like)	1.56	1.78	100	90.91	N15	12.96	5.3	ns	ns	ns	1	ns	ns	ns	ns	2								Up
N0.HOG0002565			hypothetical protein	1.68	1.56	100	90.91	N15	9.26	6.6	ns	ns	ns	1	ns	ns	ns	ns	1			Up					Up		Up
N0.HOG0000428			Putative oxoglutarate/iron-dependent dioxygenase, non-heme dioxygenase domain-containing protein	5.8	7	100	90.91	N15	15.19	6.8	3	2	ns	2	ns	ns	ns	ns	2		Up			Up	Up						Up
N0.HOG0000938			Putative ubiquitinyl hydrolase 1	6.16	4.56	100	90.91	N15	4.92	17.3	ns	1	ns	2	ns	ns	ns	ns	1												Up
N0.HOG0001071	NPF2.10		Putative proton-dependent oligopeptide transporter family, major facilitator superfamily	2.73	3.56	100	100	N15	25.13	0.2	ns	3	ns	1	ns	ns	ns	2	1			Up									Up
N0.HOG0000643			Putative xenobiotic-transporting ATPase	5.73	6.22	100	100	N15	13.24	0.3	ns	ns	ns	1	1	ns	1	2	2			Up				Up	Up	Up	Up	Up	Up	Up
N0.HOG0007665			Putative transcription factor interactor and regulator C3H-WRC/GRF family	1.73	2.11	100	100	N15	37.04	0.5	ns	ns	ns	1	1	1	1	ns	1							Up		Up	Up			Up
N0.HOG0001028	PAL,PAL1		Putative phenylalanine ammonia-lyase,,Phenylalanine ammonia-lyase class 3	3.46	3.67	100	100	N15	27.62	0.5	ns	ns	ns	1	2	ns	1	ns	1								Up	Up	Up		Up	Up
N0.HOG0014723			Putative GTP diphosphokinase	1.12	1.22	100	100	N15	22.22	0.5	ns	ns	ns	1	ns	ns	ns	ns	1									Up	Up
N0.HOG0003024			Putative protein kinase RLK-Pelle-RLCK-XI family	1.81	2.22	100	100	N15	27.78	0.8	ns	ns	ns	1	1	ns	1	ns	1		Up								Up			Up
N0.HOG0009540			Putative transcription factor GAGA-Binding-like family	1.5	1.44	100	100	N15	22.22	0.8	ns	ns	ns	1	ns	ns	ns	ns	1
N0.HOG0001358			Putative catechol oxidase	4.92	4.22	100	100	N15	20.65	0.9	3	ns	ns	1	ns	ns	ns	1	2			Up
N0.HOG0007503	CAPE16,CAPE17,CAPE19		hypothetical protein	1.73	2.11	100	100	N15	33.33	1	ns	ns	ns	1	1	ns	2	1	1		Up		Up			Up			Up	Up	Up	Up
N0.HOG0009893	PcG-2		Putative transcription factor WD40-like family	1.46	1.67	100	100	N15	22.22	1	ns	ns	ns	1	ns	ns	ns	ns	1
N0.HOG0013228			Putative Glycine-rich domain-containing protein	1.23	1.11	100	100	N15	22.22	1	ns	ns	ns	1	ns	ns	ns	ns	1							Up
N0.HOG0014368			Putative acetyltransferase A, auxiliary subunit	1.15	1.22	100	100	N15	22.22	1	ns	ns	ns	1	ns	ns	ns	ns	1
N0.HOG0012524			hypothetical protein	1.27	1.33	100	100	N15	27.78	1.1	ns	ns	ns	1	ns	1	ns	ns	1
N0.HOG0014941			Putative Sec7 domain, guanine nucleotide exchange factor	1.12	1.22	100	100	N15	27.78	1.1	ns	ns	ns	1	ns	ns	ns	1	1			Up		Up	Up
N0.HOG0013752			Putative F-box domain-containing protein	1.19	1.22	100	100	N15	22.22	1.2	ns	ns	ns	1	ns	ns	ns	ns	1							Up
N0.HOG0013954			Putative protein SirB1	1.24	1.22	100	100	N15	33.33	1.3	ns	ns	ns	1	ns	ns	1	ns	1							Up	Up
N0.HOG0006536	NAR2.1,NAR2.2		Putative high-affinity nitrate transporter	1.92	2.22	100	100	N15	25	1.3	ns	3	ns	1	ns	ns	ns	ns	1							Up	Up	Up	Up		Up	Up
N0.HOG0001366			Putative transcription factor ZF-HD family	3.23	3.67	100	100	N15	20.68	1.3	ns	ns	ns	1	1	ns	2	1	1			Up	Up									Up
N0.HOG0005142			Putative UDP-glucuronosyl/UDP-glucosyltransferase	2.48	3	100	100	N15	25	1.4	1	ns	ns	1	ns	ns	ns	ns	3		Up						Up	Up	Up			Up
N0.HOG0009185			Putative transcription factor bHLH family	1.6	1.78	100	100	N15	22.22	1.4	ns	ns	ns	1	ns	ns	ns	ns	2									Up	Up
N0.HOG0007744			Putative PRONE domain-containing protein	1.69	2	100	100	N15	37.04	1.5	ns	ns	ns	1	1	1	1	ns	1
N0.HOG0009814			Putative EF-hand domain pair protein,Putative parvalbumin	1.46	1.44	100	100	N15	22.22	1.5	ns	ns	ns	1	ns	ns	1	ns	1								Up	Up	Up
N0.HOG0007538			Putative START-like domain-containing protein	1.73	2	100	100	N15	22.22	1.6	ns	ns	ns	2	ns	ns	ns	ns	1										Up
N0.HOG0006239			Putative transcription factor Homobox-WOX family	2.04	2.33	100	100	N15	34.13	1.7	ns	ns	ns	1	ns	ns	2	4	1		Up	Up					Up	Up	Up	Up
N0.HOG0001223			Putative protein kinase RLK-Pelle-LRR-VIII-1 family	3.65	3.78	100	100	N15	19.37	1.7	ns	2	ns	1	ns	ns	ns	1	2			Up		Up	Up				Up		Up	Up
N0.HOG0007760			Putative protein kinase AGC-RSK-2 family	1.69	2.22	100	100	N15	35.19	1.8	ns	2	ns	2	ns	ns	2	ns	1
N0.HOG0006268			hypothetical protein	2.04	2.33	100	100	N15	27.78	1.8	ns	ns	ns	1	1	ns	ns	2	1			Up		Up	Up							Up
N0.HOG0010299			Putative CAAX amino terminal protease	1.42	1.67	100	100	N15	27.78	1.8	ns	1	ns	1	ns	ns	ns	2	1			Up	Up	Up			Up	Up
N0.HOG0007534				1.73	1.89	100	100	N15	18.52	1.8	ns	ns	ns	2	ns	ns	ns	ns	1
N0.HOG0006088			Putative transcription factor WD40-like family	2.08	2.33	100	100	N15	16.67	1.8	ns	ns	ns	1	ns	ns	ns	ns	1							Up	Up	Up
N0.HOG0001717			Putative magnesium transporter NIPA	4.27	4.78	100	100	N15	14.29	1.8	ns	2	ns	1	ns	ns	ns	ns	2					Up		Up
N0.HOG0002814			Putative protein-disulfide reductase	3.31	3.44	100	100	N15	19.63	2.1	ns	ns	ns	1	ns	ns	1	1	1			Up				Up	Up	Up		Up	Up	Up
N0.HOG0006553			Putative transcription factor MYB-HB-like family	1.92	2.33	100	100	N15	37.04	2.2	ns	4	ns	1	ns	ns	1	ns	1							Up	Up	Up				Up
N0.HOG0007698			Putative nepenthesin	1.73	2.22	100	100	N15	25.93	2.2	ns	ns	ns	1	2	ns	ns	ns	1				Up					Up	Up
N0.HOG0005132			hypothetical protein	2.12	2.22	100	100	N15	20.37	2.2	ns	ns	ns	1	ns	ns	1	ns	1													Up
N0.HOG0009194			Putative cadmium-transporting ATPase	1.54	1.44	100	100	N15	14.81	2.2	ns	ns	ns	1	ns	ns	ns	ns	1							Up	Up	Up
N0.HOG0006562			Putative cucumisin	1.92	1.89	100	100	N15	33.33	2.3	1	4	ns	1	ns	ns	ns	ns	1							Up	Up	Up			Up	Up
N0.HOG0002507			Putative heavy metal-associated domain, HMA	3.46	3.56	100	100	N15	18.25	2.3	1	ns	ns	1	ns	ns	ns	1	1					Up		Up	Up	Up	Up	Up
N0.HOG0000645			Putative (+)-menthofuran synthase,Putative costunolide synthase,Putative angelicin synthase,Putative flavonoid 3'-monooxygenase	7.76	8.67	100	100	N15	17.01	2.3	3	11	ns	2	ns	1	ns	ns	3		Up			Up						Up
N0.HOG0006245			Putative citrate transporter-like domain-containing protein	2.04	1.67	100	100	N15	14.81	2.4	ns	ns	ns	1	ns	ns	ns	ns	1							Up	Up				Up
N0.HOG0005506			Putative transcription factor interactor and regulator CCHC(Zn) family	2.27	2.44	100	100	N15	11.11	2.4	ns	ns	ns	1	ns	ns	ns	ns	1
N0.HOG0003614			Putative potassium channel, voltage-dependent, EAG/ELK/ERG, ankyrin repeat-containing	1.69	1.89	100	100	N15	14.81	2.5	ns	ns	ns	1	ns	ns	ns	ns	1								Up	Up	Up
N0.HOG0008153	EIN3l		hypothetical protein,Putative transcription factor EIL family	1.65	2	100	100	N15	14.81	2.5	ns	ns	ns	1	ns	ns	ns	ns	1									Up
N0.HOG0004831			hypothetical protein	2.5	2.44	100	100	N15	14.81	2.6	ns	2	ns	1	ns	ns	ns	ns	1										Up
N0.HOG0001329			Putative PPC domain-containing protein,Putative AT-hook motif nuclear-localised protein,hypothetical protein	3	3.11	100	100	N15	18.89	2.7	ns	ns	ns	2	ns	1	ns	ns	2							Up	Up	Up	Up			Up
N0.HOG0008923			Putative nucleophile aminohydrolase	1.58	1.78	100	100	N15	14.81	2.7	ns	ns	ns	1	ns	ns	ns	ns	1										Up			Up
N0.HOG0004877	MtCNGC15a,MtCNGC15b,MtCNGC15c	Early signalling	Putative potassium channel, voltage-dependent, EAG/ELK/ERG,Putative Ion transport domain-containing protein,Protein CNGC15c,Protein CNGC15a	2.46	3	100	100	N15	13.89	2.8	ns	1	ns	1	ns	ns	1	ns	1											Up	Up	Up
N0.HOG0006456			Putative major facilitator, sugar transporter, major facilitator superfamily	2.04	2.22	100	100	N15	22.22	2.9	ns	2	ns	1	ns	ns	ns	2	1		Up
N0.HOG0006186			Putative Lung seven transmembrane receptor	2.04	2.56	100	100	N15	16.67	3	ns	ns	ns	1	ns	2	ns	ns	1									Up	Up			Up
N0.HOG0002732			Putative association with the SNF1 complex (ASC) domain, immunoglobulin E-set	3.35	4	100	100	N15	13.95	3	ns	2	ns	1	ns	ns	1	ns	1							Up		Up	Up	Up
N0.HOG0001636			Putative transcription factor C3H family	2.58	2.89	100	100	N15	14.81	3.2	ns	ns	ns	2	1	ns	ns	ns	1								Up	Up	Up
N0.HOG0001568			Putative protein kinase RLK-Pelle-RLCK-VIIa-1 family	2.04	2.11	100	100	N15	16.67	3.3	ns	ns	ns	2	ns	ns	ns	ns	1							Up
N0.HOG0003018			hypothetical protein	3.15	4.11	100	100	N15	17.04	3.4	ns	ns	ns	1	1	1	1	ns	1							Up	Up	Up				Up
N0.HOG0005330			Putative transcription factor Hap3/NF-YB family	2.27	2.56	100	100	N15	9.26	3.6	ns	ns	ns	1	ns	ns	ns	ns	1
N0.HOG0005849			Putative hydrolase	2.12	1.89	100	100	N15	35.19	3.7	ns	ns	ns	1	1	ns	1	ns	2							Up						Up
N0.HOG0004566			Putative aminoacyltransferase, E1 ubiquitin-activating enzyme	2.58	2.56	100	100	N15	21.69	4	ns	ns	ns	2	1	ns	ns	2	1	Up		Up							Up
N0.HOG0002782			Putative protein-serine/threonine phosphatase	2.42	2.44	100	100	N15	8.33	4.2	ns	ns	ns	1	ns	ns	ns	ns	1								Up	Up	Up
N0.HOG0005278			Putative aminoacyltransferase, E1 ubiquitin-activating enzyme	2.35	2.44	100	100	N15	9.26	4.3	ns	ns	ns	1	ns	ns	ns	ns	1							Up	Up
N0.HOG0004830			hypothetical protein	2.5	2.44	100	100	N15	9.26	4.4	ns	ns	ns	1	ns	ns	ns	ns	1		Up					Up	Up	Up
N0.HOG0000646			Putative soluble epoxide hydrolase	2.88	2.11	100	100	N15	8.33	4.5	ns	ns	ns	1	ns	ns	ns	ns	1
N0.HOG0000721			Putative phospholipid-hydroperoxide glutathione peroxidase	2.58	3	100	100	N15	16.67	4.8	ns	ns	ns	1	1	ns	ns	ns	2									Up
N0.HOG0005450	AS1		Putative transcription factor MYB-HB-like family	2.27	1.89	100	100	N15	20.37	4.9	ns	ns	ns	1	ns	ns	ns	2	1			Up	Up				Up	Up	Up
N0.HOG0010295	SWIB-1		Putative transcription regulator SWI/SNF-BAF60b family	1.42	1.44	100	100	N15	14.81	5.2	ns	ns	ns	1	ns	ns	ns	1	1			Up		Up					Up
N0.HOG0000770			Putative long-chain-alcohol O-fatty-acyltransferase	3.88	4.89	100	100	N15	20.19	5.3	1	2	ns	1	ns	ns	ns	2	2		Up	Up	Up	Up	Up		Up	Up	Up			Up
N0.HOG0007192			Putative 4-aminobutyrate--2-oxoglutarate transaminase	1.81	1.89	100	100	N15	20.37	5.4	ns	ns	ns	1	1	ns	ns	ns	1
N0.HOG0003395	GmNNC1	Autoregulation of Nodule number	Putative transcription factor AP2-EREBP family	3.04	3.33	100	100	N15	22.35	5.7	1	1	ns	3	ns	1	ns	ns	1								Up		Up
N0.HOG0000906			Putative 2'-hydroxyisoflavone reductase	2	1.78	100	100	N15	14.81	5.7	ns	1	ns	1	ns	ns	ns	ns	1
N0.HOG0001053			Putative amino acid/polyamine transporter I, cationic amino acid transporter	3.08	3	100	100	N15	28.7	5.8	ns	ns	ns	1	2	ns	3	ns	2					Up		Up	Up	Up	Up		Up	Up
N0.HOG0000522			hypothetical protein	8.54	5.78	100	100	N15	5.93	16.9	ns	ns	ns	2	ns	ns	ns	1	2			Up								Up
N0.HOG0016358			hypothetical protein	1.25	1.12	92.86	54.55	N15	31.25	1.1	ns	0	ns	1	ns	ns	ns	1	1			Up	Up									Up
N0.HOG0005902			hypothetical protein	1.38	1.62	92.86	63.64	N15	25	0.9	ns	0	ns	1	ns	ns	ns	ns	1													Up
N0.HOG0016326			Putative tetratricopeptide-like helical domain-containing protein	1.14	1.11	92.86	72.73	N15	33.33	1.2	ns	ns	ns	1	ns	1	ns	ns	1
N0.HOG0007686			Putative transcription factor C2H2 family	2.05	1.67	92.86	72.73	N15	16.67	1.3	ns	ns	ns	1	ns	ns	ns	ns	1
N0.HOG0003818	PP2C-1		Putative protein-serine/threonine phosphatase	2	2.22	92.86	72.73	N15	35.19	1.5	1	2	ns	1	ns	2	ns	ns	1							Up
N0.HOG0000758			Putative dynamin central domain, dynamin, GTPase domain, GTPase effector domain, Dynamin superfamily	1.27	1.5	92.86	72.73	N15	47.92	2.3	ns	ns	0	1	1	1	1	ns	1												Up
N0.HOG0016322			Putative transcription factor ARF family	1.19	1.25	92.86	72.73	N15	25	2.9	ns	1	0	1	ns	ns	ns	ns	1													Up
N0.HOG0004892			Putative xenobiotic-transporting ATPase	1.3	1.33	92.86	81.82	N15	27.78	1.2	ns	ns	ns	1	1	ns	ns	ns	1									Up	Up
N0.HOG0008403			Putative anthocyanidin reductase ((2R,3R)-flavan-3-ol-forming)	1.83	2.22	92.86	81.82	N15	22.22	1.3	ns	ns	ns	2	ns	ns	ns	ns	1													Up
N0.HOG0014171			Putative 1,4-dihydroxy-2-naphthoyl-CoA synthase	1.3	1.25	92.86	81.82	N15	43.75	1.9	ns	ns	0	1	1	ns	ns	1	1	Up	Up
N0.HOG0001897			hypothetical protein	1.62	2.12	92.86	90.91	N15	43.75	1	ns	ns	0	1	1	ns	1	2	1			Up	Up	Up	Up	Up			Up	Up
N0.HOG0003108			Putative Rho protein GDP-dissociation inhibitor	1.96	2.11	92.86	90.91	N15	27.78	1	ns	ns	ns	1	1	ns	1	ns	1								Up	Up	Up
N0.HOG0014120			Putative P-loop containing nucleoside triphosphate hydrolase, shikimate kinase/gluconokinase	1.25	1.44	92.86	90.91	N15	22.22	1.2	ns	ns	ns	1	ns	ns	ns	ns	1
N0.HOG0002411			Putative transcription factor MYB-HB-like family	1.88	2.22	92.86	90.91	N15	41.67	1.5	ns	ns	ns	1	2	3	1	ns	1			Up				Up	Up	Up	Up
N0.HOG0001397	MADS1		Putative transcription factor MADS-MIKC family	1.42	1.78	92.86	90.91	N15	38.89	1.5	ns	ns	ns	1	1	1	1	ns	1								Up	Up	Up
N0.HOG0010233			Putative translation Initiation factor eIF- 4e	1.54	1.89	92.86	90.91	N15	16.67	1.5	ns	ns	ns	1	ns	ns	ns	ns	1
N0.HOG0013415			Putative glucuronosyltransferase	1.35	1.5	92.86	90.91	N15	31.25	1.7	ns	ns	0	1	ns	ns	ns	2	1			Up		Up	Up							Up
N0.HOG0012131			hypothetical protein	1.38	1.33	92.86	90.91	N15	16.67	1.9	ns	ns	ns	1	ns	ns	ns	ns	1							Up	Up
N0.HOG0004148			hypothetical protein	1.29	1.25	92.86	90.91	N15	31.25	2.4	1	ns	ns	1	ns	ns	ns	0	1
N0.HOG0015361			Putative MAGE domain-containing protein	1.17	1.33	92.86	90.91	N15	22.22	3.2	ns	ns	ns	1	ns	ns	ns	1	1			Up
N0.HOG0015008			Putative transcription factor WRKY family	1.21	1.5	92.86	90.91	N15	16.67	3.4	ns	ns	ns	1	ns	0	ns	ns	1							Up	Up
N0.HOG0014285			Putative C2 domain, phosphoribosyltransferase	1.2	1.25	92.86	100	N15	62.5	0.6	ns	0	ns	1	1	1	1	ns	1							Up
N0.HOG0000979			Putative autophagy protein Atg8 ubiquitin	1.52	1.67	92.86	100	N15	22.22	0.6	ns	ns	ns	1	ns	ns	ns	ns	1							Up	Up	Up
N0.HOG0013285			Putative GTP 3',8-cyclase	1.28	1.44	92.86	100	N15	33.33	0.8	ns	ns	ns	1	ns	ns	ns	2	1		Up	Up					Up	Up	Up
N0.HOG0000726			Putative 1,3-beta-glucan synthase	1.32	1.22	92.86	100	N15	22.22	0.9	ns	ns	ns	1	ns	ns	ns	ns	1
N0.HOG0011731			Putative alpha/Beta hydrolase	1.42	1.44	92.86	100	N15	22.22	0.9	ns	ns	ns	1	ns	ns	ns	ns	1									Up
N0.HOG0015309			Putative ribosomal protein S5 domain 2-type	1.12	1.22	92.86	100	N15	22.22	1	ns	ns	ns	1	ns	ns	ns	ns	1
N0.HOG0011987			hypothetical protein	1.36	1.33	92.86	100	N15	37.04	1.1	ns	1	ns	1	ns	ns	1	ns	1									Up	Up	Up
N0.HOG0010804			Putative DSBA-like thioredoxin domain-containing protein	1.44	1.44	92.86	100	N15	33.33	1.1	1	ns	ns	1	ns	ns	ns	ns	1									Up
N0.HOG0007161	MATE52,MATE53		Putative multi antimicrobial extrusion protein	1.88	1.88	92.86	100	N15	37.5	1.3	2	0	ns	1	ns	ns	ns	ns	1		Up									Up	Up	Up
N0.HOG0008443			hypothetical protein	1.68	1.88	92.86	100	N15	18.75	1.3	ns	0	ns	1	ns	ns	ns	ns	1		Up
N0.HOG0014236			Putative enoyl-[acyl-carrier-protein] reductase (NADH)	1.2	1.33	92.86	100	N15	33.33	1.4	ns	ns	ns	1	1	ns	ns	1	1			Up					Up
N0.HOG0001426			Putative leucine-rich repeat-containing, plant-type, leucine-rich repeat domain, L	3	3	92.86	100	N15	17.78	1.5	ns	ns	ns	2	ns	ns	ns	1	1					Up
N0.HOG0006631			Putative transcription factor C2H2 family	2	2.22	92.86	100	N15	14.81	1.6	ns	ns	ns	1	ns	ns	ns	ns	1			Up
N0.HOG0003655			Putative protein kinase RLK-Pelle-WAK-LRK10L-1 family	3.04	3.89	92.86	100	N15	8.33	1.6	ns	ns	ns	1	ns	ns	ns	ns	1							Up	Up	Up	Up
N0.HOG0008075			Cytochrome P450 77A3	1.72	1.88	92.86	100	N15	25	1.9	1	ns	ns	1	0	ns	ns	ns	1
N0.HOG0009525			Putative KH domain containing protein	1.56	1.62	92.86	100	N15	18.75	2.1	ns	ns	0	1	ns	ns	ns	ns	1
N0.HOG0004590				1.24	1.38	92.86	100	N15	18.75	2.2	ns	ns	ns	1	ns	0	ns	ns	1													Up
N0.HOG0009019	KCS1		Putative oxidoreductase, Very-long-chain 3-oxoacyl-CoA synthase	1.6	2	92.86	100	N15	34.38	2.3	ns	ns	0	1	1	ns	ns	1	1			Up								Up
N0.HOG0007086			Putative poly(ADP-ribose) polymerase, catalytic domain-containing protein	1.88	2.12	92.86	100	N15	22.92	2.6	ns	0	ns	1	1	ns	ns	ns	1									Up	Up
N0.HOG0003139				3.28	4.44	92.86	100	N15	21.53	2.7	2	2	ns	1	ns	ns	ns	1	2		Up	Up				Up	Up	Up	Up			Up
N0.HOG0007926			Putative heparan-alpha-glucosaminide N-acetyltransferase	1.76	2.11	92.86	100	N15	44.44	2.9	ns	ns	ns	2	1	2	1	ns	1							Up	Up	Up
N0.HOG0000466			Putative transcription factor AP2-EREBP family	2.2	2.38	92.86	100	N15	28.12	3.8	ns	0	ns	1	1	ns	ns	ns	1		Up
N0.HOG0004272			Putative nucleotide-binding alpha-beta plait domain-containing protein	1.64	1.62	92.86	100	N15	18.75	4.3	ns	ns	ns	1	0	1	ns	ns	1
N0.HOG0007445			Putative protein kinase RLK-Pelle-SD-2b family	1.84	1.88	92.86	100	N15	15.62	5.7	ns	ns	ns	1	0	ns	ns	ns	3
N0.HOG0003181	TT2		Putative transcription factor MYB-HB-like family	3.38	3.38	92.86	100	N15	9.6	7.5	ns	ns	ns	1	ns	0	ns	1	1			Up	Up	Up						Up
N0.HOG0000858			Putative phospholipase A(2)	4.96	3.62	92.86	100	N15	20.83	11	0	ns	ns	1	ns	ns	1	4	2			Up	Up				Up	Up				Up
N0.HOG0003739	SWEET16		Putative SWEET sugar transporter	3	2.88	92.86	100	N15	35.42	13.2	2	2	ns	1	0	1	ns	ns	2
N0.HOG0002020			Putative crocetin glucosyltransferase,Putative UDP-glucuronosyl/UDP-glucosyltransferase	4.08	3.88	92.86	100	N15	4.58	13.5	ns	ns	ns	1	0	ns	ns	ns	1								Up	Up	Up
N0.HOG0016344				1.39	1.62	85.71	54.55	N15	18.75	3.4	ns	ns	0	2	ns	ns	ns	ns	1												Up
N0.HOG0004800			Putative transcription factor NAM family	1.4	1.5	85.71	63.64	N15	50	2.9	ns	0	ns	2	ns	ns	1	4	1	Up		Up		Up	Up	Up	Up	Up	Up		Up	Up
N0.HOG0015950			Putative triacylglycerol lipase	1.29	1.25	85.71	72.73	N15	25	1.5	0	ns	ns	1	ns	ns	ns	ns	1										Up
N0.HOG0016207			hypothetical protein	1.18	1.29	85.71	81.82	N15	42.86	1.5	0	ns	ns	1	0	1	ns	ns	1								Up	Up
N0.HOG0015236			Putative metallo-beta-lactamase	1.22	1.22	85.71	90.91	N15	44.44	1.2	1	2	ns	1	ns	ns	ns	ns	1
N0.HOG0000446			Putative alpha-L-fucosidase	1.35	1.33	85.71	90.91	N15	33.33	1.8	ns	ns	ns	2	1	ns	ns	ns	1
N0.HOG0005177			Putative small auxin-up RNA	1.74	1.71	85.71	90.91	N15	26.19	2	0	0	ns	1	1	ns	ns	ns	1												Up	Up
N0.HOG0008002			hypothetical protein	1.91	2.25	85.71	90.91	N15	18.75	2.4	0	ns	ns	1	ns	ns	ns	ns	2									Up	Up
N0.HOG0011082			hypothetical protein	1.52	1.33	85.71	90.91	N15	27.78	2.5	ns	ns	ns	1	ns	1	ns	ns	1									Up	Up
N0.HOG0013209			Putative 43kDa postsynaptic protein	1.39	1.62	85.71	90.91	N15	43.75	3.1	ns	ns	0	1	1	ns	1	ns	1												Up
N0.HOG0002133			Putative beta-fructofuranosidase	1.83	1.57	85.71	90.91	N15	42.86	3.7	1	2	ns	1	ns	0	ns	0	1
N0.HOG0010951			Putative APO domain-containing protein	1.52	1.88	85.71	90.91	N15	12.5	4.3	ns	ns	0	1	ns	ns	ns	ns	1							Up	Up	Up
N0.HOG0006096			Putative galactose oxidase, beta-propeller	2.35	2.11	85.71	90.91	N15	8.33	4.8	ns	ns	ns	1	ns	ns	ns	ns	1							Up	Up
N0.HOG0010042			Putative cholesterol monooxygenase (side-chain-cleaving)	1.65	1.71	85.71	90.91	N15	33.33	5.7	0	0	ns	1	ns	ns	1	ns	2							Up	Up	Up
N0.HOG0000629			Putative laccase	6.04	3.86	85.71	90.91	N15	21.86	7.9	ns	ns	ns	4	0	0	ns	2	1			Up	Up	Up	Up
N0.HOG0003962			Putative acetyl-CoA C-acetyltransferase	1.25	1.38	85.71	100	N15	50	0.7	0	2	ns	1	ns	1	ns	ns	1							Up					Up
N0.HOG0002954			Putative AT-hook motif nuclear-localised protein	1.46	1.38	85.71	100	N15	37.5	1	ns	0	ns	2	ns	ns	1	ns	1							Up		Up	Up			Up
N0.HOG0006831			Putative alpha/Beta hydrolase	2.04	2.25	85.71	100	N15	22.92	1.4	ns	2	0	1	ns	ns	ns	ns	1												Up	Up
N0.HOG0006633			Putative malate dehydrogenase	1.28	1.25	78.57	54.55	N15	37.5	1.2	0	ns	ns	1	1	ns	ns	ns	1							Up			Up
N0.HOG0000932			Putative loganate O-methyltransferase	5.68	3.14	78.57	63.64	N15	23.02	29.3	1	ns	ns	3	0	0	ns	ns	1
N0.HOG0016171			Putative cellulase	1.3	1.29	78.57	72.73	N15	35.71	2.1	0	0	ns	1	ns	ns	1	ns	1								Up	Up	Up			Up
N0.HOG0004841			Putative P-loop containing nucleoside triphosphate hydrolase, leucine-rich repeat domain, L,,Putative NACHT nucleoside triphosphatase, P-loop containing nucleoside triphosphate hydrolase,Putative leucine-rich repeat domain, L domain-containing protein,hypothetical protein	3.42	2.83	78.57	72.73	N15	28.33	4.2	ns	1	0	1	ns	0	1	0	1
N0.HOG0015755			Putative protein kinase RLK-Pelle-LRR-XI-1 family	1.29	1.38	78.57	81.82	N15	31.25	3.5	ns	1	ns	1	0	ns	ns	1	1							Up	Up
N0.HOG0012687			hypothetical protein	1.57	1.71	78.57	81.82	N15	35.71	4.2	0	ns	0	1	ns	ns	1	ns	2							Up	Up	Up			Up	Up
N0.HOG0003717			Putative neprosin	3.57	4.88	78.57	90.91	N15	20	0.4	ns	0	ns	1	1	ns	ns	1	1			Up		Up
N0.HOG0013776			hypothetical protein	1.41	1.75	78.57	90.91	N15	37.5	0.7	1	ns	ns	1	0	ns	ns	ns	1
N0.HOG0016087	Prx90		Putative peroxidase	1.18	1.29	78.57	90.91	N15	35.71	2.6	ns	0	ns	1	0	1	ns	ns	1			Up
N0.HOG0003824			hypothetical protein	1.55	2.14	78.57	90.91	N15	19.05	3.2	ns	0	ns	1	0	ns	ns	ns	1								Up				Up
N0.HOG0015721				1.23	1.29	78.57	100	N15	42.86	2.5	ns	0	ns	2	ns	ns	1	0	1								Up	Up	Up	Up
N0.HOG0013672			Putative acyl-[acyl-carrier-protein]--UDP-N-acetylglucosamine O-acyltransferase	1.82	2.25	71.43	54.55	N15	26.25	0.6	ns	1	0	1	ns	ns	ns	ns	1									Up
N0.HOG0003583				4.05	3.4	71.43	72.73	N15	16.67	4.3	0	0	ns	1	ns	0	0	ns	1
N0.HOG0013176			hypothetical protein	1.52	1.5	71.43	90.91	N15	50	0.9	1	0	0	1	0	ns	ns	ns	1		Up
N0.HOG0000925			Putative transcription factor interactor and regulator AUX-IAA family	1.57	1.83	71.43	90.91	N15	33.33	1	0	0	ns	1	0	ns	ns	ns	1		Up			Up
N0.HOG0006123			Putative NPR1/NH1-interacting protein	2.7	2.83	71.43	90.91	N15	26.39	9.1	ns	0	0	1	0	ns	1	2	1			Up	Up			Up
N0.HOG0003041			Putative oligopeptide transporter, OPT superfamily	1	1	64.29	72.73	N15	66.67	1.8	ns	0	0	1	1	ns	1	0	1								Up	Up	Up		Up
N0.HOG0009554			hypothetical protein	2.29	2.67	64.29	72.73	N15	30.56	6.6	ns	0	0	1	1	0	2	ns	1												Up
N0.HOG0003816				1.44	2	57.14	63.64	N15	58.33	3	0	0	ns	1	0	0	0	2	1	Up		Up	Up	Up	Up
N0.HOG0000741				2.41	2.5	57.14	72.73	N15	14.58	10.3	0	0	ns	1	0	0	0	ns	1
N0.HOG0017021				1.17	1.6	57.14	81.82	N15	30	2.3	0	ns	ns	1	0	0	0	ns	1
N0.HOG0017940				1.36	1.67	50	36.36	N15	44.44	3.5	0	0	ns	1	0	0	0	0	1
N0.HOG0017008				1.4	2	50	63.64	N15	44.44	2.4	0	0	0	1	0	0	0	ns	1
N0.HOG0011491				2.5	2.67	50	63.64	N15	22.22	8.4	0	0	ns	1	0	0	0	0	1
N0.HOG0010512				2.18	2	50	81.82	N15	27.78	6.6	0	0	ns	1	0	0	0	0	1
N0.HOG0002160				2.75	2.67	42.86	45.45	N15	19.44	10.5	0	0	ns	1	0	0	0	0	1
N0.HOG0001447				1.07	1.33	42.86	63.64	N15	50	1.8	0	0	ns	1	0	0	0	0	1
N0.HOG0005051				1.2	1	42.86	72.73	N15	100	1.2	0	0	0	1	0	0	0	0	1
N0.HOG0005990				1.73	3	42.86	72.73	N15	37.5	5.9	0	0	0	1	0	0	0	0	1
N0.HOG0008955				2.73	2.33	42.86	81.82	N15	25	8.6	0	0	ns	1	0	0	0	0	1
N0.HOG0017999				1.5	1.67	35.71	36.36	N15	50	1.8	0	0	0	1	0	0	0	ns	1
N0.HOG0017583				1.55	1	35.71	54.55	N15	100	1.4	0	0	0	1	0	0	0	0	1
N0.HOG0002559				1.25	1	35.71	54.55	N15	100	1.6	0	0	0	1	0	0	0	0	1
N0.HOG0002649				8.09	9.5	35.71	54.55	N15	24.43	33.3	0	0	0	1	0	0	0	0	4
N0.HOG0022028				1.2	1	28.57	9.09	N15	66.67	1	0	0	0	1	0	0	0	ns	1					Up
N0.HOG0021491				1.4	2	28.57	9.09	N15	50	3.2	0	0	0	1	0	0	0	0	1
N0.HOG0011230				1.08	1.5	28.57	63.64	N15	75	1.2	0	0	0	1	0	0	0	0	1
N0.HOG0005877	Scp1		Putative carboxypeptidase D	2.8	3.11	100	54.55	N21	32.59	40.1	ns	ns	1	1	1	ns	1	3	ns			Up		Up	Up					Up	Up	Up
N0.HOG0016353			hypothetical protein	1.14	1.22	100	63.64	N21	27.78	5.2	ns	ns	ns	ns	1	ns	1	1	ns			Up								Up
N0.HOG0015764			Putative powdery mildew resistance protein, RPW8,hypothetical protein	1.23	1.22	100	63.64	N21	27.78	8.5	ns	ns	ns	1	1	ns	1	ns	ns					Up
N0.HOG0000659			Putative cinnamyl-alcohol dehydrogenase,Putative non-specific serine/threonine protein kinase,Putative leucine-rich repeat domain, L domain-containing protein,Putative polygalacturonase,Putative leucine-rich repeat-containing, plant-type, leucine-rich repeat domain, L,Putative transferase	9.19	11.11	100	63.64	N21	7.68	36.9	ns	ns	ns	ns	1	ns	3	4	1	Up		Up	Up	Up	Up				Up		Up
N0.HOG0015656			Putative galactose mutarotase-like domain-containing protein	1.17	1.11	100	72.73	N21	33.33	2.7	ns	ns	1	ns	1	ns	1	ns	ns
N0.HOG0001772			Putative [Myosin heavy-chain] kinase transcription factor WD40-like family	1.65	1.56	100	72.73	N21	33.33	3.6	ns	ns	ns	ns	1	ns	1	ns	1										Up	Up		Up
N0.HOG0015681				1.17	1.22	100	72.73	N21	33.33	3.9	ns	ns	ns	ns	1	ns	1	ns	1									Up	Up	Up
N0.HOG0013629			Putative tetratricopeptide-like helical domain-containing protein	1.35	1.56	100	72.73	N21	33.33	4	1	ns	ns	ns	1	ns	1	ns	ns
N0.HOG0016144			Putative glycosyl transferase, family 9	1.13	1.22	100	72.73	N21	44.44	5.3	ns	2	ns	1	1	ns	1	ns	ns							Up	Up	Up
N0.HOG0006700			Putative sterile alpha motif/pointed domain-containing protein	1.78	2.11	100	72.73	N21	28.7	5.7	1	1	1	ns	1	ns	ns	1	ns		Up	Up					Up
N0.HOG0014397			Putative DNA helicase	1.3	1.67	100	72.73	N21	27.78	6.8	ns	ns	ns	ns	1	ns	2	2	ns	Up		Up		Up				Up	Up	Up
N0.HOG0014531			Putative nucleic acid-binding, exosome complex component CSL4	1.3	1.56	100	72.73	N21	16.67	6.8	ns	ns	ns	ns	1	ns	1	ns	ns										Up	Up
N0.HOG0010208	ASHR2-1,ASHR2-2		Putative histone-lysine N-methyltransferase chromatin remodeling SET family	1.61	2.11	100	72.73	N21	20.37	8.4	ns	ns	ns	ns	1	ns	1	2	ns			Up	Up						Up	Up
N0.HOG0003809			Putative 43kDa postsynaptic protein,Putative chromatin remodeling & transcription regulator BTB-POZ family	1.7	2.44	100	72.73	N21	11.11	9.8	ns	ns	ns	ns	1	ns	1	ns	ns												Up
N0.HOG0000245			Putative zinc-binding ribosomal protein	2.83	2.78	100	72.73	N21	18.52	10.2	ns	ns	ns	ns	2	ns	2	ns	ns										Up	Up
N0.HOG0003904			hypothetical protein	1.7	2	100	72.73	N21	44.44	10.5	2	ns	1	1	2	ns	1	ns	ns									Up	Up
N0.HOG0000635	N3,SWEET15a,SWEET15b,SWEET15d		Putative SWEET sugar transporter,Bidirectional sugar transporter N3	2.61	3.78	100	72.73	N21	11.11	11.6	ns	ns	ns	ns	1	ns	2	1	ns			Up	Up			Up			Up	Up
N0.HOG0000220			Putative ribosomal protein L40e	3.04	3.44	100	72.73	N21	14.82	12.3	ns	ns	ns	ns	2	ns	2	ns	ns										Up	Up
N0.HOG0001504			Putative amino acid transporter, transmembrane domain-containing protein	3.43	4.78	100	72.73	N21	18.52	18.2	1	ns	ns	ns	1	ns	2	3	1			Up	Up	Up	Up	Up	Up	Up	Up
N0.HOG0006128			Putative transcription factor C2C2-Dof family	2.41	2.67	100	72.73	N21	14.81	22.7	ns	2	ns	ns	1	ns	1	1	ns			Up				Up	Up	Up	Up	Up
N0.HOG0000884	N7		Putative F-box domain, leucine-rich repeat domain, L domain-containing protein,,Putative leucine-rich repeat domain, L domain-containing protein,Putative F-box domain-containing protein	6.87	8.22	100	72.73	N21	8.1	26.1	ns	1	ns	ns	1	ns	2	ns	2			Up		Up		Up	Up	Up	Up		Up	Up
N0.HOG0000141			Putative P-loop containing nucleoside triphosphate hydrolase, leucine-rich repeat domain, L,Putative P-loop containing nucleoside triphosphate hydrolase,hypothetical protein,,Putative TIR domain, P-loop containing nucleoside triphosphate hydrolase,Putative leucine-rich repeat domain, L domain-containing protein	18.52	15.67	100	81.82	N21	7.26	2.2	ns	ns	ns	ns	1	ns	6	8	ns	Up		Up		Up	Up	Up	Up		Up	Up	Up
N0.HOG0012490				1.38	1.56	100	81.82	N21	22.22	2.6	ns	ns	ns	ns	1	ns	1	ns	ns											Up
N0.HOG0005099			Putative chlorophyll A-B binding protein	1.38	1.44	100	81.82	N21	27.78	2.8	ns	1	ns	ns	1	ns	1	ns	ns		Up
N0.HOG0014931			Putative plus-end-directed kinesin ATPase	1.21	1.11	100	81.82	N21	44.44	3	ns	ns	ns	1	1	ns	1	2	ns			Up					Up	Up	Up	Up
N0.HOG0014836			Putative sugar phosphate transporter domain-containing protein	1.21	1.33	100	81.82	N21	33.33	3.3	1	ns	ns	ns	1	ns	1	ns	ns										Up	Up		Up
N0.HOG0015704			Putative tetratricopeptide-like helical domain, DYW domain-containing protein	1.12	1.22	100	81.82	N21	22.22	3.4	ns	ns	ns	ns	1	ns	1	ns	ns
N0.HOG0012634			Putative rad21/Rec8-like protein	1.38	1.33	100	81.82	N21	33.33	3.5	ns	ns	ns	ns	1	ns	1	2	ns			Up						Up	Up	Up
N0.HOG0015838			Putative pentatricopeptide	1.12	1.11	100	81.82	N21	22.22	3.5	ns	ns	ns	ns	1	ns	1	ns	ns			Up				Up	Up		Up
N0.HOG0011332			Putative F-box domain-containing protein	1.46	1.44	100	81.82	N21	27.78	3.6	ns	ns	ns	ns	1	ns	1	1	ns			Up								Up	Up	Up
N0.HOG0014487			Putative starch synthase	1.25	1.44	100	81.82	N21	27.78	3.9	ns	ns	ns	ns	1	1	1	ns	ns							Up	Up	Up
N0.HOG0014565			Putative tetratricopeptide-like helical domain, DYW domain-containing protein	1.25	1.11	100	81.82	N21	33.33	4	ns	ns	1	ns	1	ns	1	ns	ns
N0.HOG0008610				1.75	1.44	100	81.82	N21	38.89	4.6	ns	2	ns	ns	1	ns	1	2	ns	Up	Up					Up	Up	Up
N0.HOG0015364			Putative tetratricopeptide-like helical domain-containing protein	1.17	1.33	100	81.82	N21	27.78	4.6	1	ns	ns	ns	1	ns	1	ns	ns
N0.HOG0013123			Putative enoyl-CoA hydratase 2	1.33	1.33	100	81.82	N21	33.33	5.2	ns	ns	ns	ns	1	ns	1	ns	2									Up	Up	Up
N0.HOG0007521			Putative sm-like protein Lsm6/SmF	1.88	2.44	100	81.82	N21	29.63	5.3	1	ns	ns	ns	1	ns	1	1	1			Up							Up
N0.HOG0013936			hypothetical protein	1.29	1.56	100	81.82	N21	33.33	5.5	ns	ns	ns	1	1	ns	1	ns	ns											Up
N0.HOG0006826			hypothetical protein	2.04	2.56	100	81.82	N21	22.22	5.9	ns	ns	ns	1	2	ns	1	ns	ns											Up
N0.HOG0014206			hypothetical protein	1.25	1.33	100	81.82	N21	27.78	6.4	1	ns	ns	ns	1	ns	1	ns	ns									Up	Up	Up		Up
N0.HOG0004940			Putative ribosomal protein L37e	2.67	3.33	100	81.82	N21	22.22	6.5	ns	ns	ns	ns	2	ns	2	ns	ns										Up	Up
N0.HOG0014244	MCM2-like5		Putative DNA helicase	1.25	1.33	100	81.82	N21	27.78	7.1	ns	1	ns	ns	1	ns	1	1	ns			Up						Up	Up	Up
N0.HOG0007345			Putative minus-end-directed kinesin ATPase	1.92	2	100	81.82	N21	25.93	7.2	ns	ns	ns	ns	1	ns	1	2	ns			Up		Up				Up	Up	Up
N0.HOG0014477			Putative casein kinase II, regulatory subunit, metallo-beta-lactamase,Putative metallo-beta-lactamase, sterile alpha motif/pointed domain-containing protein	1.25	1.33	100	81.82	N21	22.22	7.3	ns	ns	ns	ns	1	ns	1	1	ns									Up	Up	Up
N0.HOG0014157			Putative tetratricopeptide-like helical domain-containing protein	1.25	1.44	100	81.82	N21	16.67	7.8	ns	ns	ns	ns	1	ns	1	ns	ns									Up	Up	Up
N0.HOG0002447			Putative protein-serine/threonine kinase CMGC-CDK-CRK7-CDK9 family	1.88	2.11	100	81.82	N21	11.11	7.8	ns	ns	ns	ns	1	ns	1	ns	ns					Up				Up	Up
N0.HOG0000131	Diseaseresistanceprotein-1		Putative P-loop containing nucleoside triphosphate hydrolase, leucine-rich repeat domain, L,hypothetical protein,,Putative P-loop containing nucleoside triphosphate hydrolase,Putative leucine-rich repeat domain, L domain-containing protein	18.12	17.11	100	81.82	N21	10.26	8.7	2	ns	ns	4	2	ns	2	ns	6							Up	Up	Up	Up	Up	Up	Up
N0.HOG0002414			Putative polyketide cyclase/dehydrase, START-like domain-containing protein	2.29	2.67	100	81.82	N21	11.11	8.8	ns	ns	ns	ns	1	ns	1	ns	ns													Up
N0.HOG0002483			60S ribosomal protein L18,Putative ribosomal protein L18e	3.46	4.33	100	81.82	N21	18.52	9.4	ns	ns	ns	ns	2	ns	3	ns	ns			Up							Up	Up
N0.HOG0007825	TAA-1,TAA-2		Putative transaminase	1.83	2.67	100	81.82	N21	14.81	9.6	ns	ns	ns	ns	1	ns	1	2	ns			Up	Up			Up			Up		Up
N0.HOG0005486			hypothetical protein	2.46	3.11	100	81.82	N21	10.19	9.6	ns	1	ns	ns	1	ns	1	ns	ns											Up
N0.HOG0004033			Putative ribosomal protein S6e	3	3.56	100	81.82	N21	19.26	9.7	ns	ns	ns	ns	2	ns	2	2	ns			Up							Up	Up
N0.HOG0000253			Putative ALOG domain-containing protein	1.71	1.89	100	81.82	N21	55.56	9.8	1	2	1	ns	2	ns	ns	ns	1
N0.HOG0000959			Putative isoflavone 7-O-glucosyltransferase,Putative UDP-glucuronosyl/UDP-glucosyltransferase	6.25	5	100	81.82	N21	11.03	10	ns	ns	ns	ns	1	ns	1	2	1			Up	Up			Up	Up	Up	Up		Up	Up
N0.HOG0005000			Putative double-stranded RNA-binding domain-containing protein	2.74	3.56	100	81.82	N21	12.04	10.1	ns	1	ns	ns	2	ns	1	ns	ns
N0.HOG0002367			hypothetical protein	1.79	1.67	100	81.82	N21	16.67	10.3	ns	ns	ns	ns	1	1	1	ns	ns							Up	Up	Up
N0.HOG0006646			Putative protein phosphatase inhibitor 2 (IPP-2)	2.08	2.22	100	81.82	N21	22.22	10.7	ns	ns	ns	ns	1	ns	1	ns	1							Up					Up
N0.HOG0009203			hypothetical protein	1.67	1.78	100	81.82	N21	38.89	10.8	1	1	1	ns	1	ns	ns	ns	1								Up	Up	Up
N0.HOG0004774			Putative replication factor A protein	1.46	1.89	100	81.82	N21	16.67	10.8	ns	ns	ns	ns	2	ns	1	ns	ns
N0.HOG0009174			Putative neprosin	1.67	1.67	100	81.82	N21	11.11	11.8	ns	ns	ns	ns	1	ns	1	ns	ns							Up	Up	Up
N0.HOG0004723			Putative CRAL-TRIO lipid binding domain, CRAL/TRIO domain-containing protein	1.88	2.22	100	81.82	N21	20.37	13.8	ns	2	ns	ns	1	ns	1	2	ns		Up	Up	Up						Up
N0.HOG0006227				2.21	2.78	100	81.82	N21	6.48	19.2	ns	ns	ns	ns	1	ns	1	ns	ns							Up	Up	Up				Up
N0.HOG0004289			Putative glucan 1,3-beta-glucosidase	3.04	4.22	100	81.82	N21	23.81	25.5	2	ns	ns	ns	4	ns	1	2	1			Up		Up		Up	Up	Up	Up	Up	Up
N0.HOG0000335			hypothetical protein	10.88	13.44	100	90.91	N21	4.52	1	ns	1	ns	ns	1	ns	1	3	ns	Up	Up			Up						Up
N0.HOG0011088			Putative universal stress protein A	1.4	1.78	100	90.91	N21	49.07	2.3	2	3	1	ns	1	ns	ns	ns	1					Up	Up					Up
N0.HOG0011747			Putative transcription factor WD40-like family	1.36	1.67	100	90.91	N21	27.78	2.4	ns	ns	ns	1	1	ns	1	ns	ns								Up	Up	Up	Up		Up
N0.HOG0010285			Putative alpha/Beta hydrolase	1.48	1.78	100	90.91	N21	26.67	2.4	ns	ns	ns	ns	1	ns	1	2	ns			Up					Up	Up	Up	Up
N0.HOG0009410			hypothetical protein	1.56	1.56	100	90.91	N21	33.33	2.5	ns	1	ns	ns	1	ns	1	2	ns			Up	Up	Up	Up	Up			Up
N0.HOG0009960			Putative structural maintenance of chromosomes protein	1.52	1.44	100	90.91	N21	33.33	2.7	ns	ns	ns	ns	1	ns	1	2	ns			Up		Up				Up	Up	Up
N0.HOG0009793			Putative DNA-directed DNA polymerase	1.52	1.67	100	90.91	N21	22.22	2.7	ns	ns	ns	ns	1	ns	1	ns	ns								Up	Up	Up	Up
N0.HOG0010639			hypothetical protein	1.4	1.56	100	90.91	N21	44.44	2.9	ns	2	ns	ns	1	ns	1	2	ns			Up						Up	Up	Up
N0.HOG0003315			Putative pectate lyase	1.88	2	100	90.91	N21	27.78	2.9	ns	ns	1	ns	1	ns	1	ns	ns							Up			Up	Up		Up
N0.HOG0014432			hypothetical protein	1.2	1.33	100	90.91	N21	44.44	3	ns	ns	ns	1	1	ns	1	2	ns			Up					Up	Up	Up	Up
N0.HOG0011118			Putative mitotic spindle checkpoint protein Mad2	1.4	1.33	100	90.91	N21	33.33	3	ns	2	ns	ns	1	ns	1	ns	ns			Up					Up	Up	Up	Up
N0.HOG0000764			Putative pectinesterase	2.6	1.89	100	90.91	N21	55.56	3.1	ns	2	ns	ns	1	ns	1	2	3	Up		Up								Up	Up
N0.HOG0003310			Putative transcription factor TUBBY family	1.4	1.33	100	90.91	N21	44.44	3.2	ns	ns	1	ns	1	ns	1	ns	1
N0.HOG0008393			Putative RNA recognition motif 2, nucleotide-binding alpha-beta plait domain-containing protein	1.68	1.89	100	90.91	N21	38.89	3.2	ns	2	ns	1	1	ns	1	ns	ns									Up	Up	Up		Up
N0.HOG0010700			hypothetical protein	1.44	1.44	100	90.91	N21	38.89	3.2	ns	1	ns	ns	1	ns	1	2	ns			Up					Up	Up	Up	Up
N0.HOG0013811			Putative Zinc finger, Mcm10/DnaG-type	1.24	1.33	100	90.91	N21	38.89	3.2	ns	1	ns	ns	1	ns	1	2	ns			Up							Up	Up
N0.HOG0015724			Putative RecQ mediated genome instability protein	1.08	1.22	100	90.91	N21	33.33	3.2	ns	ns	1	ns	1	ns	1	ns	ns									Up	Up	Up
N0.HOG0005871			Putative transcription factor WD40-like family	2.2	3.11	100	90.91	N21	22.96	3.2	ns	1	ns	ns	1	ns	1	ns	ns										Up
N0.HOG0010766			Putative kelch-type beta propeller	1.5	1.44	100	90.91	N21	38.89	3.3	ns	2	ns	ns	1	ns	1	2	ns			Up	Up				Up	Up	Up
N0.HOG0006460			Putative ferric-chelate reductase (NADH)	2	1.78	100	90.91	N21	37.04	3.3	1	2	ns	ns	1	ns	ns	ns	1			Up
N0.HOG0014193			Putative DNA repair protein Rad50	1.12	1.22	100	90.91	N21	50	3.4	ns	1	ns	1	1	ns	1	2	ns			Up		Up		Up		Up
N0.HOG0009596			Putative primosome PriB/single-strand DNA-binding protein	1.56	1.67	100	90.91	N21	33.33	3.4	ns	ns	ns	ns	1	1	1	ns	ns									Up	Up	Up
N0.HOG0011761			Putative pyruvate kinase	1.36	1.44	100	90.91	N21	33.33	3.4	ns	ns	1	ns	1	ns	1	ns	ns
N0.HOG0014255			hypothetical protein	1.2	1.22	100	90.91	N21	33.33	3.4	ns	ns	1	ns	1	ns	1	ns	ns							Up	Up
N0.HOG0000380	ROP9		Putative small GTPase superfamily, P-loop containing nucleoside triphosphate hydrolase	1.52	1.56	100	90.91	N21	30.56	3.4	ns	ns	ns	ns	1	ns	1	3	ns			Up	Up				Up	Up	Up	Up
N0.HOG0009564			Putative histone acetyltransferase	1.56	1.56	100	90.91	N21	22.22	3.4	ns	ns	ns	ns	1	ns	1	ns	ns									Up	Up	Up
N0.HOG0012840			Putative tRNA-guanine(34) transglycosylase	1.33	1.78	100	90.91	N21	33.33	3.5	ns	ns	ns	ns	1	ns	1	ns	1									Up	Up	Up
N0.HOG0013471			Putative 2-hydroxybiphenyl 3-monooxygenase	1.24	1.22	100	90.91	N21	33.33	3.5	ns	ns	1	ns	1	ns	1	ns	ns							Up	Up
N0.HOG0009982			Putative D-amino-acid oxidase	1.48	1.56	100	90.91	N21	27.78	3.5	ns	1	ns	ns	1	ns	1	ns	ns										Up	Up
N0.HOG0011906			Putative pentatricopeptide	1.36	1.33	100	90.91	N21	22.22	3.5	ns	ns	ns	ns	1	ns	1	ns	ns											Up
N0.HOG0009495			hypothetical protein	1.56	1.33	100	90.91	N21	44.44	3.6	ns	2	ns	ns	1	ns	1	2	ns			Up					Up	Up	Up	Up
N0.HOG0009064	nsLTP117		Putative plant lipid transfer protein/Par allergen	1.6	1.78	100	90.91	N21	27.78	3.6	1	ns	ns	ns	1	ns	1	ns	ns											Up
N0.HOG0014322			Putative folate-biopterin transporter, major facilitator superfamily domain-containing protein	1.2	1.33	100	90.91	N21	27.78	3.6	ns	1	ns	ns	1	ns	1	ns	ns							Up	Up					Up
N0.HOG0002875			Putative BTB/POZ domain-containing protein NPY2	1.56	1.67	100	90.91	N21	22.22	3.6	ns	ns	ns	ns	1	ns	1	ns	ns								Up	Up	Up	Up
N0.HOG0012550			Putative 1,4-beta-D-xylan synthase	1.38	1.33	100	90.91	N21	22.22	3.6	ns	ns	ns	ns	1	ns	1	ns	ns										Up
N0.HOG0005097			Putative protein kinase RLK-Pelle-LRR-XI-1 family	1.4	1.33	100	90.91	N21	44.44	3.7	ns	ns	ns	1	1	ns	1	2	ns			Up					Up	Up	Up	Up
N0.HOG0003674			Putative shugoshin	1.48	1.78	100	90.91	N21	40.74	3.7	ns	ns	1	ns	1	ns	1	2	ns			Up					Up	Up	Up
N0.HOG0003784			Putative protein kinase RLK-Pelle-LRR-III family	1.4	1.44	100	90.91	N21	36.11	3.7	ns	2	ns	ns	1	ns	1	1	ns								Up	Up	Up	Up
N0.HOG0013781				1.24	1.33	100	90.91	N21	22.22	3.7	ns	ns	ns	ns	1	ns	1	ns	ns											Up
N0.HOG0014082			hypothetical protein	1.2	1.22	100	90.91	N21	22.22	3.7	ns	ns	ns	ns	1	ns	1	ns	ns								Up	Up	Up	Up		Up
N0.HOG0013315			Putative protein kinase RLK-Pelle-Extensin family	1.28	1.33	100	90.91	N21	55.56	3.8	ns	2	ns	1	1	ns	1	3	ns	Up		Up	Up	Up				Up	Up		Up
N0.HOG0003966			Putative protein kinase RLK-Pelle-LRR-XIIIb family	1.52	1.67	100	90.91	N21	44.44	3.8	ns	2	ns	ns	1	ns	1	ns	1											Up
N0.HOG0010253			Putative TPX2 central domain-containing protein	1.48	1.78	100	90.91	N21	41.67	3.8	ns	3	ns	ns	1	ns	1	2	ns			Up		Up			Up	Up	Up	Up
N0.HOG0009573			Putative mini-chromosome maintenance complex-binding protein	1.56	1.89	100	90.91	N21	38.89	3.8	ns	2	ns	ns	1	ns	1	2	ns			Up						Up	Up	Up
N0.HOG0004996			RuBisCO large subunit-binding protein subunit alpha	1.24	1.33	100	90.91	N21	33.33	3.8	ns	ns	ns	ns	1	2	1	ns	ns										Up		Up	Up
N0.HOG0014787			hypothetical protein	1.21	1.22	100	90.91	N21	33.33	3.8	ns	ns	1	ns	1	ns	1	ns	ns											Up	Up
N0.HOG0013088			Putative long-chain-fatty-acid--CoA ligase	1.28	1.33	100	90.91	N21	22.22	3.8	ns	ns	ns	ns	1	ns	1	ns	ns
N0.HOG0012085			Putative plus-end-directed kinesin ATPase	1.32	1.33	100	90.91	N21	33.33	3.9	ns	ns	ns	ns	1	ns	1	2	ns			Up		Up				Up	Up	Up
N0.HOG0012357	RALF9		Putative rapid ALkalinization Factor	1.28	1.22	100	90.91	N21	33.33	3.9	ns	2	ns	ns	1	ns	1	ns	ns					Up			Up	Up	Up	Up
N0.HOG0014341			Putative polyribonucleotide nucleotidyltransferase	1.16	1.22	100	90.91	N21	33.33	3.9	ns	ns	ns	ns	1	ns	1	2	ns										Up	Up
N0.HOG0014291			Putative sterol 14-alpha-demethylase transcription factor MYB-HB-like family	1.2	1.22	100	90.91	N21	50	4	ns	1	ns	1	1	ns	1	ns	1							Up	Up	Up		Up
N0.HOG0009872			Putative protoporphyrinogen oxidase	1.52	2	100	90.91	N21	46.67	4	ns	1	ns	ns	1	ns	1	2	1			Up		Up		Up	Up	Up				Up
N0.HOG0015335			Putative peptidylprolyl isomerase	1.12	1.11	100	90.91	N21	44.44	4	ns	ns	1	ns	1	ns	1	ns	1										Up
N0.HOG0011215			Putative RuvA domain 2 protein	1.4	2	100	90.91	N21	33.33	4	ns	ns	ns	ns	1	ns	1	ns	1			Up							Up	Up
N0.HOG0011329			hypothetical protein	1.4	1.67	100	90.91	N21	28.7	4	1	1	ns	ns	1	ns	ns	ns	1
N0.HOG0014724			Putative wall-associated receptor kinase, galacturonan-binding domain-containing protein	1.16	1.22	100	90.91	N21	55.56	4.1	ns	2	ns	ns	1	ns	1	2	1			Up	Up				Up	Up	Up	Up
N0.HOG0011531			Putative tetratricopeptide-like helical domain-containing protein	1.36	1.22	100	90.91	N21	44.44	4.1	ns	2	ns	1	1	ns	1	ns	ns								Up	Up	Up	Up
N0.HOG0011057			Putative transcription factor WD40-like family	1.4	1.22	100	90.91	N21	27.78	4.1	ns	ns	ns	ns	1	ns	1	1	ns										Up	Up
N0.HOG0011393			Putative tryptophan--tRNA ligase	1.36	1.44	100	90.91	N21	22.22	4.1	ns	ns	ns	ns	1	ns	1	ns	ns										Up
N0.HOG0009494			Putative formin, FH2 domain-containing protein	1.52	1.67	100	90.91	N21	33.33	4.2	ns	ns	ns	ns	1	ns	1	ns	1								Up	Up	Up	Up
N0.HOG0010902			Putative glucan endo-1,3-beta-D-glucosidase	1.24	1.22	100	90.91	N21	33.33	4.2	ns	ns	ns	ns	1	ns	1	2	ns			Up	Up	Up	Up	Up	Up
N0.HOG0003322			Putative QWRF family protein	1.72	2	100	90.91	N21	25.93	4.2	ns	ns	ns	ns	1	1	1	ns	ns							Up	Up	Up				Up
N0.HOG0003755			Putative protein ENHANCED DISEASE RESISTANCE 2	1.44	1.56	100	90.91	N21	22.22	4.2	ns	ns	ns	ns	1	ns	1	ns	ns							Up	Up	Up
N0.HOG0007583			Putative ferredoxin [2Fe-2S], plant, Beta-grasp domain-containing protein,Ferredoxin-1	1.8	1.78	100	90.91	N21	27.78	4.3	ns	ns	1	ns	1	ns	1	ns	ns			Up	Up								Up
N0.HOG0014300			putative Queuosine, Q, salvage protein family	1.25	1.44	100	90.91	N21	38.89	4.4	ns	1	ns	1	1	ns	1	1	ns			Up					Up	Up	Up	Up
N0.HOG0012999			Putative transcription factor WD40-like family	1.28	1.33	100	90.91	N21	22.22	4.4	ns	ns	ns	ns	1	ns	1	ns	ns								Up	Up	Up	Up
N0.HOG0007818			Putative transcription factor S1Fa-like family	1.76	1.89	100	90.91	N21	18.89	4.4	ns	ns	ns	ns	1	1	1	ns	ns							Up
N0.HOG0012283			Putative tetratricopeptide-like helical domain-containing protein	1.32	1.22	100	90.91	N21	33.33	4.5	ns	ns	ns	ns	1	ns	1	2	ns											Up
N0.HOG0013000			Putative tetratricopeptide-like helical domain-containing protein	1.28	1.44	100	90.91	N21	22.22	4.5	ns	ns	ns	ns	1	ns	1	ns	ns
N0.HOG0010876	TOP3A		Putative DNA topoisomerase transcription factor interactor and regulator CCHC(Zn) family	1.4	1.44	100	90.91	N21	38.89	4.6	ns	2	ns	ns	1	ns	1	1	ns			Up						Up	Up
N0.HOG0013514				1.2	1.22	100	90.91	N21	33.33	4.6	ns	ns	1	ns	1	ns	1	ns	ns							Up	Up	Up		Up
N0.HOG0013784			Putative plus-end-directed kinesin ATPase	1.24	1.44	100	90.91	N21	33.33	4.6	ns	ns	ns	ns	1	ns	1	2	ns			Up					Up	Up	Up	Up
N0.HOG0013659	MAPKK6		Putative mitogen-activated protein kinase kinase STE-STE7 family	1.24	1.22	100	90.91	N21	22.22	4.6	ns	ns	ns	ns	1	ns	1	ns	ns									Up	Up	Up
N0.HOG0013913			hypothetical protein	1.29	1.11	100	90.91	N21	22.22	4.6	ns	ns	ns	ns	1	ns	1	ns	ns
N0.HOG0011744			hypothetical protein	1.36	1.33	100	90.91	N21	44.44	4.7	ns	2	ns	1	1	ns	1	1	ns			Up								Up
N0.HOG0012526			Putative hydrolase	1.32	1.33	100	90.91	N21	38.89	4.7	ns	ns	ns	ns	1	ns	1	2	1			Up		Up				Up	Up	Up
N0.HOG0000915			Putative peptidylprolyl isomerase	1.24	1.11	100	90.91	N21	33.33	4.9	1	ns	ns	ns	1	ns	1	ns	ns										Up	Up
N0.HOG0014189			Putative ribosomal protein L11/L12	1.2	1.11	100	90.91	N21	33.33	4.9	ns	ns	ns	ns	1	ns	1	ns	1								Up	Up	Up		Up
N0.HOG0003136			Putative transcription factor C2H2 family	1.68	1.89	100	90.91	N21	27.78	4.9	ns	ns	ns	1	1	ns	1	2	ns			Up	Up				Up	Up	Up	Up	Up
N0.HOG0004315			Putative ribosomal protein S24e	2.8	2.89	100	90.91	N21	24.07	5	1	ns	ns	ns	2	ns	1	ns	ns			Up							Up	Up
N0.HOG0010109			Putative protein kinase TKL-Pl-6 family	1.48	1.78	100	90.91	N21	16.67	5	ns	ns	ns	ns	1	ns	1	ns	ns										Up
N0.HOG0012185			hypothetical protein	1.32	1.67	100	90.91	N21	33.33	5.1	ns	ns	ns	ns	2	ns	1	2	ns			Up							Up	Up
N0.HOG0013926			Putative protein kinase RLK-Pelle-LRR-XI-1 family	1.24	1.22	100	90.91	N21	50	5.2	ns	1	ns	1	1	ns	1	2	ns			Up					Up	Up	Up	Up
N0.HOG0002448			Putative protein-serine/threonine kinase CMGC-CDK-CRK7-CDK9 family	1.84	2	100	90.91	N21	36.11	5.3	ns	ns	ns	ns	2	ns	1	1	1		Up	Up	Up			Up	Up
N0.HOG0010930			Putative GTP-binding protein, orthogonal bundle	1.44	1.67	100	90.91	N21	27.78	5.3	ns	ns	ns	ns	1	ns	1	2	ns			Up							Up	Up
N0.HOG0011100			Putative protein kinase RLK-Pelle-URK-1 family	1.4	1.44	100	90.91	N21	25.93	5.3	ns	ns	ns	ns	1	ns	1	1	ns			Up						Up	Up	Up
N0.HOG0003472			Putative ribosomal protein L11/L12	3.12	3.33	100	90.91	N21	22.22	5.3	ns	ns	ns	ns	2	ns	2	ns	ns										Up	Up		Up
N0.HOG0011062			Putative tetratricopeptide-like helical domain-containing protein	1.4	1.33	100	90.91	N21	27.78	5.4	1	ns	ns	ns	1	ns	1	ns	ns									Up	Up	Up
N0.HOG0005362			Putative plectin/S10	2.4	3	100	90.91	N21	22.22	5.4	ns	ns	ns	ns	2	ns	2	ns	ns										Up	Up		Up
N0.HOG0008975	C2		Putative DNA (cytosine-5-)-methyltransferase	1.6	2.11	100	90.91	N21	24.44	5.5	ns	ns	ns	ns	1	ns	2	1	ns			Up		Up	Up				Up	Up
N0.HOG0000888			Putative transcription factor NAM family	1.72	1.67	100	90.91	N21	22.22	5.5	ns	ns	ns	ns	1	ns	2	ns	ns
N0.HOG0009765			Putative T-complex protein 1, alpha subunit	1.48	1.78	100	90.91	N21	22.22	5.6	ns	ns	ns	ns	1	ns	2	ns	ns									Up	Up	Up
N0.HOG0011530			Putative transcription factor WD40-like family	1.36	1.78	100	90.91	N21	22.22	5.6	ns	ns	ns	ns	2	ns	1	ns	ns									Up	Up	Up		Up
N0.HOG0011534			Putative 18S rRNA (adenine(1779)-N(6)/adenine(1780)-N(6))-dimethyltransferase	1.36	1.67	100	90.91	N21	22.22	5.7	ns	ns	ns	ns	1	ns	2	ns	ns										Up
N0.HOG0008872			Putative dUTP diphosphatase	1.64	2	100	90.91	N21	27.78	5.8	ns	ns	ns	ns	2	ns	1	1	ns			Up							Up	Up
N0.HOG0003721			40S ribosomal protein S14,Putative ribosomal protein S11	2.92	3.11	100	90.91	N21	16.67	5.8	ns	ns	ns	ns	1	ns	2	ns	ns			Up							Up	Up
N0.HOG0004770			Putative replication factor A protein	1.36	1.44	100	90.91	N21	27.78	6	ns	ns	ns	ns	1	ns	1	2	ns			Up							Up	Up		Up
N0.HOG0010211			Putative exodeoxyribonuclease I	1.48	1.56	100	90.91	N21	44.44	6.2	ns	ns	1	ns	1	ns	2	2	ns			Up						Up	Up	Up
N0.HOG0010243			Putative potassium channel, voltage-dependent, EAG/ELK/ERG	1.48	1.56	100	90.91	N21	36.11	6.3	ns	ns	1	ns	2	ns	1	1	ns			Up		Up	Up
N0.HOG0012466			Putative DNA polymerase alpha, subunit B	1.32	1.67	100	90.91	N21	22.22	6.3	ns	ns	ns	ns	1	ns	1	1	ns			Up						Up	Up	Up
N0.HOG0012230			Putative sucrose-phosphate synthase	1.32	1.33	100	90.91	N21	33.33	6.4	ns	ns	ns	ns	1	ns	1	1	1			Up		Up						Up
N0.HOG0003301			Putative protein kinase RLK-Pelle-LRR-IX family	1.44	1.56	100	90.91	N21	27.78	6.4	ns	ns	ns	ns	2	1	1	ns	ns											Up
N0.HOG0012149			Putative prolycopene isomerase	1.32	1.67	100	90.91	N21	19.44	6.4	ns	1	ns	ns	1	ns	1	ns	ns
N0.HOG0010878	NRPE1		Putative DNA-directed RNA polymerase	1.44	1.56	100	90.91	N21	33.33	6.7	ns	ns	ns	ns	2	ns	1	2	ns			Up				Up	Up	Up
N0.HOG0014433			Putative tetratricopeptide-like helical domain-containing protein	1.2	1.33	100	90.91	N21	27.78	6.7	1	ns	ns	ns	1	ns	1	ns	ns									Up	Up	Up
N0.HOG0009317			Putative ribosome biogenesis protein BRX1	1.56	1.67	100	90.91	N21	22.22	6.7	ns	ns	ns	ns	1	ns	2	ns	ns									Up	Up	Up	Up
N0.HOG0008276			Putative ribosomal protein L7/L12	1.72	2.11	100	90.91	N21	16.67	6.7	ns	ns	ns	ns	1	ns	1	ns	ns											Up
N0.HOG0011874			Putative ribosomal protein L3	1.36	1.56	100	90.91	N21	16.67	6.7	ns	ns	ns	ns	1	ns	1	ns	ns									Up	Up	Up
N0.HOG0003119			Putative protein kinase RLK-Pelle-LRR-XI-1 family	1.68	1.89	100	90.91	N21	37.04	6.8	ns	2	ns	ns	2	ns	1	ns	1											Up	Up
N0.HOG0011733			hypothetical protein	1.36	1.56	100	90.91	N21	33.33	7	ns	ns	ns	ns	1	ns	2	2	ns			Up						Up	Up	Up
N0.HOG0003437			hypothetical protein	1.28	1.56	100	90.91	N21	27.78	7	ns	ns	ns	ns	1	ns	1	2	ns										Up	Up
N0.HOG0002184			Putative ribosomal protein S2,40S ribosomal protein SA	3.88	5.67	100	90.91	N21	22.22	7.1	ns	ns	ns	ns	2	ns	2	ns	ns										Up	Up		Up
N0.HOG0003911			hypothetical protein	2.92	3.67	100	90.91	N21	18.52	7.1	1	ns	ns	ns	1	ns	2	ns	ns									Up	Up	Up
N0.HOG0004048			Putative ribosomal protein S26e	2.84	3.44	100	90.91	N21	18.52	7.1	ns	ns	ns	ns	2	ns	2	ns	ns										Up	Up
N0.HOG0004342			Putative ribosomal protein L15e	2.76	2.89	100	90.91	N21	22.22	7.2	ns	ns	ns	ns	2	ns	2	ns	ns										Up	Up		Up
N0.HOG0014966			Putative DNA-directed DNA polymerase	1.16	1.33	100	90.91	N21	22.22	7.3	ns	ns	ns	ns	1	ns	2	ns	ns									Up	Up	Up
N0.HOG0006545			Putative groES chaperonin family	2	2.33	100	90.91	N21	15.56	7.3	ns	ns	ns	ns	1	2	1	ns	ns										Up	Up	Up
N0.HOG0011956			Putative tetratricopeptide-like helical domain-containing protein	1.36	1.56	100	90.91	N21	22.22	7.4	ns	ns	ns	ns	2	ns	1	ns	ns										Up	Up
N0.HOG0001854			Phospholipase D alpha 1,Putative phospholipase D	2.12	2.67	100	90.91	N21	16.67	7.4	ns	ns	1	ns	1	ns	1	ns	ns							Up		Up	Up	Up
N0.HOG0008453			hypothetical protein	1.68	1.78	100	90.91	N21	16.67	7.5	ns	ns	ns	ns	1	ns	1	ns	ns
N0.HOG0003098			hypothetical protein,,Putative ribosomal protein L15	3.2	3.78	100	90.91	N21	17.04	7.6	1	ns	ns	ns	2	ns	2	ns	ns										Up	Up
N0.HOG0002668			Putative transcription repressor PLATZ family	2.2	1.56	100	90.91	N21	33.33	7.7	ns	ns	ns	ns	1	ns	1	2	1			Up	Up				Up	Up	Up	Up
N0.HOG0004641			Putative ribosomal protein L35A	2.68	3.22	100	90.91	N21	16.67	7.8	ns	ns	ns	ns	2	ns	1	ns	ns									Up	Up	Up
N0.HOG0002068			Putative Late embryogenesis abundant protein, LEA-14	2.16	2.33	100	90.91	N21	14.81	8	ns	ns	ns	ns	1	1	1	ns	ns		Up					Up	Up	Up				Up
N0.HOG0003854			Putative glycerol-3-phosphate 1-O-acyltransferase	2.96	3.44	100	90.91	N21	35.98	8.1	ns	5	ns	1	1	ns	2	4	ns			Up	Up	Up	Up
N0.HOG0005643			Putative diacylglycerol kinase (ATP)	2.24	2.89	100	90.91	N21	14.81	8.3	ns	ns	ns	ns	1	1	1	ns	ns
N0.HOG0011462			Putative 8-amino-7-oxononanoate synthase	1.4	1.33	100	90.91	N21	33.33	8.4	ns	1	ns	1	1	ns	1	ns	ns							Up	Up		Up	Up
N0.HOG0004856			Putative xyloglucan 6-xylosyltransferase	2.56	3	100	90.91	N21	16.67	8.4	ns	ns	1	ns	1	ns	1	1	ns			Up		Up	Up				Up
N0.HOG0006106			Putative protein Networked (NET), actin-binding (NAB)	2.16	2.33	100	90.91	N21	22.22	8.5	ns	ns	ns	1	1	ns	1	1	ns									Up	Up	Up
N0.HOG0010332			hypothetical protein	1.48	1.89	100	90.91	N21	16.67	8.5	ns	ns	ns	ns	1	ns	2	ns	ns									Up	Up	Up
N0.HOG0000369			Putative transcription factor Hap3/NF-YB family	1.72	1.89	100	90.91	N21	18.52	8.6	ns	ns	ns	ns	1	ns	2	ns	ns										Up	Up	Up
N0.HOG0003652			Putative cytokinin dehydrogenase	1.76	2	100	90.91	N21	27.78	8.7	ns	ns	1	ns	2	ns	1	ns	ns					Up			Up	Up	Up
N0.HOG0002499			Putative 1-phosphatidylinositol-4-phosphate 5-kinase	1.96	2.22	100	90.91	N21	33.33	8.9	ns	ns	1	ns	1	ns	2	1	ns			Up						Up	Up	Up	Up
N0.HOG0004670			Putative ribosomal protein L5 eukaryotic/L18 archaeal	2.64	3.11	100	90.91	N21	22.22	8.9	ns	ns	ns	ns	3	ns	2	ns	ns										Up	Up
N0.HOG0007287			Putative protein kinase RLK-Pelle-LRR-XI-1 family	1.84	2.11	100	90.91	N21	30.56	9.1	ns	1	ns	1	1	ns	1	2	ns			Up		Up			Up
N0.HOG0006464			Putative glucan endo-1,3-beta-D-glucosidase	2.04	2.33	100	90.91	N21	16.67	9.1	1	ns	ns	ns	1	ns	1	ns	ns								Up	Up
N0.HOG0001313	VRC1,VRC2,VRC3,VRC4,VRC5,VRC6		Putative vestitone reductase,,Vestitone reductase	5.08	6.44	100	90.91	N21	12.32	9.1	ns	1	ns	ns	1	ns	3	2	1	Up	Up			Up	Up		Up	Up		Up	Up
N0.HOG0006973			Putative protein-serine/threonine kinase CMGC-CDK-CDK7 family	1.92	2.44	100	90.91	N21	11.11	9.1	ns	ns	ns	ns	1	ns	1	ns	ns
N0.HOG0007411			hypothetical protein	1.84	1.78	100	90.91	N21	38.89	9.3	ns	ns	ns	1	2	ns	2	1	ns			Up					Up	Up	Up	Up
N0.HOG0005095	CEPD1,CEPD2,Glutaredoxin-13		Putative thioredoxin-disulfide reductase	2.48	2.89	100	90.91	N21	20.37	9.4	2	ns	ns	ns	1	ns	1	ns	ns					Up						Up		Up
N0.HOG0004292			Putative 50S ribosomal protein L30e	2.8	3	100	90.91	N21	22.22	9.5	ns	ns	ns	ns	3	ns	2	ns	ns										Up	Up
N0.HOG0003992			Putative L-ascorbate oxidase	1.84	2.44	100	90.91	N21	16.67	9.5	ns	ns	ns	ns	2	ns	1	ns	ns									Up	Up	Up
N0.HOG0011029			Putative replication factor A protein,hypothetical protein,Putative replication protein A, OB	1.4	1.56	100	90.91	N21	42.59	9.7	ns	1	ns	1	1	ns	1	2	ns			Up						Up	Up	Up
N0.HOG0007554			Putative protein kinase RLK-Pelle-LRR-III family,Putative transferase, protein kinase RLK-Pelle-LRR-III family	1.8	2	100	90.91	N21	22.22	9.7	ns	ns	ns	ns	1	ns	1	ns	2									Up	Up			Up
N0.HOG0006554	ABIL		Putative ABI family protein	2	2.33	100	90.91	N21	11.11	9.7	ns	ns	ns	ns	1	ns	1	ns	ns												Up
N0.HOG0007327	GPAT-1		Putative transferase	1.84	2.11	100	90.91	N21	33.33	9.8	ns	ns	ns	2	1	ns	1	ns	1											Up
N0.HOG0007164			Putative small nuclear ribonucleoprotein Sm D2	1.88	2	100	90.91	N21	13.89	9.8	ns	ns	ns	ns	1	ns	1	1	ns			Up				Up	Up	Up	Up	Up
N0.HOG0014693			Putative dCMP deaminase	1.16	1.44	100	90.91	N21	25.93	10.1	ns	2	ns	ns	1	ns	1	ns	ns										Up	Up
N0.HOG0004172			Putative cytochrome b561/ferric reductase transmembrane	2.84	3.56	100	90.91	N21	19.31	10.1	ns	4	ns	ns	2	ns	1	ns	ns		Up					Up	Up	Up
N0.HOG0004915			Putative oxidoreductase	2.56	3.67	100	90.91	N21	19.7	10.2	ns	3	ns	ns	1	ns	1	3	ns		Up	Up	Up							Up
N0.HOG0007031	ECL19		hypothetical protein	1.92	2	100	90.91	N21	13.89	10.3	ns	ns	ns	ns	1	ns	1	1	ns	Up		Up						Up	Up
N0.HOG0004968			Putative 50S ribosomal protein L30e	2.52	2.33	100	90.91	N21	33.33	10.5	1	ns	ns	ns	2	ns	2	ns	ns										Up	Up
N0.HOG0007587			Putative ribonucleoside-diphosphate reductase	1.8	1.67	100	90.91	N21	27.78	10.5	ns	ns	ns	ns	2	ns	1	2	ns									Up	Up	Up
N0.HOG0007065			hypothetical protein	1.92	2.22	100	90.91	N21	17.46	11.1	ns	ns	ns	ns	1	ns	1	4	ns	Up		Up				Up	Up	Up	Up
N0.HOG0004592			hypothetical protein	2.68	3.22	100	90.91	N21	31.48	11.6	ns	2	ns	ns	2	ns	2	7	ns	Up		Up		Up			Up	Up	Up	Up
N0.HOG0007419			Putative GrpE nucleotide exchange factor	1.84	2	100	90.91	N21	16.67	11.8	ns	ns	ns	ns	1	ns	1	1	ns											Up
N0.HOG0001379			hypothetical protein	3.84	5.22	100	90.91	N21	12.12	12.1	ns	1	ns	ns	1	ns	3	ns	ns			Up				Up	Up	Up		Up
N0.HOG0010553			Putative minus-end-directed kinesin ATPase	1.44	1.56	100	90.91	N21	22.22	12.2	ns	ns	1	ns	1	ns	1	ns	ns								Up	Up	Up	Up
N0.HOG0002657			Putative ribosomal protein S8e/ribosomal biogenesis NSA2,,Putative ribosomal protein S8e	3.52	4.22	100	90.91	N21	13.89	12.4	ns	ns	ns	ns	3	ns	2	ns	ns			Up							Up	Up		Up
N0.HOG0006583			Putative transcription factor SBP family	2	2.56	100	90.91	N21	13.89	12.5	ns	2	ns	ns	1	ns	1	ns	ns									Up	Up
N0.HOG0003642			Putative ribosomal protein L25/L23	3.04	3.22	100	90.91	N21	30.56	12.7	ns	ns	ns	ns	3	ns	3	3	ns			Up							Up	Up
N0.HOG0007039	SWEET3a,SWEET3b,SWEET3c		Putative SWEET sugar transporter	1.92	2.56	100	90.91	N21	29.63	12.9	ns	ns	ns	2	2	ns	2	2	ns		Up			Up		Up	Up	Up		Up		Up
N0.HOG0007754			Putative ternary complex factor MIP1, leucine-zipper	1.72	2	100	90.91	N21	25.93	13	ns	ns	ns	1	1	ns	1	1	ns			Up		Up		Up
N0.HOG0010572			Putative plus-end-directed kinesin ATPase	1.44	1.56	100	90.91	N21	33.33	13.4	ns	ns	1	ns	2	ns	2	ns	ns									Up	Up	Up
N0.HOG0010293			Putative pentatricopeptide	1.48	1.56	100	90.91	N21	16.67	13.4	ns	ns	ns	ns	2	ns	1	ns	ns							Up				Up
N0.HOG0001969	Prx[P]119,Prx24,Prx32,Prx36		Putative peroxidase	4.29	4.89	100	90.91	N21	15.09	13.7	ns	1	ns	ns	2	ns	2	5	ns	Up		Up					Up	Up	Up	Up	Up	Up
N0.HOG0001243			Putative PMR5 domain, PC-Esterase,Putative PC-Esterase	3.12	4	100	90.91	N21	11.11	14.1	ns	ns	1	ns	1	ns	1	ns	ns			Up		Up		Up	Up	Up		Up	Up
N0.HOG0005443			Putative G-protein gamma	2.36	3	100	90.91	N21	12.96	14.8	ns	2	ns	ns	1	ns	1	ns	ns									Up	Up	Up
N0.HOG0000671	RbohA,RbohG	Rhizobial infection	Putative NAD(P)H oxidase (H(2)O(2)-forming)	2.12	2.44	100	90.91	N21	40.74	15	ns	4	ns	ns	2	ns	1	2	3			Up				Up	Up	Up	Up
N0.HOG0006396			Putative gamma-glutamyl hydrolase	2.08	3	100	90.91	N21	15.56	15.5	ns	ns	ns	ns	1	ns	2	2	ns		Up	Up		Up		Up	Up	Up	Up
N0.HOG0002467			Putative histone deacetylase	2	2.78	100	90.91	N21	15.74	16.8	1	ns	ns	ns	2	ns	1	ns	ns		Up									Up		Up
N0.HOG0009215			Putative BRCT domain-containing protein,hypothetical protein	1.6	1.78	100	90.91	N21	18.52	16.9	ns	ns	ns	ns	2	ns	2	ns	ns							Up	Up		Up
N0.HOG0006129			Putative xyloglucan:xyloglucosyl transferase,Xyloglucan endotransglucosylase/hydrolase 1	2.16	2.78	100	90.91	N21	12.78	16.9	ns	1	ns	ns	1	ns	2	ns	ns							Up	Up	Up	Up	Up
N0.HOG0000139			Putative transferase, protein kinase RLK-Pelle-LRR-I-1 family,,Putative transferase,Putative protein kinase RLK-Pelle-LRR-I-1 family	3.8	4.89	100	90.91	N21	10.42	16.9	1	ns	ns	ns	1	ns	3	ns	ns		Up					Up	Up	Up	Up
N0.HOG0007464			hypothetical protein	1.84	2.44	100	90.91	N21	31.48	17.4	1	ns	ns	ns	1	ns	2	1	1										Up			Up
N0.HOG0004277			Putative PPC domain-containing protein	2.92	3.67	100	90.91	N21	6.48	18.5	ns	ns	ns	ns	1	ns	1	1	ns			Up					Up	Up	Up	Up
N0.HOG0008856			Putative transcription factor & chromatin remodeling DDT family,Putative transcription factor C2H2 family	1.64	1.89	100	90.91	N21	25	19.8	ns	ns	ns	ns	1	ns	2	2	ns			Up						Up	Up	Up
N0.HOG0000201			Putative protein kinase RLK-Pelle-L-LEC family,,Putative protein kinase RLK-Pelle-DLSV family,Putative transferase, protein kinase RLK-Pelle-DLSV family,Putative protein kinase RLK-Pelle-RLCK-XV family	4.52	5.33	100	90.91	N21	25.93	20.6	1	ns	1	1	1	ns	4	ns	ns							Up	Up	Up	Up	Up
N0.HOG0009855	MET1,MET1-2,MET1-3		Putative DNA (cytosine-5-)-methyltransferase	1.52	1.89	100	90.91	N21	32.22	22.3	ns	1	ns	ns	2	ns	2	2	ns			Up		Up				Up	Up	Up
N0.HOG0000792			Putative major facilitator, sugar transporter, major facilitator superfamily	1.68	2.11	100	90.91	N21	22.22	23.6	ns	1	ns	ns	3	ns	1	ns	1			Up			Up			Up	Up	Up		Up
N0.HOG0001634			Putative ankyrin repeat-containing domain, PGG domain-containing protein	4.75	6	100	90.91	N21	6.42	26.5	ns	ns	ns	ns	1	ns	1	2	ns		Up		Up							Up
N0.HOG0000868			Putative PLAC8 motif-containing protein	2.8	2.78	100	90.91	N21	10.19	28.7	ns	ns	ns	ns	4	ns	1	ns	ns			Up							Up		Up
N0.HOG0004117			Putative sulfate-transporting ATPase,,Putative ABC transporter A, ABCA,Putative molybdate-transporting ATPase	2.84	3.11	100	90.91	N21	19.51	28.8	ns	1	ns	ns	1	ns	2	ns	2			Up		Up		Up	Up		Up	Up	Up
N0.HOG0001149			Putative tripeptidyl-peptidase II	3.76	3.67	100	90.91	N21	15.18	31	ns	2	ns	ns	1	ns	3	ns	2							Up	Up	Up	Up			Up
N0.HOG0003641			Putative protein kinase RLK-Pelle-RLCK-Os family	3.17	2.67	100	90.91	N21	26.85	37.2	ns	2	ns	1	1	ns	2	ns	1			Up									Up	Up
N0.HOG0000079			Putative protein kinase RLK-Pelle-LRR-XI-1 family,,Putative non-specific serine/threonine protein kinase	23.5	23.89	100	100	N21	5.3	0.8	ns	4	ns	1	3	ns	3	ns	1							Up	Up	Up	Up	Up	Up	Up
N0.HOG0004236			Putative mitogen-activated protein kinase kinase kinase STE-STE11 family	1.62	1.89	100	100	N21	22.22	2	ns	ns	ns	ns	1	ns	1	ns	ns							Up	Up	Up		Up
N0.HOG0006459	PvRACK1	Nodule organogenesis	Guanine nucleotide-binding protein subunit beta-like protein	1.96	2.56	100	100	N21	22.22	2.2	ns	ns	ns	ns	1	ns	1	ns	ns										Up	Up		Up
N0.HOG0008454			Putative plus-end-directed kinesin ATPase	1.62	1.89	100	100	N21	61.11	2.7	ns	2	1	2	1	ns	1	2	ns			Up				Up		Up
N0.HOG0006374			Putative potassium channel, voltage-dependent, ELK	2	2.11	100	100	N21	44.44	2.7	ns	2	ns	ns	1	ns	1	ns	2					Up
N0.HOG0007500			Putative hydrolase	1.73	1.44	100	100	N21	33.33	2.7	1	ns	ns	ns	1	ns	1	ns	ns		Up										Up
N0.HOG0009366			Putative DNA replication complex GINS protein SLD5	1.5	2	100	100	N21	33.33	2.7	ns	1	ns	ns	1	ns	1	ns	1											Up
N0.HOG0010407			Putative methyltransferase	1.42	1.67	100	100	N21	22.22	2.7	ns	ns	ns	ns	1	ns	1	ns	ns										Up	Up
N0.HOG0011358			Putative transcription factor bHLH family	1.4	1.33	100	100	N21	33.33	2.8	1	ns	ns	ns	1	ns	1	ns	ns
N0.HOG0013696			Putative DNA mismatch repair protein MutS, type 1	1.19	1.44	100	100	N21	33.33	2.8	ns	ns	ns	ns	1	ns	1	2	ns			Up						Up	Up	Up
N0.HOG0008619			Putative carbamoyl-phosphate synthase (glutamine-hydrolyzing)	1.62	1.89	100	100	N21	27.78	2.8	ns	ns	ns	ns	1	ns	1	1	ns										Up	Up
N0.HOG0007166			hypothetical protein	1.81	2.11	100	100	N21	37.96	2.9	ns	6	ns	ns	1	ns	1	2	ns			Up					Up	Up	Up	Up
N0.HOG0013952			Putative nucleolar complex protein	1.19	1.22	100	100	N21	33.33	2.9	ns	ns	ns	ns	1	ns	1	2	ns										Up	Up
N0.HOG0014752			hypothetical protein	1.12	1.22	100	100	N21	27.78	2.9	ns	1	ns	ns	1	ns	1	ns	ns
N0.HOG0009566			hypothetical protein	1.5	2	100	100	N21	24.07	2.9	ns	1	ns	ns	1	ns	1	ns	ns								Up	Up	Up
N0.HOG0009096			Putative eukaryotic translation initiation factor 3 subunit D	1.54	1.44	100	100	N21	22.22	2.9	ns	ns	ns	ns	1	ns	1	ns	ns										Up	Up		Up
N0.HOG0009483			Putative sulfate-transporting ATPase	1.5	1.78	100	100	N21	50	3	2	2	1	ns	1	ns	ns	2	ns	Up		Up	Up	Up	Up
N0.HOG0006911			Proliferating cell nuclear antigen	1.85	1.89	100	100	N21	44.44	3	ns	2	ns	ns	1	ns	1	2	1			Up						Up	Up	Up
N0.HOG0008057			Putative tRNA pseudouridine(55) synthase	1.65	1.44	100	100	N21	33.33	3	ns	ns	ns	ns	1	ns	1	2	ns			Up							Up	Up		Up
N0.HOG0009575			Putative poly(ADP-ribose) polymerase, catalytic domain-containing protein	1.56	1.78	100	100	N21	33.33	3	ns	1	ns	ns	1	ns	1	2	ns			Up					Up	Up	Up	Up
N0.HOG0013556			Putative protein kinase ULK-ULK4 family	1.19	1.11	100	100	N21	33.33	3	ns	ns	ns	ns	1	ns	1	2	ns			Up						Up	Up	Up
N0.HOG0006689			Putative transcription factor bHLH family	1.92	1.89	100	100	N21	30.56	3	ns	3	ns	ns	1	ns	1	ns	ns		Up									Up
N0.HOG0007793			Putative transcription factor bHLH family	1.69	2	100	100	N21	30.56	3	ns	ns	ns	ns	1	ns	1	3	ns			Up	Up				Up	Up	Up
N0.HOG0007221			Putative primary-amine oxidase	1.46	1.44	100	100	N21	50	3.1	ns	2	ns	1	1	ns	1	2	ns			Up					Up
N0.HOG0013261			Putative oxidoreductase	1.23	1.33	100	100	N21	44.44	3.1	1	1	ns	ns	1	ns	ns	ns	1							Up	Up				Up
N0.HOG0014469			Putative ribosome-binding factor A, K domain-like, alpha/beta	1.15	1.33	100	100	N21	33.33	3.1	ns	ns	ns	ns	1	ns	1	ns	1							Up
N0.HOG0009164	GRF6		Putative transcription factor interactor and regulator C3H-WRC/GRF family	1.54	1.67	100	100	N21	22.22	3.1	ns	ns	ns	ns	1	ns	1	ns	ns									Up	Up	Up		Up
N0.HOG0004472			Putative ribosomal protein L10P,60S acidic ribosomal protein P0	2.62	2.67	100	100	N21	25	3.2	ns	ns	ns	ns	1	ns	2	1	ns			Up	Up						Up	Up		Up
N0.HOG0010497			hypothetical protein	1.42	1.33	100	100	N21	50	3.3	ns	2	ns	ns	1	ns	1	1	1			Up					Up	Up	Up	Up
N0.HOG0009761			Putative plus-end-directed kinesin ATPase	1.46	1.67	100	100	N21	33.33	3.3	ns	ns	ns	ns	1	ns	1	2	ns			Up					Up	Up	Up	Up
N0.HOG0012938			hypothetical protein	1.23	1.33	100	100	N21	33.33	3.3	1	ns	ns	ns	1	ns	1	ns	ns										Up
N0.HOG0001150			Putative glyceraldehyde-3-phosphate dehydrogenase (phosphorylating)	1.54	1.56	100	100	N21	27.78	3.3	ns	ns	1	ns	1	ns	1	ns	ns							Up	Up	Up		Up
N0.HOG0009018			Putative remorin	1.54	1.67	100	100	N21	55.56	3.4	ns	1	1	1	1	ns	1	2	ns			Up					Up	Up	Up	Up
N0.HOG0010799			Putative photosystem I	1.38	1.56	100	100	N21	50	3.4	ns	1	1	ns	1	ns	1	ns	1		Up
N0.HOG0009457			Legumain	1.46	1.89	100	100	N21	32.41	3.4	ns	ns	ns	2	1	ns	1	1	ns							Up	Up
N0.HOG0013858			Putative transcription factor WD40-like family	1.19	1.22	100	100	N21	27.78	3.4	ns	ns	ns	ns	1	ns	1	1	ns			Up						Up		Up
N0.HOG0012543			Putative DNA polymerase III, subunit gamma/ tau, P-loop containing nucleoside triphosphate hydrolase	1.27	1.33	100	100	N21	25.93	3.4	ns	1	ns	ns	1	ns	1	ns	ns										Up
N0.HOG0010715	DDM1		Putative DNA helicase chromatin remodeling SNF2 family	1.35	1.44	100	100	N21	22.22	3.4	ns	ns	ns	ns	1	ns	1	ns	ns										Up	Up
N0.HOG0009548			Putative BTB/POZ domain-containing protein NPY1	1.5	1.78	100	100	N21	44.44	3.5	1	ns	ns	1	1	ns	1	2	ns			Up				Up			Up	Up
N0.HOG0011433			Putative plus-end-directed kinesin ATPase	1.35	1.56	100	100	N21	44.44	3.5	ns	3	ns	ns	1	ns	1	2	ns			Up					Up	Up	Up	Up
N0.HOG0001713			Putative RAB6-interacting golgin	1.35	1.33	100	100	N21	33.33	3.5	ns	ns	ns	1	1	ns	1	ns	ns									Up	Up	Up
N0.HOG0008101			Putative chlorophyll A-B binding protein	1.65	1.67	100	100	N21	33.33	3.5	ns	ns	1	ns	1	ns	1	ns	ns				Up
N0.HOG0010331			Putative aminoacyltransferase, E1 ubiquitin-activating enzyme	1.38	1.44	100	100	N21	33.33	3.5	1	ns	ns	ns	1	ns	1	ns	ns										Up	Up
N0.HOG0011138			hypothetical protein	1.35	1.22	100	100	N21	33.33	3.5	1	ns	ns	ns	1	ns	1	ns	ns										Up	Up		Up
N0.HOG0011400			Putative chromatin regulator PHD family	1.35	1.44	100	100	N21	33.33	3.5	ns	ns	ns	ns	1	ns	1	2	ns			Up						Up	Up	Up		Up
N0.HOG0012440			hypothetical protein	1.27	1.22	100	100	N21	33.33	3.5	ns	ns	ns	ns	1	ns	1	2	ns			Up					Up	Up	Up	Up
N0.HOG0013110			Putative phosphoglycolate phosphatase	1.23	1.22	100	100	N21	33.33	3.5	ns	ns	ns	ns	1	ns	1	ns	1												Up
N0.HOG0013607			Putative transcription factor WD40-like family	1.19	1.22	100	100	N21	33.33	3.5	ns	ns	ns	ns	1	ns	1	2	ns			Up						Up	Up	Up
N0.HOG0010830			Putative B-cell receptor-associated protein 29/31	1.38	1.44	100	100	N21	27.78	3.5	1	ns	ns	ns	1	ns	1	ns	ns										Up	Up
N0.HOG0007960			Putative transcription factor WD40-like family	1.69	1.67	100	100	N21	22.22	3.5	ns	ns	ns	ns	1	ns	1	ns	ns											Up
N0.HOG0009567			Putative protein-serine/threonine kinase CMGC-CDK-Pl family	1.46	1.78	100	100	N21	22.22	3.5	ns	ns	ns	ns	1	ns	1	ns	ns								Up	Up	Up	Up
N0.HOG0012013			Putative mitotic spindle checkpoint protein Bub1/Mad3	1.31	1.56	100	100	N21	22.22	3.5	ns	ns	ns	ns	1	ns	1	ns	ns								Up	Up	Up	Up
N0.HOG0002718	nsLTP86		Putative bifunctional inhibitor/plant lipid transfer protein/seed storage helical	1.46	1.67	100	100	N21	41.67	3.6	ns	2	ns	ns	1	ns	1	3	ns			Up		Up	Up	Up	Up			Up		Up
N0.HOG0014450			Putative alpha/Beta hydrolase	1.15	1.22	100	100	N21	38.89	3.6	1	1	ns	ns	1	ns	ns	ns	1										Up
N0.HOG0011576	MCM2-like1		Putative DNA helicase	1.31	1.22	100	100	N21	33.33	3.6	ns	ns	ns	ns	1	ns	1	2	ns			Up							Up	Up
N0.HOG0013896			Putative DNA helicase	1.19	1.33	100	100	N21	33.33	3.6	ns	2	ns	ns	1	ns	1	ns	ns											Up
N0.HOG0006224			Farnesyl pyrophosphate synthase 2	2.04	1.56	100	100	N21	22.22	3.6	ns	ns	ns	ns	1	ns	1	ns	ns											Up
N0.HOG0012134			Putative protein-synthesizing GTPase	1.27	1.33	100	100	N21	22.22	3.6	ns	ns	ns	ns	1	ns	1	ns	ns										Up
N0.HOG0014791			Putative acetyltransferase A, auxiliary subunit	1.12	1.22	100	100	N21	55.56	3.7	1	2	1	ns	1	ns	ns	2	ns	Up
N0.HOG0010579	PLT5		Putative transcription factor AP2-EREBP family	1.38	1.56	100	100	N21	38.89	3.7	ns	1	ns	ns	1	ns	1	4	ns		Up	Up	Up				Up	Up	Up	Up
[truncated: 45,718 more rows]

## Sheet: Ancestral_Up_top_candidates
Supplementary Table 7: List of orthogroups and their evolutionary position where the DEOG is assign. 'Gene_id - HOG' correspondance for the 9 species are stored in Table S4.
Sampling_percentage_Up: Percentage of time the orthogroup is identified in the same node randomly.
											Whole Symbiotic Response
HOG	Acronym	Category	Description	Mean number of genes in HOG	Mean number of genes for the 9 Nod species with DEGs	Percentage of Nod species in HOG	Percentage of nonNod species in HOG	Node_label_Up	Ranking_Up	Sampling_percentage_Up	Aeseve_WSR_Up	Arahyp_WSR_Up	Datglo_WSR_Up	Hiprha_WSR_Up	Lotjap_WSR_Up	Lupalb_WSR_Up	Medtru_WSR_Up	Mimpud_WSR_Up	Parand_WSR_Up
N0.HOG0004541	NIN	Nodule organogenesis	Putative transcription factor Nin-like family	1.4	1.56	100	45.45	N1	100	0.7	1	2	1	3	1	2	1	2	1
N0.HOG0010379			hypothetical protein	1.85	1.89	100	54.55	N1	54.44	0.9	1	2	1	ns	ns	1	1	4	ns
N0.HOG0004250			Putative tetratricopeptide-like helical domain-containing protein	1.27	1.44	100	63.64	N1	50	0.7	1	1	1	ns	1	1	ns	2	ns
N0.HOG0000787			hypothetical protein	7.82	5.78	100	63.64	N1	34.58	21.1	2	3	ns	ns	1	1	2	2	1
N0.HOG0012727			Putative ferredoxin [2Fe-2S], plant, Beta-grasp domain-containing protein	1.39	1.44	100	72.73	N1	50	0.4	ns	ns	1	ns	1	1	ns	1	1
N0.HOG0003814			Putative polygalacturonase	1.26	1.44	100	72.73	N1	61.11	0.6	ns	2	1	ns	1	1	1	ns	1
N0.HOG0013396			hypothetical protein	1.35	1.67	100	72.73	N1	44.44	0.7	1	ns	1	ns	1	1	ns	1	ns
N0.HOG0010020			Putative nicotinamidase	1.61	2.11	100	72.73	N1	36.3	1.2	ns	1	ns	1	1	1	1	3	ns
N0.HOG0010565			Putative DNA-directed DNA polymerase	1.57	1.89	100	72.73	N1	46.3	1.2	1	ns	ns	1	2	ns	2	1	1
N0.HOG0000255			Putative ALOG domain-containing protein	1.65	2.11	100	72.73	N1	58.33	1.7	1	3	1	ns	2	1	1	ns	1
N0.HOG0000493			hypothetical protein,Putative ATPase, AAA-type, core, AAA-type ATPase domain-containing protein	2.48	2.22	100	72.73	N1	55.29	2.2	1	2	ns	1	1	1	ns	1	1
N0.HOG0000300			Putative protein kinase CAMK-OST1L family	1.78	2.11	100	72.73	N1	42.59	2.5	ns	2	ns	ns	1	1	1	2	1
N0.HOG0000494			Putative non-specific serine/threonine protein kinase, Polygalacturonase,Putative non-specific serine/threonine protein kinase,Putative leucine-rich repeat domain, L domain-containing protein,Putative leucine-rich repeat-containing, plant-type, leucine-rich repeat domain, L,,Putative receptor protein-tyrosine kinase	10.59	11.89	100	72.73	N1	17.93	48.6	1	5	ns	ns	3	ns	5	2	4
N0.HOG0012858				1.33	1.33	100	81.82	N1	77.78	0.4	1	2	1	ns	1	1	1	2	ns
N0.HOG0011672			Putative geraniol 8-hydroxylase	1.48	1.56	100	81.82	N1	61.11	0.5	1	2	1	2	1	1	ns	ns	ns
N0.HOG0015228			Putative S-adenosyl-L-methionine-dependent methyltransferase	1.17	1.33	100	81.82	N1	66.67	0.5	2	2	1	ns	1	ns	1	ns	1
N0.HOG0007063			Protochlorophyllide reductase	1.54	1.67	100	81.82	N1	48.15	0.7	ns	1	1	ns	2	1	ns	1	1
N0.HOG0004415			Putative phosphotransferase with an alcohol group as acceptor	1.54	1.56	100	81.82	N1	50	0.7	ns	ns	1	ns	1	ns	1	2	1
N0.HOG0013408			Putative C2 domain, phosphoribosyltransferase	1.29	1.44	100	81.82	N1	55.56	0.8	ns	1	1	ns	1	ns	1	2	1
N0.HOG0012255			Putative aminoacyltransferase, E1 ubiquitin-activating enzyme	1.43	1.67	100	81.82	N1	57.41	0.8	2	2	ns	1	ns	1	1	2	ns
N0.HOG0014516			hypothetical protein	1.25	1.33	100	81.82	N1	66.67	0.8	1	1	ns	1	ns	1	ns	2	1
N0.HOG0003457	BG4,BG5		Putative glucan endo-1,3-beta-D-glucosidase	1.67	2	100	81.82	N1	72.22	0.9	1	4	ns	ns	2	2	2	2	1
N0.HOG0013751			Putative NADH-ubiquinone reductase complex 1 MLRQ subunit	1.29	1.33	100	81.82	N1	88.89	0.9	1	2	1	ns	1	1	1	2	1
N0.HOG0003689			hypothetical protein	1.46	1.67	100	81.82	N1	52.78	1	1	1	1	ns	1	ns	1	ns	1
N0.HOG0012644	nsLTP5		Putative plant lipid transfer protein/Par allergen	1.38	1.56	100	81.82	N1	53.7	1	ns	1	1	1	2	ns	ns	2	1
N0.HOG0008015	RKD3		Putative transcription factor Nin-like family	1.79	2.22	100	81.82	N1	60.65	1.2	2	1	1	ns	1	2	1	1	ns
N0.HOG0008976	MtnKCBP		Putative minus-end-directed kinesin ATPase	1.67	2.11	100	81.82	N1	56.48	1.3	1	3	1	1	1	1	1	2	ns
N0.HOG0001295			Putative pectinesterase inhibitor domain, Cell wall/vacuolar inhibitor of fructosidase	1.67	1.89	100	81.82	N1	57.41	1.4	2	ns	1	ns	1	2	2	1	1
N0.HOG0008905				1.67	1.89	100	81.82	N1	82.41	1.8	1	2	1	1	1	1	1	2	2
N0.HOG0009305			Putative major facilitator superfamily domain-containing protein	1.7	2.11	100	81.82	N1	61.11	2	ns	2	ns	ns	2	1	1	4	1
N0.HOG0009049			Putative protein kinase RLK-Pelle-RLCK-IXb family	1.67	1.78	100	81.82	N1	27.78	2.3	ns	1	1	1	ns	ns	ns	1	1
N0.HOG0009398			Putative protein kinase AGC-RSK-2 family	1.62	2.11	100	81.82	N1	56.48	2.3	1	3	1	ns	1	1	1	2	1
N0.HOG0006375			Putative dihydroflavanol 4-reductase	2.17	2.78	100	81.82	N1	40.74	2.5	1	ns	1	2	ns	ns	ns	2	1
N0.HOG0001596	MATE66		Putative multi antimicrobial extrusion protein	2.46	2.89	100	81.82	N1	46.3	6.1	1	3	2	2	1	ns	ns	2	1
N0.HOG0003442			Putative major facilitator, sugar transporter, major facilitator superfamily	3.25	4.56	100	81.82	N1	31.76	10.6	2	2	ns	ns	ns	1	1	6	1
N0.HOG0002568	CYP714C2		Putative cytochrome P450,Putative unspecific monooxygenase	3.91	3.78	100	81.82	N1	28.15	11	ns	ns	1	1	1	1	1	ns	1
N0.HOG0002859			Putative phytepsin	3.7	4.44	100	81.82	N1	31.39	13.1	2	4	1	ns	ns	1	ns	1	1
N0.HOG0002504				3.75	3.89	100	81.82	N1	45.72	14.6	1	ns	2	1	3	1	2	2	1
N0.HOG0001002	MYB14		Putative transcription factor MYB-HB-like family	6.17	4.33	100	81.82	N1	18.69	18	ns	ns	1	2	ns	ns	ns	3	3
N0.HOG0001176	ABCG3,ABCG4		Putative cadmium-transporting ATPase,Putative xenobiotic-transporting ATPase,Putative taurine-transporting ATPase	5.83	6.11	100	81.82	N1	30.39	23	1	2	1	1	1	1	1	1	2
N0.HOG0000274	AtSAG12-like,CP1,CP3,CP6	Senescence	Putative actinidain,Putative fruit bromelain	8.57	7.78	100	81.82	N1	42.89	36.3	1	3	ns	ns	ns	2	9	15	2
N0.HOG0000033			Putative protein kinase RLK-Pelle-DLSV family,Putative non-specific protein-tyrosine kinase RLK-Pelle-DLSV family	14.17	20	100	81.82	N1	15.35	97.1	2	1	1	ns	3	ns	4	8	8
N0.HOG0000143			Putative premnaspirodiene oxygenase,Putative cytochrome P450,Putative tabersonine 16-hydroxylase,Putative germacrene A hydroxylase	17.96	24.44	100	81.82	N1	16.89	97.7	9	6	1	ns	6	1	5	5	1
N0.HOG0002323			hypothetical protein,Putative XS domain-containing protein	1.4	1.67	100	90.91	N1	46.67	0.1	ns	ns	1	ns	1	ns	1	2	1
N0.HOG0004269			Putative Rab-GTPase-TBC domain-containing protein	1.2	1.33	100	90.91	N1	64.81	0.2	1	1	1	ns	1	ns	1	1	1
N0.HOG0010622			hypothetical protein	1.44	1.56	100	90.91	N1	72.22	0.3	1	2	ns	ns	1	1	1	4	1
N0.HOG0012737			Alpha-glucan phosphorylase, H isozyme	1.28	1.22	100	90.91	N1	55.56	0.4	1	1	1	ns	1	1	ns	1	ns
N0.HOG0012722			Putative pectinesterase	1.28	1.33	100	90.91	N1	61.11	0.4	1	2	1	ns	ns	ns	1	2	1
N0.HOG0013375			Putative vacuolar protein sorting-associated protein Ist1	1.24	1.22	100	90.91	N1	61.11	0.4	1	2	1	ns	1	ns	1	1	ns
N0.HOG0014047			Putative CRAL-TRIO lipid binding domain, CRAL/TRIO domain-containing protein	1.25	1.33	100	90.91	N1	66.67	0.4	ns	2	1	ns	1	ns	1	2	1
N0.HOG0003617			Putative brevis radix (BRX) domain, transcription factor BREVIS RADIX domain-containing protein	1.36	1.44	100	90.91	N1	33.33	0.5	ns	ns	1	2	ns	ns	ns	ns	1
N0.HOG0004431			Putative transcription factor WRKY family	1.48	1.44	100	90.91	N1	44.44	0.5	ns	ns	1	1	1	ns	ns	1	1
N0.HOG0001323			Putative phloem protein	1.24	1.22	100	90.91	N1	50	0.5	1	2	1	ns	ns	ns	ns	1	1
N0.HOG0011262			Putative shikimate O-hydroxycinnamoyltransferase	1.4	1.56	100	90.91	N1	61.11	0.5	1	1	1	1	1	ns	ns	2	1
N0.HOG0012751			Putative ABC transporter, P-loop containing nucleoside triphosphate hydrolase,Putative pigment precursor permease, P-loop containing nucleoside triphosphate hydrolase	1.28	1.33	100	90.91	N1	66.67	0.5	ns	2	1	1	1	ns	ns	2	1
N0.HOG0015023			hypothetical protein	1.21	1.22	100	90.91	N1	77.78	0.5	1	2	ns	1	1	1	ns	2	1
N0.HOG0013235			Putative chromatin remodeling & transcription regulator FYR family	1.28	1.33	100	90.91	N1	27.78	0.6	ns	ns	1	1	ns	ns	ns	ns	1
N0.HOG0008113			Putative PB1 domain, CBS domain-containing protein	1.72	2	100	90.91	N1	47.04	0.6	ns	2	1	ns	1	1	1	2	ns
N0.HOG0005327			Putative protein kinase RLK-Pelle-LRR-III family	1.28	1.33	100	90.91	N1	53.7	0.6	ns	1	ns	ns	1	1	1	1	1
N0.HOG0009010	NF-YA3		Putative transcription factor Hap2/NF-YA family	1.62	1.78	100	90.91	N1	61.11	0.6	1	2	ns	2	1	ns	1	ns	1
N0.HOG0012265			Putative protein kinase RLK-Pelle-SD-2b family	1.32	1.22	100	90.91	N1	74.07	0.6	1	ns	1	1	1	ns	1	2	1
N0.HOG0013554			Putative ubiquinol oxidase (non-electrogenic)	1.24	1.44	100	90.91	N1	57.41	0.7	1	2	ns	ns	1	1	ns	1	1
N0.HOG0009671			Putative transcription regulator mTERF family	1.52	1.78	100	90.91	N1	22.22	0.8	ns	ns	1	ns	ns	ns	ns	1	1
N0.HOG0008929				1.64	1.44	100	90.91	N1	33.33	0.8	ns	ns	1	ns	ns	1	ns	2	1
N0.HOG0003185			hypothetical protein	1.56	1.89	100	90.91	N1	65.19	0.8	1	1	1	ns	1	1	1	2	1
N0.HOG0013175			Putative ribosomal protein S30Ae/sigma 54 modulation protein	1.28	1.44	100	90.91	N1	75	0.8	1	2	ns	1	1	1	1	3	ns
N0.HOG0011647	PUB1	Early signalling	U-box domain-containing protein 1	1.42	1.44	100	90.91	N1	75.93	0.8	2	1	ns	1	1	1	1	1	1
N0.HOG0002851			Putative nucleophile aminohydrolase	1.6	1.89	100	90.91	N1	83.33	0.8	1	3	ns	1	2	2	1	3	1
N0.HOG0002632			Putative Coiled-coil domain containing protein	1.48	1.44	100	90.91	N1	88.89	0.8	1	1	2	1	1	1	1	2	1
N0.HOG0012442			Putative protein kinase RLK-Pelle-LRR-XI-1 family	1.32	1.44	100	90.91	N1	48.15	0.9	ns	ns	1	ns	1	1	ns	2	1
N0.HOG0002304			Putative phosphoenolpyruvate carboxylase	1.64	1.89	100	90.91	N1	50	0.9	ns	2	1	1	1	ns	ns	1	1
N0.HOG0002763	YUC2		Putative indole-3-pyruvate monooxygenase	1.72	1.89	100	90.91	N1	55.56	0.9	ns	ns	1	ns	2	2	1	2	ns
N0.HOG0003144			Putative protein kinase RLK-Pelle-PERK-2 family	1.24	1.33	100	90.91	N1	61.11	0.9	ns	2	1	1	1	ns	1	ns	1
N0.HOG0010852	MsNADH-GOGAT	Nodule Metabolism and Transport	Glutamate synthase [NADH], amyloplastic	1.44	1.44	100	90.91	N1	77.78	0.9	1	3	1	ns	ns	2	1	2	1
N0.HOG0001635			Putative transcription factor C3H family	1.88	2	100	90.91	N1	38.89	1	1	1	ns	1	1	1	ns	2	ns
N0.HOG0008561	GmSACPD-C	Defense	Putative stearoyl-[acyl-carrier-protein] 9-desaturase	1.68	2.33	100	90.91	N1	54.07	1	ns	2	1	ns	1	1	1	2	1
N0.HOG0012864			Putative NAD(P)-binding domain-containing protein,Putative NADH:ubiquinone oxidoreductase intermediate-associated protein	1.28	1.67	100	90.91	N1	50	1.1	ns	ns	1	ns	1	1	ns	2	1
N0.HOG0003516	NPF7.8,NPF7.9		Putative proton-dependent oligopeptide transporter family, major facilitator superfamily	1.72	1.89	100	90.91	N1	57.41	1.1	2	2	1	2	2	ns	1	ns	ns
N0.HOG0011535			Putative protein kinase AGC-RSK-2 family	1.36	1.56	100	90.91	N1	37.04	1.2	1	ns	2	1	ns	ns	ns	ns	1
N0.HOG0009158	NPF5.24		Putative proton-dependent oligopeptide transporter family, major facilitator superfamily	1.6	1.89	100	90.91	N1	55.56	1.2	1	2	1	ns	1	1	ns	2	ns
N0.HOG0002274			Putative pleckstrin-like, plant	1.56	1.89	100	90.91	N1	66.67	1.2	ns	2	1	1	1	ns	1	2	1
N0.HOG0007639			Putative transcription factor C2C2-CO-like family	1.8	1.89	100	90.91	N1	58.33	1.4	1	1	1	ns	1	1	1	ns	1
N0.HOG0008487			hypothetical protein,Putative transcription factor FAR family	1.68	2.11	100	90.91	N1	64.81	1.4	1	2	ns	1	2	1	2	2	1
N0.HOG0000561			Putative expansin/Lol pI	2	2.22	100	90.91	N1	59.26	1.5	1	4	ns	ns	1	1	1	2	1
N0.HOG0005384	LAT52/POE_2		hypothetical protein	2.4	2	100	90.91	N1	59.26	1.5	1	2	1	ns	2	1	1	1	1
N0.HOG0014191			hypothetical protein	1.2	1.33	100	90.91	N1	61.11	1.5	1	ns	1	ns	1	1	ns	1	2
N0.HOG0009418			Putative sodium/sulfate symporter	1.56	1.89	100	90.91	N1	66.67	1.5	1	2	1	ns	1	1	1	ns	1
N0.HOG0004736	GA3OX1		Gibberellin 3-beta-dioxygenase 1	2	2	100	90.91	N1	38.89	1.6	1	1	1	ns	1	ns	1	2	ns
N0.HOG0007390	AtCYP735A1-like,AtCYP735A2-like		Putative cytochrome P450	1.84	2	100	90.91	N1	62.04	1.6	2	ns	1	1	1	1	2	2	ns
N0.HOG0000262	AHA13		Putative proton-exporting ATPase	1.6	1.89	100	90.91	N1	36.11	1.8	1	2	1	ns	ns	1	ns	2	ns
N0.HOG0007307			Putative Zf-FLZ domain-containing protein	1.84	2.44	100	90.91	N1	46.67	1.8	1	4	ns	1	2	1	ns	ns	1
N0.HOG0007246			Putative NPH3 domain-containing protein	1.88	2.33	100	90.91	N1	50	1.8	1	ns	1	ns	1	ns	2	2	1
N0.HOG0008023			Putative transcription factor bZIP family	1.72	2	100	90.91	N1	96.3	1.8	1	2	1	2	2	2	2	4	1
N0.HOG0002043			Putative interactor of constitutive active ROPs,Putative Zinc finger, SWIM-type, interactor of constitutive active ROPs	2.08	2.44	100	90.91	N1	33.33	2	ns	ns	1	ns	ns	ns	ns	2	1
N0.HOG0001127			Putative small auxin-up RNA	2.04	2.22	100	90.91	N1	46.67	2.4	1	ns	ns	ns	1	1	1	2	1
N0.HOG0000254	MtLSH1,MtLSH2		Putative ALOG domain-containing protein	1.96	2.44	100	90.91	N1	97.22	2.5	2	4	1	2	2	3	2	4	1
N0.HOG0001684	RRB21,RRB22,RRB23,RRB29,RRB3,RRB30		Putative response regulator and transcription factor RR-B-type family,Putative response regulator and transcription factor RR-A-type family,,hypothetical protein	2.08	2.78	100	90.91	N1	31.48	2.6	ns	ns	1	1	ns	1	ns	2	ns
N0.HOG0006201			Putative alanine--glyoxylate transaminase	2.12	2.44	100	90.91	N1	41.48	2.6	ns	2	ns	1	1	1	1	2	ns
N0.HOG0000632	SWEET11,SWEET12		Putative SWEET sugar transporter	1.92	2.56	100	90.91	N1	66.3	2.8	2	4	1	ns	2	1	1	3	1
N0.HOG0006036	P13,P8		Putative cation efflux protein	2.12	2.22	100	90.91	N1	24.44	2.9	ns	ns	1	1	1	ns	ns	ns	1
N0.HOG0006418			Putative protein kinase RLK-Pelle-LRR-XI-1 family	2.04	2.56	100	90.91	N1	35.93	3	1	ns	1	1	2	2	ns	1	ns
N0.HOG0004040			hypothetical protein	2.2	2.44	100	90.91	N1	36.11	3.5	1	1	1	1	ns	1	ns	1	1
N0.HOG0002990			Fructose-bisphosphate aldolase 2,Putative fructose-bisphosphate aldolase	1.96	2.22	100	90.91	N1	42.59	3.5	1	2	1	1	1	1	1	ns	ns
N0.HOG0002588			Putative transcription factor AS2-LOB family	1.76	2.44	100	90.91	N1	57.41	3.7	1	1	1	ns	2	1	1	4	1
N0.HOG0007100	ENOD93	Nodule organogenesis	Early nodulin-93	1.96	2.56	100	90.91	N1	61.11	3.7	1	2	1	ns	2	ns	1	6	1
N0.HOG0006440			Triose phosphate/phosphate translocator,Putative triose phosphate/phosphoenolpyruvate translocator, sugar phosphate transporter	2.04	2.22	100	90.91	N1	53.7	3.9	1	ns	1	2	1	ns	2	ns	2
N0.HOG0008040	PCY29		Putative Blue (type 1) copper binding protein	1.79	2.11	100	90.91	N1	29.63	4.1	ns	ns	1	1	ns	ns	1	ns	1
N0.HOG0005907			Putative [Protein-PII] uridylyltransferase	2.2	2.67	100	90.91	N1	25.93	4.4	1	1	1	1	ns	1	1	ns	ns
N0.HOG0006078			Putative heavy metal-associated domain, HMA	2.16	2.67	100	90.91	N1	41.67	4.7	1	2	1	1	1	1	1	ns	ns
N0.HOG0005576	RPG,RPG-like	Rhizobial infection	hypothetical protein,Putative transcription factor bZIP family	2.42	2.44	100	90.91	N1	44.44	4.7	ns	ns	1	1	2	1	1	3	1
N0.HOG0004407			Putative transcription factor C2H2 family	2.76	2.78	100	90.91	N1	12.04	5.4	ns	ns	1	ns	ns	ns	ns	1	1
N0.HOG0006205	NF-YA1,NF-YA2	Rhizobial infection	Putative transcription factor Hap2/NF-YA family	2.12	3.11	100	90.91	N1	85.28	5.5	2	4	2	2	2	3	1	4	1
N0.HOG0002300			Putative carboxylesterase	3.8	3.11	100	90.91	N1	24.44	5.6	ns	ns	1	ns	1	ns	1	1	1
N0.HOG0003659	PLAT2,PLAT3		Putative PLAT/LH2 domain-containing protein	1.96	2.56	100	90.91	N1	36.11	5.8	1	1	2	ns	ns	1	ns	ns	1
N0.HOG0001355			hypothetical protein	3.2	2.78	100	90.91	N1	49.07	5.8	2	ns	ns	ns	2	4	1	3	2
N0.HOG0004528			Putative protein kinase CAMK-CDPK family	2.72	2.67	100	90.91	N1	62.96	6	1	2	2	1	1	2	1	2	2
N0.HOG0001597	MATE67/LjMATE1,MATE69/LjMATE1,MATE70	Nodule Metabolism and Transport	Putative multi antimicrobial extrusion protein	2.24	3.22	100	90.91	N1	42.87	6.6	ns	2	1	1	3	2	1	1	ns
N0.HOG0004207			hypothetical protein	2.84	3.11	100	90.91	N1	46.85	7.3	2	2	ns	ns	2	1	ns	4	2
N0.HOG0003398			Putative small auxin-up RNA	3.16	3.22	100	90.91	N1	22.59	7.5	ns	1	ns	ns	1	1	1	1	1
N0.HOG0004256			Putative transcription factor C2H2 family	2.8	2.89	100	90.91	N1	20.37	8.2	ns	ns	1	2	ns	1	ns	ns	1
N0.HOG0000950	(LjFAR3.1-LjFAR3.16)	(Oxygen permeation)	Putative oxidoreductase,Putative alcohol-forming fatty acyl-CoA reductase	3.6	5.56	100	90.91	N1	48.71	8.4	1	5	1	ns	5	1	2	2	1
N0.HOG0003551			hypothetical protein,Putative EamA domain-containing protein	3.08	3.33	100	90.91	N1	34.26	8.5	ns	4	2	ns	1	ns	1	1	1
N0.HOG0005436	LjRINRK1	Rhizobial infection	Putative protein kinase RLK-Pelle-LRR-III family	2.46	3.56	100	90.91	N1	70.37	9.4	3	4	1	1	2	2	3	4	2
N0.HOG0001081	Prx29,Prx34,Prx37		Putative peroxidase	3.44	3.89	100	90.91	N1	49.81	10.2	ns	4	2	ns	3	1	1	2	2
N0.HOG0004218	CHIT5a,CHIT5b,NFH1/LjNENA	Early signalling	Putative glycoside hydrolase family 18, catalytic domain, glycoside hydrolase superfamily	2.96	3.33	100	90.91	N1	60.19	10.2	ns	4	1	2	4	1	3	4	1
N0.HOG0003847			Putative transcription factor bHLH family,hypothetical protein	2.96	3.67	100	90.91	N1	36.54	10.3	1	2	1	ns	1	2	2	2	ns
N0.HOG0001398			Putative protein kinase RLK-Pelle-DLSV family	4.88	3.56	100	90.91	N1	26.67	10.6	ns	2	1	ns	2	ns	2	2	1
N0.HOG0002955			Putative Metallothionein, family 15, plant,Metallothionein-like protein 1,Metallothionein-like protein 2	3.24	3.67	100	90.91	N1	32.22	10.8	2	1	1	1	1	2	ns	ns	ns
N0.HOG0003714	LBD4		Putative transcription factor AS2-LOB family	3	3.78	100	90.91	N1	35.93	11.2	2	3	1	ns	2	ns	1	1	1
N0.HOG0001656			Putative transcription factor C2H2 family	3	3.11	100	90.91	N1	37.96	11.4	2	ns	1	1	1	1	1	ns	3
N0.HOG0000677	MATE28,MATE29,MATE30		Putative multi antimicrobial extrusion protein	3.4	3.33	100	90.91	N1	49.82	11.4	1	ns	2	1	2	2	1	2	2
N0.HOG0001705			Putative Gnk2-like domain-containing protein	4.48	3.67	100	90.91	N1	44.44	11.5	3	ns	5	2	1	ns	1	2	1
N0.HOG0004797			Putative transcription factor bHLH family	2.71	3.67	100	90.91	N1	48.89	12	1	1	1	1	2	1	2	4	2
N0.HOG0001157			Putative pumilio domain-containing protein,Putative armadillo-like helical protein,,hypothetical protein,Putative armadillo-like helical, pumilio, RNA binding domain-containing protein	3.24	3.89	100	90.91	N1	36.42	12.7	2	4	1	ns	1	1	ns	2	ns
N0.HOG0002884			Putative IQ motif, EF-hand binding protein,Putative IQ motif, EF-hand binding, P-loop containing nucleoside triphosphate hydrolase	3.4	3.78	100	90.91	N1	43.52	13.8	1	3	ns	1	3	2	2	2	1
N0.HOG0000089	STP13		Putative major facilitator, sugar transporter, major facilitator superfamily	3.76	4	100	90.91	N1	26.12	14.9	ns	ns	1	ns	1	1	2	3	1
N0.HOG0001070	NPF2.11,NPF2.12		Putative proton-dependent oligopeptide transporter family, major facilitator superfamily	2.8	4.33	100	90.91	N1	26.76	17.1	1	1	2	ns	1	ns	ns	3	1
N0.HOG0000332			Putative heavy metal-associated domain, HMA	3.52	4.11	100	90.91	N1	42.04	18	2	6	1	ns	ns	3	1	1	2
N0.HOG0001331	ATB2		Putative transcription factor bZIP family,S class bZIP transcription factor	3.6	4.22	100	90.91	N1	39.35	18.2	3	2	2	ns	2	1	1	2	1
N0.HOG0001220	NIP1,NIP2		Putative major intrinsic protein	3.44	4.67	100	90.91	N1	42.8	19.2	2	2	1	ns	2	2	2	2	1
N0.HOG0001953			Putative organ specific protein,hypothetical protein	4.16	5.44	100	90.91	N1	24.35	25.3	1	2	2	ns	1	1	ns	2	1
N0.HOG0000765			Putative pectinesterase	4.4	7	100	90.91	N1	32.29	30	1	ns	1	1	1	ns	4	2	ns
N0.HOG0001158				5.4	7	100	90.91	N1	33.1	36.4	3	1	ns	1	3	2	2	3	1
N0.HOG0000106	RPK		Putative protein kinase RLK-Pelle-CrRLK1L-1 family,Putative non-specific serine/threonine protein kinase	9.08	7.78	100	90.91	N1	15.23	52.6	ns	ns	1	1	1	ns	ns	3	4
N0.HOG0000580			Putative NAD(P)-binding domain-containing protein,Putative cinnamyl-alcohol dehydrogenase	7.04	10.33	100	90.91	N1	11.03	60	1	2	1	ns	ns	1	ns	4	3
N0.HOG0000495			Putative glutathione transferase,Glutathione S-transferase 3	9.28	10.33	100	90.91	N1	22.4	66.3	3	5	1	ns	2	1	3	ns	2
N0.HOG0000154			Putative transcription regulator mTERF family	12.24	16.78	100	90.91	N1	13.8	93.4	2	2	ns	ns	4	1	5	8	1
N0.HOG0000084			Putative flavonol 7-O-beta-glucosyltransferase,Putative UDP-glucuronosyl/UDP-glucosyltransferase,Putative hexosyltransferase,,Putative flavanone 7-O-beta-glucosyltransferase,Putative soyasapogenol B glucuronide galactosyltransferase	14.16	19.56	100	90.91	N1	35.79	96.2	4	7	1	3	6	3	20	9	ns
N0.HOG0000065			hypothetical protein,Putative tetratricopeptide-like helical domain-containing protein,Putative pentatricopeptide	25.4	36.78	100	90.91	N1	18.16	98.4	1	13	1	1	7	3	6	ns	2
N0.HOG0000048			Putative P-loop containing nucleoside triphosphate hydrolase, leucine-rich repeat domain, L,,Putative leucine-rich repeat domain, L domain-containing protein,hypothetical protein,Putative P-loop containing nucleoside triphosphate hydrolase	34.38	34.56	100	90.91	N1	6.93	99.7	1	5	ns	ns	2	ns	5	7	6
N0.HOG0014288			hypothetical protein	1.15	1.22	100	100	N1	50	0.2	ns	ns	1	ns	1	1	ns	1	1
N0.HOG0012315			Putative tetratricopeptide-like helical domain, pentacotripeptide-repeat region of PROPR	1.27	1.33	100	100	N1	61.11	0.3	ns	ns	1	2	1	ns	1	1	1
N0.HOG0013093			Putative cysteine synthase, L-3-cyanoalanine synthase	1.23	1.33	100	100	N1	61.11	0.3	1	2	1	ns	1	1	ns	2	ns
N0.HOG0013397			hypothetical protein	1.24	1.22	100	100	N1	61.11	0.3	1	2	ns	ns	1	1	ns	1	1
N0.HOG0011190			Putative DNA helicase	1.35	1.44	100	100	N1	33.33	0.4	ns	ns	1	ns	ns	ns	ns	3	2
N0.HOG0011276			Putative chlorophyll(ide) b reductase	1.31	1.56	100	100	N1	38.89	0.4	ns	1	1	1	ns	ns	ns	2	1
N0.HOG0010568				1.38	1.67	100	100	N1	48.15	0.4	ns	ns	1	1	1	1	ns	ns	1
N0.HOG0003368	SULTR2.2,SULTR2.2b		Putative SLC26A/SulP transporter	1.38	1.56	100	100	N1	53.7	0.4	1	ns	ns	1	1	1	1	ns	1
N0.HOG0010741			Putative pentatricopeptide	1.38	1.78	100	100	N1	55.56	0.4	3	ns	1	1	ns	1	ns	ns	1
N0.HOG0011729			hypothetical protein	1.31	1.56	100	100	N1	55.56	0.4	2	1	1	ns	ns	1	ns	2	1
N0.HOG0008839			Putative alpha-L-fucosidase	1.58	1.78	100	100	N1	37.04	0.5	ns	1	1	ns	1	1	1	1	ns
N0.HOG0010679			Putative beta-N-acetylhexosaminidase	1.38	1.33	100	100	N1	55.56	0.5	1	ns	1	ns	1	1	1	1	ns
N0.HOG0009689			Putative transcription factor C2C2-CO-like family	1.46	1.44	100	100	N1	59.26	0.5	1	2	1	1	ns	1	ns	ns	1
N0.HOG0011330			Oxygen-dependent coproporphyrinogen-III oxidase	1.31	1.56	100	100	N1	74.07	0.5	1	2	ns	ns	2	1	1	2	1
N0.HOG0008977			Putative transcription factor WD40-like family	1.54	1.78	100	100	N1	83.33	0.5	1	4	1	1	1	1	1	2	1
N0.HOG0010819			Putative ribosomal protein S10	1.38	1.67	100	100	N1	25.93	0.6	ns	ns	1	1	ns	ns	ns	ns	1
N0.HOG0009367			Putative carbonic anhydrase	1.5	1.67	100	100	N1	58.33	0.6	1	1	1	ns	1	ns	3	2	ns
N0.HOG0012824			hypothetical protein	1.23	1.33	100	100	N1	61.11	0.6	1	2	ns	1	ns	1	ns	2	1
N0.HOG0010718	BG6		Putative glucan endo-1,3-beta-D-glucosidase	1.38	1.44	100	100	N1	69.44	0.6	1	1	1	ns	1	1	1	2	ns
N0.HOG0008567			Putative glycosidase,Putative xylan 1,4-beta-xylosidase	1.62	2.11	100	100	N1	46.67	0.7	1	1	ns	ns	1	ns	1	2	1
N0.HOG0015516			Putative pyridoxine 4-dehydrogenase	1.08	1.22	100	100	N1	50	0.7	ns	ns	1	ns	1	1	ns	1	1
N0.HOG0008209			Putative transcription factor bHLH family	1.65	1.56	100	100	N1	54.44	0.7	1	1	ns	ns	1	ns	1	2	1
N0.HOG0008087			Putative transcription factor bHLH family	1.65	1.44	100	100	N1	66.67	0.7	1	ns	1	1	1	2	ns	ns	1
N0.HOG0013225	NSP1	Early signalling	Nodulation-signaling pathway 1 protein	1.23	1.22	100	100	N1	77.78	0.7	1	1	1	1	1	ns	1	1	1
N0.HOG0012010			Putative tetrapyrrole methylase	1.31	1.33	100	100	N1	94.44	0.7	1	1	1	1	1	1	2	2	1
N0.HOG0010101			Putative ribulose-phosphate 3-epimerase	1.42	1.56	100	100	N1	27.78	0.8	ns	ns	1	ns	ns	ns	ns	2	1
N0.HOG0010463			hypothetical protein	1.38	1.44	100	100	N1	29.63	0.8	ns	ns	1	ns	ns	ns	ns	2	1
N0.HOG0002515			Putative protein kinase NEK family	1.54	1.78	100	100	N1	38.89	0.8	1	2	ns	ns	1	ns	1	1	1
N0.HOG0009318			Putative transcription factor WRKY family	1.5	1.33	100	100	N1	61.11	0.8	1	2	1	ns	1	ns	1	1	ns
N0.HOG0012410			Putative peptidase Do	1.27	1.33	100	100	N1	61.11	0.8	1	1	1	ns	1	1	ns	ns	1
N0.HOG0008717			hypothetical protein	1.58	1.67	100	100	N1	66.67	0.8	ns	2	1	ns	1	1	1	2	1
N0.HOG0009213	CKX1		Putative cytokinin dehydrogenase	1.54	1.67	100	100	N1	66.67	0.8	ns	4	1	ns	1	2	1	ns	1
N0.HOG0009996			Putative tripeptidyl-peptidase II	1.46	1.44	100	100	N1	72.22	0.8	1	1	1	1	1	1	2	1	ns
N0.HOG0005018			hypothetical protein	1.31	1.44	100	100	N1	27.78	0.9	ns	ns	1	ns	ns	ns	ns	1	1
N0.HOG0010187	SymRK	Early signalling	Putative nodulation receptor kinase RLK-Pelle-LRR-I-1 family	1.48	1.89	100	100	N1	61.11	0.9	1	2	ns	2	ns	1	1	2	1
N0.HOG0010884			Putative xenobiotic-transporting ATPase	1.38	1.56	100	100	N1	74.07	0.9	ns	2	1	1	1	1	1	2	1
N0.HOG0009874			Putative universal stress protein A	1.52	1.78	100	100	N1	77.78	0.9	2	3	ns	ns	1	2	1	4	1
N0.HOG0002982			hypothetical protein,Putative PB1 domain-containing protein	1.58	1.67	100	100	N1	44.44	1	1	ns	1	1	ns	1	ns	ns	1
N0.HOG0007431			hypothetical protein	1.77	1.67	100	100	N1	51.85	1	ns	1	ns	ns	1	1	1	2	2
N0.HOG0007555			Putative multi antimicrobial extrusion protein	1.73	2.33	100	100	N1	52.78	1	2	ns	1	ns	1	ns	1	1	1
N0.HOG0002470			Putative glucose-1-phosphate adenylyltransferase	1.58	1.78	100	100	N1	53.7	1	1	2	ns	1	1	1	1	2	ns
N0.HOG0002622			Putative protein kinase RLK-Pelle-LRR-III family	1.38	1.78	100	100	N1	59.26	1	1	2	1	1	ns	1	1	ns	1
N0.HOG0011032			Putative iron-chelate-transporting ATPase	1.35	1.67	100	100	N1	59.26	1	ns	1	1	1	1	ns	1	ns	1
N0.HOG0008662			hypothetical protein	1.58	1.67	100	100	N1	61.11	1	1	1	1	1	1	ns	1	ns	1
N0.HOG0011253			Putative casparian strip membrane protein	1.35	1.44	100	100	N1	61.11	1	1	2	ns	1	1	ns	1	1	1
N0.HOG0009130			Putative phosphoribulokinase	1.54	1.67	100	100	N1	72.22	1	ns	1	1	2	1	ns	1	4	1
N0.HOG0012985			Putative protein kinase RLK-Pelle-LRR-XI-1 family	1.23	1.33	100	100	N1	55.56	1.1	ns	ns	1	1	1	ns	1	ns	1
N0.HOG0002065	SULTR3.5/LjSST1	Nodule Metabolism and Transport	Putative SLC26A/SulP transporter	1.5	1.78	100	100	N1	68.52	1.1	1	2	1	ns	1	1	1	2	1
N0.HOG0011952			Putative phosphoric monoester hydrolase	1.31	1.56	100	100	N1	74.07	1.1	ns	1	1	2	1	1	1	2	1
N0.HOG0009833			hypothetical protein	1.46	1.78	100	100	N1	85.19	1.1	1	2	1	1	3	1	1	2	1
N0.HOG0008461			Putative cellulase	1.62	2	100	100	N1	55.56	1.2	2	1	1	ns	2	ns	ns	3	1
N0.HOG0009844	VAPYRIN	Rhizobial infection	Putative ankyrin repeat-containing domain-containing protein	1.52	1.67	100	100	N1	74.07	1.2	1	ns	1	1	2	1	1	2	1
N0.HOG0002664			Putative small GTPase superfamily, P-loop containing nucleoside triphosphate hydrolase	1.62	1.89	100	100	N1	27.78	1.3	ns	ns	1	1	ns	ns	ns	ns	1
N0.HOG0009414			Putative glycine hydroxymethyltransferase	1.5	2	100	100	N1	39.81	1.3	1	1	ns	1	1	1	ns	2	ns
N0.HOG0002281			hypothetical protein	1.85	2.22	100	100	N1	44.44	1.3	ns	ns	1	ns	1	ns	2	2	1
N0.HOG0000702			Putative transcription factor MYB-HB-like family	1.81	1.78	100	100	N1	50	1.3	ns	ns	1	1	ns	ns	1	2	1
N0.HOG0008338			Putative [Pyruvate dehydrogenase (acetyl-transferring)] kinase	1.62	1.78	100	100	N1	50	1.3	2	ns	1	1	1	ns	1	ns	1
N0.HOG0006657			Putative beta-glucosidase	1.92	1.78	100	100	N1	51.11	1.3	ns	1	1	ns	1	1	1	3	ns
N0.HOG0007758			Putative indole-3-acetate O-methyltransferase	1.69	2.11	100	100	N1	54.63	1.3	1	1	1	2	1	ns	2	ns	1
N0.HOG0008098			Putative transcription factor WD40-like family	1.65	1.78	100	100	N1	57.41	1.3	1	2	ns	1	1	ns	1	2	1
N0.HOG0008442			Putative QWRF family protein	1.62	1.78	100	100	N1	66.67	1.3	1	2	1	2	ns	ns	1	2	1
N0.HOG0007770			hypothetical protein	1.69	1.67	100	100	N1	68.52	1.3	2	2	1	1	1	ns	2	ns	1
N0.HOG0012832			hypothetical protein	1.23	1.44	100	100	N1	68.52	1.3	1	2	ns	ns	1	1	1	1	2
N0.HOG0002764			Putative indole-3-pyruvate monooxygenase	1.69	2.11	100	100	N1	43.52	1.4	1	ns	ns	2	1	1	1	1	ns
N0.HOG0006200			Putative wound-induced protein, Wun1	2.04	2.22	100	100	N1	44.44	1.4	1	1	ns	1	1	ns	4	ns	2
N0.HOG0008777			Putative kelch-type beta propeller,Putative galactose oxidase/kelch, beta-propeller, kelch-type beta propeller	1.58	2	100	100	N1	50	1.4	ns	1	ns	ns	2	1	1	3	1
N0.HOG0010685			Putative peptidylprolyl isomerase	1.38	1.56	100	100	N1	50	1.4	ns	1	1	ns	1	ns	1	1	2
N0.HOG0002410			hypothetical protein	1.96	2.22	100	100	N1	51.85	1.4	1	2	ns	2	1	4	ns	2	ns
N0.HOG0007526			Putative DENN domain-containing protein	1.73	2.11	100	100	N1	53.7	1.4	2	4	1	1	1	1	1	ns	ns
N0.HOG0002610	GA2ox1,GA2ox2		Gibberellin 2-beta-dioxygenase 1,Putative gibberellin 2-beta-dioxygenase	1.73	2.22	100	100	N1	55.56	1.4	1	1	1	ns	2	1	1	2	ns
N0.HOG0008225			Putative transcription factor HSF-type-DNA-binding family	1.65	1.67	100	100	N1	55.56	1.4	2	2	ns	ns	1	2	ns	1	1
N0.HOG0008214			Putative DNA mismatch repair protein MutS, core	1.65	2.22	100	100	N1	61.11	1.4	1	2	1	ns	1	1	ns	ns	1
N0.HOG0001048			Putative galacturan 1,4-alpha-galacturonidase	1.88	2.33	100	100	N1	61.51	1.4	1	1	ns	1	1	1	2	2	1
N0.HOG0007038	bZIP-627		Putative transcription factor bZIP family	1.85	2.22	100	100	N1	70.37	1.4	1	4	1	1	1	1	1	2	1
N0.HOG0007212			Putative diacylglycerol acyltransferase, serine aminopeptidase, S33, alpha/Beta hydrolase	1.81	2.22	100	100	N1	38.89	1.5	ns	ns	2	1	1	ns	ns	ns	1
N0.HOG0007957			Putative F-box domain, leucine-rich repeat domain, L domain-containing protein	1.69	1.78	100	100	N1	52.78	1.5	1	ns	2	ns	ns	2	1	1	1
N0.HOG0008742			Putative lipopolysaccharide-transporting ATPase,Putative pleiotropic drug resistance protein PDR/CDR	1.58	1.89	100	100	N1	66.67	1.5	1	1	ns	1	1	2	2	ns	1
N0.HOG0000920			Putative aspartic peptidase A1 family, xylanase inhibitor	2.23	2.67	100	100	N1	43.98	1.6	2	1	ns	1	1	1	ns	2	ns
N0.HOG0006619			Putative transcription factor Homeodomain-TALE-BEL family	1.92	2.56	100	100	N1	45.56	1.6	ns	3	1	ns	1	ns	1	2	1
N0.HOG0008511			Putative transcription factor AP2-EREBP family	1.68	2.33	100	100	N1	62.96	1.6	1	1	ns	ns	1	2	1	4	1
N0.HOG0006578			Putative SKP1/BTB/POZ domain, NPH3 domain-containing protein	1.92	2.22	100	100	N1	38.89	1.7	1	1	ns	1	2	ns	ns	1	1
N0.HOG0009084	BG45,BG7		Putative glucan endo-1,3-beta-D-glucosidase	1.54	2.11	100	100	N1	48.15	1.7	ns	4	ns	1	2	1	1	2	ns
N0.HOG0007309			Putative mitochondrial carrier protein	1.77	2	100	100	N1	57.41	1.7	2	ns	ns	ns	2	1	2	2	1
N0.HOG0009217			Putative nepenthesin	1.54	1.78	100	100	N1	57.41	1.7	1	ns	ns	ns	1	2	1	4	1
N0.HOG0006231			Putative heavy metal-associated domain, HMA	2.04	2.44	100	100	N1	62.04	1.7	1	6	ns	1	2	1	1	1	1
N0.HOG0005492			Putative transcription factor bHLH family	2.08	2.11	100	100	N1	62.96	1.7	ns	4	1	1	2	ns	1	2	1
N0.HOG0003241			Putative glycosyl transferase, family 14	1.62	1.78	100	100	N1	37.04	1.8	ns	ns	1	1	1	ns	ns	ns	1
N0.HOG0007860			Putative alpha,alpha-trehalase	1.69	2.11	100	100	N1	42.59	1.8	ns	ns	1	1	ns	2	ns	5	1
N0.HOG0007809			Putative transcription factor bZIP family	1.65	2.11	100	100	N1	44.44	1.8	ns	ns	1	2	ns	1	ns	ns	1
N0.HOG0009000			Putative oxidoreductase	1.54	1.78	100	100	N1	44.44	1.8	ns	ns	1	2	2	ns	ns	ns	1
N0.HOG0001090			Putative cyclin	2	2.78	100	100	N1	50.48	1.8	1	1	ns	ns	2	2	1	1	1
N0.HOG0003895			Putative Heme oxygenase (biliverdin-producing)	1.81	2.44	100	100	N1	53.17	1.8	ns	4	ns	1	1	3	1	2	ns
N0.HOG0003785			Putative protein kinase RLK-Pelle-LRR-III family	1.5	1.67	100	100	N1	55.56	1.8	ns	2	ns	1	1	1	1	2	ns
N0.HOG0006187			Putative chromatin regulator PHD family	2.04	2.22	100	100	N1	58.33	1.8	1	2	ns	1	ns	3	2	1	1
N0.HOG0001003	STYL2		Putative transcription factor STY-LRP1 family	2.04	2.11	100	100	N1	74.07	1.8	1	3	1	2	2	2	2	2	ns
N0.HOG0003056			Putative long-chain-alcohol oxidase	1.77	2.22	100	100	N1	37.04	1.9	ns	3	ns	ns	1	1	1	1	1
N0.HOG0007283			Putative inositol-polyphosphate 5-phosphatase	1.77	2.33	100	100	N1	38.89	1.9	ns	ns	1	2	1	ns	1	ns	1
N0.HOG0007565			Putative PMR5 domain, PC-Esterase,Putative PMR5 domain, PC-Esterase, protein trichome birefringence-like 2	1.73	2.44	100	100	N1	39.81	1.9	1	3	1	ns	2	1	ns	1	ns
N0.HOG0007395			Putative phosphotransferase with a phosphate group as acceptor	1.77	2.22	100	100	N1	40.74	1.9	ns	1	1	ns	2	1	1	2	ns
N0.HOG0006867			Putative rossmann-like alpha/beta/alpha sandwich protein	1.88	2.11	100	100	N1	46.3	1.9	ns	2	1	1	2	1	1	ns	ns
N0.HOG0005047	GmEXPB2	Nodule organogenesis	Putative expansin/Lol pI	2.42	2.44	100	100	N1	47.22	1.9	1	2	1	ns	1	ns	1	ns	1
N0.HOG0006998			Putative calcium binding protein	1.85	2	100	100	N1	52.78	1.9	ns	1	1	1	2	ns	1	1	1
N0.HOG0009587			hypothetical protein	1.5	1.89	100	100	N1	58.89	1.9	1	4	1	ns	1	3	1	ns	ns
N0.HOG0007530			Putative nucleophile aminohydrolase	1.73	2.22	100	100	N1	62.78	1.9	2	2	1	ns	2	1	1	1	1
N0.HOG0002453	MtFER2	Senescence	Ferritin-4	2.08	2.11	100	100	N1	63.89	1.9	2	3	1	2	2	ns	1	2	ns
N0.HOG0002099	IPT2,IPT4		Putative transferase	2.12	2	100	100	N1	75	1.9	2	2	1	1	2	1	2	ns	1
N0.HOG0001968			Putative protein kinase RLK-Pelle-LRR-III family	2.27	2.56	100	100	N1	35.18	2	1	3	1	ns	1	ns	1	ns	1
N0.HOG0007608			Putative strictosidine synthase transcription factor WD40-like family	1.8	2.56	100	100	N1	50	2	1	4	1	1	1	ns	1	3	ns
N0.HOG0001532			Putative protein kinase RLK-Pelle-LRR-IV family	1.77	2.22	100	100	N1	56.48	2	1	3	ns	1	2	1	1	4	ns
N0.HOG0002153	CBS1,CBS2	Rhizobial infection	hypothetical protein	2	2	100	100	N1	62.04	2	2	1	1	1	2	ns	1	1	1
N0.HOG0007558			Putative transcription factor Trihelix family	1.73	2.22	100	100	N1	87.96	2	2	3	1	1	1	2	2	4	1
N0.HOG0006601			Putative heavy metal-associated domain, HMA	1.85	2.33	100	100	N1	41.67	2.1	1	1	ns	ns	2	ns	1	2	1
N0.HOG0002828			Putative transcription factor C2C2-GATA family	1.73	1.78	100	100	N1	44.44	2.1	ns	ns	2	ns	2	1	1	ns	1
N0.HOG0003336	ACS2,ACS3		Putative 1-aminocyclopropane-1-carboxylate synthase	2.04	2.22	100	100	N1	48.15	2.1	ns	2	ns	ns	1	1	2	1	1
N0.HOG0006730			Putative beta-amylase	1.88	2.33	100	100	N1	49.07	2.1	1	ns	1	ns	2	1	ns	3	1
N0.HOG0008345			Putative transcription factor NAM family	1.62	1.89	100	100	N1	61.11	2.1	ns	1	1	ns	1	1	1	3	1
N0.HOG0001457	APT2		Putative adenine phosphoribosyltransferase	1.88	1.78	100	100	N1	66.67	2.1	1	1	1	ns	1	1	2	4	ns
N0.HOG0006810			hypothetical protein	1.88	2.33	100	100	N1	48.15	2.2	1	2	1	2	1	1	ns	ns	1
N0.HOG0006670			hypothetical protein	1.92	2	100	100	N1	55.56	2.2	1	ns	2	ns	2	1	2	2	ns
N0.HOG0006582			hypothetical protein	1.92	2.56	100	100	N1	41.11	2.3	ns	2	ns	1	2	1	1	ns	1
N0.HOG0007671			hypothetical protein	1.73	2.11	100	100	N1	51.11	2.3	1	ns	1	ns	1	1	2	3	1
N0.HOG0006805			Putative xyloglucan:xyloglucosyl transferase	1.88	2.44	100	100	N1	57.41	2.3	ns	ns	1	1	2	1	2	2	1
N0.HOG0006522			Putative glycosidase	1.92	2.44	100	100	N1	69.63	2.3	ns	3	1	2	2	1	3	2	1
N0.HOG0001952			Putative transcription factor AS2-LOB family	1.77	2	100	100	N1	72.22	2.3	2	2	ns	1	1	2	2	2	1
N0.HOG0006170	NPF6.5,NPF6.6,NPF6.7		Putative nitrate-transporting ATPase	2.04	2.56	100	100	N1	43.52	2.4	1	1	ns	ns	2	ns	1	5	1
N0.HOG0007136			Putative nucleotide-binding alpha-beta plait domain-containing protein	1.81	2.11	100	100	N1	48.52	2.4	1	ns	1	ns	1	2	1	1	ns
N0.HOG0005680			hypothetical protein	2.19	2.89	100	100	N1	56.02	2.4	1	3	ns	ns	2	3	2	2	1
N0.HOG0002503			hypothetical protein	2.08	2.33	100	100	N1	25.93	2.5	ns	ns	1	ns	1	1	1	2	ns
N0.HOG0005343			Putative flavonoid 3'-monooxygenase	2.31	2.11	100	100	N1	47.22	2.5	1	2	ns	1	1	2	ns	1	1
N0.HOG0000710			Putative transcription factor MYB-HB-like family	2.12	2.22	100	100	N1	48.15	2.5	1	1	1	ns	1	ns	ns	2	1
N0.HOG0006240			Putative transcription factor Homeodomain-TALE-BEL family	2.04	2.33	100	100	N1	57.41	2.5	ns	ns	2	2	2	2	1	ns	1
N0.HOG0002439			Putative glutamate dehydrogenase,Putative oxidoreductase	1.92	2.11	100	100	N1	37.04	2.6	1	ns	2	ns	ns	1	ns	1	1
N0.HOG0006380			Putative aminoacyltransferase, E1 ubiquitin-activating enzyme	2	2.44	100	100	N1	38.89	2.6	ns	2	ns	ns	1	2	1	2	1
N0.HOG0005851			Putative fructokinase	2.15	2.56	100	100	N1	43.52	2.6	1	1	1	ns	ns	1	1	2	1
N0.HOG0007336			Putative transcription factor C2C2-Dof family	1.84	2.33	100	100	N1	50	2.6	2	1	ns	2	2	ns	1	ns	1
N0.HOG0002583	GH3.1		Putative GH3 family protein	2.23	2.33	100	100	N1	75.93	2.6	1	4	1	2	1	2	1	2	1
N0.HOG0006632			Putative outer membrane protein/outer membrane enzyme PagP, beta-barrel,Oxygen-evolving enhancer protein 1	1.92	2.33	100	100	N1	36.11	2.7	ns	2	1	1	2	1	1	ns	ns
N0.HOG0006850			hypothetical protein	1.88	2.33	100	100	N1	55.56	2.7	2	2	1	ns	2	1	1	4	ns
N0.HOG0006544			Putative cucumisin	1.92	2.44	100	100	N1	42.59	2.8	1	2	ns	1	2	ns	1	ns	1
N0.HOG0007143			Alpha-1,4 glucan phosphorylase L isozyme, chloroplastic/amyloplastic,Putative glycogen phosphorylase	1.81	2.22	100	100	N1	61.11	2.8	1	3	1	1	1	1	1	3	ns
N0.HOG0001215			Putative pectate lyase	1.92	2.56	100	100	N1	39.81	2.9	ns	1	1	ns	2	1	ns	2	1
N0.HOG0007152			Putative polygalacturonase	1.81	2.44	100	100	N1	68.52	2.9	1	4	ns	1	2	2	2	2	1
N0.HOG0005828			Putative pectinesterase	2.15	2.44	100	100	N1	68.89	2.9	2	4	ns	1	2	2	1	1	1
N0.HOG0005460			Putative laccase	2.27	2.67	100	100	N1	33.33	3.1	ns	ns	1	2	2	ns	ns	ns	1
N0.HOG0001173			Putative amino acid transporter, transmembrane domain-containing protein	2.69	2.67	100	100	N1	37.04	3.1	2	2	ns	1	1	1	ns	1	ns
N0.HOG0005663			Putative aspartate racemase	2.19	2.44	100	100	N1	37.04	3.1	1	2	2	ns	1	ns	1	ns	1
N0.HOG0005583			Putative phosphoglycerate mutase (2,3-diphosphoglycerate-dependent)	2.23	2.33	100	100	N1	43.52	3.2	1	1	1	1	1	1	ns	ns	2
N0.HOG0007571	NPF5.1		Putative proton-dependent oligopeptide transporter family, major facilitator superfamily	1.73	2.33	100	100	N1	53.7	3.2	1	2	1	ns	2	2	1	2	ns
N0.HOG0004204			Putative purine permease, plant	2.73	2.44	100	100	N1	59.26	3.2	ns	1	ns	1	2	1	1	6	4
N0.HOG0005933			Putative aspartate transaminase	2.12	2.22	100	100	N1	25.93	3.4	1	1	1	ns	ns	ns	ns	2	1
N0.HOG0002883			Putative transcription factor C3H family	2.04	2.22	100	100	N1	66.67	3.4	2	ns	1	1	1	4	1	4	1
N0.HOG0005688			Putative xenobiotic-transporting ATPase	2.28	2.56	100	100	N1	63.89	3.5	ns	1	1	2	1	1	1	5	2
N0.HOG0005390			Putative acetyl-CoA carboxylase	2.31	2.33	100	100	N1	19.44	3.6	ns	ns	1	1	ns	ns	ns	1	1
N0.HOG0001955			Putative beta-galactosidase	2.46	2.44	100	100	N1	30.56	3.7	ns	ns	1	1	2	ns	1	ns	1
N0.HOG0000709			Putative transcription factor MYB-HB-like family	1.81	2.67	100	100	N1	38.89	3.7	1	2	ns	1	1	1	ns	5	ns
N0.HOG0005927			Putative transcription factor MYB-HB-like family	2.12	2.44	100	100	N1	44.44	3.8	2	2	1	1	1	1	1	ns	ns
N0.HOG0006191			Putative NDP-glucose--starch glucosyltransferase,Granule-bound starch synthase 1, chloroplastic/amyloplastic	2.04	2.44	100	100	N1	49.07	3.8	1	2	1	ns	2	1	1	ns	1
N0.HOG0005269			Cytochrome P450 85A,Putative cytochrome P450	2.35	3.11	100	100	N1	49.82	3.8	2	4	ns	1	3	2	2	2	ns
N0.HOG0006136			Putative histone deacetylase complex subunit SAP30/SAP30	2.08	2.56	100	100	N1	52.78	3.8	1	2	ns	1	2	3	ns	2	1
N0.HOG0005599			Putative major intrinsic protein	2.28	2.11	100	100	N1	25	3.9	ns	2	1	1	ns	ns	ns	ns	1
N0.HOG0006195			Putative oxoglutarate/iron-dependent dioxygenase, alpha-ketoglutarate-dependent dioxygenase AlkB,Putative alpha-ketoglutarate-dependent dioxygenase AlkB	2.04	2.67	100	100	N1	28.15	3.9	1	2	1	ns	ns	1	1	1	ns
N0.HOG0005562	F3H-2		Putative flavonoid 3'-monooxygenase	2.23	3.33	100	100	N1	43.6	3.9	1	ns	1	1	1	ns	1	1	1
N0.HOG0005685			Putative nicotinamidase	2.19	2.44	100	100	N1	38.89	4	1	2	ns	ns	1	ns	1	2	2
N0.HOG0004737			Putative xenobiotic-transporting ATPase	2.54	3.89	100	100	N1	64.75	4.1	2	4	1	ns	1	1	1	9	1
N0.HOG0001795			Putative transcription factor AS2-LOB family	1.92	2.67	100	100	N1	63.89	4.2	1	3	1	2	2	4	1	2	ns
N0.HOG0003003			Putative chitinase	3.32	2.67	100	100	N1	31.94	4.3	1	ns	1	ns	1	ns	1	3	1
N0.HOG0005456			hypothetical protein	2.27	2.89	100	100	N1	45.24	4.3	ns	1	1	1	1	1	4	1	1
N0.HOG0006077			Putative transcription factor bHLH family	2.04	2.56	100	100	N1	51.85	4.3	1	2	1	ns	1	3	2	3	ns
N0.HOG0001789			Putative transcription factor C2H2 family	2.65	2.89	100	100	N1	52.78	4.3	1	4	1	2	ns	3	ns	ns	2
N0.HOG0001973			hypothetical protein	2.54	2.67	100	100	N1	47.22	4.4	ns	1	1	1	1	ns	1	1	1
N0.HOG0005950	MtARF2;MtARF23		Putative transcription factor ARF family	2.12	2.67	100	100	N1	26.3	4.5	ns	ns	1	2	1	1	ns	ns	1
N0.HOG0005717			Putative protein-serine/threonine phosphatase	2.19	2.33	100	100	N1	35.56	4.5	1	2	1	ns	1	ns	1	1	1
N0.HOG0001837			Putative mitogen-activated protein kinase kinase kinase STE-STE11 family	2.12	2.22	100	100	N1	51.85	4.5	1	ns	2	ns	1	1	1	ns	2
N0.HOG0004300			Putative cinnamoyl-CoA reductase	2.65	2	100	100	N1	25	4.7	ns	ns	1	1	ns	ns	ns	ns	4
N0.HOG0000905			Putative expansin/Lol pI	2.5	2.44	100	100	N1	33.33	4.7	1	ns	2	ns	1	ns	1	1	1
N0.HOG0006907			Putative flavanone 3-dioxygenase	1.85	2.56	100	100	N1	47.22	4.7	1	ns	1	1	2	ns	2	ns	1
N0.HOG0006119			Putative cysteamine dioxygenase	2.08	2.78	100	100	N1	68.78	4.7	2	4	ns	ns	2	1	2	6	1
N0.HOG0001082	PRX1,Prx22,Prx54		Putative peroxidase	2.08	2.67	100	100	N1	30.56	4.9	ns	2	1	ns	1	ns	1	2	1
N0.HOG0005139			hypothetical protein	2.38	2.78	100	100	N1	68.52	5.1	1	2	ns	ns	2	3	2	6	1
N0.HOG0001787			Putative strictosidine synthase transcription factor WD40-like family	2.96	3.56	100	100	N1	18.15	5.2	ns	ns	1	1	ns	ns	ns	2	1
N0.HOG0003683			Putative mitogen-activated protein kinase kinase kinase STE-STE11 family	2.88	2.78	100	100	N1	29.81	5.2	1	1	ns	1	ns	1	3	ns	1
N0.HOG0005629	SULTR3.4a,SULTR3.4b		Putative SLC26A/SulP transporter	2.23	2.67	100	100	N1	37.04	5.3	1	2	1	1	1	ns	2	2	ns
N0.HOG0001689			Putative transcription factor AP2-EREBP family	2.81	2.89	100	100	N1	37.96	5.3	2	1	ns	1	2	ns	ns	2	2
N0.HOG0002303			Putative phosphoenolpyruvate carboxylase	2.04	2.67	100	100	N1	38.7	5.3	1	2	ns	1	ns	2	1	3	ns
N0.HOG0004468			Putative serine O-acetyltransferase	2.62	2.89	100	100	N1	42.59	5.3	ns	ns	1	1	1	3	1	3	1
N0.HOG0001134			Putative aminoacyltransferase, E1 ubiquitin-activating enzyme	2.19	2.78	100	100	N1	39.81	5.4	1	2	1	ns	1	3	ns	2	ns
N0.HOG0004178			Putative potassium channel, voltage-dependent, EAG/ELK/ERG, ankyrin repeat-containing	2.73	2.78	100	100	N1	30.69	5.5	2	2	1	ns	ns	1	ns	3	ns
N0.HOG0004935			Putative EamA domain-containing protein	2.46	3.22	100	100	N1	35.32	5.5	1	1	ns	3	1	3	1	2	ns
N0.HOG0003244	MOT1.1,MOT1.2,MOT1.3,MOT1.5	Nodule Metabolism and Transport	Putative molybdate transporter 1/2,hypothetical protein	2.19	2.67	100	100	N1	62.04	5.5	1	2	1	1	2	ns	3	4	2
N0.HOG0004440			hypothetical protein	2.65	2.78	100	100	N1	22.22	5.6	ns	ns	1	ns	ns	1	ns	1	2
N0.HOG0004858			Putative triacylglycerol lipase	2.46	2.89	100	100	N1	44.26	5.6	1	2	1	3	2	ns	ns	ns	1
N0.HOG0004603			Putative cellulase	2.58	2.67	100	100	N1	45.37	5.7	ns	3	2	ns	2	1	2	ns	1
N0.HOG0003938				2.81	2.56	100	100	N1	16.67	5.9	ns	ns	1	1	1	ns	ns	ns	2
N0.HOG0004245			Putative aldehyde dehydrogenase (NAD(+))	2.69	3.22	100	100	N1	37.04	5.9	1	1	1	1	1	ns	2	2	ns
N0.HOG0004788			Putative EEIG1/EHBP1 domain-containing protein	2.5	2.78	100	100	N1	22.22	6	ns	ns	2	2	ns	ns	ns	ns	1
N0.HOG0006037	SWEET1a,SWEET1b		Putative SWEET sugar transporter	2.08	2.67	100	100	N1	56.3	6	2	2	1	ns	2	2	1	2	1
N0.HOG0004633			hypothetical protein,Putative Mg2+ transporter protein, CorA-like/Zinc transport protein ZntB	2.58	2.67	100	100	N1	36.11	6.1	1	1	1	ns	1	ns	ns	2	1
N0.HOG0004290			hypothetical protein,Putative transcription factor bHLH family	2.65	2.89	100	100	N1	49.47	6.1	1	2	ns	1	2	ns	2	2	1
N0.HOG0001256	MtNIP/MtLATD/MtNPF1.7,NPF1.8	Nodule organogenesis	Putative proton-dependent oligopeptide transporter family, major facilitator superfamily	2.65	3.44	100	100	N1	49.07	6.3	1	2	ns	2	1	2	3	3	1
N0.HOG0000952	SEN1-like	Bacterial maturation	Putative Ccc1 family protein	2.46	2.89	100	100	N1	54.81	6.6	1	1	ns	1	2	2	3	2	1
N0.HOG0004719			Putative oxidoreductase,Omega-6 fatty acid desaturase, endoplasmic reticulum isozyme 2	2.54	3	100	100	N1	28.15	6.7	1	2	1	ns	ns	1	ns	2	1
N0.HOG0005016			hypothetical protein	2.42	3	100	100	N1	32.78	6.7	1	2	ns	1	1	1	ns	4	ns
N0.HOG0004573			Putative primary-amine oxidase	2.58	3	100	100	N1	27.22	6.8	1	2	ns	1	1	1	ns	ns	1
N0.HOG0004145			Putative tetratricopeptide-like helical domain-containing protein	2.73	3	100	100	N1	31.48	6.9	1	1	1	2	1	1	ns	ns	1
N0.HOG0001041			Putative cysteine synthase	2.73	2.67	100	100	N1	43.52	6.9	1	ns	2	ns	2	2	ns	3	1
N0.HOG0003266			Putative transcription factor B3-Domain family	3.08	2.89	100	100	N1	90	6.9	2	2	1	4	2	4	2	4	2
N0.HOG0003686	SYFO1,SYFO1L,SYFO3		Putative formin, FH2 domain-containing protein	2.88	3.33	100	100	N1	44.91	7.1	1	5	1	ns	2	ns	3	4	ns
N0.HOG0001758			Putative transcription factor AP2-EREBP family	2.69	3	100	100	N1	21.3	7.2	ns	ns	1	ns	1	ns	1	1	1
N0.HOG0003387	LjnsRING	Rhizobial infection	Putative aminoacyltransferase, E1 ubiquitin-activating enzyme	3	3.11	100	100	N1	53.7	7.2	2	2	1	ns	3	1	1	2	ns
N0.HOG0001042			Putative cysteine synthase	2.77	3.22	100	100	N1	25.92	7.3	1	ns	ns	ns	1	1	1	4	1
N0.HOG0004713			Putative Late embryogenesis abundant protein, LEA-14	2.64	3	100	100	N1	22.96	7.4	1	2	1	ns	ns	ns	ns	1	1
N0.HOG0001571			Putative dCTP diphosphatase	4.46	3.11	100	100	N1	33.33	7.4	ns	4	1	ns	2	1	ns	2	1
N0.HOG0004411			Putative mannan endo-1,4-beta-mannosidase	2.62	3.11	100	100	N1	33.33	7.8	1	1	2	ns	1	ns	1	ns	1
N0.HOG0002863			Putative RNA-directed RNA polymerase	3.27	3.11	100	100	N1	25.18	7.9	ns	ns	1	3	2	ns	ns	ns	1
N0.HOG0004870			Putative xenobiotic-transporting ATPase	2.46	3.67	100	100	N1	27.78	7.9	1	2	ns	ns	1	1	ns	1	1
N0.HOG0005577			Putative Zinc-finger domain of monoamine-oxidase A repressor R1	2.23	2.89	100	100	N1	39.26	8.2	1	2	1	ns	2	ns	2	2	ns
N0.HOG0003836			Putative diacylglycerol kinase (ATP)	2.85	3.56	100	100	N1	15.74	8.4	ns	ns	1	1	ns	ns	ns	1	1
N0.HOG0003598			Putative S-adenosyl-L-methionine-dependent methyltransferase	2.92	3.22	100	100	N1	25	8.4	2	1	ns	1	ns	1	1	2	ns
N0.HOG0002727	KNOX10,KNOX3,KNOX5,KNOX9	Nodule organogenesis	Putative transcription factor Homeodomain-TALE-KNOX family	3.35	3.67	100	100	N1	70.09	8.6	1	3	1	2	1	3	2	6	2
N0.HOG0001242			Putative galactose oxidase	3.04	3.22	100	100	N1	37.96	8.8	2	3	1	1	ns	2	1	1	ns
N0.HOG0003281			Putative DnaJ domain-containing protein	3.04	3.33	100	100	N1	30.55	8.9	2	2	1	ns	ns	1	ns	2	1
N0.HOG0001350			Putative transcription factor C2C2-Dof family	3	3.33	100	100	N1	40.56	9	1	2	2	3	ns	2	2	ns	ns
N0.HOG0003150			Putative GH3 family protein	3.15	3.33	100	100	N1	33.15	9.3	1	2	1	1	ns	2	1	3	ns
N0.HOG0003925	GA20ox2,GA20ox4,GA20ox5		Putative ent-kaurene synthase,Putative gibberellin-44 dioxygenase	2.92	3.56	100	100	N1	43.73	9.3	1	3	ns	1	1	2	2	2	2
N0.HOG0001425			Putative transcription factor SBP family	3.04	3.67	100	100	N1	35.19	9.4	ns	2	1	ns	2	ns	2	1	1
N0.HOG0000162			Putative vicianin beta-glucosidase,Vicianin hydrolase	3.96	3.67	100	100	N1	25.62	9.8	1	2	1	ns	ns	ns	1	3	1
N0.HOG0003118			Putative transcription factor OFP family	3.15	3.67	100	100	N1	30.85	9.9	2	2	ns	1	1	2	2	1	ns
N0.HOG0000119				3.28	3.78	100	100	N1	54.17	10	3	3	1	3	2	1	ns	2	1
N0.HOG0003572			Putative protein kinase WNK-NRBP family	2.96	3.33	100	100	N1	53.7	10.1	1	ns	1	2	2	4	2	3	1
N0.HOG0003855			Putative SPX domain, major facilitator superfamily	2.85	3.44	100	100	N1	30.56	10.2	1	4	1	1	1	ns	ns	ns	1
N0.HOG0002262			Putative cucumisin	3.8	3.78	100	100	N1	30.92	10.2	1	1	1	1	1	ns	2	ns	2
N0.HOG0003969			Putative protein kinase CAMK-CAMKL-CHK1 family	2.81	3.33	100	100	N1	35.19	10.2	3	ns	1	ns	ns	2	ns	1	2
N0.HOG0002396			Putative transcription factor AP2-EREBP family	3.46	3.67	100	100	N1	43.52	10.3	ns	2	2	ns	2	ns	1	2	2
N0.HOG0003159	N21		Putative EamA domain-containing protein	3.15	3.56	100	100	N1	62.22	10.4	ns	4	ns	3	4	3	3	6	ns
N0.HOG0003470			Putative protein kinase RLK-Pelle-Extensin family	3	3.67	100	100	N1	23.15	10.6	ns	ns	1	ns	1	ns	2	1	1
N0.HOG0000348			Putative transcription factor MYB-HB-like family	3.19	3.56	100	100	N1	47.88	10.7	ns	1	1	3	3	ns	1	2	2
N0.HOG0003469	Ann1,Ann2	Nodule organogenesis	Putative annexin	3	4	100	100	N1	45.37	10.8	ns	ns	1	1	1	3	4	1	1
N0.HOG0003182			Putative tripeptidyl-peptidase II	3.12	3.56	100	100	N1	28.15	11	1	ns	1	ns	2	1	ns	1	1
N0.HOG0003366			Putative transcription factor WD40-like family,Putative six-bladed beta-propeller, TolB	3.04	3.56	100	100	N1	44.26	11.2	2	2	1	1	2	2	2	ns	1
N0.HOG0003316			Putative transcription factor MYB family	3.08	3.67	100	100	N1	81.75	11.3	2	2	2	2	3	6	3	4	1
N0.HOG0001278	ARF22,MtARF1;MtARF16a	Rhizobial infection	Putative transcription factor ARF family	3	3.89	100	100	N1	20.83	11.4	ns	1	ns	1	1	1	2	ns	1
N0.HOG0002949			Putative phytepsin	3.23	3.33	100	100	N1	26.3	11.4	1	2	ns	1	1	ns	1	ns	1
N0.HOG0002048			Putative cellulose synthase (UDP-forming)	3.88	4.22	100	100	N1	41.46	11.6	2	3	1	1	1	ns	1	3	1
N0.HOG0003471			Putative amino acid transporter, transmembrane domain-containing protein	3	3.56	100	100	N1	27.78	12.2	ns	ns	2	2	ns	ns	ns	2	2
N0.HOG0002435	EFD,EFD2	Nodule organogenesis	Putative transcription factor AP2-EREBP family,transcription factor AP2-EREBP family, MtEFD-related	3.5	3.78	100	100	N1	60	12.2	1	4	1	1	3	2	2	2	1
N0.HOG0003638			Putative transcription factor MYB-HB-like family	2.92	3.44	100	100	N1	69.45	12.3	2	4	1	2	3	2	2	3	2
N0.HOG0004582			Putative universal stress protein A	2.58	3.56	100	100	N1	59.26	12.4	2	4	2	2	2	3	1	ns	1
N0.HOG0003146			Putative dynein ATPase	3.15	3.33	100	100	N1	25.55	12.6	2	2	1	ns	ns	1	ns	2	1
N0.HOG0003215	LYK2,LYK3/LjNFR1,LYK6/LjNFRe,LYK8,LYK9	Early signalling	Putative protein kinase RLK-Pelle-LysM family,Putative LysM domain receptor-like kinase 3 RLK-Pelle-LysM family	3.12	4.56	100	100	N1	33.7	12.7	2	2	1	1	1	ns	ns	3	1
N0.HOG0003534			Putative PMR5 domain, PC-Esterase,Putative PC-Esterase	2.96	3.56	100	100	N1	25.92	12.8	1	ns	1	ns	1	1	ns	2	2
N0.HOG0001675			Putative cytochrome P450	4.35	3.56	100	100	N1	19.92	13.1	ns	ns	2	1	ns	ns	1	ns	1
N0.HOG0002672	CKX2,CKX3	Nodule organogenesis	Putative cytokinin dehydrogenase	3.38	3.67	100	100	N1	64.63	13.1	4	5	2	ns	2	2	2	3	2
N0.HOG0003027			Delta-1-pyrroline-5-carboxylate synthase,Putative glutamate-5-semialdehyde dehydrogenase, Glutamate 5-kinase	3.19	3.89	100	100	N1	25.37	13.2	2	1	1	ns	1	1	1	1	ns
N0.HOG0002678	RCA		Putative ATPase, AAA-type, core, P-loop containing nucleoside triphosphate hydrolase,Ribulose bisphosphate carboxylase/oxygenase activase	3.38	3.67	100	100	N1	37.96	13.5	1	1	3	2	2	ns	1	1	1
N0.HOG0003429			Putative glyoxalase/Bleomycin resistance protein/Dihydroxybiphenyl dioxygenase	3	3.56	100	100	N1	22.96	13.9	1	ns	1	ns	2	2	ns	2	ns
N0.HOG0004164			Putative hypoxia induced protein	2.73	3.67	100	100	N1	44.82	14	2	3	2	ns	1	1	1	4	1
N0.HOG0003317			Putative carboxypeptidase C	3.08	4.22	100	100	N1	37.7	14.1	ns	4	1	1	2	1	1	ns	2
N0.HOG0002261	nsLTP131,nsLTP50,nsLTP51,nsLTP52,nsLTP54		Putative bifunctional inhibitor/plant lipid transfer protein/seed storage helical	3.65	4.78	100	100	N1	41.93	14.3	1	2	ns	ns	2	2	4	1	1
N0.HOG0002669			Putative class I glutamine amidotransferase	3.38	4	100	100	N1	40.43	14.5	2	2	1	1	ns	3	ns	5	1
N0.HOG0000121			Putative transcription factor C2H2 family	3.15	3.44	100	100	N1	43.89	14.5	1	ns	1	2	3	4	ns	1	1
N0.HOG0002742			Putative transcription factor Homeodomain-TALE-BEL family	3.35	3.89	100	100	N1	44.31	14.5	3	5	2	1	1	1	ns	4	ns
N0.HOG0001031	bHLH476,GmbHLHm1	Nodule Metabolism and Transport|Nodule organogenesis	Putative transcription factor bHLH family	3.08	4.33	100	100	N1	41.08	14.7	2	3	1	ns	2	3	3	ns	2
N0.HOG0001026	KCS2		Putative oxidoreductase, Very-long-chain 3-oxoacyl-CoA synthase	3.35	4.33	100	100	N1	41.85	14.8	1	3	1	1	2	ns	1	3	1
N0.HOG0001520	DMPP910,DMPP950		Putative hydrolase	2.69	3.89	100	100	N1	31.3	15.2	ns	3	1	ns	3	1	2	2	ns
N0.HOG0002723	LjNPF8.6,NPF8.1	Nodule Metabolism and Transport	Putative peptide-transporting ATPase	3.35	4.22	100	100	N1	40.86	15.2	1	ns	1	1	1	2	2	4	1
N0.HOG0001196			Putative 6-phosphofructokinase	3.54	3.89	100	100	N1	37.96	15.3	2	2	1	1	2	1	1	2	1
N0.HOG0001091	CYCD3;3		Putative cyclin A2, chordates,Putative cyclin D	3.35	3.78	100	100	N1	52.3	15.3	ns	3	2	1	2	1	2	6	1
N0.HOG0000557			Putative expansin/Lol pI	2.88	3.89	100	100	N1	35.55	16	ns	1	1	ns	1	2	5	2	1
N0.HOG0002206			Putative transcription factor Homobox-WOX family	3.69	4.22	100	100	N1	25.4	16.7	1	1	1	ns	2	2	ns	ns	1
N0.HOG0002082			Putative xenobiotic-transporting ATPase	3.85	4.89	100	100	N1	46.77	16.7	1	4	ns	1	3	2	4	2	2
N0.HOG0001936			Putative xenobiotic-transporting ATPase	4	5.44	100	100	N1	32.62	17	2	1	ns	ns	2	ns	5	8	1
N0.HOG0002810			hypothetical protein	3.31	4.11	100	100	N1	28.89	17.1	ns	2	ns	2	1	2	1	4	ns
N0.HOG0002743			hypothetical protein	3.35	4.11	100	100	N1	26.3	17.3	1	3	1	ns	3	1	1	ns	ns
N0.HOG0002232	GA20ox,GA20ox1,GA20ox6		Putative gibberellin-44 dioxygenase	3.69	4	100	100	N1	44.44	17.4	4	4	1	1	2	ns	1	3	1
N0.HOG0002363			Putative transcription factor bHLH family	3.58	4.33	100	100	N1	26.3	18	1	3	ns	ns	2	1	ns	3	1
N0.HOG0001151			Putative glyceraldehyde-3-phosphate dehydrogenase (phosphorylating),Glyceraldehyde-3-phosphate dehydrogenase, cytosolic	3.65	4.33	100	100	N1	25.46	18.3	3	3	ns	ns	1	2	ns	1	1
N0.HOG0001710			Putative transcription factor interactor and regulator Znf-B family	4.27	4.56	100	100	N1	37.74	18.5	ns	5	2	2	ns	1	2	1	1
N0.HOG0002174			Putative 2-methylene-furan-3-one reductase,,Putative 2-alkenal reductase (NAD(P)(+))	3.73	4.44	100	100	N1	37.21	18.6	3	4	1	ns	3	ns	1	1	1
N0.HOG0001719			Putative membrane transport protein	4.23	5.22	100	100	N1	37.34	18.6	1	4	1	ns	3	2	1	5	ns
N0.HOG0002073			Putative equilibrative nucleoside transporter,Putative equilibrative nucleoside transporter, major facilitator superfamily	3.85	4.78	100	100	N1	21.09	18.7	2	2	ns	1	1	2	1	1	ns
N0.HOG0002739	PCY2,PCY3,PCY4,PCY7,PCY8		Putative Blue (type 1) copper binding protein,Putative cupredoxin	3.35	4.44	100	100	N1	26.85	19.1	ns	2	1	ns	3	ns	2	1	1
N0.HOG0002803	ADH		Alcohol dehydrogenase 1,Putative alcohol dehydrogenase	3.31	4.33	100	100	N1	40.68	19.3	3	2	1	ns	3	ns	3	4	1
N0.HOG0000878			Putative amino acid transporter, transmembrane domain-containing protein	3.23	5.22	100	100	N1	17.37	20.2	ns	2	ns	1	1	2	1	2	ns
N0.HOG0002343			hypothetical protein	3.62	4.22	100	100	N1	44.13	20.2	ns	4	1	ns	3	2	3	4	1
N0.HOG0000904			Putative expansin/Lol pI	3.58	4.67	100	100	N1	39.29	21.4	2	2	3	ns	4	1	1	4	ns
N0.HOG0002501	NPF3.1,NPF3.2,NPF3.3		Putative proton-dependent oligopeptide transporter family, major facilitator superfamily	3.42	4.67	100	100	N1	77.78	21.6	5	4	2	2	2	5	3	6	2
N0.HOG0001391	Cbf3,NF-YB12,NF-YB13,NF-YB17,NF-YB8		Putative transcription factor Hap3/NF-YB family	3.42	4.22	100	100	N1	58.15	22.1	1	3	3	3	2	2	2	4	2
N0.HOG0002115			Putative cyclin,Putative cyclin B3, G2/mitotic-specific	3.81	4.89	100	100	N1	26.59	22.9	1	2	1	2	2	3	ns	1	ns
N0.HOG0002024			Putative oxidoreductase,Putative aldehyde dehydrogenase (NAD(P)(+))	3.92	4.78	100	100	N1	31.67	23.3	3	ns	1	1	2	1	1	1	ns
N0.HOG0001405			Putative crocetin glucosyltransferase	4.69	4.78	100	100	N1	53.33	23.6	1	4	2	1	2	1	3	2	4
N0.HOG0001089	LOX1,LOX5		Putative linoleate 13S-lipoxygenase	5.35	5.33	100	100	N1	42.43	23.8	2	1	1	ns	3	1	2	5	3
N0.HOG0000880	ENODL25,PCY12,PCY30,SC7		Putative cupredoxin	6.19	4.56	100	100	N1	28.33	24	1	ns	1	1	2	ns	ns	1	2
N0.HOG0002118			Putative transcription factor bHLH family	3.81	4.89	100	100	N1	58.52	25.5	2	6	ns	1	2	4	2	6	2
N0.HOG0000957			Putative very-long-chain 3-oxoacyl-CoA reductase,Short-chain dehydrogenase TIC 32	3.88	4.89	100	100	N1	34.72	25.9	2	ns	1	2	1	1	2	3	2
N0.HOG0001177			Putative transmembrane protein TauE	5.15	5	100	100	N1	20.5	26.3	1	2	ns	ns	3	1	ns	2	1
N0.HOG0000955			Putative triacylglycerol lipase	4.65	4.33	100	100	N1	21.77	27.5	1	ns	1	ns	1	1	1	1	2
N0.HOG0000854			Putative cytochrome P450	6.35	5.56	100	100	N1	29.63	27.7	1	3	2	ns	1	1	1	ns	2
N0.HOG0001792			Putative transcription factor C2H2 family	4.15	4.78	100	100	N1	43.27	27.7	1	3	2	1	1	4	2	4	1
N0.HOG0000525			Putative transcription factor MYB/SANT family,,Putative transcription factor MYB-HB-like family	4.54	5.44	100	100	N1	26.69	29.6	1	1	1	ns	ns	1	3	4	2
N0.HOG0001253	KAO1,KAO2,KAO240,KAO4,KAO5		Putative cytochrome P450,Putative beta-amyrin 11-oxidase	4.96	5.89	100	100	N1	29.6	30.1	1	2	2	ns	2	3	2	ns	1
N0.HOG0001827	DXS2		Putative 1-deoxy-D-xylulose-5-phosphate synthase	4.12	5.33	100	100	N1	25.37	30.9	1	2	1	ns	1	ns	2	ns	2
N0.HOG0001010	PR5		Putative thaumatin	5.88	5.78	100	100	N1	22.35	31.3	ns	ns	2	4	ns	ns	4	1	1
N0.HOG0001356	HPT1,HPT2,HPT3,HPT8		Putative signal transduction histidine kinase, phosphotransfer (Hpt) domain-containing protein	4.77	5.11	100	100	N1	27.72	31.5	1	2	ns	3	2	1	1	2	1
N0.HOG0000413			Putative cucumisin	6.58	5.33	100	100	N1	36.99	31.5	1	2	2	2	1	1	ns	5	2
N0.HOG0001080			hypothetical protein	5.38	5.33	100	100	N1	26.78	31.9	3	2	2	1	ns	ns	1	1	2
N0.HOG0001880	bHLH1	Nodule organogenesis	Putative transcription factor bHLH family	4.08	5.33	100	100	N1	61.02	32.7	2	5	2	1	4	6	3	4	2
N0.HOG0000958			Putative GRAM domain, PH domain-containing protein,Putative GRAM domain-containing protein	5.85	6.78	100	100	N1	28.91	33.1	2	1	1	ns	1	ns	1	3	2
N0.HOG0000488			Putative 3-oxolaurate decarboxylase	4.88	6.22	100	100	N1	13.39	33.8	ns	1	2	ns	1	1	1	1	ns
N0.HOG0001239	MATE15,MATE16,MATE17,MATE18		Putative multi antimicrobial extrusion protein	5	5.56	100	100	N1	32.41	34.3	2	ns	2	ns	2	1	1	4	1
N0.HOG0001210	NPF5.10,NPF5.11,NPF5.12,NPF5.13,NPF5.3,NPF5.4,NPF5.5,NPF5.6,NPF5.7,NPF5.8,NPF5.9		Putative proton-dependent oligopeptide transporter family, major facilitator superfamily,,Putative proton-dependent oligopeptide transporter family	5.08	6.44	100	100	N1	34.43	35.2	2	1	2	ns	3	ns	8	2	1
N0.HOG0001510			Putative transcription factor bHLH family,hypothetical protein	4.5	6.22	100	100	N1	57.3	37.4	5	8	1	1	3	4	3	6	1
N0.HOG0000644			Putative carboxylesterase	7.5	5.78	100	100	N1	28.89	39.2	1	2	ns	2	2	1	ns	3	1
N0.HOG0000998			Putative EF-hand domain pair protein,Putative guanylate cyclase activating protein,Putative EF-hand domain pair, mitochondrial Rho GTPase,Putative parvalbumin	5.69	5.89	100	100	N1	21.51	40.2	1	3	ns	ns	2	ns	5	1	1
N0.HOG0000585	HEL-1,nsLTP18,nsLTP19,nsLTP21,nsLTP27,nsLTP38		Putative plant lipid transfer protein/Par allergen,Non-specific lipid-transfer protein	5.5	6.78	100	100	N1	13.31	40.7	2	1	ns	ns	1	1	2	1	1
N0.HOG0001498	SPK1	Rhizobial infection	Putative non-specific protein-tyrosine kinase RLK-Pelle-RLCK-XV family	4.54	5.89	100	100	N1	46.68	41.1	3	3	5	ns	2	3	1	5	2
N0.HOG0000477			Putative protein kinase RLK-Pelle-SD-2b family,,Putative non-specific serine/threonine protein kinase	9.12	6.56	100	100	N1	27.77	43.3	3	1	ns	1	3	ns	4	4	1
N0.HOG0000733			Putative crocetin glucosyltransferase,Putative cyanohydrin beta-glucosyltransferase,Putative indole-3-acetate beta-glucosyltransferase,Putative hexosyltransferase,Putative UDP-glucuronosyl/UDP-glucosyltransferase,Putative sinapate 1-glucosyltransferase,Putative 7-deoxyloganetin glucosyltransferase	6.88	8	100	100	N1	31.3	44.4	3	3	ns	ns	3	3	3	7	2
N0.HOG0000661			Putative oxidoreductase	7.38	7.67	100	100	N1	11.55	45.1	ns	1	1	1	ns	ns	ns	1	1
N0.HOG0000293			Putative UDP-glucuronosyl/UDP-glucosyltransferase,Putative crocetin glucosyltransferase	7.73	9.22	100	100	N1	30.42	46.4	1	7	ns	1	4	ns	5	14	1
N0.HOG0000943			Putative chlorogenate--glucarate O-hydroxycinnamoyltransferase,Putative triacylglycerol lipase,Putative carboxylesterase,Putative SGNH hydrolase-type esterase domain-containing protein,Putative sinapine esterase	5.92	8.33	100	100	N1	21.5	47	1	1	2	ns	2	ns	ns	5	1
N0.HOG0000421			Putative xyloglucan:xyloglucosyl transferase	5.12	6.11	100	100	N1	39.66	47.5	4	4	1	ns	2	1	5	3	2
N0.HOG0000598	BG19,BG20,BG21,BG22,BG23,BG24		Putative glucan endo-1,3-beta-D-glucosidase	6.23	6.33	100	100	N1	22.61	48.3	1	3	3	ns	1	ns	3	ns	2
N0.HOG0000767			Putative transferase,Putative shikimate O-hydroxycinnamoyltransferase	6.62	7.56	100	100	N1	25.69	48.9	2	3	ns	1	2	ns	2	10	2
N0.HOG0000680	N18		Beta-amyrin synthase,Putative beta-amyrin synthase,,Lupeol synthase	7.27	7	100	100	N1	26.12	49.1	3	4	ns	2	3	ns	3	ns	3
N0.HOG0000418			Putative PGG domain-containing protein,,hypothetical protein,Putative ankyrin repeat-containing domain, PGG domain-containing protein,Putative ankyrin repeat-containing domain-containing protein	9.88	9.89	100	100	N1	16.73	51.2	3	2	ns	ns	2	ns	2	9	1
N0.HOG0000875			Putative hydroquinone glucosyltransferase	6.19	7.33	100	100	N1	27.96	52.8	2	1	1	1	2	ns	1	8	3
N0.HOG0000744			Putative perakine reductase,putative aldo-keto reductase 1	7	7.78	100	100	N1	10.36	53.2	1	2	ns	ns	1	ns	1	1	2
N0.HOG0000577			Putative cytochrome P450,,Putative costunolide synthase,Putative abieta-7,13-dien-18-ol hydroxylase	8.36	8.78	100	100	N1	19.99	53.3	3	1	ns	4	ns	1	ns	2	1
N0.HOG0000879			Putative ATPase, AAA-type, core, AAA-type ATPase domain-containing protein,Putative ATPase, AAA-type, core, P-loop containing nucleoside triphosphate hydrolase	6.19	7.67	100	100	N1	34.02	53.4	2	3	ns	1	4	3	6	ns	4
N0.HOG0000618			Putative anthocyanidin 3-O-glucoside 5-O-glucosyltransferase,Putative UDP-glucuronosyl/UDP-glucosyltransferase,Putative hexosyltransferase	7.85	11.44	100	100	N1	25.14	55.3	3	2	ns	1	3	1	1	1	1
N0.HOG0000363	AtCYP81F2-like,CYP81E7		Putative oxidoreductase,Cytochrome P450 81E8,,Isoflavone 2'-hydroxylase,Isoflavone 3'-hydroxylase	7.15	7.44	100	100	N1	27.53	55.4	4	ns	1	1	2	ns	2	2	1
N0.HOG0000789	GAOL1,GAOL3,GAOL4,GAOL5,GAOL6,GAOL7,GAOL8,GAOL9		Putative oxoglutarate/iron-dependent dioxygenase, non-heme dioxygenase domain-containing protein,Putative oxidoreductase,Putative flavanone 3-dioxygenase,Putative gibberellin-44 dioxygenase	6.62	10.11	100	100	N1	37.33	58.2	3	7	1	3	3	1	2	8	1
N0.HOG0000137			Putative transferase, protein kinase RLK-Pelle-LRR-I-1 family,Putative transferase	8.42	11.78	100	100	N1	19.46	59.3	ns	1	1	ns	1	ns	5	8	4
N0.HOG0000566	AtLOX1-like,LOX2,LOX3		Putative linoleate 9S-lipoxygenase,Seed linoleate 9S-lipoxygenase-2,Putative oxidoreductase,Linoleate 9S-lipoxygenase,Seed linoleate 9S-lipoxygenase-3	6.85	9.78	100	100	N1	25.7	60.1	4	11	ns	ns	2	2	6	5	1
N0.HOG0000892			Putative triacylglycerol lipase	5.77	8.67	100	100	N1	22.8	63.5	ns	4	1	ns	3	ns	1	4	2
N0.HOG0000564			Putative 11-oxo-beta-amyrin 30-oxidase,,11-oxo-beta-amyrin 30-oxidase	8.19	9.56	100	100	N1	31.05	63.7	2	7	1	2	2	1	5	4	1
N0.HOG0000336			Putative codeine 3-O-demethylase,Putative thebaine 6-O-demethylase	10.46	13.22	100	100	N1	26.68	65.2	4	5	1	ns	4	3	5	3	2
N0.HOG0000885	MATE33,MATE34,MATE35,MATE36,MATE37,MATE38,MATE39,MATE40,MATE41		Putative multi antimicrobial extrusion protein	6.15	8.56	100	100	N1	24.76	65.6	2	2	ns	ns	4	1	5	6	3
N0.HOG0000081			Putative vinorine synthase	8.27	8.89	100	100	N1	13.42	67.2	1	ns	1	ns	1	ns	2	2	4
N0.HOG0000163			Putative beta-glucosidase	9.96	13.56	100	100	N1	33.82	68.8	5	18	3	1	5	3	3	1	1
N0.HOG0000582	MAT3		Putative isoflavone-7-O-beta-glucoside 6''-O-malonyltransferase,Putative anthocyanin 5-O-glucoside 6'''-O-malonyltransferase	7.96	9.22	100	100	N1	19.31	70	2	1	ns	1	2	1	3	7	1
N0.HOG0000183			Putative small heat shock protein HSP20	9.58	9.44	100	100	N1	18.67	72.4	2	1	1	ns	ns	6	4	ns	1
N0.HOG0000248			Putative 7-deoxyloganetin glucosyltransferase,Putative cyanohydrin beta-glucosyltransferase	12.58	12.67	100	100	N1	24.77	74.6	2	6	1	ns	5	1	8	3	1
N0.HOG0000541	CHR	Early signalling	Putative 6'-deoxychalcone synthase,NAD(P)H-dependent 6'-deoxychalcone synthase,Putative methylecgonone reductase,Putative 3''-deamino-3''-oxonicotianamine reductase,,Putative D-galacturonate reductase	8.42	12.11	100	100	N1	24.98	75.3	2	3	1	ns	3	4	3	6	1
N0.HOG0000502	CHS,CHS-1A,CHS-1B,CHS-4,CHS-5	Early signalling	Putative naringenin-chalcone synthase,Chalcone synthase 4,Chalcone synthase 1	8.92	15.56	100	100	N1	32.15	75.5	1	1	ns	4	9	ns	12	ns	3
N0.HOG0000080			Putative vinorine synthase,Putative alcohol O-acetyltransferase	14.69	12.33	100	100	N1	12.13	75.8	1	ns	4	2	ns	ns	ns	4	8
N0.HOG0000563			Putative oxidoreductase,Putative salutaridine reductase (NADPH)	8.19	11.56	100	100	N1	15.46	78.1	1	2	ns	1	4	ns	6	2	2
N0.HOG0000333			Putative glutathione transferase	10.69	12.22	100	100	N1	16.06	78.6	3	ns	1	ns	1	1	1	7	2
N0.HOG0000213			Putative monosaccharide-transporting ATPase,Putative sulfate-transporting ATPase,Putative maltose-transporting ATPase,,Putative iron-chelate-transporting ATPase,Putative xenobiotic-transporting ATPase	8.12	11	100	100	N1	19.16	78.6	3	1	1	1	2	1	4	4	ns
N0.HOG0000061			Putative protein kinase RLK-Pelle-DLSV family,Putative Gnk2-like domain-containing protein	11.96	10.78	100	100	N1	31.12	79.6	2	1	7	1	ns	ns	7	7	7
N0.HOG0000160			Putative geraniol 8-hydroxylase	14.19	20.22	100	100	N1	19.18	82.1	6	9	1	1	6	ns	6	7	1
N0.HOG0000358			Putative deacetoxyvindoline 4-hydroxylase,Putative oxoglutarate/iron-dependent dioxygenase, non-heme dioxygenase domain-containing protein,Putative non-heme dioxygenase domain, isopenicillin N synthase	10.46	14.33	100	100	N1	25.41	82.6	3	3	2	1	2	2	7	4	2
N0.HOG0000158			Putative protein kinase RLK-Pelle-L-LEC family,,Putative non-specific serine/threonine protein kinase	14.62	11.67	100	100	N1	26.41	84.5	2	3	5	2	4	ns	4	2	2
N0.HOG0000265			Putative peptidase S10, serine carboxypeptidase, alpha/Beta hydrolase,Putative sinapoylglucose--sinapoylglucose O-sinapoyltransferase	12.46	13.33	100	100	N1	21.31	85.4	3	5	ns	ns	2	1	3	7	5
N0.HOG0000165	CTLA11		Putative cytochrome P450,Cytochrome P450 82A1	11.69	13.11	100	100	N1	29.04	90.4	5	16	2	1	5	1	ns	6	3
N0.HOG0000187	N13,PR10-1,PR10-2,PR10-3,PR10-4,PR10-5,PR10-6		Putative START-like domain, Bet v I type allergen,Nodulin-13,Disease resistance response protein Pi176,putative PR10 family,,ABA-responsive protein ABR17	13.68	14.44	100	100	N1	13.69	91.2	ns	2	1	1	2	2	6	ns	2
N0.HOG0000113	EFR-like		Putative protein kinase RLK-Pelle-LRR-XII-1 family,Putative non-specific serine/threonine protein kinase	17.73	19	100	100	N1	22.15	93.8	3	ns	2	ns	7	1	8	5	7
N0.HOG0000062	SymCRK	Defense	Putative protein kinase RLK-Pelle-DLSV family,,Putative Gnk2-like domain-containing protein	17.19	21.11	100	100	N1	27.46	97.6	5	10	2	ns	5	2	8	16	8
N0.HOG0001599			hypothetical protein	2.06	2.5	92.86	45.45	N1	66.67	1.1	2	2	1	ns	1	2	2	2	0
N0.HOG0014937			Putative glucose-6-phosphate 1-epimerase	1.45	1.38	92.86	54.55	N1	75	0.6	1	2	1	ns	1	0	1	ns	1
N0.HOG0016551			hypothetical protein	1.2	1.25	92.86	63.64	N1	75	0.2	1	ns	1	ns	1	0	1	2	1
N0.HOG0000258	AHA6		Putative proton-exporting ATPase	1.2	1.25	92.86	63.64	N1	100	0.2	1	2	1	1	1	0	1	2	1
N0.HOG0001820			Putative transcription factor WRKY family	1.32	1.33	92.86	72.73	N1	61.11	0.5	ns	2	ns	1	1	1	1	2	ns
N0.HOG0016245	SPK2		Putative transferase, protein kinase RLK-Pelle-LRR-I-1 family	1.19	1.25	92.86	72.73	N1	62.5	0.5	ns	ns	1	1	ns	0	1	2	1
N0.HOG0005445			Putative endonuclease/exonuclease/phosphatase	1.18	1.33	92.86	72.73	N1	72.22	0.5	1	2	1	1	1	1	ns	ns	1
N0.HOG0015862			Putative transcription factor Homeodomain-TALE-BEL family	1.23	1.38	92.86	72.73	N1	75	0.5	1	2	1	ns	1	ns	1	0	1
N0.HOG0015512	Prx07		Putative peroxidase	1.33	1.62	92.86	72.73	N1	56.25	0.8	ns	ns	1	0	1	ns	1	4	1
N0.HOG0001743			Putative Acid phosphatase,Putative peroxidase, Acid phosphatase	2.27	2.38	92.86	72.73	N1	38.54	2.3	1	2	ns	0	1	ns	1	1	1
N0.HOG0002235	nsLTP55		Putative plant lipid transfer protein/Par allergen	1.91	1.88	92.86	72.73	N1	52.08	2.4	ns	ns	2	ns	1	0	1	1	2
N0.HOG0006147	VSP		Putative Acid phosphatase	2.52	3.25	92.86	72.73	N1	41.67	3.1	1	2	0	ns	2	ns	1	2	1
N0.HOG0006068			Putative triacylglycerol lipase	2.57	3.11	92.86	72.73	N1	33.33	4.4	1	ns	1	ns	1	1	ns	1	1
N0.HOG0003435			hypothetical protein	2.95	4	92.86	72.73	N1	34.79	5.5	2	3	0	1	ns	2	1	4	ns
N0.HOG0000538			Putative P-loop containing nucleoside triphosphate hydrolase	4	5.38	92.86	72.73	N1	26.04	6.3	ns	ns	1	ns	2	0	3	3	1
N0.HOG0000929			Putative P-loop containing nucleoside triphosphate hydrolase,Putative P-loop containing nucleoside triphosphate hydrolase, leucine-rich repeat domain, L,Putative transcription factor/ chromatin remodeling BED-type(Zn) family,Putative leucine-rich repeat domain, L domain-containing protein	7.43	9.12	92.86	72.73	N1	28.95	37.1	1	6	1	1	1	0	2	1	ns
N0.HOG0012471	SCR		Protein SCARECROW	1.43	1.62	92.86	81.82	N1	58.33	0.1	ns	2	ns	2	1	1	1	1	0
N0.HOG0014226			hypothetical protein	1.3	1.38	92.86	81.82	N1	75	0.1	1	1	0	1	1	1	1	2	ns
N0.HOG0015475			Putative aminoacyltransferase, E1 ubiquitin-activating enzyme	1.27	1.5	92.86	81.82	N1	46.88	0.2	ns	ns	1	1	ns	0	ns	3	1
N0.HOG0015447			Putative IQ motif, EF-hand binding, P-loop containing nucleoside triphosphate hydrolase	1.27	1.5	92.86	81.82	N1	72.92	0.3	1	2	1	ns	0	1	1	1	1
N0.HOG0005044			Putative kelch-type beta propeller	1.17	1.38	92.86	81.82	N1	68.75	0.4	1	2	ns	ns	0	1	1	2	1
N0.HOG0003599			Putative myeloid leukemia factor	1.3	1.38	92.86	81.82	N1	56.25	0.5	1	1	1	0	ns	1	ns	ns	1
N0.HOG0013966			Putative photosystem II PsbR	1.35	1.67	92.86	81.82	N1	61.11	0.5	1	2	1	ns	1	ns	1	ns	1
N0.HOG0014569			hypothetical protein	1.3	1.44	92.86	81.82	N1	55.56	0.6	1	1	1	ns	1	ns	1	ns	1
N0.HOG0005098			Putative chlorophyll A-B binding protein	1.26	1.44	92.86	81.82	N1	55.56	0.7	1	1	1	1	1	ns	ns	ns	1
N0.HOG0010324			Putative transcription factor NAM family	1.61	1.56	92.86	81.82	N1	27.78	1	ns	ns	1	ns	ns	ns	ns	2	1
N0.HOG0011281	KinG1		Putative protein kinase RLK-Pelle-URK-2 family	1.59	1.5	92.86	81.82	N1	54.17	1.1	ns	1	1	1	1	0	1	ns	1
N0.HOG0006303			Putative protein Networked (NET), actin-binding (NAB)	1.78	2.22	92.86	81.82	N1	72.22	1.3	2	3	1	ns	2	ns	2	2	1
N0.HOG0008820	TML1,TML2	Autoregulation of Nodule number	Putative galactose oxidase, beta-propeller	1.7	2.12	92.86	81.82	N1	89.58	1.3	2	0	1	3	1	2	1	4	1
N0.HOG0013378			Putative serine/threonine-protein phosphatase with EF-hands	1.35	1.67	92.86	81.82	N1	50	1.5	1	1	2	1	ns	ns	ns	2	1
N0.HOG0010138			hypothetical protein,Putative IQ motif, EF-hand binding, BAG domain-containing protein	1.52	1.78	92.86	81.82	N1	61.11	1.5	1	2	ns	ns	ns	1	1	6	1
N0.HOG0000345			Putative transcription factor MYB-HB-like family	1.7	1.78	92.86	81.82	N1	46.3	1.6	ns	1	ns	2	1	1	1	1	ns
N0.HOG0005164			Putative Gnk2-like domain-containing protein	1.78	1.89	92.86	81.82	N1	56.48	1.8	1	3	ns	ns	1	1	1	1	1
N0.HOG0000117			Putative transcription factor C2H2 family	1.7	2.25	92.86	81.82	N1	97.5	1.9	1	0	1	3	1	4	2	4	1
N0.HOG0009332			Putative sterile alpha motif/pointed domain-containing protein	1.77	2.11	92.86	81.82	N1	50	2	ns	ns	1	ns	2	ns	2	2	1
N0.HOG0007153				2	2.11	92.86	81.82	N1	72.22	2.3	1	2	1	1	1	2	1	2	1
N0.HOG0003235			Putative heavy metal-associated domain, HMA	1.96	2.12	92.86	81.82	N1	43.75	2.5	ns	0	1	ns	1	2	2	ns	1
N0.HOG0001627				2	2.38	92.86	81.82	N1	35.42	2.7	ns	0	2	1	1	ns	ns	ns	1
N0.HOG0005388			Putative hydrolase,Putative adenosylhomocysteine nucleosidase	2.61	3.11	92.86	81.82	N1	36.88	5.2	2	2	1	1	ns	ns	1	ns	1
N0.HOG0003207			Putative calcium/proton exchanger	3.22	3.75	92.86	81.82	N1	54.17	5.8	3	5	0	ns	2	1	2	1	1
N0.HOG0003929			Putative serine incorporator/TMS membrane protein	2.17	2.89	92.86	81.82	N1	32.41	6.7	1	2	1	1	1	1	1	ns	ns
N0.HOG0005483			hypothetical protein	2.57	2.67	92.86	81.82	N1	26.3	7.1	1	1	ns	ns	1	ns	1	1	1
N0.HOG0004669	DCT		Putative voltage-dependent anion channel	2.87	3.22	92.86	81.82	N1	54.63	9.4	3	4	1	1	3	ns	2	2	1
N0.HOG0001487			Putative Band 7 domain-containing protein	2.91	3.89	92.86	81.82	N1	34.57	9.8	1	4	1	ns	1	2	ns	3	1
N0.HOG0002267			Putative glycoside hydrolase superfamily,Putative glycoside hydrolase family 18, catalytic domain, glycoside hydrolase superfamily	4.13	4	92.86	81.82	N1	21.5	15.5	2	1	1	ns	ns	ns	1	1	1
N0.HOG0000993			Putative carboxylesterase	4.04	6	92.86	81.82	N1	20.57	27.7	1	1	1	1	2	1	1	ns	ns
N0.HOG0000994			Putative EamA domain-containing protein	6.48	10.33	92.86	81.82	N1	40.47	31.2	6	4	ns	ns	10	3	7	15	1
N0.HOG0000716			Putative protein kinase RLK-Pelle-SD-2b family	8.32	5.89	92.86	81.82	N1	34.17	33.2	1	4	1	3	1	ns	ns	7	2
N0.HOG0000432			Putative flavonol 3-O-glucosyltransferase	6.48	7.89	92.86	81.82	N1	24.61	50.3	1	ns	1	2	ns	1	2	7	4
N0.HOG0000098			Putative leucine-rich repeat-containing, plant-type, leucine-rich repeat domain, L,Putative leucine-rich repeat domain, L domain-containing protein,Putative non-specific serine/threonine protein kinase	22	25.25	92.86	81.82	N1	25.37	72.4	1	3	2	2	1	0	6	2	5
N0.HOG0000140			hypothetical protein	18.52	18.12	92.86	81.82	N1	17.86	83.8	1	ns	1	0	3	2	9	1	2
N0.HOG0000060			Putative transcription factor/ chromatin remodeling BED-type(Zn) family	35.64	20.44	92.86	81.82	N1	10.33	84.5	ns	ns	1	ns	2	ns	1	4	3
N0.HOG0003245			Putative transcription factor STY-LRP1 family	1.62	1.88	92.86	90.91	N1	68.75	0	ns	2	0	2	2	1	2	2	ns
N0.HOG0009208			Putative protein-serine/threonine phosphatase	1.67	1.62	92.86	90.91	N1	46.88	0.1	ns	3	2	1	ns	ns	ns	0	1
N0.HOG0007352			Putative transcription factor C2H2 family	1.92	2.38	92.86	90.91	N1	52.08	0.1	1	1	1	0	1	2	1	1	ns
N0.HOG0012489	GPA		Putative glucose-1-phosphate adenylyltransferase	1.38	1.5	92.86	90.91	N1	68.75	0.1	ns	2	ns	1	1	1	2	2	0
N0.HOG0015436			Putative transcription factor AP2-EREBP family	1.22	1.25	92.86	90.91	N1	68.75	0.2	1	2	1	0	1	ns	ns	1	1
N0.HOG0006371	LAT52/POE_11		hypothetical protein	1.38	1.44	92.86	90.91	N1	63.89	0.4	ns	2	ns	ns	1	1	1	3	1
N0.HOG0006868			hypothetical protein	2.04	2.25	92.86	90.91	N1	43.75	0.5	1	2	0	1	ns	1	1	2	ns
N0.HOG0016159			hypothetical protein	1.08	1.12	92.86	90.91	N1	62.5	0.5	ns	0	1	1	ns	1	1	ns	1
N0.HOG0015547			Putative Heat shock protein DnaJ, cysteine-rich	1.17	1.33	92.86	90.91	N1	66.67	0.5	1	2	1	ns	1	1	1	ns	ns
N0.HOG0015415			Putative Heat shock protein DnaJ, cysteine-rich	1.17	1.33	92.86	90.91	N1	50	0.6	ns	ns	1	ns	ns	1	1	1	1
N0.HOG0004511			Serine hydroxymethyltransferase	1.54	1.56	92.86	90.91	N1	47.22	0.7	1	1	1	ns	1	1	ns	1	ns
N0.HOG0004929	BG11,BG34		Putative glucan endo-1,3-beta-D-glucosidase	1.38	1.33	92.86	90.91	N1	72.22	0.7	1	2	1	ns	1	ns	1	2	1
N0.HOG0011441			Putative 5-O-(4-coumaroyl)-D-quinate 3'-monooxygenase	1.46	1.5	92.86	90.91	N1	35.42	0.9	ns	ns	1	1	ns	0	ns	1	1
N0.HOG0003083			Putative asparagine synthase (glutamine-hydrolyzing)	1.88	2.38	92.86	90.91	N1	93.75	0.9	2	3	0	2	1	3	2	4	1
N0.HOG0007737			Putative transcription factor bZIP family	1.83	2.22	92.86	90.91	N1	56.3	1	1	2	ns	1	1	3	2	2	ns
N0.HOG0003367	SULTR2.1		Putative SLC26A/SulP transporter	1.79	2.33	92.86	90.91	N1	59.26	1	2	2	ns	2	1	1	2	2	ns
N0.HOG0005027			hypothetical protein	1.58	1.67	92.86	90.91	N1	44.44	1.1	1	1	ns	ns	1	1	ns	1	1
N0.HOG0005312	SYN	Symbiosome formation	hypothetical protein	1.42	1.56	92.86	90.91	N1	38.89	1.2	ns	ns	1	1	ns	ns	ns	3	1
N0.HOG0006884			Putative NTF2-like domain-containing protein	2.04	2	92.86	90.91	N1	68.52	1.2	2	2	1	ns	1	2	2	2	ns
N0.HOG0009141			Putative cysteamine dioxygenase	1.74	2.25	92.86	90.91	N1	87.5	1.2	2	4	ns	0	1	3	2	4	1
N0.HOG0005813			Putative transcription factor C2H2 family	1.46	1.5	92.86	90.91	N1	83.33	1.3	ns	0	1	2	1	1	1	2	2
N0.HOG0000116	JKD			1.96	2.22	92.86	90.91	N1	56.67	1.4	1	ns	ns	1	1	1	2	3	ns
N0.HOG0008855			Putative transcription factor MYB family	1.71	1.78	92.86	90.91	N1	85.19	1.4	1	2	2	1	1	2	1	2	1
N0.HOG0007160			Putative transcription factor Homeodomain-TALE-BEL family	1.96	2.33	92.86	90.91	N1	88.89	1.6	2	2	2	3	1	4	1	2	1
N0.HOG0002257			Putative histone acetyltransferase chromatin regulator PHD family	2.17	3.12	92.86	90.91	N1	44.2	1.7	1	2	0	1	1	ns	1	2	1
N0.HOG0007320	LBD16		Putative transcription factor AS2-LOB family	1.92	2.33	92.86	90.91	N1	44.44	1.7	1	1	ns	ns	2	ns	1	3	1
N0.HOG0009359			hypothetical protein	1.62	1.67	92.86	90.91	N1	44.44	1.7	ns	ns	1	ns	1	ns	1	1	1
N0.HOG0009984			Putative ATP diphosphatase,Putative endopeptidase La	1.58	2	92.86	90.91	N1	35.19	1.8	ns	ns	1	ns	1	1	1	2	ns
N0.HOG0007155			Putative acetate--CoA ligase	1.96	2.33	92.86	90.91	N1	27.78	2.4	ns	ns	1	1	ns	ns	ns	ns	1
N0.HOG0003876			Putative polar-amino-acid-transporting ATPase	1.54	2	92.86	90.91	N1	56.25	2.4	ns	0	2	1	1	ns	ns	6	1
N0.HOG0007238			Putative transcription factor OFP family	1.96	2.12	92.86	90.91	N1	45.83	2.9	1	1	2	ns	1	0	ns	2	1
N0.HOG0008612			Putative polar-amino-acid-transporting ATPase	1.75	1.75	92.86	90.91	N1	60.42	3.4	ns	0	2	1	1	ns	1	1	2
N0.HOG0005687			Putative C2 domain-containing protein,hypothetical protein	2.38	3.12	92.86	90.91	N1	78.87	3.6	1	0	1	2	2	2	6	2	1
N0.HOG0007011			Putative cation/H+ exchanger	2	2.56	92.86	90.91	N1	22.22	3.8	ns	ns	2	1	ns	ns	ns	ns	1
N0.HOG0001005	STYL1		Putative transcription factor STY-LRP1 family	2.46	2.56	92.86	90.91	N1	85	3.9	2	3	2	1	2	2	1	4	1
N0.HOG0002234			Putative The fantastic four family protein	2	2.88	92.86	90.91	N1	45.83	4.3	1	0	1	1	1	2	3	2	ns
N0.HOG0005277			Putative phloem protein	2.54	3	92.86	90.91	N1	36.85	5.7	2	2	1	ns	1	ns	1	2	1
N0.HOG0004945			Putative transcription factor C2H2 family	2.78	2.88	92.86	90.91	N1	50.83	7.2	1	0	1	ns	2	2	1	4	ns
N0.HOG0001790	MATE57,MATE58		Putative multi antimicrobial extrusion protein	2.58	3.25	92.86	90.91	N1	68.12	8.5	3	0	1	1	2	3	2	4	1
N0.HOG0001628			Putative tripeptidyl-peptidase II	4.75	4.38	92.86	90.91	N1	36.25	9.8	1	3	2	1	1	ns	2	0	2
N0.HOG0000250			Putative ALOG domain-containing protein	3.08	3.56	92.86	90.91	N1	35.19	12.8	2	1	3	ns	3	ns	ns	2	1
N0.HOG0000129			Putative germin, rmlC-like cupin domain-containing protein,Putative germin, rmlC-like cupin domain, rmlC-like jelly roll,Putative germin, rmlC-like jelly roll,Putative germin	11.5	12.89	92.86	90.91	N1	21.48	88.8	4	1	ns	3	3	ns	5	9	1
N0.HOG0000120				1.68	2	92.86	100	N1	75	0	1	2	0	1	2	1	1	2	1
N0.HOG0013783	EXO70l		Putative exocyst complex component Exo70, cullin repeat-like-containing domain-containing protein	1.29	1.38	92.86	100	N1	62.5	0.2	1	2	ns	ns	1	0	1	1	1
N0.HOG0001916			Putative nuclease S(1)	1.6	2	92.86	100	N1	64.58	0.2	1	4	0	1	ns	2	2	1	ns
N0.HOG0009679			Putative triacylglycerol lipase	1.52	1.89	92.86	100	N1	38.89	0.4	ns	ns	1	1	2	ns	ns	ns	1
N0.HOG0006747			putative sucrose-phosphate synthase	1.28	1.38	92.86	100	N1	62.5	0.4	ns	1	ns	0	1	2	1	1	1
N0.HOG0015100			Putative sulfate-transporting ATPase	1.16	1.12	92.86	100	N1	75	0.4	1	0	ns	1	1	1	1	ns	1
N0.HOG0015092			Putative Late embryogenesis abundant protein, LEA-14	1.16	1	92.86	100	N1	37.5	0.5	ns	0	1	ns	ns	ns	ns	1	1
N0.HOG0003690			hypothetical protein	1.6	1.78	92.86	100	N1	38.89	0.5	ns	ns	1	1	2	ns	ns	ns	1
N0.HOG0008330			Putative transcription factor C2C2-Dof family	1.56	1.5	92.86	100	N1	56.25	0.5	1	0	1	ns	2	3	ns	1	ns
N0.HOG0003468			Putative transcription factor C2C2-CO-like family	1.64	1.56	92.86	100	N1	61.11	0.5	1	2	ns	2	1	ns	ns	1	1
N0.HOG0011995			Putative alpha-L-fucosidase	1.42	1.56	92.86	100	N1	66.67	0.5	ns	2	1	ns	1	1	1	2	1
N0.HOG0010560			Putative phosphomethylpyrimidine synthase	1.44	1.38	92.86	100	N1	81.25	0.5	1	2	1	1	0	1	ns	1	1
N0.HOG0011831			Putative transcription factor HSF-type-DNA-binding family	1.36	1.5	92.86	100	N1	25	0.6	ns	ns	1	0	ns	ns	ns	1	1
N0.HOG0015304			Putative tetratricopeptide-like helical domain-containing protein	1.17	1.25	92.86	100	N1	31.25	0.6	ns	0	1	ns	ns	ns	ns	1	1
N0.HOG0012088			Putative polyribonucleotide nucleotidyltransferase	1.32	1.22	92.86	100	N1	33.33	0.6	ns	ns	1	1	ns	ns	ns	ns	1
N0.HOG0013407			hypothetical protein	1.24	1.22	92.86	100	N1	66.67	0.6	ns	2	1	ns	1	1	1	2	ns
N0.HOG0012756	DELLA3	Early signalling		1.33	1.25	92.86	100	N1	68.75	0.6	1	1	ns	1	1	0	1	ns	1
N0.HOG0010749			Putative transcription factor HRT family,hypothetical protein	1.44	1.56	92.86	100	N1	72.22	0.6	1	2	1	ns	1	1	2	2	ns
N0.HOG0008657			Putative CidB/LrgB family protein	1.64	2	92.86	100	N1	27.78	0.7	ns	ns	1	ns	ns	ns	ns	2	1
N0.HOG0008737			Putative omega-hydroxypalmitate O-feruloyl transferase	1.64	1.56	92.86	100	N1	55.56	0.7	1	ns	1	ns	1	1	1	2	ns
N0.HOG0003314			Putative pectate lyase	1.32	1.67	92.86	100	N1	61.11	0.7	ns	2	1	ns	2	ns	2	2	1
N0.HOG0010802			Putative protein kinase RLK-Pelle-LRR-VII-1 family,Putative transferase, protein kinase RLK-Pelle-LRR-VII-1 family	1.44	1.78	92.86	100	N1	56.48	0.8	1	1	ns	ns	1	2	1	1	1
N0.HOG0013507			hypothetical protein	1.24	1.44	92.86	100	N1	61.11	0.9	1	2	1	ns	1	ns	1	2	ns
N0.HOG0009980			hypothetical protein	1.52	1.5	92.86	100	N1	62.5	0.9	1	0	ns	1	1	1	1	2	ns
N0.HOG0001796	LBD1		Putative transcription factor AS2-LOB family	2.32	2.25	92.86	100	N1	69.38	0.9	1	4	2	0	2	ns	1	3	ns
N0.HOG0010286	IPD3/CYCLOPS,IPD3L	Early signalling	hypothetical protein	1.54	1.44	92.86	100	N1	75.93	0.9	1	1	1	1	1	1	1	ns	1
N0.HOG0007620			Putative alpha-L-arabinofuranosidase B, arabinose-binding domain, beta-L-arabinofuranosidase, GH127,Putative six-hairpin glycosidase, beta-L-arabinofuranosidase, GH127,Putative alpha-L-arabinofuranosidase B, arabinose-binding domain, six-hairpin glycosidase	1.8	2.22	92.86	100	N1	48.15	1	ns	2	ns	1	1	1	3	2	ns
N0.HOG0009772			Putative rubredoxin-type	1.52	1.67	92.86	100	N1	50	1	ns	ns	1	ns	2	ns	1	1	1
N0.HOG0009819			Putative AMP-dependent synthetase/ligase, AMP-binding enzyme domain-containing protein	1.52	1.56	92.86	100	N1	68.52	1	1	ns	2	ns	1	1	2	1	1
N0.HOG0009950	RRA3,RRA7		Putative response regulator and transcription factor RR-A-type family	1.58	1.78	92.86	100	N1	70.37	1	1	2	1	ns	1	2	1	1	1
N0.HOG0006856	NR1,NR2		Putative nitrate reductase (NADH),Nitrate reductase [NADH]	1.96	1.78	92.86	100	N1	83.33	1	2	2	1	1	1	1	3	3	ns
N0.HOG0000261	AHA10,AHA11		Putative proton-exporting ATPase	1.76	2	92.86	100	N1	41.67	1.1	2	1	1	ns	1	ns	1	1	ns
N0.HOG0002127			Putative Plus-3 domain-containing protein,Putative chromatin regulator PHD family	1.84	2.25	92.86	100	N1	47.92	1.1	0	ns	1	1	1	1	ns	1	1
N0.HOG0008686				1.64	1.78	92.86	100	N1	55.56	1.1	1	ns	ns	1	1	ns	1	2	1
N0.HOG0004865			Putative protein kinase TKL-Gdt family	1.36	1.44	92.86	100	N1	66.67	1.1	1	1	1	2	1	ns	1	1	ns
N0.HOG0006149			hypothetical protein	2.16	1.89	92.86	100	N1	42.59	1.2	1	1	1	ns	ns	ns	ns	4	1
N0.HOG0004534			Putative omega-hydroxypalmitate O-feruloyl transferase	1.56	1.56	92.86	100	N1	55.56	1.2	ns	1	1	1	1	ns	1	1	1
N0.HOG0003380				1.6	1.62	92.86	100	N1	56.25	1.2	1	1	1	0	ns	ns	1	2	1
N0.HOG0010275	CYP86B1-1		Putative alkane 1-monooxygenase	1.48	1.89	92.86	100	N1	40.74	1.3	ns	ns	1	2	2	ns	ns	ns	1
N0.HOG0008695			Putative oligopeptide transporter, OPT superfamily	1.64	1.56	92.86	100	N1	66.67	1.3	1	2	1	1	1	2	ns	ns	1
N0.HOG0010424			Putative transcription factor MYB-HB-like family	1.54	1.5	92.86	100	N1	60.42	1.4	1	0	ns	1	1	1	1	2	ns
N0.HOG0000935			Putative C2 domain-containing protein	2.2	2.44	92.86	100	N1	42.13	1.5	1	1	1	ns	1	2	ns	ns	1
N0.HOG0007592			hypothetical protein	1.76	2	92.86	100	N1	50	1.5	1	ns	ns	ns	2	1	1	2	1
N0.HOG0007006			Putative RNA-dependent RNA polymerase, eukaryotic-type,Putative RNA-directed RNA polymerase,hypothetical protein	1.92	2.11	92.86	100	N1	56.67	1.5	1	3	ns	1	1	ns	2	2	1
N0.HOG0007032			hypothetical protein	1.92	2	92.86	100	N1	55.56	1.6	1	1	ns	1	2	ns	1	2	1
N0.HOG0002944	GA2ox6		Putative gibberellin 2-beta-dioxygenase	1.68	2.22	92.86	100	N1	55.56	1.7	1	ns	1	2	2	ns	1	ns	1
N0.HOG0010067			hypothetical protein	1.48	1.75	92.86	100	N1	54.17	1.8	1	0	ns	ns	1	1	1	1	1
N0.HOG0002388	MATE2		Putative multi antimicrobial extrusion protein	1.6	1.89	92.86	100	N1	51.85	1.9	ns	ns	1	1	1	ns	1	2	1
N0.HOG0008344			Putative heavy metal-associated domain, HMA	1.75	1.78	92.86	100	N1	55.56	2	1	ns	1	ns	1	1	ns	2	1
N0.HOG0006067			Putative glycosidase	2.16	2.88	92.86	100	N1	35.42	2.1	ns	1	0	ns	1	2	2	1	1
N0.HOG0002056			Putative transcription factor bZIP family	2.12	2.38	92.86	100	N1	78.12	2.1	2	0	2	1	1	2	2	2	1
N0.HOG0003518			Putative triacylglycerol lipase	1.76	2.22	92.86	100	N1	44.44	2.2	1	ns	1	1	1	ns	1	2	ns
N0.HOG0004031			Putative SGNH hydrolase-type esterase domain-containing protein,Putative triacylglycerol lipase,Putative sinapine esterase	2	2.44	92.86	100	N1	44.44	2.2	1	2	1	ns	1	ns	ns	2	1
N0.HOG0001974			Putative PPC domain, AT hook, DNA-binding protein	1.96	2.33	92.86	100	N1	57.41	2.2	2	ns	1	ns	2	2	1	ns	1
N0.HOG0005184			Putative transcription factor MYB-HB-like family	2.44	2.44	92.86	100	N1	68.52	2.2	1	4	1	2	1	4	2	2	ns
N0.HOG0006425			Putative chromatin remodeling & transcription regulator BTB-POZ family,Putative histone acetyltransferase transcription factor and/or regulators TAZ family	2.04	2.11	92.86	100	N1	29.63	2.5	1	3	1	ns	ns	1	ns	1	ns
N0.HOG0007807			hypothetical protein	1.76	1.78	92.86	100	N1	66.67	2.5	1	ns	1	1	2	1	1	2	1
N0.HOG0002463			Putative beta-1,4-mannosyl-glycoprotein 4-beta-N-acetylglucosaminyltransferase	1.72	2.25	92.86	100	N1	78.12	2.5	2	0	1	ns	2	2	1	3	1
N0.HOG0002218			hypothetical protein	1.72	2.11	92.86	100	N1	31.48	2.6	ns	ns	1	1	1	1	1	2	ns
N0.HOG0006600			Putative leucine-rich repeat-containing, plant-type, leucine-rich repeat domain, L	2	2.25	92.86	100	N1	66.67	2.6	2	0	1	ns	1	1	2	2	1
N0.HOG0002034			Putative transcription factor WRKY family	2.24	2.88	92.86	100	N1	32.71	2.7	0	ns	1	1	ns	1	1	1	1
N0.HOG0006433			Putative Zf-FLZ domain-containing protein	2.04	2.44	92.86	100	N1	53.7	2.8	1	2	1	1	2	ns	1	ns	1
N0.HOG0001488			hypothetical protein,Putative Band 7 domain-containing protein	2.08	2.33	92.86	100	N1	46.3	2.9	1	2	ns	1	1	ns	ns	2	1
N0.HOG0001570			Putative calcium-transporting ATPase	3.56	2.62	92.86	100	N1	34.52	3.1	ns	0	1	1	ns	ns	3	ns	3
N0.HOG0006197	NOOT1,NOOT2	Nodule organogenesis	Putative chromatin remodeling & transcription regulator ABTB family	2.12	2.22	92.86	100	N1	94.44	3.1	1	4	2	1	1	3	2	4	1
N0.HOG0003337	ENODL10,ENODL12,ENODL21		Putative cupredoxin	1.88	2.78	92.86	100	N1	35.37	3.3	1	2	ns	ns	1	ns	1	3	1
N0.HOG0001136			Putative major facilitator, sugar transporter, major facilitator superfamily	2.44	3.25	92.86	100	N1	54.85	3.4	2	3	ns	0	4	1	2	2	1
N0.HOG0005369			Putative The fantastic four family protein,hypothetical protein	2.4	2.78	92.86	100	N1	59.44	3.5	1	4	1	ns	1	3	3	ns	1
N0.HOG0002230	Cbf4,NF-YB16,NF-YB18		Putative transcription factor Hap3/NF-YB family	2.6	3.12	92.86	100	N1	44.79	3.7	2	0	ns	ns	2	1	2	2	1
N0.HOG0003145			Putative protein kinase RLK-Pelle-PERK-2 family	2.04	2.78	92.86	100	N1	43.7	4	ns	3	1	1	1	2	2	2	ns
N0.HOG0000444			Putative alpha-L-fucosidase	2.28	3	92.86	100	N1	19.84	4.9	ns	ns	1	ns	1	ns	1	2	1
N0.HOG0005009			hypothetical protein	2.52	3.22	92.86	100	N1	40.93	5	1	2	ns	1	1	1	1	2	1
N0.HOG0001347			hypothetical protein	2.28	2.78	92.86	100	N1	25.93	5.1	1	1	1	1	1	ns	1	ns	ns
N0.HOG0005005	ERN1,ERN2,ERN3	Nodule organogenesis	ERF required for nodulation-1,Putative transcription factor AP2-EREBP family	2.52	2.75	92.86	100	N1	37.5	5.1	ns	0	1	1	ns	ns	2	4	1
N0.HOG0005039			Putative cytochrome P450	2.52	2.62	92.86	100	N1	36.88	6.4	ns	ns	1	1	0	1	ns	2	2
N0.HOG0003707			Putative transcription factor C2H2 family	3	3.38	92.86	100	N1	36.46	7.1	2	0	ns	ns	2	1	2	3	1
N0.HOG0004927			Putative oligopeptide transporter, OPT superfamily	2.56	4	92.86	100	N1	40.9	7.4	ns	4	ns	0	1	2	4	3	1
N0.HOG0001396			Putative transcription factor MADS-MIKC family	3.56	4	92.86	100	N1	37.92	7.5	4	7	ns	0	1	1	ns	2	1
N0.HOG0003130	WRI5a,WRI5b		Putative transcription factor AP2-EREBP family,hypothetical protein	3.33	4.38	92.86	100	N1	28.82	8	1	4	ns	ns	2	0	1	2	1
N0.HOG0001814	Prx01,Prx02,Prx03,Prx49,Prx70,Prx81,Prx86		Putative peroxidase	4.46	3.78	92.86	100	N1	36.2	9.1	3	ns	ns	1	1	1	5	ns	1
N0.HOG0002401	SyPME1		Putative pectinesterase	2.48	4.11	92.86	100	N1	25.18	9.3	1	ns	ns	1	2	1	1	3	ns
N0.HOG0001989			Putative AMP-dependent synthetase/ligase, AMP-binding enzyme domain-containing protein,Putative 4-coumarate--CoA ligase	3.84	5.5	92.86	100	N1	24.15	13.3	1	3	0	ns	1	1	1	1	1
N0.HOG0001368			Putative hydrolase	3.16	3.78	92.86	100	N1	39.55	13.8	ns	2	1	1	1	1	4	2	1
N0.HOG0001566			Putative cellulose synthase (UDP-forming)	4.64	4.56	92.86	100	N1	37.83	15.6	2	2	1	1	2	ns	3	2	1
N0.HOG0000445			Putative alpha-L-fucosidase	3.04	4	92.86	100	N1	40.09	17.4	1	2	1	ns	1	ns	ns	3	2
N0.HOG0002021	LBD11		Putative transcription factor AS2-LOB family	4.08	4.56	92.86	100	N1	27.16	19.6	1	ns	2	ns	1	1	1	4	ns
N0.HOG0000479			hypothetical protein	7.32	8.44	92.86	100	N1	51.77	60	5	1	ns	ns	3	1	11	14	5
N0.HOG0000147			Putative protein kinase RLK-Pelle-WAK family,Putative wall-associated receptor kinase, galacturonan-binding domain-containing protein,,Putative EGF-like domain, wall-associated receptor kinase, galacturonan-binding protein	16.32	15	92.86	100	N1	12.12	83.8	1	1	2	2	1	0	3	ns	1
N0.HOG0000304			Putative transcription factor B3-Domain family	11.4	15.22	92.86	100	N1	21.32	87.6	3	6	ns	ns	8	2	3	6	4
N0.HOG0016958			hypothetical protein	1.24	1.25	85.71	45.45	N1	87.5	0.5	1	2	1	ns	1	0	1	2	1
N0.HOG0015761			Putative glyoxalase/Bleomycin resistance protein/Dihydroxybiphenyl dioxygenase,Putative lactoylglutathione lyase	1.42	1.57	85.71	63.64	N1	92.86	0	1	2	0	1	2	0	1	2	1
N0.HOG0015857			Putative transcription factor B3-Domain family	1.29	1.62	85.71	72.73	N1	58.33	0.1	ns	2	0	ns	1	1	1	2	1
N0.HOG0005809			Putative pigment precursor permease, P-loop containing nucleoside triphosphate hydrolase,Putative polar-amino-acid-transporting ATPase,Putative xenobiotic-transporting ATPase	1.9	2.5	85.71	72.73	N1	46.88	0.8	1	1	0	2	2	1	ns	2	ns
N0.HOG0003161			hypothetical protein	1.36	1.29	85.71	81.82	N1	78.57	0	1	2	0	1	0	1	1	1	ns
N0.HOG0016541			Putative cellulase	1.14	1.14	85.71	81.82	N1	85.71	0.5	ns	0	1	1	1	0	1	2	1
N0.HOG0005160	BG10,BG12		Putative glucan endo-1,3-beta-D-glucosidase	1.55	1.56	85.71	81.82	N1	47.22	0.7	ns	1	1	ns	1	ns	1	1	1
N0.HOG0004494				1.55	2.25	85.71	81.82	N1	64.58	0.8	1	1	0	ns	1	1	2	2	1
N0.HOG0016097				1.24	1.12	85.71	81.82	N1	87.5	0.8	1	1	ns	1	0	1	1	2	1
N0.HOG0016020	CAPE18		hypothetical protein	1.18	1.25	85.71	81.82	N1	62.5	0.9	ns	0	1	ns	1	1	1	1	1
N0.HOG0009550	Phytogb3.1,Phytogb3.2		hypothetical protein	1.77	2.25	85.71	81.82	N1	68.75	0.9	2	3	0	1	1	1	1	2	1
N0.HOG0009914			Putative transcription factor bHLH family	1.73	1.67	85.71	81.82	N1	38.89	1.1	1	ns	1	1	ns	ns	ns	ns	1
N0.HOG0010969			Putative protein kinase RLK-Pelle-L-LEC family	1.64	2.14	85.71	81.82	N1	71.43	1.4	0	0	1	1	1	1	1	3	1
N0.HOG0007029	N5,nsLTP49		Putative bifunctional inhibitor/plant lipid transfer protein/seed storage helical	2.18	2.67	85.71	81.82	N1	66.67	2.9	1	1	ns	1	3	ns	2	4	1
N0.HOG0004111	FLOT1,FLOT2,FLOT3,FLOT4,FLOT5,FLOT6	Rhizobial infection	Putative Band 7 domain, Flotillin family,Flotillin-like protein 4,Flotillin-like protein 6	3.27	4.88	85.71	81.82	N1	44.09	4.8	0	3	1	ns	1	ns	8	6	2
N0.HOG0006474			Putative carboxypeptidase D	1.48	1.38	85.71	90.91	N1	31.25	0.4	ns	1	1	1	ns	ns	ns	0	1
N0.HOG0004928	BG39		Putative glucan endo-1,3-beta-D-glucosidase	1.35	1.22	85.71	90.91	N1	50	0.5	ns	ns	1	ns	1	1	ns	1	1
N0.HOG0012971			Putative plant disease resistance response protein	1.45	1.44	85.71	90.91	N1	44.44	0.7	ns	ns	1	ns	1	ns	1	1	1
N0.HOG0001531			Putative protein kinase RLK-Pelle-LRR-IV family	1.26	1.25	85.71	90.91	N1	68.75	0.7	0	2	1	ns	1	ns	1	1	1
N0.HOG0002173			Putative X8 domain-containing protein	1.83	1.75	85.71	90.91	N1	75	0.7	1	2	2	0	2	ns	1	ns	1
N0.HOG0003007			hypothetical protein	1.91	2.29	85.71	90.91	N1	51.19	1.6	1	0	2	1	0	1	1	ns	1
N0.HOG0008870	NSP2	Early signalling	Putative transcription factor GRAS family,Nodulation-signaling pathway 2 protein	1.78	2.12	85.71	90.91	N1	46.88	2.5	ns	0	1	2	ns	ns	2	1	1
N0.HOG0004280			hypothetical protein	1.91	2.11	85.71	90.91	N1	38.89	3.4	ns	ns	1	ns	2	ns	1	2	1
N0.HOG0006691				2.13	2	85.71	100	N1	61.9	0.2	1	1	0	1	1	ns	0	4	1
N0.HOG0012263	GS2a,GS2b		Putative glutamine synthetase,Glutamine synthetase leaf isozyme	1.38	1.67	85.71	100	N1	61.11	0.4	ns	2	1	1	1	1	1	2	ns
N0.HOG0005618			Putative nepenthesin	1.5	1.57	85.71	100	N1	64.29	0.4	ns	0	1	1	2	1	1	0	1
N0.HOG0014158	Prx74		Putative peroxidase	1.25	1.22	85.71	100	N1	66.67	0.4	1	ns	ns	1	1	1	1	2	ns
N0.HOG0012260			Putative transcription factor MYB family	1.38	1.5	85.71	100	N1	68.75	0.4	1	2	1	ns	0	1	1	ns	1
N0.HOG0002735			Putative transcription factor C2H2 family	1.79	2	85.71	100	N1	27.78	0.5	ns	ns	1	ns	ns	ns	ns	2	1
N0.HOG0004637			Putative glucose-6-phosphate 1-epimerase	1.42	1.75	85.71	100	N1	58.33	0.5	1	ns	0	1	1	ns	1	2	1
N0.HOG0006419				2.22	2.29	85.71	100	N1	75.24	0.5	1	3	1	0	1	1	0	2	2
N0.HOG0003874			Putative polar-amino-acid-transporting ATPase	1.25	1.43	85.71	100	N1	57.14	0.7	0	0	1	1	1	ns	ns	ns	1
N0.HOG0010837	CLSY-like-3		Putative DNA helicase chromatin remodeling SNF2 family	1.5	1.78	85.71	100	N1	63.89	0.7	1	1	ns	3	1	ns	1	1	1
N0.HOG0008919	SYT3	Symbiosome formation	Putative C2 domain, synaptotagmin-like mitochondrial-lipid-binding domain-containing protein	1.71	1.56	85.71	100	N1	81.48	0.9	ns	2	1	1	1	1	1	2	2
N0.HOG0009383			Putative potassium channel, voltage-dependent, EAG/ELK/ERG,Putative potassium channel, voltage-dependent, ELK	1.62	2.11	85.71	100	N1	68.52	1.7	2	4	1	1	1	ns	ns	2	1
N0.HOG0006063			Putative alpha-galactosidase,Putative ricin B, lectin domain, glycoside hydrolase, family 27, glycosyl hydrolase, all-beta	2.25	3.11	85.71	100	N1	33.15	5.5	1	ns	ns	1	1	ns	3	2	1
N0.HOG0004756	GASA11,GASA14,GASA17,GASA18,GASA26		Putative gibberellin regulated protein	2.83	3.44	85.71	100	N1	52.04	8.5	2	2	1	1	2	1	2	2	ns
N0.HOG0000684			Putative triacylglycerol lipase	4.21	4.56	85.71	100	N1	29.1	20.1	1	3	1	ns	1	ns	1	2	2
N0.HOG0006663			hypothetical protein,,Putative transcription factor interactor and regulator CCHC(Zn) family	1.94	2.38	78.57	36.36	N1	87.5	0.2	1	4	0	1	3	1	2	2	1
N0.HOG0016011			hypothetical protein	1.44	1.57	78.57	54.55	N1	100	0.1	2	2	0	0	1	1	2	2	1
N0.HOG0017102				1.18	1.29	78.57	54.55	N1	42.86	0.6	ns	ns	1	1	ns	0	0	ns	1
N0.HOG0000788	LDP1,LDP2,LDP2bis,LEC4,LEC5,LEC7		Putative concanavalin A-like lectin/glucanase domain, legume lectin,,Putative concanavalin A-like lectin/glucanase domain-containing protein,Lectin 2,Lectin 1	10.12	13.12	78.57	54.55	N1	29.87	62.9	3	4	1	0	6	ns	7	2	1
N0.HOG0000881			Putative ubiquitinyl hydrolase 1,,hypothetical protein	8.89	11.25	78.57	63.64	N1	24.58	51.1	1	1	1	0	5	ns	1	1	3
N0.HOG0003658	PLAT1		Putative PLAT/LH2 domain-containing protein	1.35	1.62	78.57	72.73	N1	52.08	0.6	2	0	ns	1	1	1	1	ns	1
N0.HOG0014488				1.38	1.71	78.57	90.91	N1	32.14	0.7	ns	ns	1	1	ns	ns	0	0	1
N0.HOG0002947			Putative gliding motility-associated protein GldE	1.45	1.5	78.57	90.91	N1	31.25	1.3	ns	ns	1	1	ns	0	ns	ns	2
N0.HOG0010916			Putative photosystem I PsaD	1.57	1.43	78.57	100	N1	35.71	0.1	ns	0	1	1	0	1	ns	1	ns
N0.HOG0004432			hypothetical protein	1.43	1.71	78.57	100	N1	32.14	0.2	0	ns	1	0	ns	ns	ns	1	1
N0.HOG0014631			Putative thaumatin	1.3	1.38	78.57	100	N1	68.75	0.5	0	1	ns	1	1	1	1	1	1
N0.HOG0015872			Putative photosystem II	1.17	1.33	78.57	100	N1	44.44	0.6	ns	ns	1	1	1	ns	ns	ns	1
N0.HOG0014046			Putative transcription regulator mTERF family	1.3	1.71	78.57	100	N1	42.86	0.8	ns	0	1	2	0	ns	ns	ns	1
N0.HOG0003133			Putative potassium transporter	1.74	1.89	78.57	100	N1	85.19	1.7	2	1	1	2	1	1	2	2	1
N0.HOG0002471			Putative glucose-1-phosphate adenylyltransferase	2.17	2.88	78.57	100	N1	61.67	3.1	ns	3	1	0	2	ns	2	4	1
N0.HOG0007024			hypothetical protein	1.47	1.57	71.43	45.45	N1	71.43	0	1	ns	0	1	1	0	1	1	1
N0.HOG0016276			hypothetical protein	1.47	1.57	71.43	63.64	N1	78.57	0.1	2	ns	0	0	1	2	2	1	1
N0.HOG0016754	CYTB561		Putative ascorbate ferrireductase (transmembrane)	1.28	1.5	71.43	72.73	N1	41.67	0.9	0	ns	1	1	0	0	ns	ns	1
N0.HOG0017121			hypothetical protein	1.05	1	71.43	81.82	N1	71.43	0.1	ns	0	1	1	1	ns	1	0	1
N0.HOG0000322			Putative START-like domain-containing protein	5.6	4.5	71.43	81.82	N1	26.28	16.1	0	0	1	1	1	0	ns	ns	1
N0.HOG0003246			Putative transcription factor STY-LRP1 family	2	2	71.43	90.91	N1	77.38	0.1	0	1	0	1	2	2	1	1	1
N0.HOG0005812	RSD	Defense		1.5	2	64.29	36.36	N1	91.67	0.2	1	0	2	0	1	2	1	4	0
N0.HOG0004722	SEC		Putative CRAL-TRIO lipid binding domain, CRAL/TRIO domain-containing protein	1.31	1.43	64.29	54.55	N1	66.67	1.1	1	0	1	0	ns	2	ns	2	1
N0.HOG0001011				1.62	2.25	64.29	100	N1	83.33	0.9	0	0	1	1	0	0	0	4	1
N0.HOG0000480				16.86	8.33	57.14	54.55	N1	21.2	2.7	0	ns	1	1	1	0	ns	0	1
N0.HOG0017015				1.31	1.75	57.14	72.73	N1	75	0.6	0	0	1	ns	0	0	0	2	1
N0.HOG0001294				5.38	5	50	45.45	N1	75.93	5.2	0	0	7	2	0	0	0	0	2
N0.HOG0004405				2.93	2.67	50	54.55	N1	63.33	0.7	0	0	1	1	0	0	0	0	2
N0.HOG0004626				1.81	1.33	50	81.82	N1	83.33	0.3	0	0	1	1	0	0	0	0	1
N0.HOG0000130				12	5.5	42.86	63.64	N1	37.05	10.5	0	ns	1	2	0	0	0	0	8

## Sheet: Down
Supplementary Table 7: List of orthogroups and their evolutionary position where the DEOG is assign. 'Gene_id - HOG' correspondance for the 9 species are stored in Table S4.
Sampling_percentage_Down: Percentage of time the orthogroup is identified in the same node randomly.											Whole Symbiotic Response									Mimosa pudica						Medicago truncatula						Lotus japonicus
HOG	Acronym	Category	Description	Mean number of genes in HOG	Mean number of genes for the 9 Nod species with DEGs	Percentage of Nod species in HOG	Percentage of nonNod species in HOG	Node_label_Down	Ranking_Down	Sampling_percentage_Down	Aeseve_WSR_Down	Arahyp_WSR_Down	Datglo_WSR_Down	Hiprha_WSR_Down	Lotjap_WSR_Down	Lupalb_WSR_Down	Medtru_WSR_Down	Mimpud_WSR_Down	Parand_WSR_Down	Mimpud_NFix_Down	Mimpud_nifH_Down	Mimpud_NodInfOrganogenesis_Down	Mimpud_Persist_Down	Mimpud_Release_Down	Mimpud_NF_Down	Medtru_FI_Down	Medtru_FIId_Down	Medtru_FIIp_Down	Medtru_IZ_Down	Medtru_Lateralroot_Down	Medtru_Myc_Down	Lotjap_Myc_Down
N0.HOG0013818			hypothetical protein	1.48	1.44	100	54.55	N1	88.89	1.4	1	2	1	ns	1	1	1	3	1		Down									Down
N0.HOG0000028			Putative protein kinase RLK-Pelle-DLSV family	2.82	4.33	100	63.64	N1	44.5	8.4	ns	10	1	ns	3	3	2	1	ns		Down					Down	Down		Down	Down		Down
N0.HOG0000325			Putative glycerophosphodiester phosphodiesterase, protein kinase RLK-Pelle-LRK10L-2 family,Putative wall-associated receptor kinase, galacturonan-binding domain-containing protein,,hypothetical protein,Putative concanavalin A-like lectin/glucanase domain-containing protein	13.43	12.11	100	63.64	N1	44.19	65.2	2	8	1	ns	5	2	26	6	2	Down	Down	Down	Down			Down	Down	Down	Down	Down		Down
N0.HOG0000481			Putative protein kinase RLK-Pelle-LRR-XII-1 family	11.24	10.33	100	63.64	N1	32.87	18.7	ns	9	ns	ns	2	1	13	2	1	Down	Down	Down	Down							Down		Down
N0.HOG0002355			Putative glycosidase,Putative beta-glucosidase	2.82	4.33	100	63.64	N1	35.19	12.5	2	2	ns	ns	1	ns	3	10	1	Down	Down					Down	Down	Down		Down
N0.HOG0016317			Putative aminoacyltransferase, E1 ubiquitin-activating enzyme	1.14	1.22	100	63.64	N1	55.56	1	ns	ns	1	ns	ns	1	1	2	1		Down
N0.HOG0000038			Putative TIR domain, P-loop containing nucleoside triphosphate hydrolase,Putative TIR domain, winged helix-turn-helix DNA-binding domain-containing protein	11.59	9.44	100	72.73	N1	30.49	50.5	4	13	1	ns	1	1	2	7	1	Down	Down		Down			Down	Down		Down			Down
N0.HOG0000128			Putative glycerophosphodiester phosphodiesterase, protein kinase RLK-Pelle-LRK10L-2 family,,Putative wall-associated receptor kinase, galacturonan-binding domain-containing protein,hypothetical protein	20.5	18.11	100	72.73	N1	30.18	92	2	10	2	ns	3	3	29	8	ns	Down	Down	Down	Down		Down	Down	Down	Down	Down	Down	Down	Down
N0.HOG0000494			Putative non-specific serine/threonine protein kinase, Polygalacturonase,Putative non-specific serine/threonine protein kinase,Putative leucine-rich repeat domain, L domain-containing protein,Putative leucine-rich repeat-containing, plant-type, leucine-rich repeat domain, L,,Putative receptor protein-tyrosine kinase	10.59	11.89	100	72.73	N1	34.53	58	2	22	ns	1	2	2	7	2	2	Down	Down		Down			Down	Down	Down	Down			Down
N0.HOG0001504			Putative amino acid transporter, transmembrane domain-containing protein	3.43	4.78	100	72.73	N1	32.41	22	2	3	ns	1	ns	1	2	1	1		Down						Down	Down	Down	Down	Down	Down
N0.HOG0001815			Putative phospholipase C	1.48	1.78	100	72.73	N1	58.33	2	1	1	1	ns	2	ns	1	2	1	Down	Down	Down							Down
N0.HOG0002643			Putative oxidoreductase	4.05	3.11	100	72.73	N1	48.15	10.1	2	ns	1	ns	2	1	4	2	ns		Down					Down	Down	Down		Down
N0.HOG0003062			Putative ethanolamine kinase,Putative phosphotransferase with an alcohol group as acceptor	1.96	2.22	100	72.73	N1	70.37	4.3	1	2	1	ns	2	1	2	4	1	Down	Down								Down
N0.HOG0003351			Putative calcium-transporting ATPase	1.22	1.33	100	72.73	N1	77.78	1	1	2	1	ns	1	1	1	2	ns	Down	Down
N0.HOG0003498			Putative transferase	3.39	2.56	100	72.73	N1	48.15	6.9	ns	2	1	ns	1	1	1	2	ns		Down
N0.HOG0004469	ZIP2		Putative zinc/iron permease	1.35	1.22	100	72.73	N1	66.67	1.3	1	ns	1	ns	1	ns	1	2	1		Down	Down							Down	Down
N0.HOG0004634			Putative protein kinase RLK-Pelle-LRR-XI-1 family	1.3	1.33	100	72.73	N1	74.07	1.1	1	2	1	ns	ns	1	1	2	1		Down	Down									Down
N0.HOG0006870			hypothetical protein	2.13	2.44	100	72.73	N1	52.78	4.1	2	1	1	ns	2	ns	1	3	ns		Down					Down			Down	Down	Down
N0.HOG0007407			Putative aldehyde-lyase	2	2.22	100	72.73	N1	42.59	3.4	1	4	ns	1	ns	1	1	2	ns		Down		Down					Down	Down		Down	Down
N0.HOG0008368			Putative pectinesterase	1.83	2.56	100	72.73	N1	65.37	2.4	1	2	1	ns	1	1	4	6	ns		Down	Down	Down	Down	Down						Down	Down
N0.HOG0010277			Putative spermine oxidase	1.61	1.89	100	72.73	N1	44.44	2.5	1	1	1	ns	1	ns	ns	1	1		Down					Down		Down	Down
N0.HOG0012443			Putative minus-end-directed kinesin ATPase	1.43	1.78	100	72.73	N1	46.67	2.5	1	1	ns	ns	1	1	ns	2	1		Down					Down	Down
N0.HOG0015429			Putative glycosyl transferase, family 14	1.22	1.33	100	72.73	N1	27.78	1.1	ns	ns	1	1	ns	ns	ns	ns	1							Down	Down	Down				Down
N0.HOG0015494			Putative protein kinase RLK-Pelle-RKF3 family	1.27	1.22	100	72.73	N1	55.56	0.8	1	2	1	ns	ns	1	ns	ns	1	Down
N0.HOG0000033			Putative protein kinase RLK-Pelle-DLSV family,Putative non-specific protein-tyrosine kinase RLK-Pelle-DLSV family	14.17	20	100	81.82	N1	36.81	97.7	6	12	ns	3	4	3	14	9	4	Down	Down	Down	Down							Down		Down
N0.HOG0000083			Putative flavonol 7-O-beta-glucosyltransferase	3.67	4.56	100	81.82	N1	38.1	37.3	2	ns	2	ns	1	1	2	3	4	Down	Down	Down	Down		Down
N0.HOG0000085			Putative flavonol 7-O-beta-glucosyltransferase,Putative hexosyltransferase	5.75	5.56	100	81.82	N1	42.94	38.8	3	8	1	ns	3	2	3	1	2	Down	Down		Down					Down	Down	Down	Down
N0.HOG0000131	Diseaseresistanceprotein-1		Putative P-loop containing nucleoside triphosphate hydrolase, leucine-rich repeat domain, L,hypothetical protein,,Putative P-loop containing nucleoside triphosphate hydrolase,Putative leucine-rich repeat domain, L domain-containing protein	18.12	17.11	100	81.82	N1	29.37	90.1	3	1	2	1	4	1	21	1	14	Down	Down	Down	Down			Down	Down	Down	Down	Down	Down	Down
N0.HOG0000141			Putative P-loop containing nucleoside triphosphate hydrolase, leucine-rich repeat domain, L,Putative P-loop containing nucleoside triphosphate hydrolase,hypothetical protein,,Putative TIR domain, P-loop containing nucleoside triphosphate hydrolase,Putative leucine-rich repeat domain, L domain-containing protein	18.52	15.67	100	81.82	N1	18.54	85.5	1	8	ns	ns	1	ns	25	3	5		Down		Down			Down	Down	Down	Down	Down	Down	Down
N0.HOG0000143			Putative premnaspirodiene oxygenase,Putative cytochrome P450,Putative tabersonine 16-hydroxylase,Putative germacrene A hydroxylase	17.96	24.44	100	81.82	N1	29.13	97.7	4	12	ns	ns	12	3	29	24	4	Down	Down	Down	Down	Down	Down	Down	Down	Down	Down	Down	Down	Down
N0.HOG0000441			Putative transferase, protein kinase RLK-Pelle-RLCK-XII-1 family	1.33	1.22	100	81.82	N1	72.22	0.7	ns	1	1	1	1	1	1	2	ns		Down
N0.HOG0000503			Putative protein kinase RLK-Pelle-WAK family,Putative wall-associated receptor kinase, galacturonan-binding domain-containing protein	9.62	5.33	100	81.82	N1	35.72	19.6	ns	8	ns	ns	1	3	2	1	1		Down		Down							Down		Down
N0.HOG0000820	OPR		Putative 12-oxophytodienoate reductase	4.58	5	100	81.82	N1	47.13	25	3	5	ns	ns	3	1	4	6	1		Down	Down	Down			Down	Down	Down	Down	Down	Down	Down
N0.HOG0000959			Putative isoflavone 7-O-glucosyltransferase,Putative UDP-glucuronosyl/UDP-glucosyltransferase	6.25	5	100	81.82	N1	45.02	33	2	1	1	ns	1	4	3	9	2		Down				Down	Down	Down	Down		Down
N0.HOG0001414	PDF36,PDF37,PDF51,PDF52		Putative oxidoreductase,Putative defensin, plant,,Putative knottin, scorpion toxin	2.58	3.22	100	81.82	N1	50	11.7	1	3	1	ns	1	2	1	3	1		Down	Down					Down	Down	Down		Down
N0.HOG0001745	TIP1g	Symbiosome formation	Putative major intrinsic protein	3.04	3.67	100	81.82	N1	51.3	15.5	2	2	3	1	1	ns	1	4	1		Down	Down	Down							Down	Down
N0.HOG0001748			Putative actinidain	1.5	1.56	100	81.82	N1	66.67	1.9	1	1	1	ns	1	1	1	4	ns		Down	Down		Down
N0.HOG0001919			Putative very-long-chain 3-oxoacyl-CoA synthase	2.54	3	100	81.82	N1	29.63	8.1	1	1	1	ns	ns	ns	ns	2	1		Down	Down	Down			Down	Down			Down		Down
N0.HOG0002117			Putative protein Networked (NET), actin-binding (NAB)	2	2.44	100	81.82	N1	51.85	6.3	1	ns	2	ns	2	ns	1	2	1	Down	Down		Down				Down	Down	Down
N0.HOG0002121			Putative transcription factor C2H2 family	1.33	1.44	100	81.82	N1	72.22	1.2	1	1	ns	ns	1	2	1	2	1		Down			Down	Down					Down
N0.HOG0002414			Putative polyketide cyclase/dehydrase, START-like domain-containing protein	2.29	2.67	100	81.82	N1	58.33	7.6	1	4	3	1	1	1	1	4	ns	Down	Down					Down	Down	Down	Down
N0.HOG0002481			Putative prenylated rab acceptor PRA1	2.29	2.22	100	81.82	N1	36.67	6.2	1	ns	1	ns	1	1	ns	4	ns		Down								Down
N0.HOG0002603			Putative periplasmic binding protein-like I	3.87	3.89	100	81.82	N1	40.41	18.2	1	2	ns	ns	2	3	3	1	2	Down			Down
N0.HOG0002679			Putative transcription factor NAM family	1.92	2.11	100	81.82	N1	62.96	2.3	1	4	ns	ns	ns	2	2	4	1		Down									Down		Down
N0.HOG0002974	N19		Putative stress up-regulated Nod 19,Putative RNA helicase transcription factor interactor and regulator CCHC(Zn) family	3.5	5.11	100	81.82	N1	43.33	20.1	1	4	ns	ns	2	1	11	8	1		Down	Down	Down		Down	Down	Down	Down	Down	Down	Down
N0.HOG0003040			Putative NADH:ubiquinone reductase (non-electrogenic)	1.71	2.11	100	81.82	N1	83.33	2.3	2	4	1	ns	2	1	2	2	1		Down					Down						Down
N0.HOG0003094			Putative transcription factor bZIP family	1.42	1.67	100	81.82	N1	33.33	1.5	ns	ns	1	1	ns	ns	ns	1	1		Down
N0.HOG0003698			Putative protein kinase RLK-Pelle-RLCK-V family,hypothetical protein	3.12	3.78	100	81.82	N1	40.18	21	1	2	3	ns	1	1	1	2	1		Down								Down	Down		Down
N0.HOG0004098			Putative transferase	3	3.11	100	81.82	N1	43.33	7.5	3	3	ns	ns	ns	1	2	2	2		Down					Down	Down	Down	Down	Down
N0.HOG0004126			Putative EamA domain-containing protein	1.71	1.89	100	81.82	N1	57.22	3.2	1	1	ns	1	1	ns	1	2	1		Down	Down	Down								Down	Down
N0.HOG0004257			Putative acetyltransferase A, auxiliary subunit	1.25	1.33	100	81.82	N1	77.78	0.6	1	2	1	ns	1	ns	1	2	1		Down	Down										Down
N0.HOG0004289			Putative glucan 1,3-beta-glucosidase	3.04	4.22	100	81.82	N1	41.14	18.4	1	5	1	1	1	ns	4	3	ns		Down	Down				Down	Down	Down	Down	Down	Down	Down
N0.HOG0004385			Putative Zein-binding domain-containing protein	1.29	1.22	100	81.82	N1	77.78	1.3	1	2	ns	ns	1	1	1	2	1		Down					Down	Down					Down
N0.HOG0004386				1.58	2	100	81.82	N1	38.89	4.3	ns	ns	1	ns	1	2	ns	2	1		Down						Down	Down	Down
N0.HOG0004619			hypothetical protein	1.5	1.67	100	81.82	N1	29.63	1.3	ns	ns	1	ns	ns	ns	ns	2	1							Down		Down	Down
N0.HOG0004873			Putative C2 domain, phosphoribosyltransferase	1.46	1.78	100	81.82	N1	72.22	2.4	1	2	ns	ns	1	2	2	4	1		Down
N0.HOG0005486			hypothetical protein	2.46	3.11	100	81.82	N1	31.48	11.3	ns	3	ns	ns	1	1	1	1	1		Down									Down
N0.HOG0005513			Putative alpha-L-fucosidase	1.75	1.67	100	81.82	N1	72.22	2.8	1	2	1	ns	ns	1	2	2	1		Down
N0.HOG0005937			Putative wound-induced protein, Wun1	2.29	2.11	100	81.82	N1	51.85	4	1	1	1	ns	ns	1	1	3	1		Down		Down							Down
N0.HOG0006476			Putative WEB family protein	2.12	2.33	100	81.82	N1	43.89	3.6	1	1	ns	ns	1	1	1	2	1		Down					Down	Down		Down			Down
N0.HOG0006826			hypothetical protein	2.04	2.56	100	81.82	N1	68.89	5.1	2	4	1	ns	ns	1	2	4	1		Down	Down
N0.HOG0007052			Putative amino acid/polyamine transporter I	2.09	1.44	100	81.82	N1	66.67	1.4	ns	2	1	ns	1	1	1	2	1		Down
N0.HOG0007147			Putative F-box domain, galactose oxidase/kelch, beta-propeller, galactose oxidase, beta-propeller,Putative F-box domain, galactose oxidase, beta-propeller	1.96	2.56	100	81.82	N1	65.87	5.7	1	3	1	ns	1	1	2	4	1		Down	Down	Down			Down	Down	Down
N0.HOG0007328			Putative PMR5 domain, PC-Esterase,Putative PMR5 domain, PC-Esterase, trichome birefringence-like family	1.92	2.56	100	81.82	N1	78.7	4.7	3	5	1	ns	1	3	2	3	1		Down			Down						Down		Down
N0.HOG0007364			hypothetical protein	1.92	2.44	100	81.82	N1	54.17	2.7	1	3	ns	1	1	ns	1	4	1		Down		Down
N0.HOG0007505			Putative transcription factor C2H2 family	1.88	2.22	100	81.82	N1	70.37	4.7	1	4	ns	1	2	1	2	2	1		Down									Down
N0.HOG0007825	TAA-1,TAA-2		Putative transaminase	1.83	2.67	100	81.82	N1	50	4.5	1	3	1	ns	1	1	ns	3	1		Down	Down	Down				Down	Down	Down			Down
N0.HOG0008795			Putative phosphoinositide phospholipase C, Phosphatidylinositol diacylglycerol-lyase	1.38	1.44	100	81.82	N1	77.78	1.3	1	2	1	ns	1	ns	2	2	1		Down						Down	Down	Down
N0.HOG0008861			Putative expansin/Lol pI	1.71	2	100	81.82	N1	83.33	3.2	2	2	1	ns	1	3	1	2	1		Down	Down									Down
N0.HOG0009077	PAD4-like		Putative carboxylesterase	1.67	2	100	81.82	N1	61.11	2.6	ns	3	ns	ns	1	2	1	3	1	Down	Down		Down		Down	Down	Down
N0.HOG0009174			Putative neprosin	1.67	1.67	100	81.82	N1	77.78	2.2	2	3	1	ns	1	1	1	2	1		Down	Down						Down	Down
N0.HOG0009228			Putative HSP20-like chaperone	1.67	1.67	100	81.82	N1	66.67	1.7	1	2	ns	ns	ns	2	2	2	1		Down											Down
N0.HOG0009327			Putative HSP20-like chaperone	1.7	1.33	100	81.82	N1	72.22	1.3	1	2	ns	ns	1	1	1	2	1	Down	Down
N0.HOG0010068			Putative transcription factor AP2-EREBP family	1.54	1.78	100	81.82	N1	74.07	1.9	2	2	ns	ns	1	2	1	4	1	Down	Down	Down	Down
N0.HOG0010935				1.5	2	100	81.82	N1	66.67	1	1	ns	1	ns	1	ns	1	2	1		Down	Down	Down	Down
N0.HOG0011432			hypothetical protein	1.46	1.56	100	81.82	N1	61.11	1.8	1	1	1	ns	ns	1	1	3	1	Down	Down	Down
N0.HOG0011839			hypothetical protein	1.42	1.56	100	81.82	N1	66.67	1	1	2	ns	ns	ns	1	1	4	1		Down					Down	Down	Down	Down		Down	Down
N0.HOG0011951			Putative protein-disulfide reductase	1.42	1.89	100	81.82	N1	48.89	2.2	ns	1	ns	ns	1	1	1	2	1		Down
N0.HOG0012456			Putative phosphoglycerate mutase (2,3-diphosphoglycerate-dependent)	1.38	1.67	100	81.82	N1	25	1.2	ns	ns	1	ns	ns	ns	ns	1	1
N0.HOG0012663			hypothetical protein	1.38	1.44	100	81.82	N1	66.67	1	ns	2	1	ns	1	1	1	2	ns		Down	Down				Down	Down
N0.HOG0012732				1.33	1.44	100	81.82	N1	50	0.8	ns	1	1	ns	1	1	1	1	ns		Down	Down	Down
N0.HOG0013039				1.33	1.44	100	81.82	N1	66.67	1.3	1	2	ns	ns	ns	1	1	4	1		Down				Down					Down
N0.HOG0013253			Putative non-specific serine/threonine protein kinase	1.33	1.44	100	81.82	N1	69.44	1.3	1	2	ns	ns	1	1	1	1	1	Down	Down					Down	Down	Down
N0.HOG0013448			hypothetical protein	1.29	1.33	100	81.82	N1	55.56	1.4	2	2	1	ns	ns	ns	ns	2	1	Down	Down					Down	Down				Down	Down
N0.HOG0013729			Putative BRO1 domain-containing protein	1.29	1.44	100	81.82	N1	77.78	1.2	1	2	ns	ns	1	1	1	4	1		Down	Down										Down
N0.HOG0013906	ENODL2		Putative cupredoxin	1.25	1.22	100	81.82	N1	61.11	0.3	1	1	1	ns	1	ns	1	ns	1							Down	Down	Down	Down		Down
N0.HOG0014246			hypothetical protein	1.25	1.11	100	81.82	N1	66.67	1	ns	1	ns	ns	1	1	1	2	1		Down
N0.HOG0000048			Putative P-loop containing nucleoside triphosphate hydrolase, leucine-rich repeat domain, L,,Putative leucine-rich repeat domain, L domain-containing protein,hypothetical protein,Putative P-loop containing nucleoside triphosphate hydrolase	34.38	34.56	100	90.91	N1	17.86	99.8	4	30	2	ns	3	1	15	5	6		Down					Down	Down	Down	Down	Down	Down	Down
N0.HOG0000084			Putative flavonol 7-O-beta-glucosyltransferase,Putative UDP-glucuronosyl/UDP-glucosyltransferase,Putative hexosyltransferase,,Putative flavanone 7-O-beta-glucosyltransferase,Putative soyasapogenol B glucuronide galactosyltransferase	14.16	19.56	100	90.91	N1	24.33	97.3	2	4	3	ns	2	ns	26	22	4	Down	Down	Down	Down	Down	Down	Down	Down	Down	Down	Down	Down	Down
N0.HOG0000095			Putative major facilitator, sugar transporter, major facilitator superfamily	5.44	6.33	100	90.91	N1	23.52	37.1	ns	ns	1	ns	ns	1	3	3	1	Down	Down		Down			Down	Down
N0.HOG0000106	RPK		Putative protein kinase RLK-Pelle-CrRLK1L-1 family,Putative non-specific serine/threonine protein kinase	9.08	7.78	100	90.91	N1	28.38	57.5	2	1	1	ns	1	1	10	5	2		Down		Down			Down	Down		Down	Down
N0.HOG0000201			Putative protein kinase RLK-Pelle-L-LEC family,,Putative protein kinase RLK-Pelle-DLSV family,Putative transferase, protein kinase RLK-Pelle-DLSV family,Putative protein kinase RLK-Pelle-RLCK-XV family	4.52	5.33	100	90.91	N1	32.01	16.4	2	3	1	ns	1	2	8	1	ns		Down					Down	Down	Down	Down		Down	Down
N0.HOG0000331			Putative heavy metal-associated domain, HMA	4.92	7	100	90.91	N1	54.81	29	3	8	1	1	2	1	10	3	1	Down	Down		Down			Down	Down	Down	Down	Down	Down
N0.HOG0000332			Putative heavy metal-associated domain, HMA	3.52	4.11	100	90.91	N1	43.33	26.3	2	2	2	1	3	ns	3	2	ns		Down						Down	Down	Down	Down	Down
N0.HOG0000335			hypothetical protein	10.88	13.44	100	90.91	N1	53.45	95.7	6	7	9	ns	4	2	7	32	7	Down	Down	Down	Down								Down
N0.HOG0000417			Putative plant disease resistance response protein	4.24	5.22	100	90.91	N1	42.17	30.2	3	2	2	ns	1	ns	ns	7	5	Down	Down		Down		Down	Down	Down	Down	Down
N0.HOG0000425			Putative oxoglutarate/iron-dependent dioxygenase, non-heme dioxygenase domain-containing protein	2.68	3.89	100	90.91	N1	61.11	4.7	1	2	1	ns	3	ns	2	15	1		Down		Down		Down		Down	Down	Down	Down	Down
N0.HOG0000428			Putative oxoglutarate/iron-dependent dioxygenase, non-heme dioxygenase domain-containing protein	5.8	7	100	90.91	N1	69.28	32.6	6	8	1	ns	1	4	1	10	6		Down	Down	Down		Down					Down
N0.HOG0000471			Putative tropinone reductase I,Putative oxidoreductase	6.76	5	100	90.91	N1	36.03	24.2	2	4	ns	3	1	1	3	3	ns	Down	Down		Down
N0.HOG0000495			Putative glutathione transferase,Glutathione S-transferase 3	9.28	10.33	100	90.91	N1	41.43	72.2	3	10	1	1	5	1	10	7	2	Down	Down		Down			Down	Down	Down	Down	Down	Down	Down
N0.HOG0000580			Putative NAD(P)-binding domain-containing protein,Putative cinnamyl-alcohol dehydrogenase	7.04	10.33	100	90.91	N1	21.85	69.7	ns	9	ns	ns	1	2	2	15	2	Down	Down	Down	Down			Down	Down		Down	Down		Down
N0.HOG0000612			Putative small GTPase superfamily, ARF/SAR type, P-loop containing nucleoside triphosphate hydrolase	5.56	5.67	100	90.91	N1	23.61	37.5	ns	3	ns	2	2	1	1	2	1	Down	Down
N0.HOG0000669	RbohI		Putative NAD(P)H oxidase (H(2)O(2)-forming)	1.2	1.22	100	90.91	N1	77.78	1.1	1	2	1	ns	1	1	1	2	ns	Down								Down	Down
N0.HOG0000670	RbohH		Putative NAD(P)H oxidase (H(2)O(2)-forming)	1.88	1.89	100	90.91	N1	58.33	2	2	3	ns	2	1	1	ns	ns	1								Down	Down	Down
N0.HOG0000768			Putative glutathione transferase	7.25	7.56	100	90.91	N1	48.69	56.6	1	15	ns	ns	7	3	8	8	1	Down	Down		Down			Down		Down	Down	Down	Down	Down
N0.HOG0000853	LAX2,LAX4	Nodule organogenesis	Putative amino acid transporter, transmembrane domain-containing protein	2.12	2.56	100	90.91	N1	39.81	5.6	1	1	1	ns	ns	1	2	4	ns		Down	Down				Down	Down				Down
N0.HOG0000868			Putative PLAC8 motif-containing protein	2.8	2.78	100	90.91	N1	67.59	10.5	2	1	3	ns	1	1	3	3	1	Down	Down		Down	Down		Down	Down			Down
N0.HOG0000876			Putative powdery mildew resistance protein, RPW8,Putative P-loop containing nucleoside triphosphate hydrolase, leucine-rich repeat domain, L,,Putative transcription factor interactor and regulator LIM family,hypothetical protein,Putative leucine-rich repeat domain, L domain-containing protein	6.44	7.11	100	90.91	N1	37.1	37.9	1	5	1	ns	2	2	16	2	1	Down						Down	Down	Down	Down	Down	Down	Down
N0.HOG0000956			Putative very-long-chain 3-oxoacyl-CoA reductase	1.96	2.33	100	90.91	N1	41.67	3.9	1	1	ns	ns	2	ns	1	2	1		Down		Down
N0.HOG0000971			Putative arabinogalactan peptide, AGP	2.96	3.11	100	90.91	N1	43.25	10.2	1	2	1	ns	ns	1	2	2	1		Down	Down			Down	Down	Down	Down	Down		Down
N0.HOG0000990			S-adenosylmethionine synthase 1,Putative methionine adenosyltransferase	3.44	4.11	100	90.91	N1	51.4	26.7	2	1	2	2	2	1	ns	6	2		Down						Down	Down	Down
N0.HOG0001007			Putative laccase	1.4	1.44	100	90.91	N1	61.11	2	1	2	1	ns	1	ns	ns	2	1		Down					Down	Down		Down
N0.HOG0001147			Putative transcription factor MYB/SANT family	1.8	1.78	100	90.91	N1	30.56	3.1	ns	ns	2	ns	ns	ns	ns	3	1		Down					Down
N0.HOG0001148			Putative tripeptidyl-peptidase II	1.6	1.33	100	90.91	N1	83.33	0.6	1	1	1	ns	1	1	1	2	1		Down
N0.HOG0001149			Putative tripeptidyl-peptidase II	3.76	3.67	100	90.91	N1	25.93	9.6	1	1	ns	1	1	1	1	ns	2				Down				Down	Down	Down
N0.HOG0001243			Putative PMR5 domain, PC-Esterase,Putative PC-Esterase	3.12	4	100	90.91	N1	38.6	27.1	1	1	1	1	ns	1	1	6	3	Down	Down				Down			Down	Down	Down
N0.HOG0001313	VRC1,VRC2,VRC3,VRC4,VRC5,VRC6		Putative vestitone reductase,,Vestitone reductase	5.08	6.44	100	90.91	N1	33.61	44.3	2	6	ns	ns	2	ns	5	6	2	Down	Down	Down	Down			Down			Down			Down
N0.HOG0001344			Putative inositol 3-alpha-galactosyltransferase	1.56	1.67	100	90.91	N1	71.11	1.2	2	2	ns	ns	1	1	1	2	1		Down				Down					Down
N0.HOG0001379			hypothetical protein	3.84	5.22	100	90.91	N1	44.04	27.5	ns	8	2	1	1	1	4	4	3	Down	Down		Down			Down	Down	Down	Down			Down
N0.HOG0001427			Putative leucine-rich repeat domain, L domain-containing protein	1.84	2	100	90.91	N1	72.22	4.3	1	1	2	ns	1	2	2	2	2		Down
N0.HOG0001442			Putative aminoglycoside 6'-N-acetyltransferase transcription regulator GNAT family,Putative transcription regulator GNAT family	3.04	3	100	90.91	N1	38.7	10.1	1	3	ns	ns	1	ns	2	1	2	Down	Down		Down							Down
N0.HOG0001534			Putative RNA recognition motif domain, nucleotide-binding alpha-beta plait domain-containing protein,Putative DAZ-associated protein 1, RNA recognition motif 2	2.72	3.67	100	90.91	N1	35.19	16.6	1	ns	1	3	2	ns	ns	1	2		Down							Down				Down
N0.HOG0001550			Putative C2 domain-containing protein	4.64	7.33	100	90.91	N1	62.23	52.1	6	7	ns	ns	4	5	10	10	4	Down	Down		Down				Down	Down	Down		Down
N0.HOG0001558			Putative malate dehydrogenase (oxaloacetate-decarboxylating) (NADP(+))	1.48	1.44	100	90.91	N1	50	0.9	ns	ns	1	ns	1	1	1	2	ns		Down					Down
N0.HOG0001597	MATE67/LjMATE1,MATE69/LjMATE1,MATE70	Nodule Metabolism and Transport	Putative multi antimicrobial extrusion protein	2.24	3.22	100	90.91	N1	40.93	12.7	1	2	ns	ns	ns	3	1	6	1		Down	Down	Down	Down			Down	Down	Down
N0.HOG0001642			hypothetical protein,Putative transcription factor bHLH family	2.6	2.78	100	90.91	N1	60.18	10.6	1	1	2	ns	3	2	3	2	1		Down	Down	Down	Down							Down	Down
N0.HOG0001656			Putative transcription factor C2H2 family	3	3.11	100	90.91	N1	28.7	17.8	ns	ns	2	ns	1	1	1	4	1	Down	Down						Down	Down	Down
N0.HOG0001692			Putative pyruvate decarboxylase	2.24	3	100	90.91	N1	53.7	10.6	2	3	1	1	1	ns	1	5	1		Down				Down	Down			Down		Down
N0.HOG0001744	TIP1b		putative aquaporin TIP-type	1.48	1.56	100	90.91	N1	64.81	1.7	1	1	2	ns	1	1	1	2	ns		Down
N0.HOG0001749			Putative actinidain	2.92	3.44	100	90.91	N1	36.11	19.7	1	2	2	ns	2	ns	1	3	ns	Down								Down	Down
N0.HOG0001953			Putative organ specific protein,hypothetical protein	4.16	5.44	100	90.91	N1	48.24	37.1	2	7	1	ns	ns	4	8	4	2		Down									Down
N0.HOG0001967			Putative protein kinase RLK-Pelle-LRR-III family	1.76	2.22	100	90.91	N1	62.96	3.8	1	4	1	1	ns	1	1	2	1		Down					Down	Down	Down
N0.HOG0001969	Prx[P]119,Prx24,Prx32,Prx36		Putative peroxidase	4.29	4.89	100	90.91	N1	60.83	26.8	5	7	ns	1	3	4	4	5	1	Down	Down		Down			Down	Down				Down	Down
N0.HOG0001976			Putative trans-zeatin O-beta-D-glucosyltransferase	4.29	4.78	100	90.91	N1	49.21	27.7	2	2	1	ns	1	1	2	1	9	Down	Down	Down								Down		Down
N0.HOG0002018			Putative small GTPase superfamily, P-loop containing nucleoside triphosphate hydrolase	1.28	1.22	100	90.91	N1	33.33	0.8	ns	ns	1	1	ns	ns	ns	ns	1							Down	Down
N0.HOG0002068			Putative Late embryogenesis abundant protein, LEA-14	2.16	2.33	100	90.91	N1	50	4.1	1	ns	1	ns	1	ns	1	4	1		Down							Down	Down
N0.HOG0002252			Putative phosphoglycerate dehydrogenase	1.72	1.89	100	90.91	N1	44.44	1.7	ns	ns	1	2	ns	ns	ns	4	1		Down								Down
N0.HOG0002263			Putative xanthine/uracil/vitamin C permease	1.68	1.89	100	90.91	N1	50.93	1.7	ns	1	1	1	1	ns	1	2	1		Down
[truncated: 47,506 more rows]

## Sheet: Ancestral_Down_top_candidates
Supplementary Table 7: List of orthogroups and their evolutionary position where the DEOG is assigned. 'Gene_id - HOG' correspondance for the 9 species are stored in Supplementary Table 4.
[truncated: 1,495 more rows]
