# Supplementary material for: Comparative phylotranscriptomics reveals ancestral and derived root nodule symbiosis programmes
Source: Nat Plants. 2023 Jun 15;9(7):1067–80. doi: 10.1038/s41477-023-01441-w (PMC10356618; doi:10.1038/s41477-023-01441-w)
Supplement: Supplementary file 7 — Summary statistics of t-tests and Fisher tests. [file 41477_2023_1441_MOESM7_ESM.xlsx]

## Sheet: Mimpud_traits_Fig4
Supplementary Table 9: Summary statistics of Fisher tests for each trait against Ctai (whole symbiotic response) control distribution in each evolutionnary node
Node_label	Overlap	Total	Symbiotic Trait	Fisher_Test	oddsratio	SignifFisher	Comment
Mimpud_DEOGs	382	789	NF	0.0581183	0.866652
Mimpud_specific_DEOGs	204		NF	0.491996	1.06019
N1	142		NF	0.345397	1.09622
N2	61		NF	0.206276	1.19054
Mimpud_DEOGs	611	1503	Infection and Organogenesis	3.51254e-16	0.632513	***	Less than C.tai
Mimpud_specific_DEOGs	375		Infection and Organogenesis	0.871866	1.01072
N1	394		Infection and Organogenesis	1.52183e-17	1.7743	***	More than C.tai
N2	123		Infection and Organogenesis	0.0233745	1.2664	*	More than C.tai
Mimpud_DEOGs	765	2109	Release	4.87479e-39	0.525594	***	Less than C.tai
Mimpud_specific_DEOGs	901		Release	9.92944e-58	2.26742	***	More than C.tai
N1	330		Release	0.254192	0.92651
N2	113		Release	0.0418192	0.804421	*	Less than C.tai
Mimpud_DEOGs	1485	3362	Persist	9.69625e-15	0.730545	***	Less than C.tai
Mimpud_specific_DEOGs	1202		Persist	4.96376e-33	1.69183	***	More than C.tai
N1	477		Persist	0.000701369	0.825799	***	Less than C.tai
N2	198		Persist	0.172899	0.889181
Mimpud_DEOGs	457	1000	NFix	0.000163587	0.777138	***	Less than C.tai
Mimpud_specific_DEOGs	227		NFix	0.163281	0.892816
N1	211		NFix	0.000646417	1.33567	***	More than C.tai
N2	105		NFix	1.38964e-05	1.66684	***	More than C.tai
Mimpud_DEOGs	4697	9034	C.tai	1	1
Mimpud_specific_DEOGs	2236		C.tai	1	1
N1	1507		C.tai	1	1
N2	594		C.tai	1	1

## Sheet: Medtru_Fig4
Supplementary Table 9: Summary statistics of Fisher tests for each trait against Medtru (whole symbiotic response) control distribution in each evolutionnary node
Node_label	Overlap	Total	Symbiotic Trait	Fisher_Test	oddsratio	SignifFisher	Comment
Medtru_DEOGs	187	507	NF	1	0.995588
Medtru_specific_DEOGs	35		NF	9.30455e-20	0.258339	***	Less than Medtru
N1	142		NF	1.45431e-19	2.74612	***	More than Medtru
N12	3		NF	0.799044	0.701693
N2	32		NF	0.110239	1.35082
N21	89		NF	0.272386	0.87168
N7	19		NF	0.427544	1.22507
Medtru_DEOGs	973	2855	FI	0.00572294	0.880823	**	Less than Medtru
Medtru_specific_DEOGs	1066		FI	3.9657e-53	2.07563	***	More than Medtru
N1	329		FI	0.218254	0.919512
N12	16		FI	0.169504	0.664406
N2	110		FI	0.046504	0.80357	*	Less than Medtru
N21	270		FI	5.57002e-39	0.427631	***	Less than Medtru
N7	91		FI	0.801881	1.03596
Medtru_DEOGs	972	2984	FIId	1.61675e-05	0.823065	***	Less than Medtru
Medtru_specific_DEOGs	999		FIId	5.67438e-32	1.75319	***	More than Medtru
N1	369		FIId	0.974077	0.996204
N12	17		FIId	0.176629	0.675477
N2	134		FIId	0.612092	0.942805
N21	403		FIId	2.89834e-14	0.639248	***	Less than Medtru
N7	90		FIId	0.901145	0.978543
Medtru_DEOGs	945	2958	FIIp	8.89928e-07	0.799807	***	Less than Medtru
Medtru_specific_DEOGs	729		FIIp	0.00984503	1.13931	**	More than Medtru
N1	427		FIIp	0.00535975	1.191	**	More than Medtru
N12	18		FIIp	0.270778	0.721766
N2	157		FIIp	0.232358	1.12392
N21	584		FIIp	0.892509	1.00709
N7	98		FIIp	0.538168	1.0782
Medtru_DEOGs	883	2671	IZ	0.000239436	0.841372	***	Less than Medtru
Medtru_specific_DEOGs	335		IZ	6.97912e-30	0.49961	***	Less than Medtru
N1	341		IZ	0.636618	1.03322
N12	25		IZ	0.630886	1.11378
N2	145		IZ	0.163589	1.15101
N21	856		IZ	2.79376e-38	1.93068	***	More than Medtru
N7	86		IZ	0.700424	1.04683
Medtru_DEOGs	1030	3132	ZIII	4.88773e-05	0.834833	***	Less than Medtru
Medtru_specific_DEOGs	602		ZIII	0.000363233	0.828947	***	Less than Medtru
N1	379		ZIII	0.677284	0.971913
N12	26		ZIII	1	0.986778
N2	153		ZIII	0.767508	1.02986
N21	845		ZIII	7.35276e-17	1.51256	***	More than Medtru
N7	97		ZIII	0.95153	1.00566
Medtru_DEOGs	908	2448	WLRR	0.923891	1.00451
Medtru_specific_DEOGs	133		WLRR	1.42886e-96	0.200163	***	Less than Medtru
N1	274		WLRR	0.111765	0.889797
N12	24		WLRR	0.535307	1.16709
N2	136		WLRR	0.110228	1.17956
N21	874		WLRR	3.78664e-57	2.27303	***	More than Medtru
N7	99		WLRR	0.0236859	1.32611	*	More than Medtru
Medtru_DEOGs	305	843	WMycR	0.652896	0.965841
Medtru_specific_DEOGs	76		WMycR	1.82101e-22	0.345242	***	Less than Medtru
N1	227		WMycR	1.45056e-26	2.60127	***	More than Medtru
N12	10		WMycR	0.326662	1.41508
N2	66		WMycR	0.000250781	1.70314	***	More than Medtru
N21	131		WMycR	0.0038015	0.753261	**	Less than Medtru
N7	28		WMycR	0.676362	1.08106
Medtru_DEOGs	2990	8084	Medtru	1	1
Medtru_specific_DEOGs	1803		Medtru	1	1
N1	1003		Medtru	1	1
N12	68		Medtru	1	1
N2	384		Medtru	1	1
N21	1587		Medtru	1	1
N7	249		Medtru	1	1

## Sheet: Lotjap_Fig4
Supplementary Table 9: Summary statistics of Fisher tests for each trait against Lotjap (whole symbiotic response) control distribution in each evolutionnary node
Node_label	Overlap	Total	Symbiotic Trait	Fisher_Test	oddsratio	SignifFisher	Comment
Lotjap_DEOGs	229	639	NF	2.93693e-05	0.698898	***	Less than Lotjap
Lotjap_specific_DEOGs	25		NF	0.00651199	0.578248	**	Less than Lotjap
N1	120		NF	0.00635637	1.34962	**	More than Lotjap
N12	7		NF	0.404484	0.674671
N2	27		NF	0.126453	0.720392
N21	197		NF	1.08734e-05	1.50236	***	More than Lotjap
N7	34		NF	0.149101	1.31057
Lotjap_DEOGs	386	1017	Myc	0.000109855	0.765445	***	Less than Lotjap
Lotjap_specific_DEOGs	57		Myc	0.27329	0.843196
N1	217		Myc	1.07327e-07	1.58327	***	More than Lotjap
N12	24		Myc	0.0919898	1.47203
N2	83		Myc	0.00388274	1.45093	**	More than Lotjap
N21	197		Myc	0.0124279	0.809893	*	Less than Lotjap
N7	53		Myc	0.113095	1.28215
Lotjap_DEOGs	3025	6810	Lotjap	1	1
Lotjap_specific_DEOGs	448		Lotjap	1	1
N1	996		Lotjap	1	1
N12	110		Lotjap	1	1
N2	393		Lotjap	1	1
N21	1558		Lotjap	1	1
N7	280		Lotjap	1	1

## Sheet: Figure5
Supplementary Table 9: Summary statistics of t-test and Fisher tests conducted to characterize species-specific proteins associated with intracellular accommodation
Medicago truncatula intracellular accomodation										Mimosa pudica intracellular accomodation
Class	SignalP	Overlap	FishTest	oddsratio	Total	SignifFisher	Odds			Class	SignalP	Overlap	FishTest	oddsratio	Total	SignifFisher	Odds
Medtru	noSignalP	726			804					Mimpud	noSignalP	1250			1335
Medtru	SignalP	78								Mimpud	SignalP	85
FIId	noSignalP	687			999					Release	noSignalP	713			901
FIId	SignalP	312	6.04892e-30	4.22386		***	More			Release	SignalP	188	3.42515e-24	3.87509		***	More
Category	t_test	Mean_FIId	Mean_Medtru	Ratio_means	t_test_FDR					Category	t_test	Mean_Release	Mean_Mimpud	Ratio_means	t_test_FDR
Pep_length	8.62936e-143	55.4038	306.607	0.1807	1.81217e-141					Pep_length	1.32255e-62	156.878	401.333	0.390892	2.77735e-61
A_prop	2.07451e-29	2.93837	5.02526	0.584719	1.08912e-28					C_prop	9.17004e-09	1.44347	2.64101	0.54656	2.40714e-08
S_prop	1.38194e-33	5.03594	8.11221	0.620785	9.67355e-33					R_prop	2.28101e-22	2.56062	4.14168	0.618256	2.39506e-21
L_prop	2.66713e-23	5.36026	7.72224	0.694133	1.1202e-22					W_prop	1.0736e-05	0.924305	1.31619	0.70226	2.04961e-05
Q_prop	8.30069e-09	2.45384	3.28747	0.746423	2.17893e-08					A_prop	9.67397e-13	4.22821	5.97089	0.708137	3.38589e-12
M_prop	0.0258667	1.59155	1.84935	0.860602	0.0362134					F_prop	6.71355e-12	3.33943	4.43738	0.752568	2.01406e-11
T_prop	0.000282718	4.69528	5.40003	0.869491	0.000539734					L_prop	6.6473e-15	6.56457	8.61713	0.761805	2.79187e-14
W_prop	0.0988113	1.10298	1.25914	0.875979	0.12744					V_prop	2.5086e-06	5.23487	6.14742	0.851555	5.26805e-06
N_prop	0.00152618	5.18042	5.87334	0.882022	0.00267081					Y_prop	0.0056664	3.30932	3.78383	0.874594	0.00849961
V_prop	0.00195025	5.38213	6.00421	0.896393	0.0031504					M_prop	0.0500548	1.54666	1.74494	0.886368	0.065697
G_prop	0.121858	6.09275	6.70662	0.908468	0.134199					G_prop	0.319424	7.0782	7.74919	0.913411	0.353047
F_prop	0.513637	4.3607	4.48398	0.972506	0.513637					T_prop	0.0221246	5.14553	5.55299	0.926624	0.0309745
I_prop	0.127808	6.21218	5.88966	1.05476	0.134199					K_prop	0.10672	5.1783	5.51759	0.938509	0.131831
P_prop	0.103165	6.77033	6.33863	1.06811	0.12744					S_prop	0.892454	9.15118	9.18818	0.995974	0.892454
H_prop	0.121789	2.72432	2.47684	1.09992	0.134199					N_prop	0.39804	6.28484	6.06948	1.03548	0.417942
E_prop	0.00613704	5.11931	4.44058	1.15285	0.00920556					E_prop	0.185418	4.82369	4.52539	1.06592	0.216321
Y_prop	0.000195103	4.54224	3.78253	1.20085	0.000409716					I_prop	0.00277037	5.92315	5.32416	1.1125	0.00447521
D_prop	4.28826e-10	6.82932	5.50681	1.24016	1.50089e-09					Q_prop	0.000677707	3.94697	3.37427	1.16972	0.00118599
K_prop	1.06532e-09	7.79837	6.20857	1.25607	3.19597e-09					D_prop	8.34289e-08	6.27978	5.05301	1.24278	1.94668e-07
R_prop	7.26094e-06	5.29973	4.20133	1.26144	1.69422e-05					H_prop	2.25319e-15	4.07799	2.4994	1.63159	1.18292e-14
C_prop	9.49772e-41	10.51	5.43119	1.93511	9.9726e-40					P_prop	2.3854e-20	12.9589	6.34587	2.0421	1.66978e-19
