# Supplementary material for: Comparative phylotranscriptomics reveals ancestral and derived root nodule symbiosis programmes
Source: Nat Plants. 2023 Jun 15;9(7):1067–80. doi: 10.1038/s41477-023-01441-w (PMC10356618; doi:10.1038/s41477-023-01441-w)
Supplement: Supplementary file 8 — Medicago truncatula and Mimosa pudica specific small secreted proteins associated with ‘symbiosome release’ (that is, ‘Mimpud Release’ and ‘Medtru FIId’). [file 41477_2023_1441_MOESM8_ESM.xlsx]

## Sheet: Readme
Supplementary Table 10: Tables summarizing genes associated to symbiosome accommodation in Medicago truncatula and Mimosa pudica.
Mimpud_Release_NPR_prot: Table summarizing protein caracteristics of NPRs identified in 'Mimpud_Release'
Mimpud_Release_NPR_expr: Table summarizing expression pattern in time course nodule of NPRs identified in 'Mimpud_Release'
Mimpud_Release_NPR_UpDown: Table summarizing Up/Down pattern in time course nodule of NPRs identified in 'Mimpud_Release'
Medtru_FIId_NCR_prot: Table summarizing protein caracteristics of NCRs identified in 'Medtru_FIId'
Medtru_FIId_NCR_expr: Table summarizing expression pattern in time course nodule of NCRs identified in 'Medtru_FIId'
Medtru_FIId_NCR_UpDown: Table summarizing Up/Down pattern in time course nodule of NCRs identified in 'Medtru_FIId'

## Sheet: Mimpud_Release_NPR_prot
Gene_id	Pep_length	SignalP	C_prop	P_prop	logFC_Nod_1dpi	logFC_Nod_3dpi	logFC_Nod_5dpi	logFC_Nod_7dpi	logFC_Nod_14dpi	logFC_Nod_21dpi	A_prop	D_prop	E_prop	F_prop	G_prop	H_prop	I_prop	K_prop	L_prop	M_prop	N_prop	Q_prop	R_prop	S_prop	T_prop	V_prop	W_prop	Y_prop	mw	hydrophobicity	Tiny	Small	Aliphatic	Aromatic	NonPolar	Polar	Charged	Basic	Acidic
Mimpud_MpudA1P6v1r1_Scf02g0010421	134	signal_peptide	0	14.1791	0	2.65174	9.36463	9.73122	7.9989	6.48489	4.47761	2.98507	4.47761	4.47761	7.46269	7.46269	4.47761	2.98507	4.47761	2.23881	8.95522	1.49254	6.71642	10.4478	5.22388	2.98507	0	4.47761	14947.5	-0.973881	27.612	56.716	16.418	16.418	49.254	50.746	24.627	17.164	7.463
Mimpud_MpudA1P6v1r1_Scf04g0247041	124	signal_peptide	0	16.129	2.64032	9.49699	18.0006	19.6667	20.8814	20.9091	1.6129	8.87097	3.22581	2.41935	0.806452	7.25806	4.03226	6.45161	4.83871	3.22581	5.64516	4.83871	0.806452	12.0968	5.64516	6.45161	2.41935	3.22581	14154.7	-0.977419	20.161	57.258	16.935	15.323	45.161	54.839	26.613	14.516	12.097
Mimpud_MpudA1P6v1r1_Scf04g0247081	117	signal_peptide	0	17.9487	2.36706	7.68175	15.0306	14.9132	13.601	13.7249	5.12821	5.98291	4.2735	1.7094	2.5641	3.4188	4.2735	5.98291	7.69231	3.4188	4.2735	5.12821	3.4188	14.5299	5.98291	1.7094	0	2.5641	12795.3	-0.911966	28.205	58.12	18.803	7.692	47.009	52.991	23.077	12.821	10.256
Mimpud_MpudA1P6v1r1_Scf04g0247111	115	signal_peptide	0.869565	11.3043	-0.0176148	5.44306	13.6162	15.2332	14.5706	14.286	3.47826	6.08696	3.47826	1.73913	1.73913	6.95652	9.56522	4.34783	7.82609	2.6087	6.95652	4.34783	3.47826	13.913	4.34783	3.47826	0	3.47826	12919.5	-0.597391	24.348	52.174	24.348	12.174	46.087	53.913	24.348	14.783	9.565
Mimpud_MpudA1P6v1r1_Scf04g0247191	180	signal_peptide	1.66667	11.6667	0.469286	5.19627	13.2884	14.222	13.0373	12.1435	2.77778	6.66667	6.11111	2.22222	1.11111	7.22222	5.55556	5.55556	10	1.66667	8.33333	4.44444	2.77778	11.1111	4.44444	3.33333	0	3.33333	20494.8	-0.866111	21.111	51.111	21.667	12.778	43.333	56.667	28.333	15.556	12.778
Mimpud_MpudA1P6v1r1_Scf04g0251661	115	signal_peptide	0.869565	11.3043	0	7.45772	14.6198	14.9794	14.1573	14.435	1.73913	8.69565	5.21739	2.6087	0.869565	5.21739	5.21739	8.69565	6.95652	0.869565	8.69565	6.95652	0	7.82609	4.34783	8.69565	0	5.21739	13195.7	-0.87913	15.652	53.043	22.609	13.043	44.348	55.652	27.826	13.913	13.913
Mimpud_MpudA1P6v1r1_Scf04g0251691	104	signal_peptide	3.84615	10.5769	1.57224	7.74643	14.7948	15.0961	14.848	14.8031	1.92308	6.73077	2.88462	4.80769	0.961538	2.88462	8.65385	9.61538	4.80769	2.88462	10.5769	4.80769	0.961538	10.5769	4.80769	4.80769	0	2.88462	11798.4	-0.620192	22.115	54.808	20.192	10.577	46.154	53.846	23.077	13.462	9.615
Mimpud_MpudA1P6v1r1_Scf04g0261521	85	signal_peptide	1.17647	28.2353	2.67572	5.00138	13.4078	15.9528	18.0602	18.1413	0	4.70588	5.88235	5.88235	1.17647	5.88235	5.88235	3.52941	7.05882	1.17647	3.52941	3.52941	1.17647	15.2941	4.70588	1.17647	0	0	9315.46	-0.809412	22.353	60	14.118	11.765	51.765	48.235	21.176	10.588	10.588
Mimpud_MpudA1P6v1r1_Scf06g0315821	112	signal_peptide	2.67857	10.7143	-2.44311	7.48121	14.3653	14.075	11.719	10.9315	3.57143	7.14286	4.46429	3.57143	1.78571	1.78571	5.35714	8.92857	6.25	1.78571	9.82143	4.46429	0.892857	8.92857	4.46429	6.25	1.78571	5.35714	12809.4	-0.7125	21.429	55.357	21.429	12.5	49.107	50.893	23.214	11.607	11.607
Mimpud_MpudA1P6v1r1_Scf08g0360301	88	signal_peptide	5.68182	10.2273	0.932957	8.68556	16.0558	15.9584	14.227	13.8351	2.27273	5.68182	2.27273	6.81818	1.13636	3.40909	10.2273	7.95455	3.40909	3.40909	11.3636	1.13636	1.13636	11.3636	5.68182	3.40909	0	3.40909	9972.42	-0.357955	26.136	56.818	19.318	13.636	50	50	20.455	12.5	7.955
Mimpud_MpudA1P6v1r1_Scf08g0360311	139	signal_peptide	1.43885	14.3885	1.4717	8.6946	16.2148	16.4586	16.5327	16.6481	0.719424	7.91367	4.31655	2.15827	0.719424	4.31655	5.7554	7.19424	7.19424	0	7.91367	5.03597	0.719424	9.35252	5.7554	10.0719	0	5.03597	15697.6	-0.681295	17.986	58.273	23.741	11.511	47.482	52.518	24.46	12.23	12.23
Mimpud_MpudA1P6v1r1_Scf08g0360321	115	signal_peptide	0.869565	12.1739	-0.229695	6.64877	13.8158	14.0567	12.9118	13.0297	1.73913	8.69565	5.21739	3.47826	0.869565	5.21739	6.95652	8.69565	6.95652	0	8.69565	6.95652	0.869565	6.95652	4.34783	6.95652	0	4.34783	13242.8	-0.90087	14.783	51.304	22.609	13.043	44.348	55.652	28.696	14.783	13.913
Mimpud_MpudA1P6v1r1_Scf08g0364751	88	signal_peptide	0	12.5	0	1.48816	8.38454	8.64913	8.42663	9.76882	1.13636	6.81818	3.40909	1.13636	1.13636	6.81818	4.54545	7.95455	11.3636	2.27273	6.81818	4.54545	7.95455	9.09091	5.68182	4.54545	0	2.27273	10221.7	-1.06591	17.045	47.727	21.591	10.227	40.909	59.091	32.955	22.727	10.227
Mimpud_MpudA1P6v1r1_Scf08g0364771	180	signal_peptide	1.11111	12.7778	-0.015051	7.47535	15.6821	16.1719	15.249	15.3021	3.33333	7.22222	5	1.66667	1.11111	7.22222	5.55556	6.66667	8.88889	1.66667	6.66667	3.88889	4.44444	11.1111	4.44444	3.88889	0	3.33333	20494	-0.943333	21.111	51.667	21.667	12.222	43.333	56.667	30.556	18.333	12.222
Mimpud_MpudA1P6v1r1_Scf08g0364841	124	signal_peptide	0	16.129	1.46617	5.8938	14.5592	16.4784	17.7442	17.738	1.6129	8.87097	3.22581	2.41935	0.806452	8.06452	4.03226	6.45161	5.64516	3.22581	5.64516	4.83871	0.806452	11.2903	5.64516	6.45161	2.41935	2.41935	14154.8	-0.955645	19.355	56.452	17.742	15.323	45.161	54.839	27.419	15.323	12.097
Mimpud_MpudA1P6v1r1_Scf09g0375741	169	signal_peptide	1.18343	17.1598	-2.93536	5.64286	13.1717	13.7459	13.8952	13.8584	5.91716	5.32544	2.95858	3.5503	2.36686	4.73373	10.6509	7.69231	6.50888	1.18343	2.95858	4.14201	1.77515	11.2426	7.10059	2.95858	0	0.591716	18314.1	-0.392308	27.811	56.213	26.036	8.876	52.071	47.929	22.485	14.201	8.284
Mimpud_MpudA1P6v1r1_Scf09g0376331	102	signal_peptide	0	22.549	-0.944797	6.54428	14.032	13.9255	12.0384	12.5523	1.96078	4.90196	8.82353	2.94118	0.980392	3.92157	10.7843	5.88235	8.82353	1.96078	3.92157	2.94118	1.96078	8.82353	0.980392	2.94118	0	4.90196	11624.4	-0.570588	12.745	47.059	24.51	11.765	57.843	42.157	25.49	11.765	13.725
Mimpud_MpudA1P6v1r1_Scf09g0376341	140	signal_peptide	0	20.7143	-0.185702	8.06605	15.7542	15.3321	13.5068	12.9424	1.42857	5	11.4286	1.42857	1.42857	5	9.28571	6.42857	7.14286	1.42857	6.42857	2.14286	2.85714	8.57143	4.28571	4.28571	0	0.714286	15680.7	-0.897143	15.714	52.143	22.143	7.143	47.857	52.143	30.714	14.286	16.429
Mimpud_MpudA1P6v1r1_Scf09g0376381	143	signal_peptide	0	15.3846	-0.247008	6.84546	14.4048	14.386	11.7808	11.6432	3.4965	4.8951	7.69231	4.8951	1.3986	7.69231	6.29371	9.09091	4.8951	0	4.8951	3.4965	0.699301	8.39161	4.8951	8.39161	0	3.4965	16219.3	-0.743357	18.182	51.748	23.077	16.084	48.252	51.748	30.07	17.483	12.587
Mimpud_MpudA1P6v1r1_Scf09g0384071	145	signal_peptide	2.75862	40.6897	-2.91373	3.75211	5.65336	4.30281	1.84261	0.836254	0	6.2069	2.75862	1.37931	2.75862	6.2069	0	2.06897	0.689655	0	4.82759	2.75862	0	11.0345	4.13793	0	0	11.7241	16052.4	-1.65655	20.69	72.414	0.69	19.31	60	40	17.241	8.276	8.966
Mimpud_MpudA1P6v1r1_Scf13g0427051	110	signal_peptide	1.81818	10	-1.68695	8.33967	15.6182	15.4137	13.8311	12.9529	2.72727	8.18182	3.63636	4.54545	1.81818	1.81818	5.45455	9.09091	4.54545	1.81818	10.9091	4.54545	0.909091	10.9091	4.54545	6.36364	0.909091	5.45455	12547	-0.831818	21.818	57.273	19.091	12.727	45.455	54.545	23.636	11.818	11.818
Mimpud_MpudA1P6v1r1_Scf15g0071791	138	signal_peptide	0.724638	13.7681	2.23901	8.38717	15.7865	16.6411	15.9265	16.4775	2.17391	6.52174	1.44928	1.44928	1.44928	5.07246	6.52174	5.07246	12.3188	1.44928	5.07246	7.24638	3.62319	15.2174	4.34783	2.89855	0	3.62319	15452.5	-0.65	23.913	52.174	23.913	10.145	46.377	53.623	21.739	13.768	7.971
Mimpud_MpudA1P6v1r1_Scf15g0071801	138	signal_peptide	0.724638	13.7681	2.97852	9.0297	17.1756	17.901	17.0274	17.5561	2.17391	6.52174	1.44928	1.44928	1.44928	5.07246	6.52174	5.07246	12.3188	1.44928	5.07246	7.24638	3.62319	15.2174	4.34783	2.89855	0	3.62319	15452.5	-0.65	23.913	52.174	23.913	10.145	46.377	53.623	21.739	13.768	7.971
Mimpud_MpudA1P6v1r1_Scf16g0173861	142	signal_peptide	0	14.0845	0	6.10662	14.78	15.7129	13.6117	12.9513	2.8169	5.6338	2.11268	1.40845	2.11268	5.6338	7.74648	5.6338	12.6761	1.40845	5.6338	6.33803	3.52113	13.3803	4.22535	2.11268	0	3.52113	15906.1	-0.628873	22.535	50	25.352	10.563	47.887	52.113	22.535	14.789	7.746
Mimpud_MpudA1P6v1r1_Scf20g0473701	134	signal_peptide	2.23881	19.403	2.58772	9.01564	16.8433	16.7114	15.0655	13.9798	2.98507	11.9403	3.73134	2.98507	1.49254	2.23881	11.194	5.97015	3.73134	0	5.97015	2.98507	2.23881	12.6866	3.73134	1.49254	0	2.98507	14757.3	-0.848507	23.134	61.94	19.403	8.209	48.507	51.493	26.119	10.448	15.672
Mimpud_MpudA1P6v1r1_Scf20g0474271	117	signal_peptide	0	17.9487	3.00392	8.80158	16.6607	16.726	14.6649	14.5795	2.5641	5.12821	7.69231	2.5641	3.4188	5.12821	5.12821	8.54701	11.9658	1.7094	7.69231	3.4188	0	5.12821	3.4188	5.12821	0.854701	2.5641	13160.1	-0.690598	14.53	50.427	24.786	11.111	53.846	46.154	26.496	13.675	12.821
Mimpud_MpudA1P6v1r1_Scf23g0101611	90	signal_peptide	0	10	1.50574	9.38362	17.1068	16.9762	14.6721	14.2753	11.1111	4.44444	4.44444	3.33333	18.8889	3.33333	2.22222	1.11111	3.33333	1.11111	6.66667	7.77778	3.33333	8.88889	1.11111	5.55556	2.22222	1.11111	9106.77	-0.691111	40	66.667	22.222	10	58.889	41.111	16.667	7.778	8.889
Mimpud_MpudA1P6v1r1_Scf24g0541921	46	signal_peptide	0	13.0435	4.73584	8.44559	12.6804	13.6469	13.6757	13.6437	15.2174	4.34783	4.34783	10.8696	2.17391	6.52174	6.52174	0	2.17391	0	0	0	2.17391	13.0435	4.34783	8.69565	0	6.52174	5010.6	0.271739	34.783	60.87	32.609	23.913	65.217	34.783	17.391	8.696	8.696
Mimpud_MpudA1P6v1r1_Scf24g0542131	105	signal_peptide	0	13.3333	-1.64995	3.48145	12.3436	15.162	18.3041	18.0847	2.85714	2.85714	6.66667	5.71429	3.80952	3.80952	1.90476	9.52381	10.4762	1.90476	4.7619	5.71429	0.952381	11.4286	5.71429	2.85714	0	5.71429	11938.5	-0.819048	23.81	47.619	18.095	15.238	48.571	51.429	23.81	14.286	9.524
Mimpud_MpudA1P6v1r1_Scf25g0557491	46	signal_peptide	0	13.0435	5.17396	8.56596	12.3949	13.4651	13.4698	13.52	15.2174	4.34783	2.17391	10.8696	2.17391	6.52174	6.52174	2.17391	2.17391	0	0	0	2.17391	13.0435	4.34783	8.69565	0	6.52174	5009.65	0.263043	34.783	60.87	32.609	23.913	65.217	34.783	17.391	10.87	6.522
Mimpud_MpudA1P6v1r1_Scf26g0177501	53	signal_peptide	0	13.2075	1.13651	6.41306	13.6231	14.3359	14.47	15.0899	1.88679	9.43396	1.88679	3.77358	9.43396	5.66038	3.77358	3.77358	7.54717	0	3.77358	9.43396	3.77358	13.2075	3.77358	3.77358	0	1.88679	5754.24	-1.00755	28.302	58.491	16.981	11.321	45.283	54.717	24.528	13.208	11.321
Mimpud_MpudA1P6v1r1_Scf26g0177531	108	signal_peptide	0.925926	10.1852	1.14421	3.45154	8.31226	7.73625	5.03764	4.73574	1.85185	8.33333	2.77778	2.77778	20.3704	2.77778	3.7037	1.85185	1.85185	0.925926	18.5185	5.55556	0.925926	9.25926	2.77778	2.77778	0.925926	0.925926	10957.3	-1.28704	35.185	75	10.185	7.407	47.222	52.778	16.667	5.556	11.111
Mimpud_MpudA1P6v1r1_Scf26g0177541	96	signal_peptide	1.04167	12.5	1.18614	2.74917	9.21974	9.09444	7.54777	7.54601	4.16667	10.4167	5.20833	4.16667	16.6667	3.125	3.125	0	4.16667	2.08333	16.6667	7.29167	0	2.08333	1.04167	4.16667	1.04167	1.04167	10078.6	-1.06771	25	68.75	15.625	9.375	54.167	45.833	18.75	3.125	15.625
Mimpud_MpudA1P6v1r1_Scf26g0177581	124	signal_peptide	1.6129	12.9032	-0.22759	7.49187	15.2822	15.643	13.9598	13.1409	5.64516	6.45161	4.03226	2.41935	19.3548	2.41935	5.64516	0.806452	0.806452	0.806452	8.06452	3.22581	3.22581	6.45161	7.25806	6.45161	0.806452	1.6129	12419.3	-0.65	40.323	74.194	18.548	7.258	58.065	41.935	16.935	6.452	10.484
Mimpud_MpudA1P6v1r1_Scf26g0177681	80	signal_peptide	2.5	10	-0.188577	7.82687	14.836	14.5638	11.9277	11.6228	10	3.75	6.25	5	15	5	5	2.5	2.5	1.25	8.75	6.25	1.25	5	2.5	5	2.5	0	8364.14	-0.5525	35	62.5	22.5	12.5	58.75	41.25	18.75	8.75	10
Mimpud_MpudA1P6v1r1_Scf26g0181141	197	signal_peptide	0	17.7665	0	0	3.71849	6.16477	6.73192	6.79454	0	1.52284	0	4.06091	12.6904	5.07614	4.06091	4.56853	6.09137	4.06091	12.1827	10.1523	4.06091	7.61421	1.52284	4.06091	0.507614	0	21343.2	-0.993909	21.827	57.36	14.213	9.645	53.299	46.701	15.228	13.706	1.523
Mimpud_MpudA1P6v1r1_Scf26g0183681	179	signal_peptide	0	25.1397	2.09711	4.91969	9.86928	13.2505	18.486	18.9243	2.23464	1.67598	5.02793	2.23464	2.23464	4.46927	8.93855	6.70391	6.14525	2.7933	2.23464	4.46927	0.558659	7.26257	9.49721	2.7933	2.7933	2.7933	20074.3	-0.587151	21.229	53.073	20.112	12.291	58.101	41.899	18.436	11.732	6.704
Mimpud_MpudA1P6v1r1_Scf26g0183691	127	signal_peptide	0	21.2598	0	4.6736	12.3801	15.1541	18.1911	18.4807	2.3622	2.3622	6.29921	3.93701	2.3622	3.14961	5.51181	5.51181	9.44882	1.5748	5.51181	4.72441	1.5748	11.811	5.51181	3.93701	2.3622	0.787402	14108.1	-0.607087	22.047	55.118	21.26	10.236	53.543	46.457	18.898	10.236	8.661
Mimpud_MpudA1P6v1r1_Scf26g0183731	180	signal_peptide	0	24.4444	0	4.77637	8.65361	13.7871	18.9388	19.5027	2.22222	1.66667	5	1.66667	2.22222	4.44444	8.88889	6.66667	6.11111	2.77778	2.22222	4.44444	1.11111	8.33333	10	2.22222	2.77778	2.77778	20162.4	-0.651667	22.778	53.333	19.444	11.667	56.111	43.889	18.889	12.222	6.667
Mimpud_MpudA1P6v1r1_Scf26g0183751	171	signal_peptide	0.584795	28.655	0	4.37092	12.5658	14.4619	16.9757	17.2849	1.75439	1.16959	1.75439	1.75439	2.33918	4.09357	5.26316	5.26316	5.84795	2.92398	4.09357	4.67836	2.33918	9.94152	8.18713	4.67836	3.50877	1.16959	18880.9	-0.695906	22.807	61.404	17.544	10.526	58.48	41.52	14.62	11.696	2.924
Mimpud_MpudA1P6v1r1_Scf26g0183761	117	signal_peptide	0	24.7863	0	0	10.282	12.1354	15.7224	16.2706	1.7094	2.5641	4.2735	3.4188	1.7094	2.5641	8.54701	6.83761	11.1111	1.7094	2.5641	3.4188	0.854701	6.83761	7.69231	5.98291	0.854701	2.5641	12959.3	-0.171795	17.949	53.846	27.35	9.402	62.393	37.607	17.094	10.256	6.838
Mimpud_MpudA1P6v1r1_Scf26g0183781	96	signal_peptide	0	36.4583	3.38083	7.9975	15.291	17.2943	19.1428	19.4039	2.08333	1.04167	3.125	2.08333	0	3.125	3.125	6.25	4.16667	1.04167	3.125	4.16667	2.08333	9.375	7.29167	7.29167	3.125	1.04167	10534.2	-0.86875	18.75	66.667	16.667	9.375	60.417	39.583	15.625	11.458	4.167
Mimpud_MpudA1P6v1r1_Scf26g0184671	77	signal_peptide	0	25.974	1.77264	7.50008	13.7135	13.8683	11.6683	11.1423	3.8961	10.3896	0	1.2987	11.6883	2.5974	9.09091	0	1.2987	0	9.09091	3.8961	1.2987	9.09091	2.5974	6.49351	0	1.2987	7744.4	-0.692208	27.273	79.221	20.779	5.195	61.039	38.961	14.286	3.896	10.39
Mimpud_MpudA1P6v1r1_Scf26g0186551	127	signal_peptide	0	19.685	1.46903	6.10648	14.8425	15.3218	15.2247	15.8696	3.14961	7.08661	5.51181	2.3622	3.14961	3.14961	7.87402	9.44882	6.29921	1.5748	7.08661	2.3622	1.5748	6.29921	6.29921	3.93701	0	3.14961	14103	-0.862992	18.898	56.693	21.26	8.661	51.181	48.819	26.772	14.173	12.598
Mimpud_MpudA1P6v1r1_Scf26g0188101	127	signal_peptide	0	19.685	0	8.13108	16.0856	16.3476	14.1039	13.6387	3.93701	10.2362	5.51181	3.14961	2.3622	4.72441	8.66142	7.08661	5.51181	0.787402	7.87402	1.5748	1.5748	7.08661	4.72441	3.93701	0	1.5748	14027.6	-0.876378	18.11	59.843	22.047	9.449	49.606	50.394	29.134	13.386	15.748
Mimpud_MpudA1P6v1r1_Scf28g0125251	103	signal_peptide	0	19.4175	0	8.55935	15.5909	16.5885	16.5874	16.7189	6.79612	7.76699	3.8835	2.91262	2.91262	4.85437	3.8835	4.85437	10.6796	0.970874	3.8835	3.8835	2.91262	12.6214	0.970874	3.8835	0.970874	1.94175	11242.6	-0.653398	23.301	58.252	25.243	10.68	54.369	45.631	24.272	12.621	11.65
Mimpud_MpudA1P6v1r1_Scf28g0125271	80	signal_peptide	0	10	-1.67776	6.01316	12.7351	13.3278	13.0035	13.3402	5	12.5	1.25	3.75	1.25	5	6.25	3.75	3.75	1.25	5	8.75	2.5	12.5	5	6.25	1.25	5	9102.89	-0.8525	23.75	57.5	21.25	15	43.75	56.25	25	11.25	13.75
Mimpud_MpudA1P6v1r1_Scf28g0125321	108	signal_peptide	0	14.8148	0	4.77999	13.1144	14.0286	12.9732	12.6403	6.48148	9.25926	1.85185	1.85185	0.925926	6.48148	3.7037	6.48148	9.25926	1.85185	3.7037	3.7037	2.77778	11.1111	6.48148	5.55556	0.925926	2.77778	11994.5	-0.697222	25	58.333	25	12.037	48.148	51.852	26.852	15.741	11.111
Mimpud_MpudA1P6v1r1_Scf28g0127041	101	signal_peptide	0	16.8317	0	3.86115	11.8704	12.8528	12.4448	12.9479	0.990099	10.8911	3.9604	2.9703	13.8614	2.9703	8.91089	3.9604	4.9505	0.990099	6.93069	3.9604	0.990099	9.90099	1.9802	2.9703	0	1.9802	10566.5	-0.80495	26.733	64.356	17.822	7.921	54.455	45.545	22.772	7.921	14.851
Mimpud_MpudA1P6v1r1_Scf30g0581231	127	signal_peptide	0	18.8976	-2.4417	7.06509	15.1308	15.2253	12.9908	12.4561	3.93701	11.0236	5.51181	3.14961	2.3622	4.72441	7.87402	7.08661	6.29921	0.787402	7.08661	1.5748	1.5748	7.08661	5.51181	3.93701	0	1.5748	14032.6	-0.874803	18.898	59.843	22.047	9.449	48.819	51.181	29.921	13.386	16.535
Mimpud_MpudA1P6v1r1_Scf30g0582551	127	signal_peptide	0	18.8976	-1.66951	6.00741	14.619	15.3361	15.1492	15.4781	3.14961	8.66142	4.72441	1.5748	1.5748	3.14961	7.87402	9.44882	7.08661	1.5748	7.08661	2.3622	1.5748	6.29921	6.29921	4.72441	0	3.93701	14221.2	-0.840945	17.323	56.693	22.835	8.661	50.394	49.606	27.559	14.173	13.386
Mimpud_MpudA1P6v1r1_Scf30g0584521	67	signal_peptide	0	23.8806	-2.31275	7.02616	10.9307	11.251	8.92038	8.38667	4.47761	10.4478	0	1.49254	13.4328	2.98507	7.46269	0	0	0	10.4478	2.98507	1.49254	8.95522	2.98507	7.46269	0	1.49254	6686.16	-0.774627	29.851	82.09	19.403	5.97	59.701	40.299	14.925	4.478	10.448
Mimpud_MpudA1P6v1r1_Scf30g0584571	77	signal_peptide	0	27.2727	4.41567	6.38252	12.59	12.1533	9.80002	9.37637	3.8961	10.3896	0	1.2987	11.6883	2.5974	9.09091	0	0	0	9.09091	3.8961	1.2987	9.09091	2.5974	6.49351	0	1.2987	7728.36	-0.762338	27.273	80.519	19.481	5.195	61.039	38.961	14.286	3.896	10.39
Mimpud_MpudA1P6v1r1_Scf30g0584581	57	signal_peptide	1.75439	29.8246	5.13664	10.5953	11.9547	11.5388	10.6229	11.0528	1.75439	7.01754	7.01754	1.75439	1.75439	3.50877	14.0351	1.75439	3.50877	0	0	3.50877	1.75439	7.01754	3.50877	7.01754	1.75439	1.75439	6267.2	-0.292982	15.789	59.649	26.316	8.772	64.912	35.088	21.053	7.018	14.035
Mimpud_MpudA1P6v1r1_Scf30g0584611	77	signal_peptide	0	27.2727	3.59361	6.94802	11.7006	11.4542	9.22543	8.7502	3.8961	10.3896	0	1.2987	11.6883	2.5974	9.09091	0	0	0	9.09091	3.8961	1.2987	9.09091	2.5974	6.49351	0	1.2987	7728.36	-0.762338	27.273	80.519	19.481	5.195	61.039	38.961	14.286	3.896	10.39
Mimpud_MpudA1P6v1r1_Scf30g0585501	95	signal_peptide	0	17.8947	0	0	10.0902	12.1494	14.5816	14.6531	2.10526	3.15789	5.26316	3.15789	2.10526	2.10526	7.36842	8.42105	11.5789	1.05263	3.15789	5.26316	4.21053	8.42105	6.31579	4.21053	1.05263	3.15789	10808.6	-0.536842	18.947	47.368	25.263	9.474	53.684	46.316	23.158	14.737	8.421
Mimpud_MpudA1P6v1r1_Scf30g0585521	181	signal_peptide	0	27.0718	0	3.03543	11.6773	14.548	17.1832	17.646	2.76243	2.20994	3.31492	1.10497	2.20994	3.8674	6.07735	7.73481	6.62983	2.20994	3.31492	3.31492	1.10497	9.39227	8.28729	4.41989	3.31492	1.65746	19934.2	-0.69337	22.652	59.669	19.89	9.945	57.459	42.541	18.232	12.707	5.525
Mimpud_MpudA1P6v1r1_Scf30g0585541	121	signal_peptide	1.65289	14.876	-1.46149	-0.270141	7.85086	9.05164	9.36468	9.89222	2.47934	4.13223	7.43802	3.30579	0.826446	9.09091	4.95868	9.09091	7.43802	1.65289	5.78512	3.30579	0.826446	10.7438	4.13223	4.95868	0.826446	2.47934	13822.6	-0.877686	19.835	49.587	19.835	15.702	45.455	54.545	30.579	19.008	11.57
Mimpud_MpudA1P6v1r1_Scf30g0585641	148	signal_peptide	0	20.9459	2.31664	4.68437	12.3655	16.004	19.521	19.7139	2.02703	2.02703	6.75676	3.37838	1.35135	4.05405	6.08108	8.78378	7.43243	1.35135	4.72973	4.05405	2.02703	10.8108	5.40541	4.05405	2.02703	2.7027	16787.3	-0.813514	19.595	51.351	19.595	12.162	51.351	48.649	23.649	14.865	8.784
Mimpud_MpudA1P6v1r1_Scf30g0585731	97	signal_peptide	2.06186	22.6804	1.4649	4.2391	12.3623	14.8483	16.504	17.1674	2.06186	4.12371	8.24742	3.09278	0	5.15464	4.12371	5.15464	8.24742	2.06186	5.15464	2.06186	3.09278	11.3402	5.15464	4.12371	0	2.06186	10866.3	-0.820619	20.619	56.701	18.557	10.309	50.515	49.485	25.773	13.402	12.371
Mimpud_MpudA1P6v1r1_Scf30g0585791	150	signal_peptide	0	20	2.17048	3.98332	10.9955	14.7574	19.71	20.0862	4	2.66667	6.66667	2.66667	1.33333	4	9.33333	8	6	2	3.33333	3.33333	4.66667	10	5.33333	2	2	2.66667	17097.7	-0.788667	20.667	48.667	21.333	11.333	52	48	26	16.667	9.333
Mimpud_MpudA1P6v1r1_Scf30g0585871	148	signal_peptide	0	20.2703	2.31387	2.95621	5.63864	10.4773	17.8952	17.7945	2.02703	2.02703	6.08108	3.37838	2.02703	3.37838	6.08108	9.45946	8.78378	1.35135	5.40541	4.05405	1.35135	10.8108	4.72973	4.05405	2.02703	2.7027	16692.2	-0.723649	19.595	51.351	20.946	11.486	52.703	47.297	22.297	14.189	8.108
Mimpud_MpudA1P6v1r1_Scf30g0590931	117	signal_peptide	0	21.3675	1.47049	9.58795	16.4694	16.3204	14.2851	13.9188	0.854701	5.98291	12.8205	3.4188	11.9658	3.4188	5.12821	0.854701	3.4188	0.854701	5.98291	4.2735	0.854701	5.12821	4.2735	4.2735	0	5.12821	12684.6	-1.05812	22.222	59.829	13.675	11.966	56.41	43.59	23.932	5.128	18.803
Mimpud_MpudA1P6v1r1_Scf30g0590951	106	signal_peptide	0	12.2642	0	4.61759	12.3976	12.5968	9.86142	9.74345	9.43396	8.49057	1.88679	1.88679	13.2075	2.83019	3.77358	0.943396	3.77358	0.943396	7.54717	5.66038	0	12.2642	9.43396	2.83019	1.88679	0.943396	10612.2	-0.722642	44.34	75.472	19.811	7.547	50.943	49.057	14.151	3.774	10.377
Mimpud_MpudA1P6v1r1_Scf30g0591041	123	signal_peptide	0	18.6992	-0.387537	6.20324	14.3992	14.5088	12.8092	12.0734	12.1951	7.31707	2.43902	2.43902	12.1951	4.06504	3.25203	0.813008	0.813008	0.813008	7.31707	3.25203	2.43902	7.31707	11.3821	2.43902	0.813008	0	12240	-0.893496	43.089	78.862	18.699	7.317	53.659	46.341	17.073	7.317	9.756
Mimpud_MpudA1P6v1r1_Scf30g0591071	123	signal_peptide	0.813008	12.1951	-2.41902	6.59664	14.4711	14.4252	12.3829	12.0063	6.50407	6.50407	3.25203	3.25203	21.1382	2.43902	4.87805	1.62602	1.62602	0.813008	8.13008	3.25203	2.43902	6.50407	7.31707	4.87805	0.813008	1.62602	12196.1	-0.672358	42.276	73.984	17.886	8.13	58.537	41.463	16.26	6.504	9.756
Mimpud_MpudA1P6v1r1_Scf30g0591101	90	signal_peptide	1.11111	12.2222	3.81477	11.3615	17.5223	17.8031	17.5066	17.8356	3.33333	10	4.44444	3.33333	20	3.33333	2.22222	1.11111	2.22222	2.22222	15.5556	6.66667	0	3.33333	2.22222	4.44444	1.11111	1.11111	9253.62	-1.18111	30	72.222	12.222	8.889	53.333	46.667	18.889	4.444	14.444
Mimpud_MpudA1P6v1r1_Scf30g0591121	79	signal_peptide	2.53165	12.6582	2.22914	8.85387	14.9512	14.7556	12.8187	12.5433	2.53165	5.06329	10.1266	1.26582	12.6582	1.26582	6.32911	2.53165	6.32911	0	10.1266	7.59494	1.26582	7.59494	1.26582	5.06329	1.26582	2.53165	8444.15	-0.832911	26.582	59.494	20.253	6.329	53.165	46.835	20.253	5.063	15.19
Mimpud_MpudA1P6v1r1_Scf30g0591141	53	signal_peptide	0	11.3208	2.87605	9.63504	15.2964	15.587	15.3863	15.702	5.66038	7.54717	1.88679	3.77358	11.3208	5.66038	3.77358	1.88679	3.77358	1.88679	5.66038	9.43396	5.66038	9.43396	3.77358	3.77358	1.88679	1.88679	5800.3	-1.02264	30.189	58.491	16.981	13.208	49.057	50.943	22.642	13.208	9.434
Mimpud_MpudA1P6v1r1_Scf32g0610641	105	signal_peptide	0	16.1905	4.31065	7.59102	15.4911	16.9222	16.2095	16.8153	2.85714	12.381	3.80952	2.85714	11.4286	4.7619	8.57143	4.7619	4.7619	0	5.71429	2.85714	1.90476	9.52381	1.90476	1.90476	0	3.80952	11237.2	-0.95619	25.714	61.905	18.095	11.429	52.381	47.619	27.619	11.429	16.19
Mimpud_MpudA1P6v1r1_Scf32g0610661	81	signal_peptide	1.23457	20.9877	0	3.01567	9.64133	9.89318	8.91526	9.18747	1.23457	2.46914	2.46914	4.93827	9.87654	3.7037	7.40741	3.7037	2.46914	1.23457	6.17284	2.46914	3.7037	12.3457	3.7037	6.17284	0	3.7037	8663.79	-0.551852	28.395	64.198	17.284	12.346	59.259	40.741	16.049	11.111	4.938
Mimpud_MpudA1P6v1r1_Scf32g0612391	140	signal_peptide	0	13.5714	3.02255	9.4264	17.8609	18.5266	17.7707	17.8659	7.85714	10	3.57143	0.714286	0.714286	5.71429	7.85714	7.14286	5	1.42857	4.28571	2.14286	3.57143	9.28571	6.42857	5	1.42857	4.28571	15721.6	-0.787857	24.286	57.143	25.714	12.143	47.857	52.143	30	16.429	13.571
Mimpud_MpudA1P6v1r1_Scf32g0612451	107	signal_peptide	0	18.6916	0.817185	7.76642	15.2826	15.6216	14.9631	15.0761	6.54206	6.54206	2.80374	2.80374	2.80374	4.6729	2.80374	4.6729	11.215	1.86916	5.60748	4.6729	2.80374	13.0841	1.86916	2.80374	0.934579	2.80374	11738.2	-0.715888	24.299	57.944	23.364	11.215	53.271	46.729	21.495	12.15	9.346
Mimpud_MpudA1P6v1r1_Scf37g0663651	143	signal_peptide	0	26.5734	1.13392	2.56272	9.25908	14.1768	16.9525	17.0211	4.1958	2.7972	4.1958	5.59441	0.699301	5.59441	6.29371	7.69231	4.1958	0.699301	6.99301	4.8951	1.3986	4.1958	4.8951	6.29371	0	2.7972	16065.5	-0.782517	13.986	56.643	20.979	13.986	57.343	42.657	21.678	14.685	6.993
Mimpud_MpudA1P6v1r1_Scf37g0663671	149	signal_peptide	0	24.1611	0.879531	2.69197	10.0642	12.2271	14.0203	14.166	2.01342	3.3557	5.36913	4.69799	1.34228	4.02685	7.38255	6.71141	4.02685	0.671141	6.71141	4.02685	3.3557	6.04027	4.69799	7.38255	0.671141	3.3557	16914.4	-0.769799	14.094	55.705	20.805	12.752	55.705	44.295	22.819	14.094	8.725
Mimpud_MpudA1P6v1r1_Scf37g0663681	130	signal_peptide	0	26.1538	3.64299	1.45688	13.6417	15.8625	17.3541	17.3155	1.53846	5.38462	5.38462	6.15385	2.30769	3.07692	6.92308	3.84615	4.61538	0.769231	7.69231	2.30769	3.84615	8.46154	3.84615	6.15385	0	1.53846	14427.3	-0.730769	16.154	61.538	19.231	10.769	56.154	43.846	21.538	10.769	10.769
Mimpud_MpudA1P6v1r1_Scf37g0663701	116	signal_peptide	0	25	-0.920242	3.60213	13.1971	15.8143	17.496	17.7649	2.58621	2.58621	6.03448	3.44828	0.862069	0.862069	6.89655	6.89655	6.03448	0.862069	6.89655	3.44828	3.44828	5.17241	7.75862	6.03448	0.862069	4.31034	13112.1	-0.725862	16.379	56.897	21.552	9.483	56.897	43.103	19.828	11.207	8.621
Mimpud_MpudA1P6v1r1_Scf37g0664851	148	signal_peptide	1.35135	16.2162	-3.59268	6.54553	13.9473	13.7215	10.8141	10.2812	2.7027	8.78378	5.40541	3.37838	2.02703	6.08108	6.08108	7.43243	6.08108	0.675676	4.72973	2.7027	1.35135	11.4865	4.72973	4.05405	0	4.72973	16636.5	-0.891216	22.297	56.081	18.919	14.189	47.297	52.703	29.054	14.865	14.189
Mimpud_MpudA1P6v1r1_Scf37g0664881	142	signal_peptide	1.40845	18.3099	2.17837	6.79233	14.5145	14.4538	12.544	11.2804	3.52113	7.74648	7.74648	4.22535	0.704225	4.92958	4.22535	7.74648	7.04225	0.704225	3.52113	4.22535	0	11.9718	4.92958	3.52113	0	3.52113	15881.6	-0.909155	22.535	55.634	18.31	12.676	47.183	52.817	28.169	12.676	15.493
Mimpud_MpudA1P6v1r1_Scf37g0670151	78	signal_peptide	0	11.5385	-0.98362	-2.15577	-1.74655	1.58994	0.998747	-0.684753	3.84615	2.5641	2.5641	2.5641	1.28205	6.41026	6.41026	6.41026	5.12821	1.28205	3.84615	8.97436	6.41026	14.1026	12.8205	1.28205	0	2.5641	8835.88	-1.09487	32.051	51.282	16.667	11.538	35.897	64.103	24.359	19.231	5.128
Mimpud_MpudA1P6v1r1_Scf39g0682821	89	signal_peptide	0	20.2247	3.12802	4.41369	9.95382	12.1432	13.9085	13.9155	3.37079	3.37079	5.61798	5.61798	1.1236	6.74157	5.61798	6.74157	5.61798	1.1236	3.37079	4.49438	3.37079	10.1124	5.61798	4.49438	0	3.37079	10116.5	-0.817978	20.225	51.685	19.101	15.73	50.562	49.438	25.843	16.854	8.989
Mimpud_MpudA1P6v1r1_Scf39g0682831	108	signal_peptide	0	24.0741	4.58208	5.2035	8.85436	13.4798	17.8623	18.2906	1.85185	4.62963	5.55556	5.55556	1.85185	3.7037	7.40741	5.55556	5.55556	0	4.62963	2.77778	4.62963	7.40741	7.40741	4.62963	0	2.77778	12160.9	-0.771296	18.519	56.481	19.444	12.037	53.704	46.296	24.074	13.889	10.185
Mimpud_MpudA1P6v1r1_Scf39g0682851	111	signal_peptide	0	26.1261	3.34124	4.83075	13.5668	16.3331	18.3275	18.2078	1.8018	3.6036	8.10811	5.40541	0	6.30631	4.5045	4.5045	3.6036	0	6.30631	1.8018	3.6036	6.30631	9.90991	6.30631	0	1.8018	12523	-1.00631	18.018	60.36	16.216	13.514	49.55	50.45	26.126	14.414	11.712
Mimpud_MpudA1P6v1r1_Scf39g0682861	117	signal_peptide	0	24.7863	-0.461199	4.0641	12.8568	14.5893	15.6323	15.9555	2.5641	2.5641	5.98291	3.4188	0.854701	1.7094	6.83761	5.98291	5.12821	0.854701	6.83761	3.4188	3.4188	5.12821	8.54701	6.83761	0.854701	4.2735	13208.2	-0.716239	17.094	58.12	21.368	10.256	56.41	43.59	19.658	11.111	8.547
Mimpud_MpudA1P6v1r1_Scf39g0683771	148	signal_peptide	1.35135	16.2162	2.18006	10.1281	17.2156	17.1388	14.4595	14.4136	3.37838	8.78378	5.40541	3.37838	2.02703	6.08108	6.08108	7.43243	6.08108	0.675676	4.72973	2.7027	1.35135	11.4865	4.05405	4.05405	0	4.72973	16606.5	-0.874324	22.297	56.081	19.595	14.189	47.973	52.027	29.054	14.865	14.189
Mimpud_MpudA1P6v1r1_Scf39g0683781	174	signal_peptide	1.72414	17.2414	0	7.36204	15.17	15.3015	13.3825	12.8895	2.87356	7.47126	8.62069	4.02299	0.574713	4.02299	4.5977	8.62069	6.89655	0.574713	4.5977	4.02299	1.14943	10.9195	4.02299	5.17241	0	2.87356	19585.9	-0.908046	20.115	54.598	19.54	10.92	46.552	53.448	29.885	13.793	16.092
Mimpud_MpudA1P6v1r1_Scf39g0683841	158	signal_peptide	1.26582	17.7215	0	8.06102	16.2688	17.3598	16.4871	17.093	3.16456	6.96203	8.86076	1.26582	0.632911	5.6962	5.06329	8.22785	10.1266	1.26582	3.79747	4.43038	0.632911	12.0253	4.43038	3.16456	0	1.26582	17524.7	-0.909494	21.519	53.165	21.519	8.228	44.937	55.063	30.38	14.557	15.823
Mimpud_MpudA1P6v1r1_Scf39g0688871	40	signal_peptide	7.5	10	-0.277066	-1.38147	1.69419	3.22437	3.09668	2.59417	2.5	0	7.5	0	0	12.5	7.5	5	7.5	2.5	0	2.5	2.5	10	7.5	10	0	5	4585.36	-0.0925	27.5	47.5	27.5	17.5	52.5	47.5	27.5	20	7.5
Mimpud_MpudA1P6v1r1_Scf41g0706611	76	signal_peptide	0	22.3684	0	1.47868	7.51431	7.87972	5.56684	5.51597	5.26316	7.89474	0	6.57895	7.89474	2.63158	5.26316	6.57895	3.94737	2.63158	5.26316	1.31579	2.63158	13.1579	2.63158	3.94737	0	0	7959	-0.597368	28.947	68.421	18.421	9.211	57.895	42.105	19.737	11.842	7.895
Mimpud_MpudA1P6v1r1_Scf42g0708901	60	signal_peptide	0	23.3333	3.65133	8.20181	14.9582	14.7898	12.8378	12.1857	1.66667	13.3333	1.66667	0	5	3.33333	8.33333	8.33333	6.66667	1.66667	3.33333	3.33333	1.66667	3.33333	5	1.66667	0	8.33333	6767.63	-1.06833	15	56.667	18.333	11.667	56.667	43.333	28.333	13.333	15
Mimpud_MpudA1P6v1r1_Scf42g0716831	58	signal_peptide	0	24.1379	1.21179	7.74462	15.6675	15.9697	13.5673	12.4443	3.44828	8.62069	0	5.17241	6.89655	3.44828	8.62069	5.17241	10.3448	1.72414	1.72414	6.89655	0	1.72414	6.89655	1.72414	0	3.44828	6343.35	-0.343103	18.966	55.172	24.138	12.069	65.517	34.483	17.241	8.621	8.621
Mimpud_MpudA1P6v1r1_Scf44g0145631	70	signal_peptide	0	24.2857	-3.26174	7.0197	14.9722	15.4882	14.0778	13.7826	2.85714	11.4286	2.85714	0	2.85714	4.28571	11.4286	10	7.14286	0	7.14286	2.85714	0	1.42857	4.28571	1.42857	0	5.71429	7852.93	-0.995714	11.429	55.714	22.857	10	55.714	44.286	28.571	14.286	14.286
Mimpud_MpudA1P6v1r1_Scf44g0145711	33	signal_peptide	0	21.2121	0	8.29302	14.9498	14.9149	12.5176	11.7622	3.0303	6.06061	3.0303	9.09091	0	9.09091	9.09091	3.0303	3.0303	0	6.06061	9.09091	0	6.06061	6.06061	3.0303	0	3.0303	3813.24	-0.766667	15.152	51.515	18.182	21.212	51.515	48.485	21.212	12.121	9.091
Mimpud_MpudA1P6v1r1_Scf47g0745171	105	signal_peptide	0	24.7619	3.59807	11.1008	15.7828	15.001	12.7477	12.4071	0.952381	6.66667	8.57143	3.80952	0	0.952381	15.2381	2.85714	7.61905	1.90476	6.66667	0.952381	0.952381	6.66667	4.7619	4.7619	0	1.90476	11690.5	-0.157143	12.381	55.238	28.571	6.667	60.952	39.048	20	4.762	15.238
Mimpud_MpudA1P6v1r1_Scf47g0745261	135	signal_peptide	0	18.5185	3.93828	12.1418	16.2392	15.5576	12.8886	12.2352	2.22222	11.1111	3.7037	5.18519	0	5.18519	6.66667	5.92593	5.92593	1.48148	10.3704	0.740741	3.7037	6.66667	5.92593	4.44444	0	2.22222	15416.2	-0.965926	14.815	59.259	19.259	12.593	46.667	53.333	29.63	14.815	14.815
Mimpud_MpudA1P6v1r1_Scf47g0746331	136	signal_peptide	0	13.9706	1.12224	6.44833	15.3587	17.0891	16.3998	15.7988	2.94118	5.14706	6.61765	4.41176	1.47059	3.67647	4.41176	8.82353	8.82353	0.735294	6.61765	6.61765	2.20588	7.35294	5.88235	6.61765	0.735294	2.94118	15563.6	-0.808088	17.647	50	22.794	11.765	47.059	52.941	26.471	14.706	11.765
Mimpud_MpudA1P6v1r1_Scf47g0746511	146	signal_peptide	0	18.4932	2.17232	6.68355	16.4089	18.1268	17.8922	18.8417	2.05479	6.16438	6.16438	4.10959	2.05479	3.42466	9.58904	10.274	6.16438	0.684932	6.84932	4.79452	0	8.21918	4.10959	4.79452	0	2.05479	16320.6	-0.742466	16.438	52.74	22.603	9.589	50	50	26.027	13.699	12.329
Mimpud_MpudA1P6v1r1_Scf47g0746551	58	signal_peptide	0	13.7931	-0.307634	4.4857	13.6753	16.1798	15.8492	15.8381	1.72414	3.44828	15.5172	1.72414	3.44828	1.72414	3.44828	6.89655	6.89655	0	3.44828	1.72414	1.72414	13.7931	5.17241	10.3448	0	5.17241	6445.11	-0.763793	24.138	55.172	22.414	8.621	46.552	53.448	29.31	10.345	18.966
Mimpud_MpudA1P6v1r1_Scf48g0749501	71	signal_peptide	0	28.169	0	5.69239	13.8083	13.4699	11.629	11.1529	2.8169	14.0845	1.40845	2.8169	8.4507	4.22535	5.6338	7.04225	2.8169	0	1.40845	2.8169	2.8169	5.6338	5.6338	1.40845	0	2.8169	7611.38	-1.2831	22.535	67.606	12.676	9.859	54.93	45.07	29.577	14.085	15.493
Mimpud_MpudA1P6v1r1_Scf48g0749521	68	signal_peptide	0	25	0	6.41541	14.629	14.5846	13.1826	12.5064	1.47059	11.7647	0	0	4.41176	2.94118	5.88235	7.35294	4.41176	1.47059	4.41176	4.41176	1.47059	5.88235	5.88235	5.88235	0	7.35294	7518.44	-1.03529	17.647	64.706	17.647	10.294	55.882	44.118	23.529	11.765	11.765
Mimpud_MpudA1P6v1r1_Scf50g0760271	113	signal_peptide	0	23.8938	6.66535	11.5248	16.9347	16.8047	14.8454	14.8664	1.76991	7.07965	9.73451	3.53982	0	2.65487	17.6991	2.65487	7.07965	0.884956	4.42478	0.884956	1.76991	6.19469	3.53982	4.42478	0	1.76991	12654.6	-0.123009	11.504	51.327	30.973	7.965	61.062	38.938	23.894	7.08	16.814
Mimpud_MpudA1P6v1r1_Scf50g0760391	108	signal_peptide	0	22.2222	2.74047	8.60774	14.0614	13.7994	11.7112	11.4172	2.77778	10.1852	2.77778	3.7037	2.77778	5.55556	6.48148	3.7037	6.48148	0	4.62963	2.77778	2.77778	7.40741	7.40741	5.55556	0	2.77778	11908.3	-0.749074	20.37	62.963	21.296	12.037	52.778	47.222	25	12.037	12.963
Mimpud_MpudA1P6v1r1_Scf50g0760421	131	signal_peptide	0	16.7939	5.70264	9.10952	13.4542	13.0595	10.4584	9.95389	4.58015	9.92366	4.58015	4.58015	0	5.34351	4.58015	5.34351	9.92366	0.763359	8.39695	3.81679	3.05344	6.10687	6.10687	4.58015	0	1.52672	14820.5	-0.831298	16.794	56.489	23.664	11.45	47.328	52.672	28.244	13.74	14.504
Mimpud_MpudA1P6v1r1_Scf50g0761501	149	signal_peptide	0	16.1074	1.58045	7.31035	15.8086	17.1313	16.1428	15.767	2.68456	4.69799	8.05369	4.02685	2.01342	4.02685	6.04027	8.05369	7.38255	0.671141	6.71141	6.04027	2.01342	6.71141	4.69799	6.04027	1.34228	2.68456	17056.3	-0.845638	16.107	49.664	22.148	12.081	48.993	51.007	26.846	14.094	12.752
Mimpud_MpudA1P6v1r1_Scf52g0764451	68	signal_peptide	0	25	0	8.10239	15.5624	15.2485	12.8018	11.9407	1.47059	11.7647	0	0	2.94118	2.94118	5.88235	7.35294	4.41176	1.47059	4.41176	4.41176	2.94118	5.88235	5.88235	5.88235	0	7.35294	7617.57	-1.09559	16.176	63.235	17.647	10.294	54.412	45.588	25	13.235	11.765

## Sheet: Mimpud_Release_NPR_expr
Gene_id	logFC_Nod_1dpi	logFC_Nod_3dpi	logFC_Nod_5dpi	logFC_Nod_7dpi	logFC_Nod_14dpi	logFC_Nod_21dpi	logFC_GMI1000pRalta_1dpi	logFC_GMI1000pRalta_3dpi	logFC_hrcV_1dpi	logFC_hrcV_3dpi	logFC_hrcV_5dpi	logFC_hrcV_7dpi	logFC_hrcV_10dpi	logFC_hrpG_1dpi	logFC_hrpG_3dpi	logFC_hrpG_5dpi	logFC_hrpG_7dpi	logFC_hrpG_10dpi	logFC_efpR_1dpi	logFC_efpR_3dpi	logFC_efpR_5dpi	logFC_efpR_7dpi	logFC_efpR_10dpi	logFC_nifH_1dpi	logFC_nifH_3dpi	logFC_nifH_5dpi	logFC_nifH_7dpi	logFC_nifH_14dpi	logFC_nifH_21dpi	FDR_Nod_1dpi	FDR_Nod_3dpi	FDR_Nod_5dpi	FDR_Nod_7dpi	FDR_Nod_14dpi	FDR_Nod_21dpi	FDR_GMI1000pRalta_1dpi	FDR_GMI1000pRalta_3dpi	FDR_hrcV_1dpi	FDR_hrcV_3dpi	FDR_hrcV_5dpi	FDR_hrcV_7dpi	FDR_hrcV_10dpi	FDR_hrpG_1dpi	FDR_hrpG_3dpi	FDR_hrpG_5dpi	FDR_hrpG_7dpi	FDR_hrpG_10dpi	FDR_efpR_1dpi	FDR_efpR_3dpi
Mimpud_MpudA1P6v1r1_Scf02g0010421	0	2.65174	9.36463	9.73122	7.9989	6.48489	0	1.49003	0	3.56364	0	3.4009	5.97709	2.70352	0	4.56559	6.5662	8.1758	2.65268	1.42926	7.62373	9.55359	8.77641	1.45546	3.63053	10.0278	9.77554	9.15138	8.66205	1	0.103223	4.0326e-15	2.16741e-16	3.04728e-11	4.7063e-07	1	0.45733	0.999907	0.0834797	0.999926	0.0439005	8.35324e-06	0.167236	1	0.00248497	4.40768e-07	2.24156e-11	0.155402	0.519275
Mimpud_MpudA1P6v1r1_Scf04g0247041	2.64032	9.49699	18.0006	19.6667	20.8814	20.9091	3.67802	11.6862	1.50058	3.03115	1.70467	6.43423	13.8999	1.4143	0	10.7161	13.0355	15.0954	4.17764	1.38529	14.1933	17.7467	17.0009	0	8.97598	18.5812	19.8348	19.8737	19.5718	0.211249	9.26759e-06	9.47452e-12	4.83176e-13	4.67973e-14	5.34358e-14	0.0950778	3.80947e-06	0.463824	0.241589	0.353447	0.00163324	1.02689e-08	0.489866	1	2.1085e-06	4.03275e-08	1.43184e-09	0.052366	0.54764
Mimpud_MpudA1P6v1r1_Scf04g0247081	2.36706	7.68175	15.0306	14.9132	13.601	13.7249	0.976165	4.35308	3.05268	2.43239	3.86701	6.71821	10.4887	2.75016	1.41773	8.9546	10.7717	12.4615	2.3909	1.68307	12.8199	14.0003	13.7037	4.01682	9.51258	14.6933	14.6586	14.4319	14.1813	0.024286	1.22076e-12	1.73924e-28	2.06744e-28	9.33883e-26	5.996e-26	0.430492	5.90168e-05	0.00426799	0.0475057	7.51197e-05	2.01479e-10	1.57441e-18	0.0114162	0.240457	4.43413e-15	3.99994e-19	9.17975e-23	0.0234318	0.178112
Mimpud_MpudA1P6v1r1_Scf04g0247111	-0.0176148	5.44306	13.6162	15.2332	14.5706	14.286	-0.622932	4.77438	-2.02593	-0.47348	-3.53262	1.79465	9.45444	-2.11612	-3.53262	6.21885	8.55146	10.5977	0.991278	-3.53262	10.2578	13.2452	12.6101	-2.07329	3.41019	14.114	15.1156	14.921	14.4093	1	0.000352531	1.10926e-11	2.6903e-13	7.95648e-13	1.74251e-12	0.780489	0.00505354	0.311828	0.870218	0.0578195	0.242791	1.08043e-07	0.289339	0.08951	0.000105718	7.0375e-07	9.17708e-09	0.588923	0.0952666
Mimpud_MpudA1P6v1r1_Scf04g0247191	0.469286	5.19627	13.2884	14.222	13.0373	12.1435	-3.21804	3.3528	-0.446653	-0.160328	-1.5204	2.60603	9.07884	1.01177	-3.21804	6.26933	8.8678	10.6045	1.42459	-0.00289042	10.5685	12.9311	12.4506	0.514962	4.13213	13.8811	14.1975	13.4038	12.862	0.808415	0.000122627	3.07749e-14	1.69852e-15	3.26931e-14	4.75049e-13	0.11625	0.0267201	0.836985	0.963587	0.376866	0.0574775	4.88077e-09	0.572502	0.110701	1.16026e-05	8.47262e-09	7.11707e-11	0.375699	1
Mimpud_MpudA1P6v1r1_Scf04g0251661	0	7.45772	14.6198	14.9794	14.1573	14.435	0	3.05213	0	0	2.42422	6.57761	10.6878	2.12782	0	8.5379	10.2682	12.3516	1.44524	0	11.9732	13.71	13.8602	0	9.65029	14.8806	15.0353	14.9538	14.5749	1	1.58747e-07	8.8434e-22	1.11009e-22	3.5746e-21	1.14395e-21	1	0.122985	0.999907	1	0.172195	8.54372e-06	1.24122e-13	0.291429	1	2.88551e-09	8.73548e-13	5.36043e-17	0.440104	1
Mimpud_MpudA1P6v1r1_Scf04g0251691	1.57224	7.74643	14.7948	15.0961	14.848	14.8031	2.1825	5.82336	2.77433	3.36147	4.80868	6.62586	10.9364	2.69187	2.13474	8.95571	10.8247	12.7521	2.10953	0.128452	12.8563	14.2195	14.0917	3.44953	9.81948	15.1597	15.1613	15.1308	14.7253	0.238404	3.98941e-11	6.18584e-25	1.06247e-25	2.14472e-25	3.15281e-25	0.0931296	2.39245e-06	0.0260013	0.0141255	1.46907e-05	8.36821e-09	3.33518e-17	0.033869	0.11373	3.49928e-13	5.66073e-17	9.60668e-21	0.0960103	0.964955
Mimpud_MpudA1P6v1r1_Scf04g0261521	2.67572	5.00138	13.4078	15.9528	18.0602	18.1413	0	9.02404	1.50404	0	0	4.26682	10.6669	0	0	6.70791	8.41766	10.6824	0	0	8.98817	13.6431	13.0355	0	0	14.703	16.8005	17.6452	17.3977	0.198034	0.00707713	1.56855e-09	1.00056e-11	1.28834e-13	1.3163e-13	1	5.39657e-05	0.458974	1	0.999926	0.0271864	3.77097e-07	1	1	0.000578466	2.36458e-05	3.49931e-07	1	1
Mimpud_MpudA1P6v1r1_Scf06g0315821	-2.44311	7.48121	14.3653	14.075	11.719	10.9315	-0.695129	2.09773	0.256335	0.234183	-0.756924	4.67753	10.3155	0.997163	-2.44311	9.03364	10.9275	12.919	1.0977	-1.04341	12.7729	13.7709	13.8666	-0.279734	9.44091	14.666	13.7389	12.5096	11.9988	0.182307	5.50732e-09	1.24505e-20	2.69386e-20	1.96739e-16	5.21289e-15	0.762693	0.182032	0.913329	0.943622	0.681645	0.000191481	1.34422e-13	0.584753	0.225464	2.7016e-11	1.26812e-14	5.28106e-18	0.522501	0.668462
Mimpud_MpudA1P6v1r1_Scf08g0360301	0.932957	8.68556	16.0558	15.9584	14.227	13.8351	2.45728	5.12142	1.33956	3.34766	3.17508	6.36694	11.9061	1.315	2.12994	9.84109	11.8202	14.0253	3.24467	0.828844	14.0445	15.2956	15.3094	2.32037	9.85633	16.4098	15.75	15.1315	14.6568	0.644422	1.77361e-09	1.56048e-20	1.52088e-20	4.26862e-18	1.99187e-17	0.158267	0.000928594	0.496295	0.0680931	0.0304869	5.85876e-06	3.85592e-14	0.514702	0.25135	6.42504e-11	5.29548e-14	2.55581e-17	0.0397881	0.743619
Mimpud_MpudA1P6v1r1_Scf08g0360311	1.4717	8.6946	16.2148	16.4586	16.5327	16.6481	2.54322	6.89844	2.23324	4.50022	4.57039	8.05276	12.6567	2.12324	2.72445	10.3588	12.3299	14.3162	1.44467	1.40128	13.8559	15.7477	15.7749	3.71946	10.6319	16.5743	16.5222	16.3986	15.9887	0.434156	1.79021e-09	8.58299e-24	1.94003e-24	9.21257e-25	6.59412e-25	0.213425	2.4359e-05	0.265079	0.0260404	0.00501559	4.19252e-08	8.43721e-17	0.293581	0.185874	2.80693e-12	3.65976e-16	5.74265e-20	0.440962	0.527496
Mimpud_MpudA1P6v1r1_Scf08g0360321	-0.229695	6.64877	13.8158	14.0567	12.9118	13.0297	1.39642	3.85527	1.67056	3.24867	2.56527	5.24032	9.93416	0.923036	3.43228	7.51382	9.3811	11.6515	0.974423	1.77925	11.1956	12.9957	13.1254	4.55726	8.45374	14.285	13.9471	13.3507	12.8971	0.934183	4.38951e-07	4.05062e-19	1.09933e-19	6.87564e-18	5.12831e-18	0.488287	0.0119377	0.365396	0.0688233	0.0842764	9.09387e-05	2.28975e-12	0.665903	0.0326229	3.133e-08	1.93755e-11	2.76987e-15	0.626971	0.385472
Mimpud_MpudA1P6v1r1_Scf08g0364751	0	1.48816	8.38454	8.64913	8.42663	9.76882	0	0	0	0	0	1.75234	4.28283	0	0	1.66568	3.94124	5.40787	0	0	5.63653	7.05039	7.1539	0	0	8.93248	8.95763	8.89102	8.64711	1	0.340204	2.77001e-22	2.07932e-24	6.15253e-23	6.24097e-35	1	0.999907	0.999907	1	0.999926	0.316351	0.00217018	1	1	0.327538	0.00741486	7.52155e-06	1	1
Mimpud_MpudA1P6v1r1_Scf08g0364771	-0.015051	7.47535	15.6821	16.1719	15.249	15.3021	0.10511	5.57979	0.554468	1.98839	-1.28505	4.85611	10.8448	-0.786628	-2.98533	7.91728	10.5511	12.4372	1.55974	-1.57823	12.2764	14.7256	14.3147	-2.98533	5.80031	15.9683	15.9295	15.2129	14.8027	1	1.60075e-05	1.8701e-12	5.4729e-13	2.41162e-12	2.57459e-12	0.981387	0.00252205	0.808947	0.373843	0.503533	0.00301365	3.21906e-08	0.739864	0.163224	1.07654e-05	5.4968e-08	1.40793e-09	0.404742	0.522039
Mimpud_MpudA1P6v1r1_Scf08g0364841	1.46617	5.8938	14.5592	16.4784	17.7442	17.738	-0.329512	8.6111	-1.60161	-0.0503116	-3.80985	3.24332	10.7277	-3.80985	-2.28077	7.19426	9.64322	11.7887	0.739035	-1.28327	10.5144	14.248	13.7336	-3.80985	5.68451	15.0459	16.5371	16.7577	16.3623	0.426787	0.00045069	9.34327e-11	2.35844e-12	1.72285e-13	2.07782e-13	0.897476	3.64908e-05	0.439063	0.998181	0.0475298	0.0437664	1.19437e-07	0.0619227	0.289539	6.87237e-05	7.87909e-07	1.73343e-08	0.719254	0.592508
Mimpud_MpudA1P6v1r1_Scf09g0375741	-2.93536	5.64286	13.1717	13.7459	13.8952	13.8584	0.0723448	4.90747	-1.42208	-0.734324	-2.93536	3.38332	9.3171	-0.359215	-2.93536	6.65576	8.485	10.8351	0.826439	-2.93536	10.3585	12.418	12.3079	-2.93536	7.14117	13.3973	13.6478	14.1637	13.8667	0.112828	2.92184e-05	8.47941e-15	1.14172e-15	5.13941e-16	6.8307e-16	0.989614	0.00109773	0.484252	0.784995	0.104288	0.0123535	1.03533e-09	0.879208	0.147905	2.74858e-06	1.13985e-08	1.1658e-11	0.647859	0.155755
Mimpud_MpudA1P6v1r1_Scf09g0376331	-0.944797	6.54428	14.032	13.9255	12.0384	12.5523	-2.4432	2.19859	-2.4432	-0.245766	-2.4432	3.82107	9.77164	0.141248	-2.4432	7.66679	9.61709	11.6468	-0.99912	-2.4432	11.5395	13.0285	12.9714	-2.4432	7.97579	14.414	13.9317	13.049	12.5613	0.636969	8.65786e-08	3.43366e-21	3.68678e-21	6.72552e-18	9.29449e-19	0.233473	0.1499	0.205923	0.941903	0.168416	0.00207848	2.41703e-13	0.956698	0.223794	1.81049e-09	4.67031e-13	1.01369e-16	0.618413	0.23484
Mimpud_MpudA1P6v1r1_Scf09g0376341	-0.185702	8.06605	15.7542	15.3321	13.5068	12.9424	-0.567639	4.59921	0.100284	2.03943	0.629576	5.97299	11.4184	1.23009	-2.93483	9.45855	11.5827	13.4273	2.21461	-0.399243	13.4691	14.907	14.6832	-2.93483	9.56959	15.8197	15.13	14.2207	13.9116	0.939529	2.77115e-07	1.19481e-15	2.54811e-15	1.81515e-13	9.05527e-13	0.810894	0.00434067	0.973464	0.307719	0.714343	6.71893e-05	9.01421e-11	0.5092	0.155045	1.54484e-08	5.88661e-11	5.71442e-13	0.170516	0.889116
Mimpud_MpudA1P6v1r1_Scf09g0376381	-0.247008	6.84546	14.4048	14.386	11.7808	11.6432	-1.68698	2.28879	-0.172036	-0.200901	-1.68698	2.63635	9.57118	1.83608	-1.68698	7.38336	9.66257	11.6141	-0.245604	-0.289965	11.6997	13.3606	13.1204	-1.68698	6.6962	14.6724	14.2213	13.0799	12.6487	0.931135	1.54492e-06	4.75539e-17	3.62607e-17	1.22624e-13	2.29101e-13	0.414178	0.207626	0.958711	0.961742	0.334693	0.0913662	3.97254e-10	0.333493	0.407041	4.90697e-07	2.91668e-10	5.44566e-13	0.928338	0.93315
Mimpud_MpudA1P6v1r1_Scf09g0384071	-2.91373	3.75211	5.65336	4.30281	1.84261	0.836254	-2.91373	-1.43649	-2.91373	-0.71064	1.79525	0.0530537	2.03614	-2.91373	-0.652371	3.37661	3.55342	2.63767	-2.91373	0.30827	4.74499	5.15767	4.80642	-2.91373	4.50284	5.56536	4.3251	3.26858	2.64806	0.0905668	6.40818e-05	7.71536e-10	3.46106e-06	0.0762893	0.508386	0.130864	0.430435	0.108833	0.760337	0.10635	0.979073	0.0547321	0.101357	0.740757	0.000589617	0.000223418	0.00926095	0.0893332	0.891781
Mimpud_MpudA1P6v1r1_Scf13g0427051	-1.68695	8.33967	15.6182	15.4137	13.8311	12.9529	0.0769979	4.79759	-0.172703	1.6319	-1.68695	5.29408	11.3397	1.23211	-1.68695	9.38949	11.4319	13.5916	0.530473	1.19931	13.185	14.6621	14.843	-1.68695	9.57782	15.9351	15.1489	14.3198	13.81	0.357898	2.5185e-08	3.91146e-18	5.22767e-18	5.17109e-16	9.66616e-15	0.994437	0.00290255	0.958711	0.4879	0.335331	0.000270313	3.35442e-12	0.549892	0.407742	1.85331e-09	2.53074e-12	3.03682e-15	0.823284	0.612351
Mimpud_MpudA1P6v1r1_Scf15g0071791	2.23901	8.38717	15.7865	16.6411	15.9265	16.4775	0	6.20569	0	0	0	3.96254	11.3227	0	0	8.44281	11.1454	12.8636	3.23468	2.07867	12.8538	15.1816	14.7323	0	3.4326	16.5581	16.599	16.093	15.606	0.266688	1.44289e-06	6.54597e-15	5.12331e-16	2.36013e-15	6.57925e-16	1	0.00136461	0.999907	1	0.999926	0.0298336	1.05926e-09	1	1	2.0459e-06	1.63654e-09	1.87692e-11	0.104612	0.371056
Mimpud_MpudA1P6v1r1_Scf15g0071801	2.97852	9.0297	17.1756	17.901	17.0274	17.5561	0	7.29327	1.51204	3.0329	0	6.82906	12.631	2.91508	0	9.54014	12.1756	14.1052	2.34988	0	13.8658	16.3224	16.0181	0	4.38539	17.4907	17.7347	17.311	16.863	0.131228	1.54575e-07	2.71116e-17	2.58295e-18	2.03626e-17	5.53394e-18	1	0.0001188	0.448962	0.204927	0.999926	7.21832e-05	1.12044e-11	0.157005	1	6.71281e-08	3.90217e-11	1.85793e-13	0.239999	1
Mimpud_MpudA1P6v1r1_Scf16g0173861	0	6.10662	14.78	15.7129	13.6117	12.9513	0	4.81401	2.21793	0	0	1.73393	9.79767	0	0	6.32917	9.36106	11.3679	0	0	10.7915	14.1119	13.606	0	0	15.2304	15.5441	14.8003	14.4049	1	0.000422793	3.33456e-13	2.45824e-14	3.35849e-12	2.09064e-11	1	0.016492	0.28506	1	0.999926	0.3404	1.02018e-07	1	1	0.000383488	2.85283e-07	2.09146e-09	1	1
Mimpud_MpudA1P6v1r1_Scf20g0473701	2.58772	9.01564	16.8433	16.7114	15.0655	13.9798	1.76711	5.99366	2.68166	3.93909	0	5.97447	12.1979	1.42048	0	8.82661	11.5245	13.3774	3.66066	0	13.4965	15.8581	15.4152	0	7.05447	16.9482	16.4919	15.8887	15.4609	0.200649	1.44316e-06	4.21808e-14	4.24863e-14	1.20913e-12	1.65121e-11	0.405414	0.00327876	0.202209	0.0968238	0.999926	0.00118779	1.79709e-09	0.481108	1	3.49748e-06	7.73508e-09	1.27868e-10	0.0693933	1
Mimpud_MpudA1P6v1r1_Scf20g0474271	3.00392	8.80158	16.6607	16.726	14.6649	14.5795	0	5.44118	0	1.48595	0	6.21323	12.3605	2.11342	2.76278	9.86077	11.898	14.2331	3.3457	0	14.1222	15.708	15.6671	0	9.67258	17.074	16.7526	15.9625	15.5176	0.125108	1.26953e-07	8.77975e-18	5.15331e-18	1.78429e-15	2.74635e-15	1	0.00397502	0.999907	0.541829	0.999926	0.000232507	4.84225e-12	0.306148	0.195163	1.03264e-08	1.90541e-11	1.7707e-14	0.087066	1
Mimpud_MpudA1P6v1r1_Scf23g0101611	1.50574	9.38362	17.1068	16.9762	14.6721	14.2753	1.65097	5.8629	2.68771	3.93968	0	6.68071	12.5362	2.57131	2.2539	10.8047	12.712	14.824	3.01668	1.40908	14.8474	16.3234	16.0048	0	10.4033	17.3009	16.7103	15.5302	15.185	0.436738	8.54991e-08	8.98982e-17	9.21622e-17	3.28099e-14	1.14573e-13	0.417072	0.00238926	0.192252	0.0845734	0.999926	0.000120977	2.70706e-11	0.216164	0.297976	3.62042e-09	1.68785e-11	5.78155e-14	0.130096	0.53322
Mimpud_MpudA1P6v1r1_Scf24g0541921	4.73584	8.44559	12.6804	13.6469	13.6757	13.6437	2.77989	5.47552	5.18874	4.47178	7.44117	8.35217	8.96426	4.28636	3.28656	8.66273	9.5757	10.304	4.28836	2.20901	11.2591	12.7832	11.6184	5.73573	9.62939	13.5576	14.074	13.8876	13.5785	2.40492e-07	2.32966e-19	6.48072e-33	3.60662e-36	1.84171e-36	2.60603e-36	0.00380382	7.71994e-09	4.43934e-08	5.05187e-06	5.19098e-16	6.45314e-19	5.93338e-21	5.99364e-06	0.000760379	8.00895e-20	7.46847e-23	3.52646e-25	3.4183e-06	0.0419998
Mimpud_MpudA1P6v1r1_Scf24g0542131	-1.64995	3.48145	12.3436	15.162	18.3041	18.0847	-1.64995	8.95016	-1.64995	1.01054	-1.64995	1.33892	10.2342	-1.64995	-0.122313	5.99954	7.86077	10.4954	0.53536	-1.64995	7.16445	13.3561	12.7011	-1.64995	-1.64995	13.2117	16.3331	17.5369	17.2261	0.385126	0.0602809	2.8113e-07	4.1954e-09	3.34275e-11	5.45771e-11	0.44109	0.000239111	0.413598	0.754355	0.36068	0.522804	7.44446e-06	0.405354	0.976735	0.00294098	0.000204858	5.00153e-06	0.844396	0.453712
Mimpud_MpudA1P6v1r1_Scf25g0557491	5.17396	8.56596	12.3949	13.4651	13.4698	13.52	3.76461	5.61306	5.93008	4.58466	7.7437	8.47425	8.70025	4.75789	3.69084	8.76303	9.43329	10.0121	4.71593	2.40907	10.9861	12.4612	11.3211	6.27912	9.71833	13.3215	13.9002	13.6327	13.1681	1.76976e-08	3.79442e-20	6.52052e-33	1.24737e-36	7.49346e-37	5.74136e-37	6.0446e-05	2.82584e-09	3.62157e-10	2.65624e-06	2.93091e-17	1.05205e-19	1.46921e-20	4.68832e-07	0.000145311	1.41691e-20	6.24261e-23	7.47015e-25	3.48823e-07	0.0259568
Mimpud_MpudA1P6v1r1_Scf26g0177501	1.13651	6.41306	13.6231	14.3359	14.47	15.0899	0.805735	4.66977	2.38113	0.261659	2.57202	4.54572	9.75833	0.268693	0.683075	7.23897	9.03521	11.1792	0.242788	0.146041	10.8408	12.8647	12.8499	2.66313	7.76292	14.1639	14.6259	15.044	14.9236	0.508801	5.03095e-07	1.43313e-18	7.01809e-20	2.87983e-20	3.33904e-21	0.680268	0.000925142	0.115627	0.936656	0.0555	0.000377196	3.62763e-12	0.915823	0.748843	4.65624e-08	5.16802e-11	1.81419e-14	0.918972	0.967149
Mimpud_MpudA1P6v1r1_Scf26g0177531	1.14421	3.45154	8.31226	7.73625	5.03764	4.73574	1.09544	1.41597	0.154458	-0.657785	0.0200162	1.94299	4.43917	0.791781	0.467379	3.84632	4.78051	6.64837	0.463714	0.543417	6.76484	7.36	7.41297	0.685732	5.82455	8.13963	7.30495	5.9432	5.49225	0.110484	8.38436e-08	1.58481e-26	2.26304e-24	8.33982e-14	1.42621e-12	0.13807	0.0538891	0.879378	0.513583	0.989465	0.00255476	3.90089e-11	0.318427	0.600385	6.7963e-09	2.12551e-12	1.18426e-19	0.569137	0.569163
Mimpud_MpudA1P6v1r1_Scf26g0177541	1.18614	2.74917	9.21974	9.09444	7.54777	7.54601	1.15281	1.61921	0.509722	0.445256	-1.78648	1.98637	4.97187	1.11126	1.14384	4.16635	5.15822	7.00603	0.565486	1.50139	7.47658	8.47721	8.12676	0.641896	5.57507	9.58143	8.95593	7.56095	7.20773	0.177064	0.000205549	2.8957e-24	5.04261e-24	4.61527e-19	5.61969e-19	0.206803	0.0664222	0.629397	0.745521	0.0589836	0.0101677	2.39381e-10	0.232232	0.229996	7.36445e-08	6.38238e-11	8.32203e-17	0.568508	0.120113
Mimpud_MpudA1P6v1r1_Scf26g0177581	-0.22759	7.49187	15.2822	15.643	13.9598	13.1409	-0.806914	4.42832	-0.00367307	1.55367	-2.52055	5.08063	11.2324	0.408378	-1.1001	8.82151	11.1453	13.3031	2.32368	-1.06592	12.7679	14.9105	14.7679	-4.21867	8.75838	15.9676	15.7095	14.454	13.9971	0.920339	4.02071e-06	2.35835e-13	8.20091e-14	2.21829e-12	1.55263e-11	0.693671	0.00766075	0.999907	0.45571	0.141352	0.0008484	1.9246e-09	0.850142	0.589625	3.99221e-07	2.26177e-09	2.24511e-11	0.144708	0.632811
Mimpud_MpudA1P6v1r1_Scf26g0177681	-0.188577	7.82687	14.836	14.5638	11.9277	11.6228	-1.68714	2.84363	0.54438	-1.68714	1.64663	5.41881	10.3098	-0.256756	-1.68714	8.86712	10.618	12.5042	1.27269	-1.68714	13.016	14.087	13.7157	-0.231246	9.41875	15.0781	14.3241	12.9046	12.4629	0.943846	2.72127e-09	9.19317e-22	1.9296e-21	7.2532e-17	3.06362e-16	0.410431	0.0800641	0.815247	0.461806	0.309847	3.73565e-05	1.59756e-13	0.92832	0.402857	7.8152e-11	4.66408e-14	1.97588e-17	0.493524	0.420305
Mimpud_MpudA1P6v1r1_Scf26g0181141	0	0	3.71849	6.16477	6.73192	6.79454	0	3.62627	1.52598	1.48507	2.47222	0	8.07835	0	0	4.86675	7.19629	9.51418	0	0	6.96985	11.1437	11.2808	0	1.53937	6.03043	7.80708	7.37087	7.13937	1	1	0.0409017	0.000687072	0.000183265	0.00018706	1	0.0902276	0.452837	0.548366	0.189529	1	2.0173e-05	1	1	0.00911679	0.000117001	1.02252e-06	1	1
Mimpud_MpudA1P6v1r1_Scf26g0183681	2.09711	4.91969	9.86928	13.2505	18.486	18.9243	0	10.388	0	0	0	3.3084	10.5612	0	2.73099	5.23886	7.54237	10.1913	0	0	4.93787	12.099	12.5049	2.64333	0	10.3913	14.2373	16.9701	16.7568	0.304863	0.00974902	3.23222e-06	8.27345e-09	7.05396e-13	3.94018e-13	1	1.51978e-05	0.999907	1	0.999926	0.09206	1.32997e-06	1	0.228668	0.00795423	0.000201838	2.39272e-06	1	1
Mimpud_MpudA1P6v1r1_Scf26g0183691	0	4.6736	12.3801	15.1541	18.1911	18.4807	0	9.12739	0	0	0	3.32585	10.1279	0	0	6.41789	7.33357	10.0398	0	0	7.06038	12.7201	12.3789	0	0	13.0504	15.7343	17.7451	17.5872	1	0.0179812	3.32633e-07	4.79185e-09	3.96876e-11	3.07861e-11	1	0.000256009	0.999907	1	0.999926	0.0996663	1.16106e-05	1	1	0.00240539	0.000616233	1.28265e-05	1	1
Mimpud_MpudA1P6v1r1_Scf26g0183731	0	4.77637	8.65361	13.7871	18.9388	19.5027	0	10.5013	0	3.03127	0	2.96712	9.90052	0	0	2.91484	6.43847	9.15485	0	2.06918	3.82197	11.0126	11.9371	1.48057	0	9.1404	14.5947	17.7189	17.5342	1	0.0113471	2.0604e-05	2.06204e-09	1.55917e-13	6.83288e-14	1	9.88859e-06	0.999907	0.235383	0.999926	0.128574	3.09945e-06	1	1	0.131531	0.00107625	1.09147e-05	1	0.390013
Mimpud_MpudA1P6v1r1_Scf26g0183751	0	4.37092	12.5658	14.4619	16.9757	17.2849	1.62766	7.87679	0	4.40064	2.89411	2.96758	10.0693	0	3.43404	5.78067	8.00827	10.1149	0	3.45924	8.01949	12.6165	12.3478	0	2.29644	13.2469	15.0713	16.366	16.1581	1	0.0218788	5.46528e-08	1.97591e-09	2.19467e-11	1.55928e-11	0.434003	0.000656787	0.999907	0.0801762	0.136366	0.132037	4.3853e-06	1	0.134013	0.00402508	0.00011817	3.93543e-06	1	0.154509
Mimpud_MpudA1P6v1r1_Scf26g0183761	0	0	10.282	12.1354	15.7224	16.2706	0	6.48423	0	0	0	0	7.88942	0	0	3.2815	5.54447	7.68212	0	0	4.92335	10.8123	10.2755	0	0	10.6574	13.2388	14.4439	13.9986	1	1	3.66863e-08	3.57681e-10	4.49932e-14	1.42866e-14	1	0.00112604	0.999907	1	0.999926	1	1.28758e-05	1	1	0.0776233	0.00191786	2.00959e-05	1	1
Mimpud_MpudA1P6v1r1_Scf26g0183781	3.38083	7.9975	15.291	17.2943	19.1428	19.4039	3.42389	10.3744	0	2.20053	0	5.73819	12.2088	0	1.53092	8.47224	10.8414	12.8136	2.18033	0	12.0442	15.1454	14.7103	0	7.51714	15.82	17.9292	19.2678	19.1752	0.0908361	6.26314e-06	1.25909e-13	6.769e-16	4.93458e-18	3.075e-18	0.0986528	4.31894e-07	0.999907	0.378616	0.999926	0.0013768	3.38709e-10	1	0.471198	3.31742e-06	9.115e-09	7.47256e-11	0.279609	1
Mimpud_MpudA1P6v1r1_Scf26g0184671	1.77264	7.50008	13.7135	13.8683	11.6683	11.1423	0.651232	3.04087	2.40026	1.23177	4.78847	5.98568	9.55339	1.01961	-0.829649	8.42458	9.88113	11.6722	1.6538	1.23661	11.8908	13.2491	12.9628	2.36388	9.31655	13.8674	13.432	12.3328	12.0784	0.120102	1.3653e-13	8.78959e-30	2.25419e-30	8.41666e-25	2.39627e-23	0.665376	0.00526886	0.0311472	0.425893	7.49591e-07	1.24239e-09	8.96194e-19	0.454349	0.630105	1.08005e-15	1.30236e-19	2.83839e-24	0.154168	0.39345
Mimpud_MpudA1P6v1r1_Scf26g0186551	1.46903	6.10648	14.8425	15.3218	15.2247	15.8696	1.65705	5.50119	0	2.20117	0	3.40713	11.0223	0	0	7.49495	10.3035	12.5741	1.4409	0	11.6222	14.2541	14.19	0	5.68324	15.5369	15.6809	15.3577	14.8472	0.439333	0.00017316	6.95431e-16	1.14667e-16	1.08402e-16	1.71641e-17	0.413546	0.00324258	0.999907	0.369416	0.999926	0.0611195	1.36645e-10	1	1	6.35895e-06	1.20561e-09	1.10307e-12	0.446438	1
Mimpud_MpudA1P6v1r1_Scf26g0188101	0	8.13108	16.0856	16.3476	14.1039	13.6387	0	4.84229	0	1.5806	0	4.06906	11.2318	0	0	8.53508	10.5774	13.2757	2.71603	0	12.8327	14.9081	14.8894	0	5.48718	16.8594	16.1803	15.3763	14.9561	1	3.8119e-06	9.45636e-15	3.61742e-15	7.50133e-13	2.89583e-12	1	0.0155979	0.999907	0.523737	0.999926	0.0263682	2.53822e-09	1	1	2.34123e-06	1.25623e-08	1.50798e-11	0.180578	1
Mimpud_MpudA1P6v1r1_Scf28g0125251	0	8.55935	15.5909	16.5885	16.5874	16.7189	2.34688	7.24935	0	0	2.47679	2.94542	11.1042	1.41319	0	7.98773	10.4797	12.5342	3.35952	1.38749	12.5603	15.0698	14.4538	0	5.84176	16.353	16.7583	16.5207	16.1879	1	1.80817e-05	4.99447e-11	6.25462e-12	4.53107e-12	4.21426e-12	0.273006	0.000970483	0.999907	1	0.195101	0.128769	2.48302e-07	0.486815	1	7.50895e-05	7.42248e-07	1.76224e-08	0.110244	0.544068
Mimpud_MpudA1P6v1r1_Scf28g0125271	-1.67776	6.01316	12.7351	13.3278	13.0035	13.3402	-1.67776	3.52651	-0.155109	1.35407	0.716305	4.35815	8.28255	-1.67776	0.582114	6.99131	8.34177	10.3365	0.479662	-1.67776	10.5611	11.6832	11.5495	-1.67776	7.99759	12.6917	13.4517	13.8278	13.4684	0.350531	3.24013e-07	3.60537e-22	1.0611e-23	3.92435e-23	7.83562e-24	0.408343	0.014586	0.9607	0.551601	0.691884	0.000500547	6.60563e-12	0.370716	0.808252	5.69042e-09	4.92971e-12	1.56015e-16	0.829465	0.418133
Mimpud_MpudA1P6v1r1_Scf28g0125321	0	4.77999	13.1144	14.0286	12.9732	12.6403	0	3.35033	0	0	0	0	8.32339	0	0	4.73741	7.44446	10.0893	0	0	9.20615	12.1593	12.0254	0	0	13.6212	13.9612	13.345	13.0056	1	0.00593017	1.84319e-11	1.44717e-12	1.48442e-11	4.0881e-11	1	0.109833	0.999907	1	0.999926	1	3.37216e-06	1	1	0.00849814	2.63002e-05	4.47179e-08	1	1
Mimpud_MpudA1P6v1r1_Scf28g0127041	0	3.86115	11.8704	12.8528	12.4448	12.9479	0	3.58697	1.5176	0	0	1.73888	6.99078	1.42916	0	1.64219	5.88914	8.58339	0	0	8.45983	11.4164	10.9735	1.45941	0	12.7974	12.8374	12.1502	11.992	1	0.0189764	9.95867e-14	1.82057e-15	6.0146e-15	1.06031e-15	1	0.0674175	0.443135	1	0.999926	0.331604	6.3146e-06	0.47088	1	0.343917	0.000192195	2.54611e-08	1	1
Mimpud_MpudA1P6v1r1_Scf30g0581231	-2.4417	7.06509	15.1308	15.2253	12.9908	12.4561	-0.802687	3.17199	0.587006	1.64023	-2.4417	2.57224	10.5288	-0.33876	-0.911737	7.96167	10.1382	12.6429	1.46783	-2.4417	12.3081	14.2863	14.2238	-2.4417	5.73268	15.7599	15.0474	14.0509	13.6574	0.205407	2.65504e-05	1.64219e-12	1.02805e-12	7.86772e-11	2.87301e-10	0.751938	0.0820681	0.802916	0.49221	0.190196	0.115565	3.04366e-08	0.902872	0.717501	6.8245e-06	6.54929e-08	3.80937e-10	0.445167	0.264074
Mimpud_MpudA1P6v1r1_Scf30g0582551	-1.66951	6.00741	14.619	15.3361	15.1492	15.4781	-1.66951	5.6146	-0.159957	1.36297	-1.66951	3.88395	10.7928	1.95025	-1.66951	7.64753	10.2532	12.2347	1.00842	-1.66951	11.8013	14.3061	13.9921	-1.66951	5.73111	15.3932	15.6678	15.3731	14.9575	0.365856	0.000126563	1.1851e-13	1.53267e-14	1.71286e-14	9.06869e-15	0.422155	0.0014859	0.962522	0.601088	0.342646	0.0150957	1.88802e-09	0.325193	0.415999	4.3708e-06	6.80573e-09	5.50138e-11	0.641027	0.433163
Mimpud_MpudA1P6v1r1_Scf30g0584521	-2.31275	7.02616	10.9307	11.251	8.92038	8.38667	-2.31275	1.00353	1.68583	1.09637	-2.31275	3.08991	5.52122	-2.31275	-2.31275	5.61401	8.51847	8.9445	1.58802	1.38488	10.3137	11.3844	9.06694	2.10724	6.31558	12.1944	10.7479	9.32085	8.75062	0.229335	2.91621e-05	9.29134e-09	3.92433e-09	4.01069e-07	1.44058e-06	0.283832	0.65387	0.394912	0.683381	0.212499	0.0574757	0.00074599	0.245996	0.275379	0.000690846	1.79163e-06	7.39882e-07	0.406334	0.558085
Mimpud_MpudA1P6v1r1_Scf30g0584571	4.41567	6.38252	12.59	12.1533	9.80002	9.37637	3.37249	4.25403	4.77248	2.91432	5.2692	5.75401	8.49715	3.63713	3.09042	7.1459	8.44506	10.2543	3.68565	4.19237	10.3097	11.4912	11.6656	5.21017	8.89855	12.4725	11.8352	10.809	10.2712	6.29545e-05	1.2985e-09	1.21566e-23	8.19611e-23	1.3529e-17	1.51755e-16	0.00312402	0.000197297	2.92246e-05	0.0270855	4.47889e-07	4.53229e-08	3.57653e-14	0.00160418	0.0096512	5.15762e-11	4.79294e-14	3.78069e-18	0.000953794	0.000516557
Mimpud_MpudA1P6v1r1_Scf30g0584581	5.13664	10.5953	11.9547	11.5388	10.6229	11.0528	3.15788	5.07999	5.4772	5.30248	8.99185	9.74433	9.78694	4.41702	4.71557	9.73199	10.0587	10.5437	4.16391	4.62992	11.0257	11.0163	11.0081	6.56093	10.9567	11.5989	11.0523	10.8358	10.2774	1.6173e-13	1.53135e-49	6.52941e-59	2.86687e-56	2.126e-50	2.99181e-53	3.85308e-05	6.2036e-13	3.32017e-15	3.19693e-14	7.44658e-39	6.16338e-44	2.51056e-44	9.78274e-10	6.03938e-11	8.55969e-44	4.33884e-46	2.54933e-49	7.05603e-09	1.7062e-10
Mimpud_MpudA1P6v1r1_Scf30g0584611	3.59361	6.94802	11.7006	11.4542	9.22543	8.7502	2.35295	3.25833	3.82835	2.9426	5.30701	5.7934	7.6245	4.06846	1.54157	7.2217	8.41643	9.67489	3.47855	2.81434	10.132	11.1833	10.6789	4.85652	8.07638	12.1446	11.2313	9.97012	9.57041	6.57434e-05	1.29022e-13	5.31283e-26	1.55444e-25	6.89055e-20	1.44413e-18	0.00982389	0.000442685	4.3059e-05	0.00373635	2.60318e-09	1.59628e-10	2.96274e-15	1.56339e-05	0.11993	4.64137e-14	2.76397e-17	1.51602e-20	0.000119584	0.00433146
Mimpud_MpudA1P6v1r1_Scf30g0585501	0	0	10.0902	12.1494	14.5816	14.6531	0	5.1725	0	0	0	0	7.70488	0	0	2.42489	6.1441	8.07552	0	0	5.9465	10.8547	10.3374	0	0	10.6186	12.8957	14.3483	14.0445	1	1	8.60902e-10	8.71574e-13	2.18841e-16	2.06922e-16	1	0.00562021	0.999907	1	0.999926	1	2.01976e-06	1	1	0.181843	0.00017046	6.40352e-07	1	1
Mimpud_MpudA1P6v1r1_Scf30g0585521	0	3.03543	11.6773	14.548	17.1832	17.646	1.69932	8.13482	1.50724	1.48535	3.63231	3.9266	10.3302	0	0	6.06969	7.69008	9.60763	0	0	6.17978	12.3391	12.1118	0	0	12.2727	15.3671	16.6658	16.4778	1	0.0902878	5.20106e-09	7.61141e-12	1.62499e-14	6.95961e-15	0.414908	9.0362e-05	0.454936	0.547859	0.0529677	0.0374792	1.34292e-07	1	1	0.00103009	3.58224e-05	6.09347e-07	1	1
Mimpud_MpudA1P6v1r1_Scf30g0585541	-1.46149	-0.270141	7.85086	9.05164	9.36468	9.89222	-1.23904	0.139503	-0.657921	-1.4254	-2.91209	-2.91209	4.32619	-1.46283	-1.38516	-2.91209	3.11055	5.43697	-1.46657	-0.820252	4.29513	7.1097	6.96485	-2.91209	-0.11352	8.59609	9.49932	9.9098	9.64673	0.415139	0.858211	9.819e-12	2.36425e-14	3.63104e-15	3.35238e-16	0.531256	0.954611	0.741116	0.532091	0.0931578	0.107159	8.23421e-05	0.436645	0.486026	0.0945709	0.0057077	8.52886e-07	0.411187	0.712162
Mimpud_MpudA1P6v1r1_Scf30g0585641	2.31664	4.68437	12.3655	16.004	19.521	19.7139	0	10.3106	0	0	0	4.0567	11.1508	0	0	5.59247	8.40765	10.5222	2.24393	0	6.05691	13.4981	13.299	0	0	12.7666	16.7125	18.5581	18.2879	0.281052	0.0172312	2.73848e-07	9.98783e-10	3.70206e-12	3.28076e-12	1	5.21903e-05	0.999907	1	0.999926	0.0458277	2.21881e-06	1	1	0.00680329	0.00011985	5.4176e-06	0.292932	1
Mimpud_MpudA1P6v1r1_Scf30g0585731	1.4649	4.2391	12.3623	14.8483	16.504	17.1674	0	6.89475	0	0	0	2.97283	8.30432	0	0	4.18843	6.65315	8.36482	0	0	8.50357	11.908	11.2716	0	0	13.6435	15.5764	15.7408	15.3458	0.448402	0.0198	4.12714e-09	2.1338e-11	5.25738e-13	1.61573e-13	1	0.00108589	0.999907	1	0.999926	0.121277	1.82545e-05	1	1	0.0269054	0.000420018	1.58768e-05	1	1
Mimpud_MpudA1P6v1r1_Scf30g0585791	2.17048	3.98332	10.9955	14.7574	19.71	20.0862	1.79021	10.5245	0	0	0	2.474	9.62748	0	0	5.98944	6.17393	8.65331	0	0	4.99625	11.8701	11.9817	0	0	11.0021	15.6353	18.4747	18.4158	0.310546	0.0471341	9.30814e-06	6.61719e-08	8.48811e-11	6.24896e-11	0.419409	0.000130063	0.999907	1	0.999926	0.217881	6.71137e-05	1	1	0.00631112	0.00473688	0.000223857	1	1
Mimpud_MpudA1P6v1r1_Scf30g0585871	2.31387	2.95621	5.63864	10.4773	17.8952	17.7945	0	8.33923	0	0	0	0	7.05651	0	0	0	4.07851	6.27931	0	0	0	8.70773	10.1111	0	0	5.30411	12.0947	16.5778	16.1935	0.278698	0.112992	0.00444622	2.51833e-06	1.53567e-11	2.1399e-11	1	0.000468514	0.999907	1	0.999926	1	0.000685729	1	1	1	0.0391803	0.00211444	1	1
Mimpud_MpudA1P6v1r1_Scf30g0590931	1.47049	9.58795	16.4694	16.3204	14.2851	13.9188	1.66409	4.88132	2.229	3.56628	2.44388	5.70869	12.0424	2.94077	1.5665	9.95597	12.1302	14.3931	4.45786	2.15761	14.2451	15.6989	15.6634	1.47183	9.54977	16.9625	16.238	15.1281	14.771	0.436471	6.22954e-10	4.97242e-21	5.97186e-21	8.24557e-18	3.90009e-17	0.409257	0.0076558	0.270115	0.108257	0.175201	0.000391681	1.01473e-13	0.141179	0.458636	2.98053e-10	7.53748e-14	1.64781e-17	0.0133062	0.346877
Mimpud_MpudA1P6v1r1_Scf30g0590951	0	4.61759	12.3976	12.5968	9.86142	9.74345	0	0	0	0	0	1.74268	7.51106	0	0	6.21427	7.84771	9.72493	0	0	10.2065	11.686	11.1429	0	6.35104	12.8317	12.4054	11.0798	10.6676	1	0.00202227	2.39812e-20	5.28798e-21	2.74771e-14	6.54804e-14	1	0.999907	0.999907	1	0.999926	0.325559	2.3518e-08	1	1	1.19731e-05	4.29785e-09	1.56436e-13	1	1
Mimpud_MpudA1P6v1r1_Scf30g0591041	-0.387537	6.20324	14.3992	14.5088	12.8092	12.0734	-0.307454	2.77369	0.250197	0.255288	-3.30138	4.38478	9.46249	-3.30138	-1.06514	7.23868	9.67905	11.8243	-0.313082	-1.22105	11.3067	13.3902	13.0811	-3.30138	5.92276	14.6876	14.5686	13.4584	13.2225	0.853215	7.63512e-06	9.04099e-16	4.88606e-16	4.19948e-14	4.04001e-13	0.896799	0.0693553	0.911572	0.933588	0.0673859	0.00121281	1.31976e-09	0.0831534	0.60957	7.56218e-07	7.0643e-10	1.74029e-12	0.883875	0.581561
Mimpud_MpudA1P6v1r1_Scf30g0591071	-2.41902	6.59664	14.4711	14.4252	12.3829	12.0063	-0.0357883	3.08219	-2.41902	0.614435	-2.41902	4.13605	9.89418	-0.994351	-2.41902	8.03352	10.194	12.5604	-0.241118	-2.41902	12.3027	13.8446	13.6631	-2.41902	8.03804	14.8056	14.4054	12.9771	12.5397	0.190546	1.10702e-06	8.68181e-18	7.19218e-18	4.20388e-15	1.73262e-14	1	0.0448487	0.216186	0.819411	0.177396	0.00211312	3.91349e-11	0.649146	0.234264	2.05604e-08	1.4691e-11	6.4248e-15	0.919679	0.246182
Mimpud_MpudA1P6v1r1_Scf30g0591101	3.81477	11.3615	17.5223	17.8031	17.5066	17.8356	2.93395	7.94368	3.58744	3.94573	8.0761	10.2479	13.5357	4.32252	3.82611	12.1197	13.4251	15.4079	4.19817	4.0954	15.4087	16.6682	16.5975	4.78461	13.4879	17.8447	17.9413	17.2929	16.8592	0.0357135	2.47176e-14	3.9296e-26	7.5932e-27	1.83696e-26	5.09364e-27	0.137547	7.70067e-07	0.0577513	0.061131	4.10642e-08	4.63647e-12	2.30067e-18	0.0182557	0.0480002	1.64594e-15	3.8128e-18	6.46535e-22	0.0181497	0.0398325
Mimpud_MpudA1P6v1r1_Scf30g0591121	2.22914	8.85387	14.9512	14.7556	12.8187	12.5433	1.7394	3.33609	1.53371	1.48705	0	6.58927	11.2588	1.47913	0	9.65703	11.6022	13.5281	2.15087	0	13.6064	14.6162	14.5619	1.45945	11.0511	15.468	14.4905	13.3694	12.9226	0.244446	1.81671e-12	7.61781e-30	1.83579e-29	4.81831e-24	3.59692e-23	0.392585	0.0772058	0.434524	0.532822	0.999926	1.12606e-06	4.70042e-19	0.45843	1	2.19544e-14	5.14268e-20	1.48705e-25	0.257972	1
Mimpud_MpudA1P6v1r1_Scf30g0591141	2.87605	9.63504	15.2964	15.587	15.3863	15.702	0.86862	6.06489	3.50925	3.26987	7.28608	9.61073	11.5289	2.06185	3.12	10.2848	11.9305	13.2946	2.93826	2.50096	13.5294	14.9803	14.4539	5.08554	10.8778	15.7954	15.8205	15.5685	15.2856	0.0261627	1.16228e-15	2.02258e-28	3.00687e-29	5.48002e-29	1.24275e-29	0.635836	9.09739e-07	0.00617907	0.0258163	2.53381e-10	2.01014e-15	8.31219e-20	0.158113	0.0212266	7.44831e-17	1.10646e-20	9.49415e-24	0.0228677	0.0962922
Mimpud_MpudA1P6v1r1_Scf32g0610641	4.31065	7.59102	15.4911	16.9222	16.2095	16.8153	3.07437	7.32317	4.7158	4.40556	5.00074	7.05188	11.3281	3.13601	3.95057	7.91818	10.1277	12.2047	4.24505	3.82496	11.4573	14.8572	14.4107	5.49085	7.44592	16.3063	16.961	16.5556	16.0671	0.017049	6.59822e-07	1.47194e-19	4.75249e-22	4.64892e-21	5.61541e-22	0.127244	1.83149e-05	0.00970992	0.0357706	0.00231101	6.42481e-06	1.23303e-12	0.119685	0.0454648	3.64268e-07	1.02512e-10	4.57358e-14	0.0196886	0.0658885
Mimpud_MpudA1P6v1r1_Scf32g0610661	0	3.01567	9.64133	9.89318	8.91526	9.18747	0	0	0	0	0	1.75398	5.52048	0	0	3.25565	5.37424	7.31313	0	0	5.7478	8.24767	8.53173	2.99316	4.96226	9.67064	9.75691	10.5909	10.1479	1	0.0557347	2.06611e-21	8.8776e-23	2.93937e-18	2.00528e-19	1	0.999907	0.999907	1	0.999926	0.318808	1.8028e-05	1	1	0.0468546	4.30379e-05	5.8876e-11	1	1
Mimpud_MpudA1P6v1r1_Scf32g0612391	3.02255	9.4264	17.8609	18.5266	17.7707	17.8659	3.2433	7.98578	2.27066	2.6754	0	6.91986	13.3969	0	1.5172	10.4995	12.7076	15.1437	4.57796	0	14.8431	17.0617	16.9429	0	8.77475	18.2488	18.5505	18.0941	17.8051	0.139503	9.19868e-07	1.5393e-14	2.75037e-15	9.81036e-15	9.50604e-15	0.122875	0.000140378	0.283777	0.286239	0.999926	0.000227474	2.89515e-10	1	0.476476	1.6294e-07	1.21227e-09	6.89944e-12	0.0230106	1
Mimpud_MpudA1P6v1r1_Scf32g0612451	0.817185	7.76642	15.2826	15.6216	14.9631	15.0761	-0.72386	5.49076	-2.4861	1.61328	-2.4861	5.49085	11.0229	1.68236	-0.953772	9.36598	11.1072	12.9836	1.46446	0.401341	13.2933	14.6558	14.2754	-2.4861	9.50737	15.394	15.3771	15.2727	14.956	0.662207	3.13848e-08	8.48716e-19	1.98559e-19	1.16436e-18	9.6181e-19	0.759653	0.000240858	0.207849	0.436079	0.169814	5.19497e-05	1.23303e-12	0.327429	0.684311	3.4981e-10	9.49026e-13	2.1117e-15	0.385679	0.879403
Mimpud_MpudA1P6v1r1_Scf37g0663651	1.13392	2.56272	9.25908	14.1768	16.9525	17.0211	1.46051	7.85406	2.3652	2.06741	1.69457	2.39991	7.88753	1.96266	1.52245	3.15108	5.04103	7.0158	0.662133	1.43872	2.98851	9.5259	9.57214	2.44681	-0.871234	10.139	14.8218	16.1797	15.8358	0.473124	0.0441163	2.9584e-09	4.6214e-15	1.91253e-18	1.89708e-18	0.355331	1.95082e-06	0.111464	0.244481	0.210293	0.071932	1.52721e-07	0.203488	0.354806	0.0170111	0.000214533	1.4203e-06	0.701831	0.426453
Mimpud_MpudA1P6v1r1_Scf37g0663671	0.879531	2.69197	10.0642	12.2271	14.0203	14.166	0.626617	5.04999	2.643	2.11983	2.93771	3.10687	7.28819	2.00213	1.2842	3.97465	5.66707	8.02271	1.55637	0.395315	6.71348	9.94038	9.87208	2.66953	1.99982	11.1601	12.8515	13.838	13.4966	0.486478	0.00618876	1.68639e-16	6.10341e-21	1.07011e-24	6.56441e-25	0.659383	1.08591e-05	0.0187034	0.107649	0.00369003	0.00227836	7.09789e-11	0.0868641	0.31981	0.000103059	8.62874e-08	2.52611e-12	0.179114	0.828345
Mimpud_MpudA1P6v1r1_Scf37g0663681	3.64299	1.45688	13.6417	15.8625	17.3541	17.3155	1.69843	8.30985	3.69585	2.1996	0	3.63839	10.6762	4.6486	2.22986	6.72016	9.01328	11.7136	1.43534	3.26679	9.84378	13.9077	13.4209	4.46917	3.3444	14.6648	16.2513	16.994	16.7326	0.0763785	0.369291	3.31098e-10	2.94576e-12	1.01614e-13	1.31148e-13	0.417076	0.000112919	0.0814458	0.387835	0.999926	0.0575539	1.77015e-07	0.0283986	0.313871	0.000430108	4.60047e-06	2.13132e-08	0.455961	0.165122
Mimpud_MpudA1P6v1r1_Scf37g0663701	-0.920242	3.60213	13.1971	15.8143	17.496	17.7649	-0.651932	8.26234	-2.44019	-2.44019	-0.730418	2.22582	9.88536	-2.44019	-2.44019	5.97981	7.83709	10.0374	1.30233	-2.44019	8.29128	13.3447	12.5915	-2.44019	-2.44019	14.5825	16.3691	16.9303	16.585	0.70752	0.0518962	1.8439e-07	4.72464e-09	3.63084e-10	3.00958e-10	0.81537	0.000716492	0.255865	0.331832	0.741564	0.253257	1.95122e-05	0.247302	0.27561	0.00342672	0.000282742	1.55854e-05	0.569309	0.291779
Mimpud_MpudA1P6v1r1_Scf37g0664851	-3.59268	6.54553	13.9473	13.7215	10.8141	10.2812	-3.59268	1.34	-1.41831	0.649337	-3.59268	2.62933	9.11442	-0.445758	-3.59268	7.64704	9.32565	11.437	0.597334	-1.05537	12.0372	12.8988	12.7607	-3.59268	7.74337	14.0115	13.2072	11.9543	11.542	0.0509922	4.21891e-06	1.16172e-14	1.58849e-14	2.91606e-11	1.46841e-10	0.0777631	0.432774	0.453407	0.787125	0.0464535	0.0529976	6.63181e-09	0.836569	0.0737398	3.94026e-07	3.69167e-09	1.33147e-11	0.74348	0.632399
Mimpud_MpudA1P6v1r1_Scf37g0664881	2.17837	6.79233	14.5145	14.4538	12.544	11.2804	0	2.21027	1.51774	0	0	1.73897	9.89186	0	0	7.37189	9.52264	12.0958	0	0	11.8159	13.4072	13.4309	0	7.34225	14.6561	13.923	13.2048	12.8573	0.263736	8.57779e-06	3.62517e-18	3.2214e-18	3.32615e-15	4.97258e-13	1	0.286613	0.443034	1	0.999926	0.331476	1.99018e-10	1	1	2.07736e-06	7.66316e-10	4.9197e-14	1	1
Mimpud_MpudA1P6v1r1_Scf37g0670151	-0.98362	-2.15577	-1.74655	1.58994	0.998747	-0.684753	0.56746	1.03853	-0.0337263	-0.506939	-0.0929522	-0.0570359	3.16522	-3.31159	-1.37097	1.30445	1.15735	3.81129	-1.72502	-1.43907	0.792159	3.1054	4.02299	-2.21131	-2.44151	0.871268	1.77487	2.25471	2.82932	0.297822	0.0123004	0.038375	0.0288306	0.17024	0.417474	0.567838	0.254781	0.987841	0.702178	0.928741	0.960233	1.40279e-05	0.00206282	0.173694	0.086557	0.129123	2.23593e-07	0.0655237	0.174097
Mimpud_MpudA1P6v1r1_Scf39g0682821	3.12802	4.41369	9.95382	12.1432	13.9085	13.9155	2.15333	4.69418	3.22398	2.69513	4.19892	4.52752	7.71841	1.67223	2.08303	5.20077	6.11151	8.01589	1.39896	1.21714	6.82335	9.98014	10.1343	3.30498	4.76343	11.0026	12.6668	13.8314	13.6191	0.00486238	6.43007e-06	2.0989e-20	1.11205e-26	8.04813e-32	9.02157e-32	0.0819796	1.75671e-05	0.00460856	0.0430298	2.83635e-05	5.92292e-06	4.38761e-14	0.210511	0.107504	1.81776e-07	7.77038e-10	6.64575e-15	0.291973	0.452413
Mimpud_MpudA1P6v1r1_Scf39g0682831	4.58208	5.2035	8.85436	13.4798	17.8623	18.2906	4.11593	8.78338	3.37729	3.07794	4.57428	5.32756	8.80649	4.54008	3.07212	5.37365	6.00245	7.69972	4.02062	3.71429	5.04912	10.6254	10.4975	5.3085	5.33673	10.4366	14.4607	16.7555	16.7109	0.0125108	0.00144239	4.55186e-08	1.24635e-14	5.51829e-21	1.62395e-21	0.0324733	1.00308e-06	0.0887836	0.189891	0.00772662	0.00156864	7.24804e-08	0.0179208	0.140617	0.00133773	0.000251769	2.05488e-06	0.0320235	0.0836469
Mimpud_MpudA1P6v1r1_Scf39g0682851	3.34124	4.83075	13.5668	16.3331	18.3275	18.2078	1.77023	9.30313	3.64823	3.02147	3.31146	2.99465	11.2855	0	1.53154	7.15265	9.08095	11.6941	3.26929	0	9.51044	14.0869	13.6678	3.27723	3.06648	14.9879	16.8586	17.7477	17.4299	0.103648	0.00785118	2.74958e-10	7.25934e-13	8.34017e-15	1.26777e-14	0.406866	1.84949e-05	0.0841049	0.225377	0.0808004	0.118517	4.0961e-08	1	0.475182	0.000176624	3.41243e-06	1.69746e-08	0.111783	1
Mimpud_MpudA1P6v1r1_Scf39g0682861	-0.461199	4.0641	12.8568	14.5893	15.6323	15.9555	-2.56366	6.35429	-2.56366	-2.56366	-2.56366	1.83734	9.29135	-2.56366	-2.56366	5.35373	7.77473	10.2053	-0.414856	-1.1102	8.82609	12.7821	12.3082	-0.382495	0.576826	14.2448	15.1009	15.2423	14.8836	0.8596	0.0114817	8.4333e-10	2.41347e-11	2.33695e-12	1.48214e-12	0.246044	0.00100834	0.219785	0.291912	0.179441	0.289293	1.03751e-06	0.210701	0.237876	0.00164379	1.74939e-05	1.75933e-07	0.874402	0.68662
Mimpud_MpudA1P6v1r1_Scf39g0683771	2.18006	10.1281	17.2156	17.1388	14.4595	14.4136	0	5.11377	3.77181	0	1.65102	6.99331	12.4817	3.13898	0	11.139	12.681	14.6627	2.61324	1.41019	15.3252	16.1821	16.0147	1.45939	11.6333	17.432	16.6524	15.4908	15.0237	0.267748	6.71854e-10	5.27494e-20	4.75381e-20	2.28597e-16	3.17364e-16	1	0.00613884	0.0519772	1	0.344503	1.7565e-05	4.25291e-13	0.122837	1	4.7043e-11	2.27004e-13	3.33878e-16	0.18678	0.530129
Mimpud_MpudA1P6v1r1_Scf39g0683781	0	7.36204	15.17	15.3015	13.3825	12.8895	0	4.4111	0	0	0	4.73707	10.3723	1.4265	0	7.88054	10.2783	12.8328	3.2885	0	12.4768	14.225	14.3013	1.4521	7.48279	15.2792	14.7961	14.0702	13.5955	1	1.74222e-06	1.21943e-18	5.31311e-19	4.25805e-16	3.11589e-15	1	0.0190072	0.999907	1	0.999926	0.00479038	6.70416e-11	0.471785	1	5.24157e-07	9.23358e-11	8.76335e-15	0.0843864	1
Mimpud_MpudA1P6v1r1_Scf39g0683841	0	8.06102	16.2688	17.3598	16.4871	17.093	0	6.32739	2.6803	1.4853	0	3.69436	11.2117	0	1.53014	7.77805	10.69	12.7519	3.01908	0	12.6833	15.042	14.8674	0	3.34695	16.755	16.9762	16.5626	16.0328	1	1.53446e-05	4.35798e-13	3.18305e-14	1.46627e-13	4.7565e-14	1	0.00219917	0.20458	0.548339	0.999926	0.0522722	2.85528e-08	1	0.474486	4.18535e-05	8.2971e-08	1.05198e-09	0.141362	1
Mimpud_MpudA1P6v1r1_Scf39g0688871	-0.277066	-1.38147	1.69419	3.22437	3.09668	2.59417	1.66893	2.95565	2.03546	1.37341	2.03399	1.98321	5.01022	-0.771347	0.190483	3.29736	3.61161	5.81784	0.617682	1.20313	3.68013	6.03559	6.75607	-1.45747	0.74063	3.63602	4.1305	4.00424	5.51265	0.890813	0.354924	0.146056	0.00261896	0.00327999	0.0186233	0.233206	0.0168762	0.124221	0.43501	0.0862185	0.100644	2.37773e-06	0.687619	0.93688	0.00261823	0.000783699	5.19633e-08	0.710327	0.478827
Mimpud_MpudA1P6v1r1_Scf41g0706611	0	1.47868	7.51431	7.87972	5.56684	5.51597	0	0	0	0	0	0	0	0	0	0	2.8281	3.819	0	0	4.39088	6.94316	6.37684	0	0	8.66705	8.71552	7.50884	7.39214	1	0.344122	7.89873e-13	1.55742e-14	5.48936e-06	1.18209e-05	1	0.999907	0.999907	1	0.999926	1	1	1	1	1	0.0876091	0.0114977	1	1
Mimpud_MpudA1P6v1r1_Scf42g0708901	3.65133	8.20181	14.9582	14.7898	12.8378	12.1857	2.24654	4.55373	4.78624	3.04997	6.56558	7.95767	10.2441	4.37802	2.86445	9.36161	11.137	12.6384	3.72184	1.12571	13.0691	14.5249	13.7886	5.21398	9.24861	15.3893	14.6676	13.4764	13.075	0.000263685	4.84044e-15	1.79186e-31	3.03663e-31	1.09727e-26	5.03844e-25	0.0330779	1.23456e-05	5.08453e-06	0.0080346	5.79406e-11	2.83263e-14	7.07337e-20	2.68544e-05	0.00733772	1.431e-17	5.20706e-22	1.16691e-25	0.000219103	0.40475
Mimpud_MpudA1P6v1r1_Scf42g0716831	1.21179	7.74462	15.6675	15.9697	13.5673	12.4443	0.425553	4.11448	-0.229762	1.61428	-0.785211	4.69596	11.0421	1.25221	-2.48376	8.59806	10.9326	13.0407	2.15961	0.0471413	13.1237	15.353	14.8463	0.525959	6.59729	16.4127	16.0061	14.6843	14.247	0.535489	5.73676e-06	3.52416e-13	1.41077e-13	1.64537e-11	2.13689e-10	0.864703	0.0212275	0.93918	0.497751	0.698188	0.00356188	8.11397e-09	0.546366	0.243702	1.59836e-06	9.90861e-09	1.20083e-10	0.232481	0.995232
Mimpud_MpudA1P6v1r1_Scf44g0145631	-3.26174	7.0197	14.9722	15.4882	14.0778	13.7826	-1.61995	4.58088	-0.580557	1.22949	-0.283732	3.95635	10.243	-0.698972	-3.26174	7.83446	10.2689	12.286	1.99431	-1.871	12.143	14.4691	13.9766	-3.26174	7.12547	15.5138	15.4667	14.6348	14.1272	0.0866853	1.15523e-05	3.34748e-13	8.14272e-14	1.30595e-12	2.97777e-12	0.446216	0.00670851	0.797325	0.593127	0.882398	0.00854461	1.453e-08	0.754704	0.117669	3.21615e-06	1.3362e-08	1.63797e-10	0.234865	0.410806
Mimpud_MpudA1P6v1r1_Scf44g0145711	0	8.29302	14.9498	14.9149	12.5176	11.7622	0	3.97375	0	3.31979	0	6.13591	10.4338	0	1.52527	9.59784	10.9875	12.7158	1.48019	0	13.3038	14.5991	13.4369	0	10.5737	15.3381	14.7613	13.311	12.9605	1	2.27354e-08	4.70342e-20	3.79124e-20	4.99138e-16	1.32665e-14	1	0.0358113	0.999907	0.137478	0.999926	7.73614e-05	6.60893e-12	1	0.463215	2.56921e-10	7.23911e-13	6.27256e-16	0.43704	1
Mimpud_MpudA1P6v1r1_Scf47g0745171	3.59807	11.1008	15.7828	15.001	12.7477	12.4071	1.73554	4.62499	2.71797	4.26264	9.58277	11.8768	12.6291	3.54513	3.157	11.9079	13.0028	13.7577	3.02365	3.23181	14.4118	15.0053	14.4627	4.32852	12.9373	15.4278	14.6744	13.4548	12.9601	0.0389645	5.18895e-21	4.36202e-37	1.36273e-34	4.35515e-27	7.49054e-26	0.391728	0.00491383	0.155762	0.0254171	8.47099e-16	1.76696e-23	3.74153e-26	0.0514859	0.105364	1.60471e-23	2.20005e-27	5.59105e-30	0.0973787	0.109952
Mimpud_MpudA1P6v1r1_Scf47g0745261	3.93828	12.1418	16.2392	15.5576	12.8886	12.2352	0	3.8748	2.73469	2.67928	9.38854	10.9969	12.5299	3.00927	4.66824	12.2298	13.0501	14.4408	2.189	4.26118	15.0531	15.3511	15.1932	2.16351	13.5815	15.9979	14.8251	13.6532	13.2103	0.0179822	4.01254e-27	2.46539e-43	8.01054e-41	1.31334e-30	5.53589e-28	1	0.0260257	0.151511	0.232645	1.59792e-16	1.28325e-22	1.17009e-28	0.110719	0.00468395	2.61779e-27	1.19616e-30	4.20516e-36	0.248204	0.0175673
Mimpud_MpudA1P6v1r1_Scf47g0746331	1.12224	6.44833	15.3587	17.0891	16.3998	15.7988	0.373619	7.00455	0.539173	1.16219	-1.87618	4.56011	11.595	0.14523	-1.27507	8.10732	10.7095	12.8388	2.20344	-1.29468	11.6577	15.1537	14.6281	-2.25166	3.0033	16.0932	17.2656	16.5771	15.8624	0.586321	0.000735149	2.46599e-09	1.70515e-10	3.34978e-10	9.4195e-10	0.885679	0.00159164	0.82386	0.665197	0.311033	0.0128574	6.91926e-07	0.963562	0.579633	0.000104121	2.32123e-06	1.1556e-07	0.256656	0.606654
Mimpud_MpudA1P6v1r1_Scf47g0746511	2.17232	6.68355	16.4089	18.1268	17.8922	18.8417	3.7169	8.40175	3.01888	2.19913	1.7064	4.23676	11.7399	0	0	7.33918	10.1334	12.4242	0	0	11.2938	15.0437	14.4759	0	0	16.7586	18.3252	18.4188	18.0439	0.30014	0.0010656	4.63664e-10	2.71006e-11	2.82428e-11	7.81306e-12	0.0936369	0.000503944	0.173601	0.402648	0.355395	0.03652	7.49353e-07	1	1	0.000575882	8.0769e-06	2.55613e-07	1	1
Mimpud_MpudA1P6v1r1_Scf47g0746551	-0.307634	4.4857	13.6753	16.1798	15.8492	15.8381	-0.0398114	6.69919	-1.77316	-0.243329	-1.57084	2.63307	10.0764	-1.73334	-1.02302	5.6367	8.08865	10.6121	-0.173774	-1.88861	7.93099	12.9755	12.4995	-3.2746	-1.60482	14.631	16.399	16.1069	15.4147	0.903096	0.00692037	1.51258e-09	1.73718e-11	2.21436e-11	2.68473e-11	1	0.000978505	0.418979	0.948991	0.412963	0.117314	8.85476e-07	0.431696	0.671166	0.00146591	2.36231e-05	3.45974e-07	0.948942	0.437849
Mimpud_MpudA1P6v1r1_Scf48g0749501	0	5.69239	13.8083	13.4699	11.629	11.1529	0	1.48374	0	0	0	1.74027	8.91867	0	0	6.41459	8.49329	11.2918	0	0	10.8334	12.5619	12.696	0	4.7276	14.152	13.447	12.6099	12.291	1	0.000155493	6.38123e-19	1.96297e-18	4.21996e-15	4.02704e-14	1	0.462944	0.999907	1	0.999926	0.329312	1.18849e-09	1	1	2.32377e-05	6.75055e-09	4.88996e-14	1	1
Mimpud_MpudA1P6v1r1_Scf48g0749521	0	6.41541	14.629	14.5846	13.1826	12.5064	0	3.0593	1.51334	0	0	2.49278	9.50854	0	1.53189	7.30725	9.84591	11.6467	2.21907	0	11.675	14.042	13.2379	0	5.20012	14.9338	14.7089	13.8072	13.3601	1	9.6212e-05	4.99095e-15	4.20796e-15	1.95647e-13	1.75991e-12	1	0.1394	0.447344	1	0.999926	0.177991	2.49514e-08	1	0.467299	1.45594e-05	9.13129e-09	4.67579e-11	0.267145	1
Mimpud_MpudA1P6v1r1_Scf50g0760271	6.66535	11.5248	16.9347	16.8047	14.8454	14.8664	4.7796	7.26217	6.0935	5.5308	9.30846	11.0255	12.7216	4.72858	4.9681	12.0299	13.1637	14.6017	6.11987	4.28827	14.903	16.0655	15.6914	7.21235	12.6667	16.8704	16.6048	15.5509	15.1378	5.12501e-06	1.65702e-18	8.16318e-33	1.19366e-32	1.11141e-27	1.14872e-27	0.00423975	8.04467e-07	8.52813e-05	0.00156376	1.21671e-12	4.71447e-17	1.40374e-21	0.00544085	0.00349891	1.36987e-19	1.04911e-22	1.71978e-26	4.96146e-05	0.022578
Mimpud_MpudA1P6v1r1_Scf50g0760391	2.74047	8.60774	14.0614	13.7994	11.7112	11.4172	0	2.2027	2.25592	0	5.25988	7.00861	10.0545	1.48269	0	9.28752	10.6446	12.2584	0	1.42085	12.6394	13.6002	13.3454	4.77333	10.6588	14.3023	13.427	12.4939	12.1047	0.147978	4.98797e-11	8.90087e-25	2.79525e-24	4.2496e-19	2.89032e-18	1	0.278134	0.256005	1	0.000403725	3.19212e-07	1.93814e-14	0.458843	1	2.16084e-12	6.7264e-16	5.48712e-20	1	0.522096
Mimpud_MpudA1P6v1r1_Scf50g0760421	5.70264	9.10952	13.4542	13.0595	10.4584	9.95389	3.74909	4.21552	5.98553	3.43673	6.72217	7.90026	9.22152	5.54288	3.43148	9.02436	9.81882	11.2895	5.29476	2.68529	11.78	12.5253	12.2913	6.98886	10.1976	13.3262	12.6467	11.5118	11.1087	1.53393e-09	1.31961e-19	2.36314e-31	1.76912e-30	1.08934e-23	2.92374e-22	3.29535e-05	5.37261e-06	7.33039e-10	0.000502937	3.993e-13	2.95607e-16	7.11351e-20	7.86459e-09	0.000232286	3.65943e-19	1.93221e-21	2.23564e-25	1.79152e-08	0.00574404
Mimpud_MpudA1P6v1r1_Scf50g0761501	1.58045	7.31035	15.8086	17.1313	16.1428	15.767	-0.166258	6.72305	0.655141	1.92259	2.33729	6.35836	12.0655	0.83053	0.529304	9.06871	11.3401	13.5135	2.91425	0.241685	12.7908	15.5169	15.2354	-0.985242	7.24481	16.2666	16.9267	16.4916	15.8301	0.331637	6.09368e-06	9.62059e-14	4.30227e-15	2.5092e-14	6.67672e-14	0.950373	0.000155608	0.735986	0.32895	0.102851	6.45638e-05	3.77158e-10	0.660631	0.801851	2.55983e-07	1.69562e-09	1.71784e-11	0.0629521	0.931414
Mimpud_MpudA1P6v1r1_Scf52g0764451	0	8.10239	15.5624	15.2485	12.8018	11.9407	0	3.35014	0	0	0	4.41881	10.1951	0	2.25349	8.80394	10.8866	12.5499	0	0	13.0565	14.773	14.0676	0	8.29433	15.7081	15.2329	13.8192	13.3242	1	3.62831e-06	2.37041e-14	3.95938e-14	1.51505e-11	1.65584e-10	1	0.1088	0.999907	1	0.999926	0.0148215	2.7438e-08	1	0.300041	1.06992e-06	4.69795e-09	6.95436e-11	1	1
[truncated: 9 more columns]

## Sheet: Mimpud_Release_NPR_UpDown
Gene_id	Mimpud_1_dpi_Up	Mimpud_3_dpi_Up	Mimpud_5_dpi_Up	Mimpud_7_dpi_Up	Mimpud_14_dpi_Up	Mimpud_21_dpi_Up	Mimpud_RsolGMI1000_Up	Mimpud_pRalta_Up	Mimpud_hrcV_Up	Mimpud_hrpG_Up	Mimpud_efpR_Up	Mimpud_nifH_Up	Mimpud_NF_Up	Mimpud_Organogenesis_Up	Mimpud_Release_Up	Mimpud_Persist_Up	Mimpud_NFix_Up
Mimpud_MpudA1P6v1r1_Scf02g0010421			Up	Up	Up	Up			Up	Up	Up	Up			Up	Up
Mimpud_MpudA1P6v1r1_Scf04g0247041		Up	Up	Up	Up	Up		Up	Up	Up	Up	Up			Up	Up
Mimpud_MpudA1P6v1r1_Scf04g0247081	Up	Up	Up	Up	Up	Up		Up	Up	Up	Up	Up	Up		Up	Up
Mimpud_MpudA1P6v1r1_Scf04g0247111		Up	Up	Up	Up	Up		Up	Up	Up	Up	Up			Up	Up
Mimpud_MpudA1P6v1r1_Scf04g0247191		Up	Up	Up	Up	Up		Up	Up	Up	Up	Up			Up	Up
Mimpud_MpudA1P6v1r1_Scf04g0251661		Up	Up	Up	Up	Up			Up	Up	Up	Up			Up	Up
Mimpud_MpudA1P6v1r1_Scf04g0251691		Up	Up	Up	Up	Up		Up	Up	Up	Up	Up			Up	Up
Mimpud_MpudA1P6v1r1_Scf04g0261521		Up	Up	Up	Up	Up		Up	Up	Up	Up	Up			Up	Up
Mimpud_MpudA1P6v1r1_Scf06g0315821		Up	Up	Up	Up	Up			Up	Up	Up	Up			Up	Up
Mimpud_MpudA1P6v1r1_Scf08g0360301		Up	Up	Up	Up	Up		Up	Up	Up	Up	Up			Up	Up
Mimpud_MpudA1P6v1r1_Scf08g0360311		Up	Up	Up	Up	Up		Up	Up	Up	Up	Up			Up	Up
Mimpud_MpudA1P6v1r1_Scf08g0360321		Up	Up	Up	Up	Up		Up	Up	Up	Up	Up			Up	Up
Mimpud_MpudA1P6v1r1_Scf08g0364751			Up	Up	Up	Up			Up	Up	Up	Up			Up	Up
Mimpud_MpudA1P6v1r1_Scf08g0364771		Up	Up	Up	Up	Up		Up	Up	Up	Up	Up			Up	Up
Mimpud_MpudA1P6v1r1_Scf08g0364841		Up	Up	Up	Up	Up		Up	Up	Up	Up	Up			Up	Up
Mimpud_MpudA1P6v1r1_Scf09g0375741		Up	Up	Up	Up	Up		Up	Up	Up	Up	Up			Up	Up
Mimpud_MpudA1P6v1r1_Scf09g0376331		Up	Up	Up	Up	Up			Up	Up	Up	Up			Up	Up
Mimpud_MpudA1P6v1r1_Scf09g0376341		Up	Up	Up	Up	Up		Up	Up	Up	Up	Up			Up	Up
Mimpud_MpudA1P6v1r1_Scf09g0376381		Up	Up	Up	Up	Up			Up	Up	Up	Up			Up	Up
Mimpud_MpudA1P6v1r1_Scf09g0384071		Up	Up	Up						Up	Up	Up		Up	Up	Up
Mimpud_MpudA1P6v1r1_Scf13g0427051		Up	Up	Up	Up	Up		Up	Up	Up	Up	Up			Up	Up
Mimpud_MpudA1P6v1r1_Scf15g0071791		Up	Up	Up	Up	Up		Up	Up	Up	Up	Up			Up	Up
Mimpud_MpudA1P6v1r1_Scf15g0071801		Up	Up	Up	Up	Up		Up	Up	Up	Up	Up			Up	Up
Mimpud_MpudA1P6v1r1_Scf16g0173861		Up	Up	Up	Up	Up		Up	Up	Up	Up	Up			Up	Up
Mimpud_MpudA1P6v1r1_Scf20g0473701		Up	Up	Up	Up	Up		Up	Up	Up	Up	Up			Up	Up
Mimpud_MpudA1P6v1r1_Scf20g0474271		Up	Up	Up	Up	Up		Up	Up	Up	Up	Up			Up	Up
Mimpud_MpudA1P6v1r1_Scf23g0101611		Up	Up	Up	Up	Up		Up	Up	Up	Up	Up			Up	Up
Mimpud_MpudA1P6v1r1_Scf24g0541921	Up	Up	Up	Up	Up	Up		Up	Up	Up	Up	Up	Up	Up	Up	Up
Mimpud_MpudA1P6v1r1_Scf24g0542131			Up	Up	Up	Up		Up	Up	Up	Up	Up			Up	Up
Mimpud_MpudA1P6v1r1_Scf25g0557491	Up	Up	Up	Up	Up	Up		Up	Up	Up	Up	Up	Up	Up	Up	Up
Mimpud_MpudA1P6v1r1_Scf26g0177501		Up	Up	Up	Up	Up		Up	Up	Up	Up	Up			Up	Up
Mimpud_MpudA1P6v1r1_Scf26g0177531		Up	Up	Up	Up	Up			Up	Up	Up	Up			Up	Up
Mimpud_MpudA1P6v1r1_Scf26g0177541		Up	Up	Up	Up	Up			Up	Up	Up	Up			Up	Up
Mimpud_MpudA1P6v1r1_Scf26g0177581		Up	Up	Up	Up	Up		Up	Up	Up	Up	Up			Up	Up
Mimpud_MpudA1P6v1r1_Scf26g0177681		Up	Up	Up	Up	Up			Up	Up	Up	Up			Up	Up
Mimpud_MpudA1P6v1r1_Scf26g0181141			Up	Up	Up	Up			Up	Up	Up	Up			Up	Up
Mimpud_MpudA1P6v1r1_Scf26g0183681		Up	Up	Up	Up	Up		Up	Up	Up	Up	Up			Up	Up	Up
Mimpud_MpudA1P6v1r1_Scf26g0183691		Up	Up	Up	Up	Up		Up	Up	Up	Up	Up			Up	Up
Mimpud_MpudA1P6v1r1_Scf26g0183731		Up	Up	Up	Up	Up		Up	Up	Up	Up	Up			Up	Up	Up
Mimpud_MpudA1P6v1r1_Scf26g0183751		Up	Up	Up	Up	Up		Up	Up	Up	Up	Up			Up	Up
Mimpud_MpudA1P6v1r1_Scf26g0183761			Up	Up	Up	Up		Up	Up	Up	Up	Up			Up	Up	Up
Mimpud_MpudA1P6v1r1_Scf26g0183781		Up	Up	Up	Up	Up		Up	Up	Up	Up	Up			Up	Up
Mimpud_MpudA1P6v1r1_Scf26g0184671		Up	Up	Up	Up	Up		Up	Up	Up	Up	Up		Up	Up	Up
Mimpud_MpudA1P6v1r1_Scf26g0186551		Up	Up	Up	Up	Up		Up	Up	Up	Up	Up			Up	Up
Mimpud_MpudA1P6v1r1_Scf26g0188101		Up	Up	Up	Up	Up		Up	Up	Up	Up	Up			Up	Up
Mimpud_MpudA1P6v1r1_Scf28g0125251		Up	Up	Up	Up	Up		Up	Up	Up	Up	Up			Up	Up
Mimpud_MpudA1P6v1r1_Scf28g0125271		Up	Up	Up	Up	Up		Up	Up	Up	Up	Up			Up	Up
Mimpud_MpudA1P6v1r1_Scf28g0125321		Up	Up	Up	Up	Up			Up	Up	Up	Up			Up	Up
Mimpud_MpudA1P6v1r1_Scf28g0127041		Up	Up	Up	Up	Up			Up	Up	Up	Up			Up	Up
Mimpud_MpudA1P6v1r1_Scf30g0581231		Up	Up	Up	Up	Up			Up	Up	Up	Up			Up	Up
Mimpud_MpudA1P6v1r1_Scf30g0582551		Up	Up	Up	Up	Up		Up	Up	Up	Up	Up			Up	Up
Mimpud_MpudA1P6v1r1_Scf30g0584521		Up	Up	Up	Up	Up			Up	Up	Up	Up			Up	Up
Mimpud_MpudA1P6v1r1_Scf30g0584571	Up	Up	Up	Up	Up	Up		Up	Up	Up	Up	Up	Up		Up	Up
Mimpud_MpudA1P6v1r1_Scf30g0584581	Up	Up	Up	Up	Up	Up		Up	Up	Up	Up	Up	Up	Up	Up	Up
Mimpud_MpudA1P6v1r1_Scf30g0584611	Up	Up	Up	Up	Up	Up		Up	Up	Up	Up	Up	Up	Up	Up	Up
Mimpud_MpudA1P6v1r1_Scf30g0585501			Up	Up	Up	Up		Up	Up	Up	Up	Up			Up	Up
Mimpud_MpudA1P6v1r1_Scf30g0585521			Up	Up	Up	Up		Up	Up	Up	Up	Up			Up	Up
Mimpud_MpudA1P6v1r1_Scf30g0585541			Up	Up	Up	Up			Up	Up	Up	Up			Up	Up
Mimpud_MpudA1P6v1r1_Scf30g0585641		Up	Up	Up	Up	Up		Up	Up	Up	Up	Up			Up	Up	Up
Mimpud_MpudA1P6v1r1_Scf30g0585731		Up	Up	Up	Up	Up		Up	Up	Up	Up	Up			Up	Up	Up
Mimpud_MpudA1P6v1r1_Scf30g0585791		Up	Up	Up	Up	Up		Up	Up	Up	Up	Up			Up	Up	Up
Mimpud_MpudA1P6v1r1_Scf30g0585871			Up	Up	Up	Up		Up	Up	Up	Up	Up			Up	Up	Up
Mimpud_MpudA1P6v1r1_Scf30g0590931		Up	Up	Up	Up	Up		Up	Up	Up	Up	Up			Up	Up
Mimpud_MpudA1P6v1r1_Scf30g0590951		Up	Up	Up	Up	Up			Up	Up	Up	Up			Up	Up
Mimpud_MpudA1P6v1r1_Scf30g0591041		Up	Up	Up	Up	Up			Up	Up	Up	Up			Up	Up
Mimpud_MpudA1P6v1r1_Scf30g0591071		Up	Up	Up	Up	Up		Up	Up	Up	Up	Up			Up	Up
Mimpud_MpudA1P6v1r1_Scf30g0591101	Up	Up	Up	Up	Up	Up		Up	Up	Up	Up	Up	Up		Up	Up
Mimpud_MpudA1P6v1r1_Scf30g0591121		Up	Up	Up	Up	Up			Up	Up	Up	Up			Up	Up
Mimpud_MpudA1P6v1r1_Scf30g0591141	Up	Up	Up	Up	Up	Up		Up	Up	Up	Up	Up	Up		Up	Up
Mimpud_MpudA1P6v1r1_Scf32g0610641	Up	Up	Up	Up	Up	Up		Up	Up	Up	Up	Up	Up		Up	Up
Mimpud_MpudA1P6v1r1_Scf32g0610661			Up	Up	Up	Up			Up	Up	Up	Up			Up	Up
Mimpud_MpudA1P6v1r1_Scf32g0612391		Up	Up	Up	Up	Up		Up	Up	Up	Up	Up			Up	Up
Mimpud_MpudA1P6v1r1_Scf32g0612451		Up	Up	Up	Up	Up		Up	Up	Up	Up	Up			Up	Up
Mimpud_MpudA1P6v1r1_Scf37g0663651		Up	Up	Up	Up	Up		Up	Up	Up	Up	Up			Up	Up
Mimpud_MpudA1P6v1r1_Scf37g0663671		Up	Up	Up	Up	Up		Up	Up	Up	Up	Up			Up	Up
Mimpud_MpudA1P6v1r1_Scf37g0663681			Up	Up	Up	Up		Up	Up	Up	Up	Up			Up	Up
Mimpud_MpudA1P6v1r1_Scf37g0663701			Up	Up	Up	Up		Up	Up	Up	Up	Up			Up	Up
Mimpud_MpudA1P6v1r1_Scf37g0664851		Up	Up	Up	Up	Up			Up	Up	Up	Up			Up	Up
Mimpud_MpudA1P6v1r1_Scf37g0664881		Up	Up	Up	Up	Up			Up	Up	Up	Up			Up	Up
Mimpud_MpudA1P6v1r1_Scf37g0670151				Up					Up	Up	Up	Up			Up	Up
Mimpud_MpudA1P6v1r1_Scf39g0682821	Up	Up	Up	Up	Up	Up		Up	Up	Up	Up	Up	Up		Up	Up
Mimpud_MpudA1P6v1r1_Scf39g0682831	Up	Up	Up	Up	Up	Up		Up	Up	Up	Up	Up	Up		Up	Up	Up
Mimpud_MpudA1P6v1r1_Scf39g0682851		Up	Up	Up	Up	Up		Up	Up	Up	Up	Up			Up	Up
Mimpud_MpudA1P6v1r1_Scf39g0682861		Up	Up	Up	Up	Up		Up	Up	Up	Up	Up			Up	Up
Mimpud_MpudA1P6v1r1_Scf39g0683771		Up	Up	Up	Up	Up		Up	Up	Up	Up	Up			Up	Up
Mimpud_MpudA1P6v1r1_Scf39g0683781		Up	Up	Up	Up	Up		Up	Up	Up	Up	Up			Up	Up
Mimpud_MpudA1P6v1r1_Scf39g0683841		Up	Up	Up	Up	Up		Up	Up	Up	Up	Up			Up	Up
Mimpud_MpudA1P6v1r1_Scf39g0688871				Up	Up	Up		Up	Up	Up	Up	Up			Up	Up
Mimpud_MpudA1P6v1r1_Scf41g0706611			Up	Up	Up	Up				Up	Up	Up			Up	Up
Mimpud_MpudA1P6v1r1_Scf42g0708901	Up	Up	Up	Up	Up	Up		Up	Up	Up	Up	Up	Up	Up	Up	Up
Mimpud_MpudA1P6v1r1_Scf42g0716831		Up	Up	Up	Up	Up		Up	Up	Up	Up	Up			Up	Up
Mimpud_MpudA1P6v1r1_Scf44g0145631		Up	Up	Up	Up	Up		Up	Up	Up	Up	Up			Up	Up
Mimpud_MpudA1P6v1r1_Scf44g0145711		Up	Up	Up	Up	Up		Up	Up	Up	Up	Up			Up	Up
Mimpud_MpudA1P6v1r1_Scf47g0745171	Up	Up	Up	Up	Up	Up		Up	Up	Up	Up	Up		Up	Up	Up
Mimpud_MpudA1P6v1r1_Scf47g0745261	Up	Up	Up	Up	Up	Up		Up	Up	Up	Up	Up		Up	Up	Up
Mimpud_MpudA1P6v1r1_Scf47g0746331		Up	Up	Up	Up	Up		Up	Up	Up	Up	Up			Up	Up
Mimpud_MpudA1P6v1r1_Scf47g0746511		Up	Up	Up	Up	Up		Up	Up	Up	Up	Up			Up	Up
Mimpud_MpudA1P6v1r1_Scf47g0746551		Up	Up	Up	Up	Up		Up	Up	Up	Up	Up			Up	Up
Mimpud_MpudA1P6v1r1_Scf48g0749501		Up	Up	Up	Up	Up			Up	Up	Up	Up			Up	Up
Mimpud_MpudA1P6v1r1_Scf48g0749521		Up	Up	Up	Up	Up			Up	Up	Up	Up			Up	Up
Mimpud_MpudA1P6v1r1_Scf50g0760271	Up	Up	Up	Up	Up	Up		Up	Up	Up	Up	Up	Up	Up	Up	Up
Mimpud_MpudA1P6v1r1_Scf50g0760391		Up	Up	Up	Up	Up			Up	Up	Up	Up		Up	Up	Up
Mimpud_MpudA1P6v1r1_Scf50g0760421	Up	Up	Up	Up	Up	Up		Up	Up	Up	Up	Up	Up	Up	Up	Up
Mimpud_MpudA1P6v1r1_Scf50g0761501		Up	Up	Up	Up	Up		Up	Up	Up	Up	Up			Up	Up
Mimpud_MpudA1P6v1r1_Scf52g0764451		Up	Up	Up	Up	Up			Up	Up	Up	Up			Up	Up

## Sheet: Medtru_FIId_NCR_prot
Gene_id	Acronym	Pep_length	SignalP	C_prop	P_prop	logFC_Nod_4dpi	logFC_Nod_10dpi	logFC_Nod_14dpi	A_prop	D_prop	E_prop	F_prop	G_prop	H_prop	I_prop	K_prop	L_prop	M_prop	N_prop	Q_prop	R_prop	S_prop	T_prop	V_prop	W_prop	Y_prop	isoelectric_point	mw	hydrophobicity	Tiny	Small	Aliphatic	Aromatic	NonPolar	Polar	Charged	Basic	Acidic
Medtru_MtrunA17Chr1g0158371	NCR522	34	signal_peptide	14.7059	5.88235	-1.38302	9.28284	8.91203	5.88235	8.82353	11.7647	2.94118	2.94118	0	5.88235	5.88235	8.82353	2.94118	0	5.88235	0	2.94118	2.94118	5.88235	0	5.88235	3.94878	3858.46	0.0764706	29.412	50	26.471	8.824	61.765	38.235	26.471	5.882	20.588
Medtru_MtrunA17Chr1g0158381		40	signal_peptide	20	12.5	2.58393	8.89433	9.71865	2.5	2.5	10	5	7.5	5	0	12.5	2.5	2.5	2.5	2.5	10	0	0	0	2.5	0	8.7315	4709.55	-1.135	30	47.5	5	12.5	55	45	40	27.5	12.5
Medtru_MtrunA17Chr1g0159181	NCR498	36	signal_peptide	11.1111	11.1111	0	8.83908	7.91279	0	5.55556	2.77778	2.77778	5.55556	0	5.55556	11.1111	13.8889	0	0	0	0	8.33333	8.33333	8.33333	0	5.55556	7.85248	3932.72	0.361111	33.333	58.333	27.778	8.333	63.889	36.111	19.444	11.111	8.333
Medtru_MtrunA17Chr1g0159231	NCR523	38	signal_peptide	10.5263	15.7895	-3.7357	8.55122	7.88973	5.26316	10.5263	5.26316	10.5263	2.63158	0	5.26316	7.89474	2.63158	0	0	2.63158	0	2.63158	7.89474	10.5263	0	0	4.23322	4158.83	0.139474	28.947	65.789	23.684	10.526	63.158	36.842	23.684	7.895	15.789
Medtru_MtrunA17Chr1g0165381	NCR391	38	signal_peptide	13.1579	2.63158	-1.61241	7.50585	7.01667	0	7.89474	0	5.26316	7.89474	2.63158	5.26316	7.89474	5.26316	2.63158	10.5263	5.26316	10.5263	0	5.26316	7.89474	0	0	9.07165	4384.13	-0.510526	26.316	55.263	18.421	7.895	50	50	28.947	21.053	7.895
Medtru_MtrunA17Chr1g0166851	NCR055	39	signal_peptide	15.3846	2.5641	0	14.2553	13.9916	0	7.69231	5.12821	2.5641	2.5641	2.5641	7.69231	5.12821	10.2564	0	5.12821	5.12821	20.5128	0	0	7.69231	0	0	9.21418	4758.66	-0.548718	17.949	41.026	25.641	5.128	48.718	51.282	41.026	28.205	12.821
Medtru_MtrunA17Chr1g0167511	NCR317	40	signal_peptide	15	5	0	15.3824	14.2564	0	2.5	5	2.5	0	2.5	15	10	10	2.5	5	2.5	10	5	2.5	2.5	0	2.5	9.12534	4782.86	0.0375	22.5	37.5	27.5	7.5	55	45	30	22.5	7.5
Medtru_MtrunA17Chr1g0167531	NCR057	42	signal_peptide	14.2857	9.52381	4.39403	8.29713	8.42802	0	4.7619	4.7619	2.38095	2.38095	2.38095	11.9048	9.52381	0	4.7619	2.38095	2.38095	9.52381	4.7619	2.38095	9.52381	0	2.38095	8.90287	4897.92	-0.17381	23.81	50	21.429	7.143	57.143	42.857	30.952	21.429	9.524
Medtru_MtrunA17Chr1g0167601	NCR053	39	signal_peptide	15.3846	7.69231	-1.88702	9.1609	8.736	2.5641	5.12821	5.12821	2.5641	0	0	7.69231	7.69231	5.12821	5.12821	15.3846	2.5641	10.2564	2.5641	0	2.5641	2.5641	0	8.67449	4657.49	-0.666667	20.513	51.282	17.949	5.128	51.282	48.718	28.205	17.949	10.256
Medtru_MtrunA17Chr1g0167631	NCR054	38	signal_peptide	15.7895	2.63158	-1.19988	8.91487	8.68749	0	5.26316	5.26316	5.26316	5.26316	2.63158	7.89474	5.26316	2.63158	5.26316	5.26316	10.5263	5.26316	5.26316	2.63158	7.89474	0	0	6.71254	4365.11	-0.142105	28.947	50	18.421	7.895	52.632	47.368	23.684	13.158	10.526
Medtru_MtrunA17Chr1g0169221	NCR226	49	signal_peptide	8.16327	8.16327	-3.70418	9.08604	8.03391	0	16.3265	10.2041	4.08163	0	4.08163	4.08163	2.04082	8.16327	2.04082	10.2041	4.08163	0	4.08163	0	6.12245	0	8.16327	3.72947	5843.32	-0.8	12.245	53.061	18.367	16.327	48.98	51.02	32.653	6.122	26.531
Medtru_MtrunA17Chr1g0172681	NCR060	34	signal_peptide	17.6471	2.94118	-2.80153	11.547	10.5179	2.94118	0	2.94118	8.82353	2.94118	2.94118	0	5.88235	8.82353	2.94118	8.82353	0	5.88235	8.82353	5.88235	2.94118	2.94118	5.88235	8.66252	4026.73	-0.0176471	38.235	52.941	14.706	20.588	58.824	41.176	17.647	14.706	2.941
Medtru_MtrunA17Chr1g0173791	NCR260	40	signal_peptide	15	10	-2.00743	10.0695	9.42146	2.5	5	5	5	5	2.5	5	2.5	2.5	0	7.5	5	7.5	5	5	7.5	0	2.5	6.71253	4502.13	-0.395	32.5	62.5	17.5	10	55	45	22.5	12.5	10
Medtru_MtrunA17Chr1g0173861	NCR232	40	signal_peptide	15	10	-4.25137	11.5906	11.4715	2.5	5	0	7.5	2.5	0	5	7.5	5	0	10	2.5	7.5	5	5	7.5	0	2.5	8.92063	4552.36	-0.16	30	62.5	20	10	57.5	42.5	20	15	5
Medtru_MtrunA17Chr1g0174571	NCR507	39	signal_peptide	15.3846	10.2564	1.44141	6.6611	6.44314	5.12821	10.2564	2.5641	10.2564	0	5.12821	0	7.69231	7.69231	0	5.12821	2.5641	2.5641	2.5641	2.5641	5.12821	2.5641	2.5641	6.0109	4592.29	-0.284615	25.641	56.41	17.949	20.513	58.974	41.026	28.205	15.385	12.821
Medtru_MtrunA17Chr1g0174621	NCR259	37	signal_peptide	16.2162	8.10811	-3.1947	8.53097	8.52489	2.7027	8.10811	0	8.10811	2.7027	2.7027	10.8108	2.7027	2.7027	0	8.10811	0	8.10811	8.10811	5.40541	5.40541	0	0	7.79004	4146.82	0.12973	35.135	64.865	21.622	10.811	56.757	43.243	21.622	13.514	8.108
Medtru_MtrunA17Chr1g0174961	NCR039	34	signal_peptide	11.7647	8.82353	-2.79991	12.3644	11.4327	2.94118	5.88235	2.94118	5.88235	2.94118	2.94118	2.94118	11.7647	0	0	0	2.94118	11.7647	2.94118	14.7059	5.88235	0	2.94118	9.43641	3973.62	-0.920588	35.294	55.882	11.765	11.765	44.118	55.882	35.294	26.471	8.824
Medtru_MtrunA17Chr1g0175221	NCR533	42	signal_peptide	11.9048	7.14286	0	10.4289	9.25535	0	9.52381	2.38095	0	4.7619	2.38095	4.7619	9.52381	2.38095	0	0	0	14.2857	9.52381	7.14286	9.52381	0	4.7619	9.22791	4829.58	-0.82619	33.333	59.524	16.667	7.143	45.238	54.762	38.095	26.19	11.905
Medtru_MtrunA17Chr1g0175241	NCR490	38	signal_peptide	10.5263	7.89474	-1.9582	10.7914	9.74397	0	7.89474	0	0	5.26316	7.89474	2.63158	15.7895	2.63158	0	0	7.89474	5.26316	2.63158	10.5263	10.5263	0	2.63158	9.34216	4336.05	-1.01053	28.947	55.263	15.789	10.526	42.105	57.895	36.842	28.947	7.895
Medtru_MtrunA17Chr1g0175511	NCR787	80	signal_peptide	15	6.25	0.472065	5.95194	6.13537	2.5	8.75	6.25	6.25	2.5	5	6.25	7.5	6.25	0	3.75	1.25	3.75	6.25	5	5	1.25	1.25	5.70909	9158.55	-0.22	31.25	55	20	13.75	52.5	47.5	31.25	16.25	15
Medtru_MtrunA17Chr1g0176531	NCR198	41	signal_peptide	14.6341	7.31707	-3.7008	12.5843	11.9204	0	9.7561	2.43902	4.87805	0	0	7.31707	4.87805	9.7561	2.43902	4.87805	2.43902	7.31707	9.7561	7.31707	4.87805	0	0	6.15882	4666.47	0.00487805	31.707	58.537	21.951	4.878	51.22	48.78	24.39	12.195	12.195
Medtru_MtrunA17Chr1g0185371	NCR126	36	signal_peptide	11.1111	11.1111	-2.20637	10.8386	10.0692	0	8.33333	8.33333	5.55556	2.77778	8.33333	8.33333	5.55556	0	2.77778	2.77778	0	5.55556	0	5.55556	5.55556	5.55556	2.77778	5.78607	4404.05	-0.633333	19.444	47.222	13.889	22.222	55.556	44.444	36.111	19.444	16.667
Medtru_MtrunA17Chr1g0185381	NCR110	36	signal_peptide	11.1111	11.1111	-1.8455	6.2023	5.75893	0	5.55556	8.33333	5.55556	2.77778	0	11.1111	11.1111	2.77778	2.77778	5.55556	0	8.33333	2.77778	2.77778	2.77778	2.77778	2.77778	8.48912	4331.13	-0.572222	19.444	44.444	16.667	11.111	55.556	44.444	33.333	19.444	13.889
Medtru_MtrunA17Chr1g0185451	NCR346a	62	signal_peptide	11.2903	11.2903	1.79394	11.9574	11.3994	3.22581	11.2903	1.6129	4.83871	0	0	9.67742	6.45161	3.22581	0	3.22581	1.6129	3.22581	9.67742	1.6129	4.83871	1.6129	11.2903	4.60974	7274.33	-0.21129	25.806	56.452	20.968	17.742	61.29	38.71	22.581	9.677	12.903
Medtru_MtrunA17Chr1g0186891	NCR587	29	signal_peptide	10.3448	0	0	13.7546	12.9777	0	6.89655	10.3448	0	6.89655	3.44828	3.44828	3.44828	0	0	6.89655	6.89655	13.7931	3.44828	3.44828	6.89655	3.44828	10.3448	6.7421	3608.94	-1.4931	24.138	44.828	10.345	17.241	41.379	58.621	37.931	20.69	17.241
Medtru_MtrunA17Chr1g0187291	NCR395	38	signal_peptide	10.5263	5.26316	0	15.2177	13.9678	0	7.89474	5.26316	2.63158	2.63158	5.26316	10.5263	7.89474	2.63158	0	7.89474	2.63158	13.1579	0	5.26316	0	2.63158	7.89474	8.84603	4786.46	-1.24474	18.421	39.474	13.158	18.421	44.737	55.263	39.474	26.316	13.158
Medtru_MtrunA17Chr1g0198371	NCR012	37	signal_peptide	10.8108	8.10811	-1.50969	8.22793	7.22035	5.40541	8.10811	5.40541	5.40541	2.7027	0	2.7027	10.8108	5.40541	2.7027	2.7027	0	2.7027	2.7027	10.8108	10.8108	0	2.7027	6.21352	4123.84	-0.0324324	32.432	62.162	24.324	8.108	56.757	43.243	27.027	13.514	13.514
Medtru_MtrunA17Chr2g0288041	NCR540	31	signal_peptide	12.9032	12.9032	-1.33817	6.53188	6.19017	0	6.45161	3.22581	3.22581	6.45161	9.67742	6.45161	6.45161	3.22581	3.22581	0	3.22581	3.22581	6.45161	3.22581	0	0	9.67742	6.98352	3627.16	-0.703226	29.032	48.387	9.677	22.581	58.065	41.935	29.032	19.355	9.677
Medtru_MtrunA17Chr2g0294001	THL6	60	signal_peptide	10	3.33333	0	11.3461	10.5406	8.33333	6.66667	10	5	1.66667	0	8.33333	8.33333	6.66667	0	1.66667	5	3.33333	3.33333	5	8.33333	1.66667	3.33333	4.69058	6875.98	0.0466667	28.333	48.333	31.667	10	56.667	43.333	28.333	11.667	16.667
Medtru_MtrunA17Chr2g0295231	NCR574	32	signal_peptide	18.75	0	1.7925	13.3845	12.4022	0	3.125	0	3.125	6.25	3.125	0	0	15.625	3.125	6.25	6.25	0	3.125	12.5	12.5	0	6.25	5.07518	3546.2	0.86875	40.625	62.5	28.125	12.5	65.625	34.375	6.25	3.125	3.125
Medtru_MtrunA17Chr2g0296971	NCR541	36	signal_peptide	16.6667	11.1111	-0.239171	9.43179	8.18849	0	11.1111	0	8.33333	8.33333	2.77778	5.55556	0	11.1111	0	2.77778	5.55556	0	0	2.77778	5.55556	0	8.33333	3.76731	4073.72	0.447222	27.778	58.333	22.222	19.444	75	25	13.889	2.778	11.111
Medtru_MtrunA17Chr2g0300381	NCR254	33	signal_peptide	18.1818	9.09091	-2.94664	9.527	8.50346	0	3.0303	0	3.0303	3.0303	3.0303	9.09091	6.06061	6.06061	0	3.0303	3.0303	6.06061	6.06061	9.09091	3.0303	0	9.09091	8.65028	3827.54	-0.00606061	36.364	54.545	18.182	15.152	60.606	39.394	18.182	15.152	3.03
Medtru_MtrunA17Chr2g0301771	NCR238	59	signal_peptide	10.1695	10.1695	-2.70269	13.0724	12.0097	3.38983	6.77966	1.69492	5.08475	1.69492	3.38983	6.77966	10.1695	1.69492	0	8.47458	1.69492	8.47458	3.38983	8.47458	3.38983	1.69492	3.38983	9.24312	6928.98	-0.884746	27.119	55.932	15.254	13.559	47.458	52.542	30.508	22.034	8.475
Medtru_MtrunA17Chr2g0302371	NCR396	42	signal_peptide	14.2857	4.7619	2.66095	7.79078	8.27779	2.38095	11.9048	4.7619	4.7619	2.38095	0	7.14286	2.38095	9.52381	2.38095	7.14286	0	2.38095	7.14286	4.7619	7.14286	0	4.7619	3.84945	4724.42	0.290476	30.952	61.905	26.19	9.524	59.524	40.476	21.429	4.762	16.667
Medtru_MtrunA17Chr2g0302801	NCR546	35	signal_peptide	17.1429	2.85714	-2.44532	6.42198	5.7227	0	8.57143	0	8.57143	0	5.71429	5.71429	11.4286	8.57143	0	2.85714	0	8.57143	5.71429	8.57143	0	2.85714	2.85714	8.90332	4283.06	-0.377143	31.429	45.714	14.286	20	48.571	51.429	34.286	25.714	8.571
Medtru_MtrunA17Chr2g0302841	NCR-new5	33	signal_peptide	18.1818	9.09091	3.8136	7.73777	7.17973	0	6.06061	3.0303	9.09091	3.0303	9.09091	0	6.06061	3.0303	0	9.09091	0	3.0303	6.06061	3.0303	6.06061	3.0303	3.0303	6.96837	3888.42	-0.515152	30.303	60.606	9.091	24.242	54.545	45.455	27.273	18.182	9.091
Medtru_MtrunA17Chr2g0302891	NCR305b	33	signal_peptide	12.1212	9.09091	-0.915644	8.95723	8.73256	3.0303	9.09091	9.09091	3.0303	6.06061	0	15.1515	12.1212	6.06061	3.0303	3.0303	0	3.0303	0	3.0303	0	0	3.0303	4.99627	3757.47	-0.169697	24.242	45.455	24.242	6.061	60.606	39.394	33.333	15.152	18.182
Medtru_MtrunA17Chr2g0304731	NCR575	45	signal_peptide	13.3333	4.44444	-1.47738	6.39131	6.05117	6.66667	8.88889	6.66667	4.44444	0	4.44444	4.44444	6.66667	2.22222	0	2.22222	6.66667	8.88889	4.44444	2.22222	8.88889	2.22222	2.22222	6.87938	5329.08	-0.593333	26.667	51.111	22.222	13.333	48.889	51.111	35.556	20	15.556
Medtru_MtrunA17Chr2g0307801	NCR205	31	signal_peptide	19.3548	9.67742	1.7928	11.1874	10.3552	3.22581	6.45161	0	0	0	3.22581	6.45161	6.45161	0	6.45161	0	3.22581	3.22581	6.45161	6.45161	6.45161	0	12.9032	7.76778	3623.3	-0.0322581	35.484	58.065	16.129	16.129	64.516	35.484	19.355	12.903	6.452
Medtru_MtrunA17Chr2g0309451	NCR553	34	signal_peptide	17.6471	8.82353	-3.19157	9.40892	8.58651	0	2.94118	5.88235	5.88235	2.94118	0	8.82353	5.88235	14.7059	0	2.94118	5.88235	2.94118	8.82353	0	2.94118	0	2.94118	6.1406	3864.64	0.444118	29.412	47.059	26.471	8.824	64.706	35.294	17.647	8.824	8.824
Medtru_MtrunA17Chr2g0309661	NCR403	30	signal_peptide	20	10	-0.374189	6.82824	6.50221	0	6.66667	6.66667	16.6667	0	0	10	6.66667	6.66667	0	6.66667	3.33333	0	3.33333	0	3.33333	0	0	4.31666	3517.18	0.546667	23.333	50	20	16.667	66.667	33.333	20	6.667	13.333
Medtru_MtrunA17Chr2g0309971	NCR269	47	signal_peptide	14.8936	6.38298	-0.680669	10.5007	10.4243	2.12766	8.51064	4.25532	4.25532	10.6383	2.12766	2.12766	4.25532	2.12766	0	2.12766	2.12766	8.51064	8.51064	6.38298	10.6383	0	0	6.71145	5034.7	-0.317021	42.553	70.213	17.021	6.383	53.191	46.809	27.66	14.894	12.766
Medtru_MtrunA17Chr2g0309981	NCR679	63	signal_peptide	11.1111	9.52381	-1.28704	6.59978	6.23375	1.5873	3.1746	6.34921	0	6.34921	3.1746	7.93651	3.1746	7.93651	4.7619	6.34921	1.5873	9.52381	4.7619	7.93651	1.5873	1.5873	1.5873	8.27053	7161.37	-0.449206	31.746	52.381	19.048	6.349	53.968	46.032	25.397	15.873	9.524
Medtru_MtrunA17Chr2g0310711	NCR400	34	signal_peptide	17.6471	8.82353	-2.81242	9.24407	8.27842	5.88235	2.94118	0	0	2.94118	2.94118	2.94118	2.94118	5.88235	0	8.82353	0	8.82353	5.88235	11.7647	5.88235	0	5.88235	8.67519	3761.36	-0.226471	44.118	70.588	20.588	8.824	55.882	44.118	17.647	14.706	2.941
Medtru_MtrunA17Chr2g0313081	NCR555	46	signal_peptide	15.2174	4.34783	-1.12602	6.51531	6.13097	0	6.52174	6.52174	4.34783	8.69565	2.17391	4.34783	13.0435	4.34783	2.17391	8.69565	2.17391	0	4.34783	2.17391	0	4.34783	6.52174	6.71102	5401.17	-0.78913	30.435	50	8.696	17.391	54.348	45.652	28.261	15.217	13.043
Medtru_MtrunA17Chr2g0313981	NCR-new9	34	signal_peptide	17.6471	2.94118	-1.95513	9.98013	9.11258	5.88235	8.82353	5.88235	5.88235	2.94118	0	8.82353	2.94118	2.94118	2.94118	5.88235	0	2.94118	5.88235	5.88235	0	0	11.7647	4.10501	3956.49	0.00882353	38.235	55.882	17.647	17.647	61.765	38.235	20.588	5.882	14.706
Medtru_MtrunA17Chr2g0314041	NCR-new10	33	signal_peptide	15.1515	6.06061	-1.12068	7.80702	6.8862	3.0303	6.06061	6.06061	3.0303	9.09091	0	3.0303	0	0	3.0303	9.09091	0	3.0303	9.09091	3.0303	6.06061	3.0303	12.1212	3.91648	3748.13	-0.324242	39.394	66.667	12.121	18.182	63.636	36.364	15.152	3.03	12.121
Medtru_MtrunA17Chr2g0314051	NCR-new11	34	signal_peptide	17.6471	2.94118	-0.348776	6.57758	6.7149	2.94118	8.82353	8.82353	2.94118	2.94118	0	2.94118	2.94118	2.94118	2.94118	2.94118	0	2.94118	14.7059	5.88235	2.94118	0	11.7647	4.01768	3887.3	-0.338235	44.118	61.765	11.765	14.706	52.941	47.059	23.529	5.882	17.647
Medtru_MtrunA17Chr2g0314511	NCR179	50	signal_peptide	10	4	-1.9146	8.73124	7.63925	6	10	10	2	10	2	4	4	10	2	0	4	6	6	4	2	2	2	4.45104	5548.22	-0.458	36	52	22	8	54	46	32	12	20
Medtru_MtrunA17Chr2g0314521	NCR-new12	39	signal_peptide	15.3846	5.12821	-1.34911	8.17721	7.41666	10.2564	2.5641	5.12821	2.5641	2.5641	2.5641	5.12821	7.69231	7.69231	5.12821	0	2.5641	7.69231	5.12821	2.5641	5.12821	2.5641	2.5641	8.66244	4462.4	0.182051	35.897	48.718	28.205	10.256	64.103	35.897	25.641	17.949	7.692
Medtru_MtrunA17Chr2g0314541	NCR071	31	signal_peptide	19.3548	9.67742	-4.68203	13.1902	12.2058	3.22581	3.22581	3.22581	3.22581	3.22581	0	6.45161	9.67742	3.22581	3.22581	0	3.22581	6.45161	6.45161	6.45161	6.45161	3.22581	0	8.67478	3504.25	0.0774194	38.71	58.065	19.355	6.452	61.29	38.71	22.581	16.129	6.452
Medtru_MtrunA17Chr2g0314631	NCR564	33	signal_peptide	18.1818	9.09091	-1.04411	5.96991	5.85797	3.0303	6.06061	12.1212	0	3.0303	6.06061	3.0303	0	0	3.0303	3.0303	3.0303	0	6.06061	9.09091	3.0303	3.0303	9.09091	4.07205	3816.18	-0.627273	39.394	60.606	9.091	18.182	54.545	45.455	24.242	6.061	18.182
Medtru_MtrunA17Chr2g0314931	NCR567	45	signal_peptide	13.3333	4.44444	0.484395	6.47371	6.61956	0	6.66667	11.1111	6.66667	2.22222	2.22222	4.44444	2.22222	2.22222	2.22222	8.88889	2.22222	2.22222	6.66667	4.44444	8.88889	2.22222	6.66667	4.11656	5332.94	-0.32	26.667	55.556	15.556	17.778	53.333	46.667	24.444	6.667	17.778
Medtru_MtrunA17Chr2g0317361	NCR569	59	signal_peptide	10.1695	5.08475	-0.917355	6.60847	6.35915	3.38983	1.69492	5.08475	3.38983	8.47458	3.38983	5.08475	10.1695	5.08475	0	3.38983	0	8.47458	6.77966	8.47458	6.77966	1.69492	3.38983	9.41763	6646.77	-0.413559	37.288	54.237	20.339	11.864	52.542	47.458	28.814	22.034	6.78
Medtru_MtrunA17Chr2g0320821	NCR571	36	signal_peptide	16.6667	5.55556	-3.07416	7.53692	6.86647	5.55556	5.55556	0	2.77778	2.77778	2.77778	2.77778	13.8889	8.33333	2.77778	5.55556	2.77778	0	5.55556	5.55556	5.55556	0	5.55556	8.62749	4026.81	-0.05	36.111	58.333	22.222	11.111	58.333	41.667	22.222	16.667	5.556
Medtru_MtrunA17Chr2g0320871	NCR-new13	35	signal_peptide	11.4286	5.71429	-0.627054	6.93921	6.55289	0	0	2.85714	8.57143	11.4286	2.85714	5.71429	8.57143	2.85714	0	8.57143	2.85714	2.85714	0	5.71429	8.57143	5.71429	5.71429	8.86788	4109.81	-0.105714	28.571	51.429	17.143	22.857	65.714	34.286	17.143	14.286	2.857
Medtru_MtrunA17Chr2g0321001	NCR573	36	signal_peptide	16.6667	5.55556	4.50429	9.42981	8.6853	0	2.77778	5.55556	11.1111	2.77778	5.55556	2.77778	5.55556	8.33333	5.55556	5.55556	2.77778	0	2.77778	8.33333	0	2.77778	5.55556	6.00676	4355.11	0.0194444	30.556	44.444	11.111	25	61.111	38.889	19.444	11.111	8.333
Medtru_MtrunA17Chr2g0333601	NCR285	47	signal_peptide	14.8936	10.6383	-1.59321	8.69407	8.73297	0	4.25532	2.12766	0	2.12766	4.25532	8.51064	8.51064	6.38298	4.25532	6.38298	2.12766	4.25532	0	4.25532	8.51064	0	8.51064	8.54467	5517.66	-0.0638298	21.277	51.064	23.404	12.766	63.83	36.17	23.404	17.021	6.383
Medtru_MtrunA17Chr3g0080961	NCR099	41	signal_peptide	9.7561	12.1951	-1.69939	10.9008	10.2742	0	7.31707	4.87805	2.43902	0	12.1951	14.6341	2.43902	2.43902	0	4.87805	0	2.43902	2.43902	7.31707	0	2.43902	12.1951	5.84196	5049.7	-0.57561	19.512	43.902	17.073	29.268	56.098	43.902	29.268	17.073	12.195
Medtru_MtrunA17Chr3g0083981	NCR155	35	signal_peptide	11.4286	8.57143	-3.31812	13.4055	12.7922	0	5.71429	0	2.85714	5.71429	2.85714	5.71429	14.2857	2.85714	0	2.85714	2.85714	8.57143	0	2.85714	14.2857	2.85714	5.71429	9.55943	4151	-0.382857	20	51.429	22.857	14.286	60	40	31.429	25.714	5.714
Medtru_MtrunA17Chr3g0086721	NCR584	40	signal_peptide	15	7.5	-1.99931	8.59493	7.51857	2.5	7.5	0	2.5	2.5	2.5	12.5	2.5	5	2.5	10	0	2.5	5	2.5	10	0	7.5	5.29569	4511.32	0.5225	27.5	62.5	30	12.5	67.5	32.5	15	7.5	7.5
Medtru_MtrunA17Chr3g0086761	NCR413	39	signal_peptide	15.3846	2.5641	-0.515483	5.28568	5.42118	0	10.2564	5.12821	7.69231	0	2.5641	12.8205	10.2564	7.69231	0	5.12821	5.12821	5.12821	2.5641	2.5641	2.5641	0	2.5641	6.71654	4696.53	-0.146154	20.513	41.026	23.077	12.821	51.282	48.718	33.333	17.949	15.385
Medtru_MtrunA17Chr3g0087001	NCR412	47	signal_peptide	10.6383	2.12766	-3.35226	7.71219	7.12939	4.25532	4.25532	4.25532	2.12766	4.25532	2.12766	6.38298	10.6383	2.12766	4.25532	2.12766	2.12766	8.51064	4.25532	4.25532	8.51064	2.12766	10.6383	9.12211	5657.68	-0.376596	27.66	44.681	21.277	17.021	57.447	42.553	29.787	21.277	8.511
Medtru_MtrunA17Chr3g0088981	NCR221	31	signal_peptide	19.3548	9.67742	-3.22474	10.0214	8.89667	3.22581	6.45161	3.22581	3.22581	0	9.67742	0	9.67742	3.22581	0	6.45161	3.22581	6.45161	0	6.45161	0	3.22581	6.45161	8.32226	3798.34	-1.2129	29.032	51.613	6.452	22.581	48.387	51.613	35.484	25.806	9.677
Medtru_MtrunA17Chr3g0098051	LCR63	50	signal_peptide	16	8	1.18638	7.85324	7.49837	2	2	2	4	4	4	2	2	14	2	12	0	4	8	4	6	0	4	7.71863	5565.53	0.226	34	62	24	12	62	38	14	10	4
Medtru_MtrunA17Chr3g0104111	NCR499	39	signal_peptide	15.3846	5.12821	-1.15718	7.05108	6.64721	0	10.2564	2.5641	5.12821	2.5641	7.69231	2.5641	5.12821	10.2564	5.12821	10.2564	2.5641	2.5641	2.5641	0	7.69231	0	2.5641	5.74969	4556.3	-0.151282	20.513	53.846	20.513	15.385	56.41	43.59	28.205	15.385	12.821
Medtru_MtrunA17Chr3g0104131	NCR-new18	45	signal_peptide	13.3333	8.88889	0.567568	7.71986	7.78222	0	6.66667	2.22222	4.44444	4.44444	2.22222	4.44444	15.5556	4.44444	2.22222	6.66667	4.44444	0	2.22222	6.66667	6.66667	0	4.44444	8.60616	5139.06	-0.511111	26.667	55.556	15.556	11.111	53.333	46.667	26.667	17.778	8.889
Medtru_MtrunA17Chr3g0110101	NCR077	37	signal_peptide	10.8108	5.40541	-1.50258	10.7017	9.56039	0	8.10811	2.7027	2.7027	2.7027	8.10811	8.10811	13.5135	5.40541	2.7027	5.40541	0	0	5.40541	2.7027	10.8108	0	5.40541	7.87817	4279.05	-0.162162	21.622	51.351	24.324	16.216	54.054	45.946	32.432	21.622	10.811
Medtru_MtrunA17Chr4g0004761	NCR609	36	signal_peptide	11.1111	8.33333	0	8.40687	7.23092	2.77778	5.55556	0	0	13.8889	2.77778	2.77778	13.8889	5.55556	2.77778	5.55556	0	8.33333	0	2.77778	8.33333	0	5.55556	9.55943	3978.74	-0.608333	30.556	58.333	19.444	8.333	61.111	38.889	30.556	25	5.556
Medtru_MtrunA17Chr4g0007701	NCR611	36	signal_peptide	11.1111	5.55556	-3.78434	7.1358	6.729	0	8.33333	2.77778	5.55556	13.8889	0	2.77778	13.8889	8.33333	0	2.77778	0	11.1111	11.1111	0	2.77778	0	0	9.43635	3958.61	-0.769444	36.111	55.556	13.889	5.556	50	50	36.111	25	11.111
Medtru_MtrunA17Chr4g0007791	NCR184	38	signal_peptide	10.5263	0	-1.1592	8.21185	7.50681	2.63158	7.89474	0	10.5263	5.26316	2.63158	5.26316	13.1579	0	0	13.1579	2.63158	10.5263	5.26316	5.26316	5.26316	0	0	9.69554	4452.09	-0.936842	28.947	55.263	13.158	13.158	39.474	60.526	34.211	26.316	7.895
Medtru_MtrunA17Chr4g0007801	NCR603	35	signal_peptide	11.4286	0	-0.84028	6.35381	5.99736	5.71429	5.71429	0	2.85714	11.4286	0	11.4286	11.4286	2.85714	0	8.57143	0	11.4286	0	2.85714	11.4286	0	2.85714	9.69547	3884.66	0.00857143	31.429	57.143	31.429	5.714	60	40	28.571	22.857	5.714
Medtru_MtrunA17Chr4g0007841	NCR035	37	signal_peptide	10.8108	8.10811	-1.39773	8.54441	7.73253	2.7027	5.40541	0	8.10811	8.10811	0	5.40541	10.8108	5.40541	0	5.40541	0	8.10811	10.8108	5.40541	2.7027	0	2.7027	9.43707	4110.8	-0.378378	37.838	59.459	16.216	10.811	54.054	45.946	24.324	18.919	5.405
Medtru_MtrunA17Chr4g0007861	NCR-new30	34	signal_peptide	11.7647	5.88235	-4.25864	7.98664	6.99129	2.94118	8.82353	2.94118	8.82353	8.82353	2.94118	2.94118	11.7647	2.94118	0	2.94118	2.94118	8.82353	2.94118	2.94118	8.82353	0	0	8.89064	3855.48	-0.532353	29.412	55.882	17.647	11.765	52.941	47.059	35.294	23.529	11.765
Medtru_MtrunA17Chr4g0007951	NCR605	34	signal_peptide	11.7647	5.88235	-0.747745	8.8368	8.20509	2.94118	8.82353	0	5.88235	5.88235	2.94118	5.88235	8.82353	2.94118	2.94118	2.94118	0	11.7647	5.88235	8.82353	5.88235	0	0	9.24926	3856.53	-0.414706	35.294	58.824	17.647	8.824	50	50	32.353	23.529	8.824
Medtru_MtrunA17Chr4g0011031	NCR309	45	signal_peptide	13.3333	6.66667	-1.90261	12.2292	11.7202	2.22222	2.22222	11.1111	2.22222	6.66667	6.66667	4.44444	4.44444	4.44444	4.44444	15.5556	2.22222	2.22222	0	2.22222	2.22222	2.22222	4.44444	5.36874	5256.92	-0.82	24.444	51.111	13.333	15.556	53.333	46.667	26.667	13.333	13.333
Medtru_MtrunA17Chr4g0012171	NCR617	34	signal_peptide	11.7647	5.88235	-1.78623	6.43326	5.78763	2.94118	5.88235	0	8.82353	5.88235	0	5.88235	11.7647	0	0	8.82353	2.94118	8.82353	8.82353	2.94118	8.82353	0	0	9.50012	3819.45	-0.452941	32.353	61.765	17.647	8.824	50	50	26.471	20.588	5.882
Medtru_MtrunA17Chr4g0012251	NCR119	34	signal_peptide	11.7647	5.88235	0.496415	9.77276	8.57445	0	8.82353	0	8.82353	8.82353	0	8.82353	5.88235	0	2.94118	5.88235	5.88235	14.7059	5.88235	2.94118	2.94118	0	0	9.30308	3949.57	-0.691176	29.412	52.941	11.765	8.824	50	50	29.412	20.588	8.824
Medtru_MtrunA17Chr4g0012481	NCR043	36	signal_peptide	11.1111	2.77778	-3.32419	10.9105	9.65656	2.77778	5.55556	2.77778	8.33333	5.55556	5.55556	2.77778	11.1111	2.77778	0	5.55556	5.55556	8.33333	13.8889	0	5.55556	0	0	9.20492	4113.68	-0.819444	33.333	52.778	13.889	13.889	41.667	58.333	33.333	25	8.333
Medtru_MtrunA17Chr4g0013911	NCR318	48	signal_peptide	8.33333	10.4167	-0.319127	6.8355	7.2353	6.25	8.33333	0	4.16667	2.08333	4.16667	4.16667	2.08333	6.25	6.25	8.33333	4.16667	6.25	2.08333	6.25	6.25	0	4.16667	6.88454	5498.36	-0.270833	25	58.333	22.917	12.5	58.333	41.667	20.833	12.5	8.333
Medtru_MtrunA17Chr4g0013931	NCR319	48	signal_peptide	8.33333	8.33333	-0.739444	6.54368	6.88463	6.25	14.5833	4.16667	6.25	2.08333	6.25	4.16667	4.16667	2.08333	2.08333	2.08333	0	6.25	4.16667	2.08333	6.25	0	10.4167	4.96382	5704.35	-0.633333	22.917	54.167	18.75	22.917	56.25	43.75	35.417	16.667	18.75
Medtru_MtrunA17Chr4g0013951	NCR118	48	signal_peptide	8.33333	10.4167	-0.977592	8.44836	9.04885	6.25	8.33333	0	4.16667	2.08333	4.16667	4.16667	2.08333	6.25	6.25	8.33333	2.08333	6.25	2.08333	6.25	8.33333	0	4.16667	6.88454	5469.37	-0.110417	25	60.417	25	12.5	60.417	39.583	20.833	12.5	8.333
Medtru_MtrunA17Chr4g0018011	NCR-new34	33	signal_peptide	12.1212	0	0	16.092	14.5517	3.0303	6.06061	3.0303	0	6.06061	9.09091	0	12.1212	3.0303	0	3.0303	6.06061	6.06061	9.09091	6.06061	6.06061	0	9.09091	8.82721	3846.3	-1.20303	36.364	51.515	12.121	18.182	39.394	60.606	36.364	27.273	9.091
Medtru_MtrunA17Chr4g0018061	NCR306	34	signal_peptide	14.7059	0	-1.69967	8.8085	8.28533	8.82353	8.82353	8.82353	2.94118	5.88235	8.82353	0	8.82353	5.88235	0	8.82353	2.94118	2.94118	0	5.88235	0	2.94118	2.94118	5.78575	3941.33	-1.08529	35.294	52.941	14.706	17.647	44.118	55.882	38.235	20.588	17.647
Medtru_MtrunA17Chr4g0018161	NCR078	37	signal_peptide	13.5135	8.10811	-1.68134	11.758	11.6546	2.7027	10.8108	0	2.7027	2.7027	0	2.7027	10.8108	16.2162	2.7027	5.40541	0	5.40541	2.7027	0	13.5135	0	0	8.4042	4120.05	0.424324	21.622	59.459	35.135	2.703	64.865	35.135	27.027	16.216	10.811
Medtru_MtrunA17Chr4g0018671	NCR627	41	signal_peptide	14.6341	9.7561	0	7.04011	4.18842	0	12.1951	2.43902	0	4.87805	7.31707	2.43902	7.31707	0	0	2.43902	2.43902	4.87805	7.31707	2.43902	7.31707	2.43902	9.7561	6.26762	4806.35	-1.03902	29.268	60.976	9.756	19.512	51.22	48.78	34.146	19.512	14.634
Medtru_MtrunA17Chr4g0020291	NCR-new35	47	signal_peptide	8.51064	12.766	-3.00265	7.8635	7.10971	2.12766	12.766	0	4.25532	8.51064	0	6.38298	2.12766	6.38298	0	4.25532	4.25532	8.51064	2.12766	4.25532	6.38298	0	6.38298	4.77761	5290.01	-0.410638	25.532	61.702	21.277	10.638	61.702	38.298	23.404	10.638	12.766
Medtru_MtrunA17Chr4g0022971	NCR230	53	signal_peptide	7.54717	1.88679	-3.53171	8.34066	7.69439	1.88679	7.54717	9.43396	5.66038	5.66038	3.77358	3.77358	15.0943	11.3208	1.88679	1.88679	1.88679	0	7.54717	1.88679	5.66038	0	5.66038	6.07815	6132.1	-0.381132	24.528	41.509	22.642	15.094	50.943	49.057	35.849	18.868	16.981
Medtru_MtrunA17Chr4g0023441	NCR630	34	signal_peptide	11.7647	5.88235	0	14.7058	13.3165	0	11.7647	0	5.88235	11.7647	0	11.7647	14.7059	5.88235	0	2.94118	0	5.88235	2.94118	5.88235	0	2.94118	0	8.86727	3829.53	-0.373529	32.353	52.941	17.647	8.824	55.882	44.118	32.353	20.588	11.765
Medtru_MtrunA17Chr4g0023531	NCR-new38	36	signal_peptide	11.1111	5.55556	0	13.1024	12.6937	2.77778	8.33333	0	5.55556	13.8889	0	8.33333	16.6667	5.55556	2.77778	2.77778	0	5.55556	2.77778	2.77778	2.77778	0	2.77778	9.34184	3963.77	-0.272222	33.333	52.778	19.444	8.333	61.111	38.889	30.556	22.222	8.333
Medtru_MtrunA17Chr4g0024251	NCR264	35	signal_peptide	11.4286	5.71429	-1.42414	6.42272	5.99476	2.85714	5.71429	8.57143	2.85714	11.4286	2.85714	0	8.57143	5.71429	0	0	2.85714	2.85714	2.85714	5.71429	11.4286	0	8.57143	5.55749	3896.44	-0.351429	34.286	57.143	20	14.286	60	40	28.571	14.286	14.286
Medtru_MtrunA17Chr4g0026161	NCR634	52	signal_peptide	11.5385	5.76923	-2.79804	10.824	9.669	0	11.5385	3.84615	3.84615	1.92308	0	7.69231	9.61538	3.84615	1.92308	1.92308	0	5.76923	9.61538	9.61538	9.61538	1.92308	0	6.26989	5884.84	-0.173077	32.692	61.538	21.154	5.769	48.077	51.923	30.769	15.385	15.385
Medtru_MtrunA17Chr4g0026441	NCR111	42	signal_peptide	9.52381	7.14286	-1.02914	6.33748	6.19303	0	9.52381	4.7619	4.7619	0	0	4.7619	4.7619	2.38095	0	16.6667	0	2.38095	11.9048	2.38095	7.14286	2.38095	9.52381	4.23322	4958.41	-0.771429	23.81	64.286	14.286	16.667	47.619	52.381	21.429	7.143	14.286
Medtru_MtrunA17Chr4g0026471	NCR303	44	signal_peptide	9.09091	6.81818	-2.40519	7.3277	6.73665	4.54545	9.09091	2.27273	2.27273	4.54545	2.27273	6.81818	9.09091	9.09091	0	2.27273	0	11.3636	4.54545	0	9.09091	0	6.81818	9.1018	5112.04	-0.261364	22.727	50	29.545	11.364	59.091	40.909	34.091	22.727	11.364
Medtru_MtrunA17Chr4g0027281	NCR129	33	signal_peptide	12.1212	9.09091	-3.29732	8.28006	7.55943	0	9.09091	3.0303	6.06061	0	0	12.1212	9.09091	3.0303	3.0303	6.06061	0	0	3.0303	15.1515	6.06061	0	3.0303	4.68436	3754.42	0.139394	30.303	60.606	21.212	9.091	54.545	45.455	21.212	9.091	12.121
Medtru_MtrunA17Chr4g0027871	NCR425	35	signal_peptide	11.4286	2.85714	-4.02384	7.71211	7.231	5.71429	8.57143	8.57143	8.57143	5.71429	5.71429	5.71429	2.85714	2.85714	2.85714	2.85714	0	0	0	5.71429	8.57143	0	11.4286	4.28515	4097.63	0.157143	28.571	51.429	22.857	25.714	65.714	34.286	25.714	8.571	17.143
Medtru_MtrunA17Chr4g0027881	NCR636	36	signal_peptide	11.1111	5.55556	-2.02395	10.4814	9.56522	0	5.55556	13.8889	2.77778	0	0	8.33333	0	5.55556	0	16.6667	0	2.77778	2.77778	0	13.8889	0	11.1111	3.71376	4289.79	-0.119444	13.889	55.556	27.778	13.889	58.333	41.667	22.222	2.778	19.444
Medtru_MtrunA17Chr4g0027931	NCR187	44	signal_peptide	9.09091	4.54545	-1.21099	8.19021	7.4893	0	13.6364	13.6364	2.27273	4.54545	2.27273	4.54545	4.54545	6.81818	6.81818	4.54545	0	2.27273	11.3636	0	0	0	9.09091	3.97745	5176.66	-0.881818	25	47.727	11.364	13.636	47.727	52.273	36.364	9.091	27.273
Medtru_MtrunA17Chr4g0028021	NCR127	46	signal_peptide	8.69565	10.8696	-2.51419	9.72327	9.49967	0	10.8696	0	4.34783	2.17391	0	10.8696	4.34783	2.17391	2.17391	6.52174	2.17391	4.34783	8.69565	6.52174	2.17391	2.17391	10.8696	4.68881	5445.17	-0.465217	26.087	56.522	15.217	17.391	56.522	43.478	19.565	8.696	10.87
Medtru_MtrunA17Chr4g0029411	NCR429	34	signal_peptide	11.7647	5.88235	-1.40443	8.88829	9.19077	5.88235	8.82353	14.7059	0	2.94118	0	8.82353	5.88235	14.7059	5.88235	2.94118	0	0	2.94118	0	8.82353	0	0	3.89168	3737.45	0.552941	23.529	50	38.235	0	64.706	35.294	29.412	5.882	23.529
Medtru_MtrunA17Chr4g0029561	NCR278	34	signal_peptide	14.7059	2.94118	-1.25971	8.17235	7.78313	2.94118	11.7647	5.88235	11.7647	0	0	5.88235	5.88235	8.82353	2.94118	11.7647	0	0	0	8.82353	5.88235	0	0	3.95926	3920.53	0.285294	26.471	58.824	23.529	11.765	55.882	44.118	23.529	5.882	17.647
Medtru_MtrunA17Chr4g0029611	NCR-new39	35	signal_peptide	17.1429	5.71429	-3.46887	9.15424	8.8697	2.85714	5.71429	2.85714	2.85714	5.71429	0	14.2857	8.57143	2.85714	2.85714	2.85714	2.85714	5.71429	0	0	5.71429	0	11.4286	8.3007	4122.98	0.251429	25.714	45.714	25.714	14.286	71.429	28.571	22.857	14.286	8.571
Medtru_MtrunA17Chr4g0029641	NCR428	54	signal_peptide	7.40741	7.40741	-0.1913	12.7402	12.3792	5.55556	3.7037	1.85185	7.40741	5.55556	1.85185	3.7037	5.55556	7.40741	1.85185	3.7037	1.85185	7.40741	7.40741	5.55556	5.55556	1.85185	7.40741	9.10209	6252.27	-0.140741	31.481	51.852	22.222	18.519	61.111	38.889	20.37	14.815	5.556
Medtru_MtrunA17Chr4g0029651	NCR426	44	signal_peptide	11.3636	6.81818	-1.21717	6.23862	6.19179	2.27273	9.09091	4.54545	4.54545	2.27273	4.54545	11.3636	0	9.09091	2.27273	4.54545	2.27273	6.81818	4.54545	4.54545	4.54545	0	4.54545	4.85984	5115.92	0.129545	25	50	27.273	13.636	59.091	40.909	25	11.364	13.636
Medtru_MtrunA17Chr4g0029661	NCR640	34	signal_peptide	11.7647	8.82353	-2.27282	5.09371	4.80253	2.94118	17.6471	2.94118	8.82353	0	0	8.82353	8.82353	2.94118	0	2.94118	0	2.94118	5.88235	0	8.82353	0	5.88235	4.27428	3959.53	-0.0911765	20.588	58.824	23.529	14.706	58.824	41.176	32.353	11.765	20.588
Medtru_MtrunA17Chr4g0029741	NCR128	34	signal_peptide	11.7647	5.88235	-1.04793	6.92437	6.66465	2.94118	11.7647	2.94118	2.94118	2.94118	5.88235	5.88235	8.82353	2.94118	0	0	2.94118	5.88235	8.82353	5.88235	5.88235	2.94118	2.94118	6.88774	3939.47	-0.644118	32.353	55.882	17.647	14.706	47.059	52.941	35.294	20.588	14.706
Medtru_MtrunA17Chr4g0029781	NCR145	33	signal_peptide	12.1212	3.0303	-1.60373	7.9541	7.86756	9.09091	9.09091	9.09091	3.0303	3.0303	9.09091	6.06061	0	6.06061	0	0	0	6.06061	6.06061	3.0303	3.0303	3.0303	9.09091	4.88754	3904.34	-0.293939	33.333	48.485	24.242	24.242	57.576	42.424	33.333	15.152	18.182
Medtru_MtrunA17Chr4g0029831	NCR062	29	signal_peptide	13.7931	13.7931	0	14.3506	14.2967	0	10.3448	0	6.89655	3.44828	0	3.44828	10.3448	10.3448	0	0	0	3.44828	3.44828	6.89655	10.3448	0	3.44828	7.8647	3258.92	0.244828	27.586	62.069	24.138	10.345	65.517	34.483	24.138	13.793	10.345
Medtru_MtrunA17Chr4g0029901	NCR-new40	42	signal_peptide	11.9048	9.52381	-2.90409	10.624	10.359	2.38095	7.14286	4.7619	4.7619	4.7619	0	7.14286	0	9.52381	4.7619	4.7619	0	9.52381	2.38095	4.7619	7.14286	0	4.7619	4.86357	4825.71	0.25	26.19	54.762	26.19	9.524	66.667	33.333	21.429	9.524	11.905
Medtru_MtrunA17Chr4g0029911	NCR074	33	signal_peptide	12.1212	9.09091	0	15.4923	15.7544	3.0303	12.1212	6.06061	6.06061	0	6.06061	6.06061	0	15.1515	0	3.0303	0	6.06061	6.06061	3.0303	6.06061	0	0	4.50786	3772.34	0.206061	24.242	54.545	30.303	12.121	57.576	42.424	30.303	12.121	18.182
Medtru_MtrunA17Chr4g0032641	NCR333	40	signal_peptide	12.5	7.5	-4.4218	8.35482	7.63134	0	10	12.5	0	2.5	0	2.5	2.5	7.5	7.5	10	0	5	5	5	2.5	0	7.5	4.01346	4696.25	-0.805	25	55	12.5	7.5	50	50	30	7.5	22.5
Medtru_MtrunA17Chr4g0032661	NCR201	41	signal_peptide	9.7561	9.7561	-2.03026	7.72621	6.91455	0	4.87805	9.7561	0	9.7561	2.43902	4.87805	12.1951	4.87805	0	2.43902	0	2.43902	4.87805	4.87805	4.87805	0	12.1951	6.73681	4685.34	-0.834146	29.268	51.22	14.634	14.634	56.098	43.902	31.707	17.073	14.634
Medtru_MtrunA17Chr4g0032681	NCR332	38	signal_peptide	10.5263	7.89474	-1.0409	6.45114	5.94878	2.63158	10.5263	5.26316	0	2.63158	0	5.26316	13.1579	7.89474	2.63158	0	0	5.26316	7.89474	2.63158	5.26316	0	10.5263	7.83531	4432.18	-0.539474	26.316	50	21.053	10.526	55.263	44.737	34.211	18.421	15.789
Medtru_MtrunA17Chr4g0032701	NCR206	39	signal_peptide	10.2564	7.69231	-1.07624	7.11574	6.98087	2.5641	5.12821	7.69231	2.5641	5.12821	0	0	10.2564	5.12821	7.69231	10.2564	0	2.5641	5.12821	5.12821	2.5641	0	10.2564	6.24846	4545.2	-0.853846	28.205	53.846	10.256	12.821	53.846	46.154	25.641	12.821	12.821
Medtru_MtrunA17Chr4g0032721	NCR213	40	signal_peptide	10	10	-0.731862	6.85952	6.7675	0	5	7.5	0	10	0	5	10	10	2.5	7.5	0	2.5	2.5	2.5	5	0	10	6.24846	4525.27	-0.4575	25	52.5	20	10	62.5	37.5	25	12.5	12.5
Medtru_MtrunA17Chr4g0032741	NCR203	53	signal_peptide	9.43396	1.88679	-0.779202	6.64981	6.34035	3.77358	3.77358	5.66038	0	3.77358	0	7.54717	5.66038	11.3208	0	5.66038	1.88679	7.54717	11.3208	1.88679	7.54717	3.77358	7.54717	8.37357	6161.15	-0.045283	30.189	49.057	30.189	11.321	56.604	43.396	22.642	13.208	9.434
Medtru_MtrunA17Chr4g0032791	NCR161	66	signal_peptide	6.06061	3.0303	-1.53598	7.76638	7.40652	10.6061	10.6061	6.06061	4.54545	4.54545	6.06061	3.0303	9.09091	6.06061	0	0	4.54545	4.54545	3.0303	3.0303	12.1212	0	3.0303	6.03916	7402.42	-0.301515	27.273	53.03	31.818	13.636	53.03	46.97	36.364	19.697	16.667
Medtru_MtrunA17Chr4g0032911	NCR294	35	signal_peptide	11.4286	2.85714	-0.846223	6.52723	6.39947	2.85714	11.4286	5.71429	5.71429	2.85714	0	5.71429	5.71429	5.71429	2.85714	5.71429	8.57143	5.71429	5.71429	5.71429	0	2.85714	2.85714	4.52895	4159.67	-0.76	28.571	48.571	14.286	11.429	45.714	54.286	28.571	11.429	17.143
Medtru_MtrunA17Chr4g0032931	NCR643	44	signal_peptide	11.3636	9.09091	-0.99389	6.66744	6.10491	2.27273	6.81818	2.27273	9.09091	6.81818	6.81818	6.81818	9.09091	6.81818	0	4.54545	2.27273	2.27273	0	4.54545	4.54545	0	4.54545	7.83324	5069.93	-0.159091	25	50	20.455	20.455	61.364	38.636	27.273	18.182	9.091
Medtru_MtrunA17Chr4g0033011	NCR516	34	signal_peptide	14.7059	2.94118	-1.06864	6.20963	6.23809	0	11.7647	2.94118	2.94118	8.82353	5.88235	8.82353	8.82353	11.7647	0	8.82353	2.94118	0	0	5.88235	0	0	2.94118	5.30083	3825.38	-0.326471	29.412	52.941	20.588	11.765	52.941	47.059	29.412	14.706	14.706
Medtru_MtrunA17Chr4g0033021	NCR220	34	signal_peptide	14.7059	2.94118	-0.614068	6.85594	6.96414	0	11.7647	2.94118	2.94118	8.82353	5.88235	8.82353	8.82353	11.7647	0	8.82353	2.94118	0	0	5.88235	0	0	2.94118	5.30083	3825.38	-0.326471	29.412	52.941	20.588	11.765	52.941	47.059	29.412	14.706	14.706
Medtru_MtrunA17Chr4g0035991	NCR-new41	38	signal_peptide	7.89474	5.26316	0	8.87937	8.28574	2.63158	15.7895	0	7.89474	5.26316	0	7.89474	7.89474	10.5263	0	2.63158	2.63158	5.26316	5.26316	2.63158	5.26316	0	5.26316	4.77761	4370.04	-0.0736842	23.684	52.632	26.316	13.158	57.895	42.105	28.947	13.158	15.789
Medtru_MtrunA17Chr4g0055961	NCR466	33	signal_peptide	18.1818	9.09091	-0.45989	7.88963	7.76933	3.0303	9.09091	6.06061	3.0303	0	6.06061	3.0303	6.06061	9.09091	0	0	0	3.0303	6.06061	9.09091	3.0303	0	6.06061	5.34619	3792.36	-0.230303	36.364	57.576	18.182	15.152	54.545	45.455	30.303	15.152	15.152
Medtru_MtrunA17Chr5g0400261	NCR244	32	signal_peptide	18.75	0	-0.268354	6.34951	6.24121	0	6.25	6.25	0	6.25	3.125	6.25	0	3.125	3.125	12.5	3.125	0	15.625	6.25	3.125	0	6.25	3.91299	3494.8	-0.3	46.875	68.75	12.5	9.375	46.875	53.125	15.625	3.125	12.5
Medtru_MtrunA17Chr5g0400281	NCR338	32	signal_peptide	18.75	0	-1.10416	6.29014	6.3016	0	6.25	6.25	0	6.25	6.25	9.375	0	3.125	3.125	9.375	3.125	0	15.625	3.125	3.125	0	6.25	4.30006	3529.9	-0.128125	43.75	62.5	15.625	12.5	50	50	18.75	6.25	12.5
Medtru_MtrunA17Chr5g0406731	NCR377	38	signal_peptide	10.5263	5.26316	-1.99414	8.74951	7.67501	0	7.89474	0	7.89474	7.89474	0	5.26316	13.1579	2.63158	0	7.89474	5.26316	7.89474	2.63158	2.63158	7.89474	0	5.26316	9.34134	4442.17	-0.676316	23.684	52.632	15.789	13.158	52.632	47.368	28.947	21.053	7.895
Medtru_MtrunA17Chr5g0415671	NCR793	50	signal_peptide	16	6	0.452422	6.13851	6.28512	0	4	8	0	12	0	6	6	14	2	4	0	4	6	4	2	2	4	5.05572	5486.46	0.06	38	54	22	6	64	36	22	10	12
Medtru_MtrunA17Chr5g0415681	NCR649	23	signal_peptide	17.3913	8.69565	-2.08778	6.38028	6.0994	0	0	4.34783	0	4.34783	0	0	17.3913	13.0435	0	0	0	4.34783	0	13.0435	13.0435	0	4.34783	9.16684	2583.22	0.147826	34.783	56.522	26.087	4.348	60.87	39.13	26.087	21.739	4.348
Medtru_MtrunA17Chr5g0423371	NCR019	79	signal_peptide	7.59494	12.6582	-2.62688	10.956	10.2897	1.26582	6.32911	13.9241	3.79747	3.79747	2.53165	7.59494	5.06329	3.79747	7.59494	5.06329	0	3.79747	1.26582	6.32911	3.79747	0	3.79747	4.4475	9184.57	-0.548101	20.253	48.101	16.456	10.127	55.696	44.304	31.646	11.392	20.253
Medtru_MtrunA17Chr5g0423591	NCR438	61	signal_peptide	9.83607	6.55738	-1.33431	6.68827	6.35886	3.27869	4.91803	4.91803	1.63934	6.55738	3.27869	4.91803	9.83607	4.91803	1.63934	3.27869	3.27869	9.83607	6.55738	4.91803	3.27869	1.63934	4.91803	9.21743	7076.17	-0.87377	31.148	49.18	16.393	11.475	49.18	50.82	32.787	22.951	9.836
Medtru_MtrunA17Chr5g0423651	NCR384	59	signal_peptide	10.1695	5.08475	-2.11755	7.01871	6.50384	5.08475	1.69492	3.38983	1.69492	6.77966	0	3.38983	6.77966	3.38983	0	10.1695	3.38983	8.47458	11.8644	6.77966	3.38983	1.69492	6.77966	9.24294	6628.44	-0.835593	40.678	61.017	15.254	10.169	47.458	52.542	20.339	15.254	5.085
Medtru_MtrunA17Chr5g0423711	NCR273	44	signal_peptide	13.6364	2.27273	-2.79738	10.3991	9.70076	2.27273	4.54545	9.09091	4.54545	0	0	4.54545	9.09091	4.54545	2.27273	4.54545	4.54545	18.1818	6.81818	2.27273	4.54545	0	2.27273	9.33612	5400.31	-0.984091	25	40.909	15.909	6.818	40.909	59.091	40.909	27.273	13.636
Medtru_MtrunA17Chr5g0429331	NCR660	36	signal_peptide	16.6667	5.55556	0	8.61897	7.94776	0	11.1111	5.55556	5.55556	5.55556	5.55556	0	8.33333	5.55556	0	0	8.33333	2.77778	2.77778	0	2.77778	2.77778	11.1111	5.37563	4408.95	-0.905556	25	44.444	8.333	25	55.556	44.444	33.333	16.667	16.667
Medtru_MtrunA17Chr5g0437591	NCR052	33	signal_peptide	12.1212	6.06061	-1.99327	12.6274	11.5012	3.0303	6.06061	0	0	6.06061	0	12.1212	12.1212	3.0303	0	9.09091	6.06061	6.06061	3.0303	3.0303	9.09091	0	3.0303	9.16642	3678.36	-0.293939	27.273	57.576	27.273	3.03	54.545	45.455	24.242	18.182	6.061
Medtru_MtrunA17Chr6g0450321	NCR228	37	signal_peptide	16.2162	0	-0.961503	6.68315	6.72532	5.40541	8.10811	2.7027	0	5.40541	5.40541	5.40541	10.8108	5.40541	2.7027	8.10811	2.7027	8.10811	2.7027	2.7027	8.10811	0	0	8.66302	4162.89	-0.435135	32.432	56.757	24.324	5.405	48.649	51.351	35.135	24.324	10.811
Medtru_MtrunA17Chr6g0450391	NCR216	39	signal_peptide	15.3846	0	-3.00451	11.3475	10.2522	5.12821	12.8205	0	2.5641	5.12821	2.5641	7.69231	5.12821	7.69231	2.5641	7.69231	5.12821	2.5641	2.5641	5.12821	2.5641	0	7.69231	4.66486	4452.08	-0.128205	33.333	56.41	23.077	12.821	56.41	43.59	23.077	10.256	12.821
Medtru_MtrunA17Chr6g0450411	NCR663	38	signal_peptide	15.7895	7.89474	-3.3342	11.7146	10.8485	2.63158	5.26316	7.89474	5.26316	0	7.89474	7.89474	2.63158	7.89474	2.63158	5.26316	2.63158	7.89474	2.63158	0	7.89474	0	0	6.27473	4470.28	0.0315789	21.053	47.368	26.316	13.158	57.895	42.105	31.579	18.421	13.158
Medtru_MtrunA17Chr6g0450461	NCR224	34	signal_peptide	17.6471	2.94118	0	12.521	12.1394	5.88235	11.7647	8.82353	11.7647	0	2.94118	5.88235	11.7647	8.82353	2.94118	5.88235	0	0	0	0	2.94118	0	0	4.6473	3986.7	0.129412	23.529	47.059	23.529	14.706	58.824	41.176	35.294	14.706	20.588
Medtru_MtrunA17Chr6g0450521	NCR215b	34	signal_peptide	17.6471	2.94118	-2.81132	12.2293	11.7232	5.88235	14.7059	11.7647	8.82353	0	2.94118	5.88235	5.88235	5.88235	5.88235	2.94118	2.94118	0	0	0	2.94118	0	2.94118	3.97	4022.61	-0.0235294	23.529	47.059	20.588	14.706	58.824	41.176	35.294	8.824	26.471
Medtru_MtrunA17Chr6g0452651	NCR-new47	23	signal_peptide	13.0435	17.3913	-1.99754	8.72006	8.43928	0	13.0435	0	8.69565	4.34783	4.34783	0	17.3913	0	0	0	0	0	13.0435	4.34783	0	0	4.34783	7.93457	2587.92	-1.1913	34.783	65.217	0	17.391	47.826	52.174	34.783	21.739	13.043
Medtru_MtrunA17Chr6g0460491	NCR017	36	signal_peptide	11.1111	5.55556	-2.80386	8.77099	7.97683	2.77778	5.55556	5.55556	5.55556	2.77778	5.55556	5.55556	11.1111	5.55556	2.77778	8.33333	0	5.55556	0	5.55556	5.55556	0	5.55556	8.47869	4288.02	-0.522222	22.222	47.222	19.444	16.667	52.778	47.222	33.333	22.222	11.111
Medtru_MtrunA17Chr6g0464941	NCR-new48	63	signal_peptide	6.34921	3.1746	0	11.5755	10.7342	0	4.7619	1.5873	4.7619	3.1746	0	17.4603	11.1111	9.52381	1.5873	6.34921	0	3.1746	3.1746	3.1746	9.52381	0	11.1111	9.14032	7489.12	0.593651	15.873	39.683	36.508	15.873	66.667	33.333	20.635	14.286	6.349
Medtru_MtrunA17Chr6g0465051	NCR669	42	signal_peptide	14.2857	2.38095	-3.44228	10.6425	9.6067	2.38095	7.14286	4.7619	4.7619	9.52381	4.7619	7.14286	9.52381	2.38095	0	4.7619	2.38095	9.52381	2.38095	2.38095	4.7619	2.38095	2.38095	8.65065	4887.64	-0.638095	30.952	50	16.667	14.286	52.381	47.619	35.714	23.81	11.905
Medtru_MtrunA17Chr6g0465091	NCR670	52	signal_peptide	7.69231	1.92308	-0.19694	9.80476	8.86981	1.92308	3.84615	7.69231	5.76923	7.69231	0	9.61538	5.76923	7.69231	0	7.69231	1.92308	7.69231	1.92308	3.84615	9.61538	1.92308	5.76923	7.85329	6088.09	0.00961538	23.077	46.154	28.846	13.462	59.615	40.385	25	13.462	11.538
Medtru_MtrunA17Chr6g0465541	NCR-new50	38	signal_peptide	10.5263	5.26316	-0.407466	6.53255	6.29837	2.63158	5.26316	0	2.63158	5.26316	2.63158	7.89474	10.5263	0	0	21.0526	5.26316	5.26316	2.63158	2.63158	7.89474	2.63158	0	9.20517	4329.92	-0.934211	23.684	63.158	18.421	7.895	44.737	55.263	23.684	18.421	5.263
Medtru_MtrunA17Chr6g0466371	NCR-new52	38	signal_peptide	10.5263	5.26316	-1.05907	6.52215	6.38153	2.63158	5.26316	0	2.63158	5.26316	2.63158	7.89474	10.5263	0	0	21.0526	5.26316	5.26316	2.63158	2.63158	7.89474	2.63158	0	9.20517	4329.92	-0.934211	23.684	63.158	18.421	7.895	44.737	55.263	23.684	18.421	5.263
Medtru_MtrunA17Chr6g0466411	NCR-new54	21	signal_peptide	9.52381	4.7619	0.191543	6.39977	6.93765	9.52381	9.52381	0	9.52381	4.7619	14.2857	9.52381	0	0	0	4.7619	4.7619	4.7619	4.7619	0	9.52381	0	0	6.25343	2366.66	0.0333333	28.571	57.143	28.571	23.81	57.143	42.857	28.571	19.048	9.524
Medtru_MtrunA17Chr6g0470771	NCR068	38	signal_peptide	10.5263	5.26316	-1.98658	11.7388	10.7751	5.26316	7.89474	7.89474	2.63158	5.26316	2.63158	7.89474	10.5263	10.5263	2.63158	0	2.63158	10.5263	0	5.26316	0	0	2.63158	8.49039	4452.27	-0.552632	26.316	39.474	23.684	7.895	52.632	47.368	39.474	23.684	15.789
Medtru_MtrunA17Chr6g0472941	NCR006	34	signal_peptide	11.7647	11.7647	-3.3262	13.9986	12.9956	0	8.82353	0	2.94118	2.94118	0	8.82353	5.88235	8.82353	0	5.88235	5.88235	8.82353	2.94118	2.94118	5.88235	0	5.88235	8.503	3969.67	-0.311765	20.588	52.941	23.529	8.824	58.824	41.176	23.529	14.706	8.824
Medtru_MtrunA17Chr6g0473891	NCR011	34	signal_peptide	11.7647	14.7059	-4.43301	9.92228	8.84182	2.94118	2.94118	2.94118	8.82353	2.94118	0	8.82353	8.82353	2.94118	0	2.94118	2.94118	5.88235	5.88235	2.94118	2.94118	0	8.82353	8.84583	3985.71	-0.223529	26.471	50	17.647	17.647	64.706	35.294	20.588	14.706	5.882
Medtru_MtrunA17Chr6g0474251	NCR-new55	29	signal_peptide	13.7931	6.89655	-0.357527	8.06774	7.49161	0	6.89655	6.89655	3.44828	0	6.89655	6.89655	6.89655	3.44828	3.44828	3.44828	10.3448	3.44828	3.44828	0	0	3.44828	10.3448	6.01591	3679.19	-0.965517	17.241	34.483	10.345	24.138	51.724	48.276	31.034	17.241	13.793
Medtru_MtrunA17Chr6g0474431	NCR684	40	signal_peptide	10	10	-1.74508	9.58122	9.1679	0	5	15	5	5	0	12.5	7.5	2.5	2.5	2.5	2.5	0	5	2.5	7.5	0	5	4.16796	4568.28	-0.06	22.5	47.5	22.5	10	60	40	27.5	7.5	20
Medtru_MtrunA17Chr6g0474591	NCR683	34	signal_peptide	14.7059	8.82353	0	14.1221	12.8086	5.88235	5.88235	5.88235	5.88235	0	2.94118	8.82353	8.82353	5.88235	0	2.94118	0	0	5.88235	5.88235	8.82353	0	2.94118	5.48268	3788.48	0.408824	32.353	58.824	29.412	11.765	61.765	38.235	23.529	11.765	11.765
Medtru_MtrunA17Chr6g0475341	NCR097	28	signal_peptide	14.2857	3.57143	-0.901244	9.30939	9.4167	0	7.14286	7.14286	7.14286	7.14286	3.57143	10.7143	17.8571	3.57143	0	3.57143	3.57143	0	3.57143	3.57143	0	0	3.57143	7.86391	3248.8	-0.571429	28.571	42.857	14.286	14.286	50	50	35.714	21.429	14.286
Medtru_MtrunA17Chr6g0475431	NCR495	26	signal_peptide	15.3846	7.69231	0	17.2824	16.9883	7.69231	7.69231	11.5385	0	15.3846	0	7.69231	3.84615	0	0	7.69231	0	3.84615	0	3.84615	7.69231	0	0	4.17756	2650.95	-0.284615	42.308	73.077	23.077	0	61.538	38.462	26.923	7.692	19.231
Medtru_MtrunA17Chr6g0475471	NCR003	51	signal_peptide	7.84314	5.88235	0	17.5052	16.8127	5.88235	5.88235	5.88235	1.96078	7.84314	5.88235	3.92157	5.88235	7.84314	1.96078	3.92157	0	5.88235	3.92157	9.80392	1.96078	1.96078	5.88235	6.98894	5800.57	-0.6	35.294	52.941	19.608	15.686	52.941	47.059	29.412	17.647	11.765
Medtru_MtrunA17Chr6g0475531	NCR-new56	50	signal_peptide	10	12	-2.35492	10.5512	9.61644	6	4	8	0	4	4	8	0	8	6	4	0	6	2	6	6	2	4	4.96905	5660.65	0.094	28	54	28	10	66	34	22	10	12
Medtru_MtrunA17Chr6g0475541	NCR005	50	signal_peptide	8	8	-2.15411	9.50947	8.39085	8	4	8	6	2	8	6	0	6	6	4	2	4	2	10	4	2	2	5.26957	5778.64	-0.04	30	50	24	18	58	42	24	12	12
Medtru_MtrunA17Chr6g0475551	NCR007	50	signal_peptide	10	12	-2.93932	10.2305	10.0617	6	4	8	0	4	4	8	0	8	6	4	0	6	2	6	6	2	4	4.96905	5660.65	0.094	28	54	28	10	66	34	22	10	12
Medtru_MtrunA17Chr6g0475581	NCR-new57	50	signal_peptide	8	8	-1.83639	8.70438	7.52984	8	4	8	6	2	8	6	0	6	6	4	2	4	2	10	4	2	2	5.26957	5778.64	-0.04	30	50	24	18	58	42	24	12	12
Medtru_MtrunA17Chr6g0475621	NCR013	40	signal_peptide	10	10	-3.76384	11.4094	9.8847	2.5	10	5	2.5	2.5	2.5	7.5	10	10	0	0	2.5	2.5	5	10	5	0	2.5	5.54643	4479.22	-0.215	30	55	25	7.5	52.5	47.5	30	15	15
Medtru_MtrunA17Chr6g0475711	NCR001	47	signal_peptide	10.6383	8.51064	-1.36594	12.3096	11.8161	4.25532	4.25532	8.51064	6.38298	8.51064	2.12766	6.38298	4.25532	2.12766	2.12766	2.12766	0	4.25532	6.38298	10.6383	2.12766	2.12766	4.25532	5.00749	5262.97	-0.297872	40.426	57.447	14.894	14.894	57.447	42.553	23.404	10.638	12.766
Medtru_MtrunA17Chr6g0475741	NCR002	49	signal_peptide	8.16327	8.16327	-2.19098	9.81935	8.75727	6.12245	2.04082	6.12245	0	8.16327	0	6.12245	4.08163	6.12245	4.08163	4.08163	6.12245	2.04082	6.12245	8.16327	8.16327	2.04082	4.08163	4.8705	5304.14	0.00816327	36.735	59.184	26.531	6.122	61.224	38.776	14.286	6.122	8.163
Medtru_MtrunA17Chr6g0475751	NCR067	38	signal_peptide	10.5263	13.1579	-2.80636	12.6386	11.4033	0	2.63158	5.26316	5.26316	2.63158	2.63158	5.26316	13.1579	7.89474	2.63158	5.26316	5.26316	5.26316	0	5.26316	2.63158	0	5.26316	9.10275	4540.42	-0.697368	18.421	42.105	15.789	13.158	55.263	44.737	28.947	21.053	7.895
Medtru_MtrunA17Chr6g0475771	NCR-new58	38	signal_peptide	10.5263	13.1579	0	14.6934	13.4425	0	2.63158	5.26316	7.89474	2.63158	2.63158	2.63158	13.1579	7.89474	2.63158	5.26316	5.26316	5.26316	0	5.26316	2.63158	0	5.26316	9.10275	4574.44	-0.742105	18.421	42.105	13.158	15.789	55.263	44.737	28.947	21.053	7.895
Medtru_MtrunA17Chr6g0475821	NCR250	39	signal_peptide	10.2564	15.3846	0	14.3048	13.4457	2.5641	5.12821	0	5.12821	5.12821	0	2.5641	10.2564	7.69231	2.5641	0	5.12821	7.69231	2.5641	5.12821	7.69231	2.5641	2.5641	9.43707	4480.41	-0.258974	25.641	53.846	20.513	10.256	64.103	35.897	23.077	17.949	5.128
Medtru_MtrunA17Chr6g0476021	NCR073	39	signal_peptide	10.2564	5.12821	-2.45995	8.2317	7.57283	2.5641	7.69231	2.5641	7.69231	2.5641	2.5641	5.12821	12.8205	5.12821	5.12821	0	2.5641	5.12821	0	7.69231	12.8205	0	2.5641	8.84627	4564.54	0.138462	23.077	48.718	25.641	12.821	58.974	41.026	30.769	20.513	10.256
Medtru_MtrunA17Chr6g0476551	NCR149	36	signal_peptide	11.1111	5.55556	0	13.6314	12.5	2.77778	8.33333	5.55556	2.77778	2.77778	8.33333	2.77778	11.1111	8.33333	2.77778	2.77778	0	2.77778	0	2.77778	8.33333	2.77778	8.33333	6.98545	4356.09	-0.411111	19.444	44.444	22.222	22.222	58.333	41.667	36.111	22.222	13.889
Medtru_MtrunA17Chr6g0476571	NCR070	38	signal_peptide	10.5263	5.26316	0	14.2983	13.0135	5.26316	5.26316	0	0	2.63158	2.63158	10.5263	7.89474	2.63158	2.63158	7.89474	2.63158	2.63158	2.63158	5.26316	7.89474	2.63158	13.1579	8.45231	4488.25	-0.0973684	26.316	52.632	26.316	18.421	63.158	36.842	18.421	13.158	5.263
Medtru_MtrunA17Chr6g0477551	NCR008	47	signal_peptide	8.51064	6.38298	-1.83616	9.01943	8.78715	2.12766	6.38298	10.6383	6.38298	6.38298	4.25532	6.38298	6.38298	8.51064	4.25532	2.12766	0	4.25532	0	10.6383	2.12766	2.12766	2.12766	5.08223	5490.36	-0.285106	27.66	44.681	19.149	14.894	55.319	44.681	31.915	14.894	17.021
Medtru_MtrunA17Chr6g0479931	NCR-new59	33	signal_peptide	9.09091	9.09091	0	11.8786	10.7291	0	6.06061	15.1515	6.06061	0	3.0303	3.0303	6.06061	3.0303	3.0303	0	9.09091	3.0303	3.0303	9.09091	9.09091	0	3.0303	4.48708	3931.44	-0.715152	21.212	45.455	15.152	12.121	45.455	54.545	33.333	12.121	21.212
Medtru_MtrunA17Chr6g0479951	NCR-new60	37	signal_peptide	10.8108	5.40541	-1.90536	12.4158	12.0117	5.40541	5.40541	5.40541	2.7027	5.40541	0	5.40541	5.40541	8.10811	2.7027	2.7027	2.7027	8.10811	2.7027	10.8108	5.40541	0	5.40541	7.86512	4196.9	-0.145946	35.135	54.054	24.324	8.108	56.757	43.243	24.324	13.514	10.811
Medtru_MtrunA17Chr6g0480571	NCR-new61	36	signal_peptide	11.1111	8.33333	-2.54753	8.81687	8.08412	2.77778	2.77778	0	2.77778	5.55556	0	13.8889	16.6667	5.55556	0	5.55556	2.77778	2.77778	5.55556	5.55556	2.77778	0	5.55556	9.509	4044.91	-0.116667	30.556	50	25	8.333	58.333	41.667	22.222	19.444	2.778
Medtru_MtrunA17Chr6g0481401	NCR359	32	signal_peptide	12.5	6.25	0	11.8562	10.9095	0	6.25	3.125	6.25	3.125	3.125	9.375	3.125	12.5	0	3.125	3.125	9.375	6.25	3.125	3.125	0	6.25	7.88214	3804.48	0.059375	25	43.75	25	15.625	59.375	40.625	25	15.625	9.375
Medtru_MtrunA17Chr6g0484881	NCR677	53	signal_peptide	7.54717	5.66038	-2.0006	7.62071	7.25319	1.88679	5.66038	3.77358	3.77358	1.88679	5.66038	9.43396	9.43396	3.77358	3.77358	9.43396	0	1.88679	5.66038	5.66038	11.3208	1.88679	1.88679	7.8843	6090.14	-0.0754717	22.642	54.717	26.415	13.208	52.83	47.17	26.415	16.981	9.434
Medtru_MtrunA17Chr6g0487511	NCR219	44	signal_peptide	13.6364	4.54545	-2.80476	13.1058	11.619	0	2.27273	6.81818	4.54545	4.54545	6.81818	4.54545	9.09091	4.54545	0	2.27273	2.27273	6.81818	6.81818	9.09091	6.81818	0	4.54545	8.63966	5118.93	-0.493182	34.091	50	15.909	15.909	47.727	52.273	31.818	22.727	9.091
Medtru_MtrunA17Chr6g0487581	NCR510	39	signal_peptide	15.3846	7.69231	-1.98919	12.6549	11.9189	2.5641	2.5641	5.12821	2.5641	2.5641	5.12821	5.12821	10.2564	2.5641	0	7.69231	0	10.2564	2.5641	5.12821	5.12821	0	7.69231	9.07914	4647.42	-0.807692	28.205	51.282	15.385	15.385	51.282	48.718	33.333	25.641	7.692
Medtru_MtrunA17Chr6g0487701	NCR200	37	signal_peptide	16.2162	5.40541	-0.852957	7.15847	7.03369	5.40541	2.7027	5.40541	0	2.7027	5.40541	2.7027	8.10811	2.7027	0	8.10811	2.7027	5.40541	5.40541	2.7027	8.10811	2.7027	8.10811	8.31237	4319.95	-0.616216	32.432	56.757	18.919	16.216	54.054	45.946	27.027	18.919	8.108
Medtru_MtrunA17Chr6g0487721	NCR172	39	signal_peptide	15.3846	5.12821	-2.04615	9.83977	9.5686	5.12821	5.12821	2.5641	5.12821	2.5641	7.69231	2.5641	7.69231	2.5641	0	5.12821	2.5641	7.69231	5.12821	10.2564	5.12821	0	2.5641	8.66361	4471.12	-0.620513	38.462	58.974	15.385	15.385	46.154	53.846	30.769	23.077	7.692
Medtru_MtrunA17Chr6g0487801	NCR-new63	37	signal_peptide	16.2162	5.40541	-0.968109	6.94717	6.79044	2.7027	2.7027	5.40541	0	2.7027	5.40541	2.7027	8.10811	2.7027	0	8.10811	2.7027	5.40541	5.40541	2.7027	10.8108	2.7027	8.10811	8.31237	4348.01	-0.551351	29.73	56.757	18.919	16.216	54.054	45.946	27.027	18.919	8.108
Medtru_MtrunA17Chr6g0487871	NCR200	37	signal_peptide	16.2162	5.40541	-0.87458	8.62289	8.53717	5.40541	2.7027	5.40541	0	2.7027	5.40541	2.7027	8.10811	2.7027	0	8.10811	2.7027	5.40541	5.40541	2.7027	8.10811	2.7027	8.10811	8.31237	4319.95	-0.616216	32.432	56.757	18.919	16.216	54.054	45.946	27.027	18.919	8.108
Medtru_MtrunA17Chr6g0487921	NCR159	41	signal_peptide	14.6341	4.87805	-1.61646	10.6881	10.2774	4.87805	2.43902	7.31707	4.87805	4.87805	7.31707	4.87805	9.7561	4.87805	0	4.87805	0	7.31707	4.87805	4.87805	4.87805	0	2.43902	8.65139	4695.47	-0.458537	34.146	51.22	19.512	14.634	51.22	48.78	34.146	24.39	9.756
Medtru_MtrunA17Chr6g0487941	NCR329	39	signal_peptide	15.3846	5.12821	-3.32783	12.682	11.174	5.12821	5.12821	7.69231	2.5641	2.5641	2.5641	2.5641	7.69231	2.5641	0	5.12821	0	15.3846	5.12821	2.5641	5.12821	0	7.69231	8.88582	4671.36	-0.976923	30.769	51.282	15.385	12.821	48.718	51.282	38.462	25.641	12.821
Medtru_MtrunA17Chr7g0214891	NCR726	34	signal_peptide	17.6471	2.94118	-2.461	6.04858	5.67207	8.82353	2.94118	0	0	0	2.94118	8.82353	2.94118	8.82353	0	8.82353	0	0	14.7059	11.7647	5.88235	2.94118	0	6.69356	3573.16	0.685294	52.941	73.529	32.353	5.882	55.882	44.118	8.824	5.882	2.941
Medtru_MtrunA17Chr7g0215231	NCR685	29	signal_peptide	20.6897	10.3448	3.31031	7.65782	7.43344	0	3.44828	3.44828	0	0	3.44828	0	0	6.89655	3.44828	6.89655	3.44828	0	6.89655	13.7931	17.2414	0	0	4.35302	3097.63	0.537931	41.379	79.31	24.138	3.448	58.621	41.379	10.345	3.448	6.897
Medtru_MtrunA17Chr7g0215751	NCR687	30	signal_peptide	20	3.33333	-0.704029	7.14829	6.87758	6.66667	0	0	0	6.66667	3.33333	0	3.33333	10	0	13.3333	6.66667	3.33333	6.66667	6.66667	6.66667	0	3.33333	8.34441	3201.69	-0.03	46.667	70	23.333	6.667	56.667	43.333	10	10	0
Medtru_MtrunA17Chr7g0215921	NCR470	32	signal_peptide	18.75	6.25	-1.9918	13.5655	12.9288	6.25	3.125	0	0	3.125	0	9.375	3.125	9.375	3.125	12.5	0	3.125	6.25	6.25	6.25	0	3.125	7.7733	3434.11	0.625	40.625	68.75	31.25	3.125	65.625	34.375	9.375	6.25	3.125
Medtru_MtrunA17Chr7g0215991	NCR693	36	signal_peptide	11.1111	5.55556	2.6439	11.9941	12.217	0	8.33333	0	2.77778	5.55556	0	11.1111	8.33333	2.77778	0	5.55556	0	13.8889	2.77778	13.8889	0	2.77778	5.55556	9.43559	4295.98	-0.802778	33.333	52.778	13.889	11.111	47.222	52.778	30.556	22.222	8.333
Medtru_MtrunA17Chr7g0216001	NCR050	35	signal_peptide	11.4286	2.85714	-0.246946	9.55824	8.95265	5.71429	5.71429	0	0	2.85714	0	2.85714	8.57143	8.57143	0	5.71429	5.71429	11.4286	8.57143	2.85714	2.85714	0	14.2857	9.30267	4180.81	-0.817143	31.429	48.571	20	14.286	51.429	48.571	25.714	20	5.714
Medtru_MtrunA17Chr7g0216081	NCR485	36	signal_peptide	11.1111	5.55556	-0.404417	6.59007	6.55559	5.55556	5.55556	0	2.77778	2.77778	2.77778	8.33333	5.55556	5.55556	0	2.77778	8.33333	19.4444	2.77778	5.55556	2.77778	0	2.77778	10.3254	4304.06	-0.802778	27.778	44.444	22.222	8.333	47.222	52.778	33.333	27.778	5.556
Medtru_MtrunA17Chr7g0216121	NCR-new66	36	signal_peptide	11.1111	8.33333	0.123936	8.55619	7.8653	2.77778	2.77778	2.77778	0	2.77778	0	5.55556	8.33333	5.55556	0	2.77778	5.55556	13.8889	5.55556	11.1111	2.77778	0	8.33333	9.61892	4249.96	-0.905556	33.333	50	16.667	8.333	47.222	52.778	27.778	22.222	5.556
Medtru_MtrunA17Chr7g0216151	NCR143	36	signal_peptide	11.1111	8.33333	-2.58828	8.48179	7.87422	0	2.77778	2.77778	0	5.55556	2.77778	8.33333	11.1111	8.33333	0	2.77778	0	8.33333	11.1111	5.55556	5.55556	0	5.55556	9.38543	4066.83	-0.341667	33.333	52.778	22.222	8.333	52.778	47.222	27.778	22.222	5.556
Medtru_MtrunA17Chr7g0216201	NCR472	36	signal_peptide	11.1111	5.55556	0	14.7276	13.7953	0	5.55556	0	2.77778	5.55556	0	8.33333	5.55556	2.77778	0	5.55556	2.77778	11.1111	11.1111	8.33333	5.55556	2.77778	5.55556	9.20406	4168.79	-0.488889	36.111	58.333	16.667	11.111	50	50	22.222	16.667	5.556
Medtru_MtrunA17Chr7g0216211	NCR047	36	signal_peptide	11.1111	11.1111	-0.880452	8.90497	8.18416	2.77778	5.55556	0	5.55556	5.55556	0	2.77778	8.33333	8.33333	0	0	5.55556	11.1111	8.33333	8.33333	2.77778	0	2.77778	9.49917	4073.78	-0.533333	36.111	55.556	16.667	8.333	52.778	47.222	25	19.444	5.556
Medtru_MtrunA17Chr7g0216231	NCR044	36	signal_peptide	11.1111	2.77778	-1.09515	9.4856	8.86277	5.55556	2.77778	2.77778	2.77778	2.77778	0	11.1111	11.1111	2.77778	0	2.77778	2.77778	19.4444	8.33333	0	5.55556	0	5.55556	10.3155	4318.17	-0.597222	27.778	41.667	25	8.333	50	50	36.111	30.556	5.556
Medtru_MtrunA17Chr7g0216241	NCR473	36	signal_peptide	11.1111	5.55556	0	10.5895	9.65657	5.55556	5.55556	0	2.77778	2.77778	0	8.33333	13.8889	2.77778	2.77778	2.77778	2.77778	13.8889	8.33333	2.77778	2.77778	0	5.55556	9.96295	4237.06	-0.708333	30.556	47.222	19.444	8.333	50	50	33.333	27.778	5.556
Medtru_MtrunA17Chr7g0216381	NCR033	36	signal_peptide	11.1111	2.77778	-1.90053	11.9035	11.2449	5.55556	5.55556	2.77778	2.77778	8.33333	2.77778	5.55556	5.55556	2.77778	0	8.33333	5.55556	13.8889	0	8.33333	5.55556	0	2.77778	9.24871	4124.7	-0.836111	33.333	55.556	19.444	8.333	47.222	52.778	30.556	22.222	8.333
Medtru_MtrunA17Chr7g0216431	NCR144	36	signal_peptide	11.1111	8.33333	-1.98874	13.1041	12.1014	2.77778	5.55556	0	5.55556	2.77778	2.77778	8.33333	13.8889	0	2.77778	2.77778	0	11.1111	8.33333	2.77778	5.55556	0	5.55556	9.76363	4249.07	-0.580556	27.778	50	16.667	13.889	52.778	47.222	33.333	27.778	5.556
Medtru_MtrunA17Chr7g0219911	NCR-new68	41	signal_peptide	9.7561	0	-1.34976	7.30573	6.71611	4.87805	4.87805	2.43902	7.31707	4.87805	2.43902	4.87805	14.6341	4.87805	2.43902	0	0	9.7561	7.31707	4.87805	4.87805	0	9.7561	9.59158	4916.83	-0.390244	31.707	41.463	19.512	19.512	53.659	46.341	34.146	26.829	7.317
Medtru_MtrunA17Chr7g0224701	NCR452	57	signal_peptide	7.01754	7.01754	-1.47707	7.73422	7.4709	3.50877	1.75439	5.26316	7.01754	3.50877	3.50877	7.01754	10.5263	10.5263	1.75439	1.75439	1.75439	3.50877	5.26316	8.77193	5.26316	0	5.26316	9.05093	6580.85	0.0578947	28.07	43.86	26.316	15.789	57.895	42.105	24.561	17.544	7.018
Medtru_MtrunA17Chr7g0224771	NCR-new69	48	signal_peptide	8.33333	2.08333	-0.851207	9.50482	9.26392	6.25	0	6.25	6.25	4.16667	4.16667	4.16667	12.5	4.16667	2.08333	6.25	0	10.4167	8.33333	6.25	2.08333	0	6.25	9.80649	5674.6	-0.8	33.333	43.75	16.667	16.667	45.833	54.167	33.333	27.083	6.25
Medtru_MtrunA17Chr7g0224891	NCR517	31	signal_peptide	19.3548	6.45161	-1.98904	12.6965	11.9179	0	6.45161	3.22581	0	6.45161	3.22581	9.67742	12.9032	3.22581	0	6.45161	3.22581	0	3.22581	3.22581	3.22581	3.22581	6.45161	7.76815	3563.17	-0.396774	32.258	54.839	16.129	12.903	58.065	41.935	25.806	16.129	9.677
Medtru_MtrunA17Chr7g0225491	NCR-new70	33	signal_peptide	12.1212	6.06061	-1.6762	5.19115	5.22888	3.0303	6.06061	0	9.09091	3.0303	3.0303	6.06061	6.06061	3.0303	0	6.06061	3.0303	9.09091	9.09091	3.0303	9.09091	0	3.0303	8.91602	3805.42	-0.133333	30.303	57.576	21.212	15.152	54.545	45.455	24.242	18.182	6.061
Medtru_MtrunA17Chr7g0226691	NCR246b	39	signal_peptide	10.2564	2.5641	-0.1062	12.0224	11.4242	2.5641	2.5641	10.2564	0	5.12821	0	2.5641	12.8205	7.69231	2.5641	0	0	10.2564	5.12821	7.69231	5.12821	5.12821	7.69231	9.0748	4731.56	-0.738462	30.769	41.026	17.949	12.821	51.282	48.718	35.897	23.077	12.821
Medtru_MtrunA17Chr7g0227541	NCR476	32	signal_peptide	15.625	12.5	-0.481522	6.48022	6.272	0	6.25	0	9.375	12.5	0	6.25	12.5	0	0	3.125	0	6.25	0	3.125	9.375	0	3.125	9.01893	3549.26	-0.08125	31.25	62.5	15.625	12.5	68.75	31.25	25	18.75	6.25
Medtru_MtrunA17Chr7g0227551	NCR-new74	32	signal_peptide	12.5	12.5	0.965787	7.47456	7.44056	0	6.25	0	6.25	12.5	0	6.25	15.625	3.125	3.125	3.125	0	3.125	0	3.125	6.25	0	6.25	9.10286	3579.33	-0.221875	28.125	56.25	15.625	12.5	68.75	31.25	25	18.75	6.25
Medtru_MtrunA17Chr7g0228671	NCR348	38	signal_peptide	10.5263	10.5263	-1.00431	12.5959	12.3921	0	13.1579	2.63158	7.89474	0	0	5.26316	10.5263	7.89474	0	5.26316	0	7.89474	5.26316	5.26316	2.63158	0	5.26316	7.85271	4542.24	-0.686842	21.053	52.632	15.789	13.158	50	50	34.211	18.421	15.789
Medtru_MtrunA17Chr7g0228741	NCR538	32	signal_peptide	12.5	6.25	1.79168	7.54337	7.05051	9.375	9.375	3.125	12.5	0	0	18.75	3.125	3.125	0	6.25	0	3.125	0	3.125	9.375	0	0	4.22595	3604.32	1.14688	25	56.25	40.625	12.5	71.875	28.125	18.75	6.25	12.5
Medtru_MtrunA17Chr7g0232231	NCR705	47	signal_peptide	10.6383	2.12766	-1.31416	6.61516	6.06713	6.38298	6.38298	8.51064	0	2.12766	0	6.38298	12.766	10.6383	0	0	0	4.25532	8.51064	4.25532	8.51064	0	8.51064	7.78196	5349.29	-0.0319149	31.915	48.936	31.915	8.511	55.319	44.681	31.915	17.021	14.894
Medtru_MtrunA17Chr7g0232721	NCR728	37	signal_peptide	10.8108	8.10811	1.79153	10.09	9.49304	0	8.10811	0	5.40541	5.40541	5.40541	5.40541	8.10811	8.10811	0	10.8108	2.7027	13.5135	5.40541	0	2.7027	0	0	9.57881	4339.02	-0.962162	21.622	51.351	16.216	10.811	45.946	54.054	35.135	27.027	8.108
Medtru_MtrunA17Chr7g0233891	NCR386	41	signal_peptide	14.6341	7.31707	3.88583	7.56244	7.57096	7.31707	7.31707	4.87805	4.87805	2.43902	2.43902	0	9.7561	2.43902	0	7.31707	2.43902	2.43902	7.31707	2.43902	4.87805	0	9.7561	6.71128	4699.27	-0.734146	34.146	60.976	14.634	17.073	53.659	46.341	26.829	14.634	12.195
Medtru_MtrunA17Chr7g0233971	NCR349	36	signal_peptide	13.8889	5.55556	0	10.664	9.88282	2.77778	5.55556	0	8.33333	2.77778	0	2.77778	11.1111	2.77778	0	16.6667	2.77778	8.33333	5.55556	0	8.33333	0	2.77778	9.2636	4182.84	-0.652778	25	61.111	16.667	11.111	50	50	25	19.444	5.556
Medtru_MtrunA17Chr7g0235351	NCR048	36	signal_peptide	11.1111	5.55556	-0.552945	6.34509	6.14386	2.77778	5.55556	2.77778	5.55556	2.77778	5.55556	8.33333	8.33333	0	2.77778	5.55556	2.77778	11.1111	2.77778	2.77778	5.55556	0	8.33333	9.1323	4393.12	-0.691667	22.222	44.444	16.667	19.444	52.778	47.222	33.333	25	8.333
Medtru_MtrunA17Chr7g0235451	NCR137	37	signal_peptide	10.8108	16.2162	-3.25684	10.7649	10.376	0	5.40541	0	5.40541	8.10811	5.40541	5.40541	13.5135	5.40541	5.40541	2.7027	0	8.10811	0	5.40541	2.7027	0	0	9.69683	4223.14	-0.591892	24.324	51.351	13.514	10.811	59.459	40.541	32.432	27.027	5.405
Medtru_MtrunA17Chr7g0235484		47	signal_peptide	10.6383	6.38298	-4.48688	9.97389	8.7545	2.12766	4.25532	4.25532	4.25532	2.12766	0	2.12766	8.51064	8.51064	6.38298	6.38298	0	12.766	4.25532	2.12766	10.6383	0	4.25532	9.44669	5584.74	-0.231915	21.277	48.936	23.404	8.511	57.447	42.553	29.787	21.277	8.511
Medtru_MtrunA17Chr7g0236721	NCR-new75	41	signal_peptide	9.7561	2.43902	-2.80475	5.61597	5.38673	0	4.87805	2.43902	4.87805	7.31707	0	7.31707	9.7561	7.31707	2.43902	7.31707	2.43902	12.1951	0	2.43902	4.87805	0	12.1951	9.46216	5041.96	-0.531707	19.512	39.024	19.512	17.073	58.537	41.463	29.268	21.951	7.317
Medtru_MtrunA17Chr7g0237951	NCR-new77	35	signal_peptide	8.57143	8.57143	-0.239101	6.51197	6.35036	0	5.71429	2.85714	0	5.71429	0	11.4286	11.4286	0	0	8.57143	2.85714	14.2857	2.85714	0	11.4286	0	5.71429	9.81503	4118.85	-0.837143	17.143	51.429	22.857	5.714	51.429	48.571	34.286	25.714	8.571
Medtru_MtrunA17Chr7g0239611	NCR714	43	signal_peptide	9.30233	4.65116	0.109488	7.04053	7.18374	2.32558	6.97674	2.32558	0	6.97674	2.32558	6.97674	6.97674	6.97674	0	4.65116	0	6.97674	2.32558	6.97674	9.30233	2.32558	11.6279	8.45213	5027.83	-0.246512	27.907	53.488	25.581	16.279	60.465	39.535	25.581	16.279	9.302
Medtru_MtrunA17Chr7g0239971	NCR717	27	signal_peptide	14.8148	7.40741	-1.98972	10.675	9.53754	3.7037	7.40741	0	3.7037	3.7037	0	7.40741	3.7037	7.40741	3.7037	7.40741	0	7.40741	0	14.8148	3.7037	0	3.7037	7.8776	3049.6	0.1	37.037	62.963	22.222	7.407	59.259	40.741	18.519	11.111	7.407
Medtru_MtrunA17Chr7g0239991	NCR-new79	28	signal_peptide	7.14286	7.14286	0	8.56122	8.66544	7.14286	0	7.14286	3.57143	3.57143	3.57143	3.57143	21.4286	7.14286	0	7.14286	3.57143	7.14286	7.14286	3.57143	0	0	0	10.0427	3212.78	-1.26786	28.571	42.857	17.857	7.143	39.286	60.714	39.286	32.143	7.143
Medtru_MtrunA17Chr7g0240001	NCR075	33	signal_peptide	12.1212	12.1212	-2.61278	7.86837	7.70155	6.06061	9.09091	0	3.0303	0	3.0303	15.1515	12.1212	9.09091	0	9.09091	0	3.0303	0	3.0303	0	0	3.0303	8.49069	3771.53	-0.0727273	21.212	51.515	30.303	9.091	60.606	39.394	27.273	18.182	9.091
Medtru_MtrunA17Chr7g0240331	NCR351	35	signal_peptide	11.4286	5.71429	0	13.5545	13.2351	5.71429	8.57143	2.85714	2.85714	2.85714	0	5.71429	8.57143	2.85714	0	5.71429	0	5.71429	5.71429	11.4286	2.85714	2.85714	8.57143	7.85249	4063.6	-0.602857	37.143	60	17.143	14.286	51.429	48.571	25.714	14.286	11.429
Medtru_MtrunA17Chr7g0240361	NCR237	40	signal_peptide	10	7.5	-4.2489	11.9491	10.9859	5	5	7.5	7.5	5	2.5	2.5	7.5	7.5	0	2.5	7.5	5	7.5	2.5	2.5	0	5	6.73331	4610.23	-0.615	30	47.5	17.5	15	52.5	47.5	27.5	15	12.5
Medtru_MtrunA17Chr7g0241541	NCR152	36	signal_peptide	11.1111	2.77778	-4.14649	7.83092	6.99169	8.33333	11.1111	8.33333	2.77778	2.77778	2.77778	11.1111	11.1111	5.55556	2.77778	0	5.55556	2.77778	0	2.77778	5.55556	0	2.77778	4.99956	4127.83	-0.130556	25	44.444	30.556	8.333	55.556	44.444	36.111	16.667	19.444
Medtru_MtrunA17Chr7g0243321	NCR021	31	signal_peptide	12.9032	0	0	14.9602	13.4729	0	9.67742	3.22581	0	3.22581	0	19.3548	19.3548	3.22581	0	3.22581	0	9.67742	3.22581	0	6.45161	0	6.45161	9.3031	3717.53	-0.290323	19.355	38.71	29.032	6.452	51.613	48.387	41.935	29.032	12.903
Medtru_MtrunA17Chr7g0243601	NCR459	37	signal_peptide	10.8108	5.40541	-4.03211	9.77049	9.33098	0	10.8108	2.7027	8.10811	0	5.40541	5.40541	13.5135	2.7027	2.7027	8.10811	2.7027	5.40541	5.40541	2.7027	5.40541	0	2.7027	8.47871	4461.15	-0.856757	18.919	48.649	13.514	16.216	43.243	56.757	37.838	24.324	13.514
Medtru_MtrunA17Chr7g0244071	NCR168	41	signal_peptide	19.5122	14.6341	-2.3213	8.08782	7.28677	2.43902	12.1951	2.43902	7.31707	2.43902	0	4.87805	2.43902	2.43902	0	4.87805	2.43902	0	2.43902	9.7561	7.31707	0	2.43902	3.61235	4476.11	0.129268	36.585	75.61	17.073	9.756	63.415	36.585	17.073	2.439	14.634
Medtru_MtrunA17Chr7g0244091	NCR270	41	signal_peptide	19.5122	9.7561	-2.3161	6.36999	6.01547	2.43902	9.7561	0	0	7.31707	2.43902	2.43902	2.43902	2.43902	0	4.87805	0	4.87805	7.31707	9.7561	7.31707	0	7.31707	5.35931	4418.98	-0.270732	46.341	78.049	14.634	9.756	58.537	41.463	19.512	9.756	9.756
Medtru_MtrunA17Chr7g0244121	NCR164	39	signal_peptide	20.5128	10.2564	-5.72348	12.4881	11.4709	2.5641	10.2564	7.69231	5.12821	2.5641	2.5641	7.69231	2.5641	2.5641	0	7.69231	0	0	5.12821	5.12821	7.69231	0	0	3.89557	4235.81	0.138462	35.897	71.795	20.513	7.692	58.974	41.026	23.077	5.128	17.949
Medtru_MtrunA17Chr7g0249861	NCR352	32	signal_peptide	12.5	12.5	-3.72414	6.98071	6.26612	3.125	6.25	6.25	6.25	0	3.125	12.5	3.125	6.25	3.125	0	0	3.125	0	6.25	12.5	0	3.125	4.75111	3666.45	0.84375	21.875	53.125	34.375	12.5	71.875	28.125	21.875	9.375	12.5
Medtru_MtrunA17Chr7g0252671	NCR387	39	signal_peptide	12.8205	2.5641	-2.01753	10.475	11.2073	2.5641	12.8205	2.5641	5.12821	0	0	7.69231	10.2564	7.69231	0	2.5641	2.5641	2.5641	10.2564	7.69231	10.2564	0	0	4.85721	4339.05	0.169231	33.333	61.538	28.205	5.128	48.718	51.282	28.205	12.821	15.385
Medtru_MtrunA17Chr7g0260501	NCR040	36	signal_peptide	11.1111	5.55556	-4.02291	12.7586	11.8257	0	5.55556	2.77778	2.77778	8.33333	2.77778	5.55556	11.1111	2.77778	2.77778	2.77778	8.33333	5.55556	2.77778	5.55556	11.1111	2.77778	0	8.89092	4105.84	-0.430556	27.778	52.778	19.444	8.333	52.778	47.222	27.778	19.444	8.333
Medtru_MtrunA17Chr7g0265251	NCR460	28	signal_peptide	21.4286	10.7143	-1.26704	6.78926	6.46811	3.57143	7.14286	3.57143	7.14286	7.14286	10.7143	3.57143	0	0	3.57143	3.57143	0	7.14286	0	0	10.7143	0	0	6.25814	3146.68	0.114286	32.143	64.286	17.857	17.857	67.857	32.143	28.571	17.857	10.714
Medtru_MtrunA17Chr7g0273961	N26	79	signal_peptide	10.1266	7.59494	1.79733	6.94634	7.17954	6.32911	3.79747	6.32911	6.32911	6.32911	3.79747	3.79747	15.1899	5.06329	2.53165	2.53165	2.53165	1.26582	5.06329	1.26582	6.32911	1.26582	2.53165	8.81988	8895.52	-0.321519	29.114	49.367	21.519	13.924	58.228	41.772	30.38	20.253	10.127
Medtru_MtrunA17Chr8g0357551	NCR-new81	26	signal_peptide	11.5385	3.84615	-1.21873	9.58594	9.31359	3.84615	7.69231	7.69231	11.5385	3.84615	3.84615	11.5385	3.84615	3.84615	0	7.69231	3.84615	3.84615	0	3.84615	3.84615	0	3.84615	4.75116	3076.51	-0.0346154	23.077	46.154	23.077	19.231	57.692	42.308	26.923	11.538	15.385
Medtru_MtrunA17Chr8g0361191	NCR-new85	43	signal_peptide	9.30233	6.97674	-1.22119	5.89289	5.66309	4.65116	4.65116	6.97674	11.6279	6.97674	6.97674	9.30233	2.32558	9.30233	0	2.32558	0	2.32558	4.65116	4.65116	0	0	6.97674	5.28504	4969.7	0.206977	30.233	44.186	23.256	25.581	65.116	34.884	23.256	11.628	11.628
Medtru_MtrunA17Chr8g0361201	NFS2	35	signal_peptide	8.57143	8.57143	3.97931	11.0343	11.0698	5.71429	5.71429	2.85714	2.85714	8.57143	2.85714	2.85714	5.71429	8.57143	0	5.71429	0	5.71429	11.4286	0	0	2.85714	11.4286	7.92682	4012.5	-0.657143	34.286	54.286	17.143	20	60	40	22.857	14.286	8.571
Medtru_MtrunA17Chr8g0365091	NCR182	29	signal_peptide	13.7931	10.3448	-3.3262	13.3596	12.7388	0	6.89655	3.44828	10.3448	6.89655	0	6.89655	10.3448	3.44828	0	3.44828	0	0	0	3.44828	6.89655	0	13.7931	6.09064	3427.03	0.0827586	24.138	51.724	17.241	24.138	72.414	27.586	20.69	10.345	10.345
Medtru_MtrunA17Chr8g0365121	NCR732	35	signal_peptide	11.4286	5.71429	0	9.61323	9.31998	2.85714	5.71429	2.85714	11.4286	2.85714	5.71429	8.57143	11.4286	5.71429	0	0	5.71429	0	2.85714	2.85714	5.71429	0	8.57143	7.86811	4185.95	0.114286	22.857	40	22.857	25.714	62.857	37.143	25.714	17.143	8.571
Medtru_MtrunA17Chr8g0365131	NCR733	32	signal_peptide	12.5	6.25	0	14.795	14.4217	3.125	9.375	6.25	3.125	3.125	3.125	12.5	9.375	3.125	0	3.125	3.125	3.125	0	6.25	0	3.125	9.375	5.51659	3867.44	-0.540625	25	43.75	18.75	18.75	56.25	43.75	31.25	15.625	15.625
Medtru_MtrunA17Chr8g0365141	NCR059	35	signal_peptide	11.4286	8.57143	-1.98992	14.022	13.5617	5.71429	11.4286	5.71429	14.2857	2.85714	2.85714	11.4286	5.71429	0	0	0	5.71429	2.85714	0	5.71429	0	0	5.71429	4.51811	4162.74	-0.202857	25.714	45.714	17.143	22.857	60	40	28.571	11.429	17.143
Medtru_MtrunA17Chr8g0365171	NCR061	35	signal_peptide	11.4286	11.4286	-0.810944	10.1123	10.1111	2.85714	5.71429	5.71429	14.2857	2.85714	8.57143	5.71429	14.2857	2.85714	0	0	2.85714	2.85714	0	2.85714	2.85714	0	2.85714	8.48022	4210.96	-0.488571	20	40	14.286	25.714	57.143	42.857	37.143	25.714	11.429
Medtru_MtrunA17Chr8g0365201	NCR063	31	signal_peptide	12.9032	6.45161	2.58541	14.2846	13.7959	0	12.9032	3.22581	3.22581	3.22581	0	6.45161	9.67742	3.22581	0	0	6.45161	3.22581	0	6.45161	9.67742	3.22581	9.67742	4.78	3730.3	-0.396774	22.581	51.613	19.355	16.129	58.065	41.935	29.032	12.903	16.129
Medtru_MtrunA17Chr8g0366271	NCR735	32	signal_peptide	18.75	6.25	0.268545	6.60533	6.4368	3.125	3.125	3.125	9.375	3.125	3.125	9.375	3.125	3.125	3.125	3.125	6.25	0	12.5	3.125	3.125	3.125	0	5.31892	3599.22	0.4875	40.625	56.25	18.75	15.625	62.5	37.5	12.5	6.25	6.25
Medtru_MtrunA17Chr8g0367721	NCR736	45	signal_peptide	13.3333	6.66667	3.11359	6.48598	6.01138	0	2.22222	4.44444	6.66667	8.88889	4.44444	2.22222	8.88889	4.44444	6.66667	6.66667	2.22222	4.44444	4.44444	0	8.88889	0	4.44444	8.63918	5171.15	-0.18	26.667	51.111	15.556	15.556	62.222	37.778	24.444	17.778	6.667
Medtru_MtrunA17Chr8g0370341	NCR492	32	signal_peptide	18.75	9.375	-2.00454	5.75504	5.05733	3.125	9.375	0	0	6.25	3.125	12.5	3.125	6.25	6.25	6.25	3.125	0	3.125	3.125	0	0	6.25	4.41325	3536.18	0.2625	34.375	59.375	21.875	9.375	68.75	31.25	15.625	6.25	9.375
Medtru_MtrunA17Chr8g0370351	NCR464	35	signal_peptide	17.1429	8.57143	-2.00011	4.97731	5.07564	2.85714	8.57143	8.57143	2.85714	0	0	8.57143	2.85714	8.57143	0	2.85714	2.85714	2.85714	2.85714	5.71429	5.71429	0	8.57143	4.01768	4061.7	0.16	28.571	54.286	25.714	11.429	62.857	37.143	22.857	5.714	17.143
Medtru_MtrunA17Chr8g0371861	NCR361	40	signal_peptide	10	7.5	-4.30173	6.36474	6.04587	2.5	7.5	0	0	5	0	7.5	7.5	0	0	5	5	10	10	2.5	12.5	0	7.5	9.13193	4520.2	-0.5325	30	62.5	22.5	7.5	52.5	47.5	25	17.5	7.5

## Sheet: Medtru_FIId_NCR_expr
Gene_id	logFC_Nod_0h	logFC_Nod_10h	logFC_Nod_120h	logFC_Nod_12h	logFC_Nod_14h	logFC_Nod_168h	logFC_Nod_16h	logFC_Nod_24h	logFC_Nod_2h	logFC_Nod_36h	logFC_Nod_48h	logFC_Nod_4h	logFC_Nod_72h	logFC_Nod_8h	logFC_Nod_96h	logFC_Nod_4dpi	logFC_Nod_10dpi	logFC_Nod_14dpi	logFC_latroot12h	logFC_latroot24h	logFC_latroot36h	logFC_latroot48h	logFC_latroot60h	logFC_latroot72h	logFC_Myct0	logFC_Myct1	logFC_Myct2	logFC_Myct3	FDR_Nod_0h	FDR_Nod_10h	FDR_Nod_120h	FDR_Nod_12h	FDR_Nod_14h	FDR_Nod_168h	FDR_Nod_16h	FDR_Nod_24h	FDR_Nod_2h	FDR_Nod_36h	FDR_Nod_48h	FDR_Nod_4h	FDR_Nod_72h	FDR_Nod_8h	FDR_Nod_96h	FDR_Nod_4dpi	FDR_Nod_10dpi	FDR_Nod_14dpi	FDR_latroot12h	FDR_latroot24h	FDR_latroot36h
Medtru_MtrunA17Chr1g0158371	0	0	3.16453	0	0	10.8998	0	0	0	0	0	0	0	0	0	-1.38302	9.28284	8.91203											1	1	0.024051	1	1	6.88066e-18	1	1	1	1	1	1	1	1	1	0.322699	2.45495e-13	1.10142e-12	1	1	1
Medtru_MtrunA17Chr1g0158381																2.58393	8.89433	9.71865											1	1	1	1	1	1	1	1	1	1	1	1	1	1	1	0.21087	5.32902e-18	9.93341e-23	1	1	1
Medtru_MtrunA17Chr1g0159181																0	8.83908	7.91279											1	1	1	1	1	1	1	1	1	1	1	1	1	1	1	1	8.99952e-30	1.78806e-19	1	1	1
Medtru_MtrunA17Chr1g0159231	0	0	2.0679	0	0	12.1985	0	0	0	0	0	0	0	0	0	-3.7357	8.55122	7.88973											1	1	0.136988	1	1	2.19214e-28	1	1	1	1	1	1	1	1	1	0.0345961	1.72198e-06	6.09239e-06	1	1	1
Medtru_MtrunA17Chr1g0165381	0	0	8.8348	0	0	13.3246	0	0	0	0	0	0	0	0	0	-1.61241	7.50585	7.01667											1	1	1.91601e-15	1	1	2.86041e-30	1	1	1	1	1	1	1	1	1	0.401759	0.000175269	0.000358395	1	1	1
Medtru_MtrunA17Chr1g0166851	0	0	0	0	0	10.0812	0	0	0	2.54144	1.15769	0	0	0	0	0	14.2553	13.9916											1	1	1	1	1	4.0397e-14	1	1	1	0.123415	0.308028	1	1	1	1	1	4.12944e-80	5.02727e-77	1	1	1
Medtru_MtrunA17Chr1g0167511	0	0	0	0	0	11.2083	0	0	0	0	0	0	0	0	0	0	15.3824	14.2564											1	1	1	1	1	1.2201e-13	1	1	1	1	1	1	1	1	1	1	6.00339e-130	2.67416e-110	1	1	1
Medtru_MtrunA17Chr1g0167531	0	0	11.1401	0	1.40653	11.5	3.84107	5.37723	0	6.577	5.25394	0	4.44265	0	6.55189	4.39403	8.29713	8.42802											1	1	3.98705e-27	1	0.663217	7.98649e-33	0.00971048	2.08511e-05	1	3.85767e-08	1.35165e-07	1	0.00117354	1	1.63822e-08	0.000464854	1.31541e-09	8.78063e-10	1	1	1
Medtru_MtrunA17Chr1g0167601	0	0	5.19326	0	0	14.5393	0	0	0	0	0	0	0	0	2.22605	-1.88702	9.1609	8.736											1	1	8.55881e-06	1	1	1.1421e-23	1	1	1	1	1	1	1	1	0.165998	0.391627	0.00020629	0.000333689	1	1	1
Medtru_MtrunA17Chr1g0167631	0	0	8.87923	0	-0.439312	12.9377	0.596377	2.9417	0	2.08215	1.1371	0	0	0	0	-1.19988	8.91487	8.68749											1	1	1.86001e-15	1	0.954699	2.5848e-33	0.771595	0.066246	1	0.20036	0.307791	1	1	1	1	0.625159	0.000614229	0.000787611	1	1	1
Medtru_MtrunA17Chr1g0169221																-3.70418	9.08604	8.03391											1	1	1	1	1	1	1	1	1	1	1	1	1	1	1	0.0314934	1.32872e-96	5.01396e-74	1	1	1
Medtru_MtrunA17Chr1g0172681	0	0	0	0	0	11.2073	0	0	0	0	0	0	0	0	0	-2.80153	11.547	10.5179											1	1	1	1	1	4.0293e-15	1	1	1	1	1	1	1	1	1	0.142546	1.94977e-138	3.17424e-114	1	1	1
Medtru_MtrunA17Chr1g0173791	0	0	0.495749	0	0	12.9418	0	0	0	0	0	0	0	0	0	-2.00743	10.0695	9.42146											1	1	0.718954	1	1	2.5558e-33	1	1	1	1	1	1	1	1	1	0.284619	3.30791e-06	8.63918e-06	1	1	1
Medtru_MtrunA17Chr1g0173861	0	0	-1.35513	0	0	12.8029	0	0	0	0	0	0	0	0	0	-4.25137	11.5906	11.4715											1	1	0.313364	1	1	1.04241e-20	1	1	1	1	1	1	1	1	1	0.0072281	6.61758e-227	1.16431e-222	1	1	1
Medtru_MtrunA17Chr1g0174571	0	0	10.3373	0	0	10.8396	0	0	0	0	0	0	1.48382	0	6.33759	1.44141	6.6611	6.44314											1	1	2.6749e-29	1	1	6.77489e-41	1	1	1	1	1	1	0.335793	1	1.07467e-08	0.455167	0.000636463	0.000887071	1	1	1
Medtru_MtrunA17Chr1g0174621	0	0	0.378128	0	0	14.7477	0	0	0	0	0	0	0	0	0	-3.1947	8.53097	8.52489											1	1	0.763567	1	1	8.16712e-43	1	1	1	1	1	1	1	1	1	0.094896	4.9794e-05	5.17817e-05	1	1	1
Medtru_MtrunA17Chr1g0174961	0	0	-1.37641	0	0	11.3838	0	0	0	0	0	0	0	0	0	-2.79991	12.3644	11.4327											1	1	0.310435	1	1	6.55712e-20	1	1	1	1	1	1	1	1	1	0.142414	8.03165e-181	1.53175e-154	1	1	1
Medtru_MtrunA17Chr1g0175221																0	10.4289	9.25535											1	1	1	1	1	1	1	1	1	1	1	1	1	1	1	1	2.88034e-30	4.47389e-22	1	1	1
Medtru_MtrunA17Chr1g0175241	0	0	0.701925	0	0	11.3179	0	0	0	0	0	0	0	0	0	-1.9582	10.7914	9.74397											1	1	0.634755	1	1	2.14362e-26	1	1	1	1	1	1	1	1	1	0.0868274	4.1295e-161	8.12942e-135	1	1	1
Medtru_MtrunA17Chr1g0175511	0	0	7.759	0	0	11.024	0	0	0	0	0	0	0	0	0	0.472065	5.95194	6.13537											1	1	9.47363e-15	1	1	1.12577e-29	1	1	1	1	1	1	1	1	1	0.769708	2.10338e-06	1.20309e-06	1	1	1
Medtru_MtrunA17Chr1g0176531	0	0	-1.37796	0	0	12.7543	0	0	0	0	0	0	0	0	0	-3.7008	12.5843	11.9204											1	1	0.310755	1	1	2.9953e-20	1	1	1	1	1	1	1	1	1	0.0313389	1.03234e-204	2.93842e-186	1	1	1
Medtru_MtrunA17Chr1g0185371	0	0	1.81945	0	1.41755	10.7533	2.12419	0	0	0	0	0	0	0	1.4653	-2.20637	10.8386	10.0692											1	1	0.159408	1	0.663217	2.02408e-23	0.211384	1	1	1	1	1	1	1	0.333473	0.110264	1.03518e-193	9.53485e-168	1	1	1
Medtru_MtrunA17Chr1g0185381	0	0	8.52002	0	0	13.8619	0	0	0	0	0	0	0	0	0	-1.8455	6.2023	5.75893											1	1	5.84886e-12	1	1	5.47767e-25	1	1	1	1	1	1	1	1	1	0.370505	0.0025175	0.00443981	1	1	1
Medtru_MtrunA17Chr1g0185451	0	0	0	0	0	9.47999	0	0	0	0	0	0	0	0	0	1.79394	11.9574	11.3994											1	1	1	1	1	1.4646e-18	1	1	1	1	1	1	1	1	1	0.392625	7.69365e-118	1.56151e-99	1	1	1
Medtru_MtrunA17Chr1g0186891	0	0	0	0	0	10.352	0	0	0	0	0	0	0	0	0	0	13.7546	12.9777											1	1	1	1	1	1.13687e-12	1	1	1	1	1	1	1	1	1	1	1.5791e-200	7.31638e-168	1	1	1
Medtru_MtrunA17Chr1g0187291	0	0	0	0	0	12.2379	0	0	0	0	0	0	0	0	0	0	15.2177	13.9678											1	1	1	1	1	1.15404e-18	1	1	1	1	1	1	1	1	1	1	9.98282e-111	2.16014e-92	1	1	1
Medtru_MtrunA17Chr1g0198371	0	0	6.5131	0	0	12.3638	0	0	0	0	0	0	0	0	0	-1.50969	8.22793	7.22035											1	1	9.53348e-09	1	1	1.75488e-28	1	1	1	1	1	1	1	1	1	0.396236	9.48952e-06	5.45071e-05	1	1	1
Medtru_MtrunA17Chr2g0288041	0	0	5.93988	0	0	10.418	0	0	0	0	0	0	0	0	0	-1.33817	6.53188	6.19017											1	1	7.10387e-07	1	1	1.73004e-22	1	1	1	1	1	1	1	1	1	0.506808	0.000909343	0.00148492	1	1	1
Medtru_MtrunA17Chr2g0294001																0	11.3461	10.5406											1	1	1	1	1	1	1	1	1	1	1	1	1	1	1	1	3.63632e-72	9.97751e-57	1	1	1
Medtru_MtrunA17Chr2g0295231																1.7925	13.3845	12.4022											1	1	1	1	1	1	1	1	1	1	1	1	1	1	1	0.392625	7.29442e-137	5.31643e-110	1	1	1
Medtru_MtrunA17Chr2g0296971	0	0	0	0	0	9.61075	0	0	0	0	0	0	0	0	0	-0.239171	9.43179	8.18849											1	1	1	1	1	1.62969e-12	1	1	1	1	1	1	1	1	1	0.922245	3.58132e-41	1.54639e-31	1	1	1
Medtru_MtrunA17Chr2g0300381	0	0	1.37691	0	0	11.528	0	0	0	0	0	0	0	0	0	-2.94664	9.527	8.50346											1	1	0.299671	1	1	3.81317e-20	1	1	1	1	1	1	1	1	1	0.0673445	4.59431e-08	4.09187e-07	1	1	1
Medtru_MtrunA17Chr2g0301771	0	0	2.08428	0	0	14.2448	0	0	0	4.57114	3.80363	0	0	0	0	-2.70269	13.0724	12.0097											1	1	0.138308	1	1	1.69294e-29	1	1	1	0.00167205	0.000951788	1	1	1	1	0.0348919	2.04951e-136	1.63988e-120	1	1	1
Medtru_MtrunA17Chr2g0302371	0	0	7.46231	0	0	8.2106	0	0	0	0	0	0	0	0	3.30248	2.66095	7.79078	8.27779											1	1	1.22148e-09	1	1	2.88844e-11	1	1	1	1	1	1	1	1	0.031319	0.07366	7.2922e-07	2.33508e-07	1	1	1
Medtru_MtrunA17Chr2g0302801	0	0	3.93382	0	0	9.53252	0	0	0	0	0	0	0	0	0	-2.44532	6.42198	5.7227											1	1	0.00491548	1	1	1.40327e-12	1	1	1	1	1	1	1	1	1	0.089003	2.89547e-07	2.72961e-06	1	1	1
Medtru_MtrunA17Chr2g0302841	0	1.51481	6.0805	0	-0.663793	9.22564	2.9353	2.95635	0.201288	3.96841	3.85027	-0.00848199	3.33037	0	4.37622	3.8136	7.73777	7.17973											1	0.889825	9.61278e-08	1	0.80483	5.62791e-18	0.070271	0.0629107	1	0.00700841	0.000604757	1	0.0266096	1	0.00144882	2.40779e-08	3.97731e-36	1.37397e-31	1	1	1
Medtru_MtrunA17Chr2g0302891	0	0	6.75514	0	0	12.8638	0	0	0	0	0	0	0	0	1.49211	-0.915644	8.95723	8.73256											1	1	1.51317e-12	1	1	1.82011e-31	1	1	1	1	1	1	1	1	0.328836	0.594413	4.09269e-07	6.47022e-07	1	1	1
Medtru_MtrunA17Chr2g0304731	0	0	7.97124	0	0	13.0779	0	0	0	0	0	0	0	0	0	-1.47738	6.39131	6.05117											1	1	1.67047e-11	1	1	1.50922e-25	1	1	1	1	1	1	1	1	1	0.482865	0.00207833	0.00323465	1	1	1
Medtru_MtrunA17Chr2g0307801	0	0	0	0	0	10.2246	0	0	0	0	0	0	0	0	0	1.7928	11.1874	10.3552											1	1	1	1	1	1.91062e-15	1	1	1	1	1	1	1	1	1	0.393215	6.00191e-49	2.3396e-39	1	1	1
Medtru_MtrunA17Chr2g0309451	0	0	0	0	0	10.5489	0	0	0	0	0	0	0	0	0	-3.19157	9.40892	8.58651											1	1	1	1	1	2.23412e-13	1	1	1	1	1	1	1	1	1	0.0376744	4.18818e-10	4.31922e-09	1	1	1
Medtru_MtrunA17Chr2g0309661	0	-1.56205	3.60856	0	0	9.06197	0	0	0	0	0	0	0	0	0	-0.374189	6.82824	6.50221											1	0.889825	0.00714442	1	1	3.64176e-16	1	1	1	1	1	1	1	1	1	0.832588	2.84951e-07	7.58433e-07	1	1	1
Medtru_MtrunA17Chr2g0309971	0	0	6.38393	0	0	12.962	0	0	0	0	0	0	0	0	2.16406	-0.680669	10.5007	10.4243											1	1	3.78064e-08	1	1	2.59803e-21	1	1	1	1	1	1	1	1	0.175154	0.793131	7.29329e-05	8.13758e-05	1	1	1
Medtru_MtrunA17Chr2g0309981	0	0	8.09514	0	0	13.7728	0	0	0	0	0	0	0	0	1.46258	-1.28704	6.59978	6.23375											1	1	4.37916e-15	1	1	5.34686e-29	1	1	1	1	1	1	1	1	0.335987	0.637654	0.0123886	0.0170622	1	1	1
Medtru_MtrunA17Chr2g0310711	0	0	0	0	0	11.0941	0	0	0	0	0	0	0	0	0	-2.81242	9.24407	8.27842											1	1	1	1	1	5.51971e-16	1	1	1	1	1	1	1	1	1	0.143577	2.14202e-51	6.10723e-41	1	1	1
Medtru_MtrunA17Chr2g0313081	0	0	3.78135	0	0	10.4207	0	0	0	0	0	0	0	0	0	-1.12602	6.51531	6.13097											1	1	0.00457968	1	1	5.00612e-20	1	1	1	1	1	1	1	1	1	0.506073	1.59587e-05	3.89179e-05	1	1	1
Medtru_MtrunA17Chr2g0313981	0	0	1.3769	0	0	10.7857	0	0	0	0	0	0	0	0	0	-1.95513	9.98013	9.11258											1	1	0.299671	1	1	3.60172e-18	1	1	1	1	1	1	1	1	1	0.182088	3.18357e-131	7.79814e-109	1	1	1
Medtru_MtrunA17Chr2g0314041	0	0	5.77472	0	0	11.4309	0	0	0	0	0	0	0	0	0	-1.12068	7.80702	6.8862											1	1	1.70471e-06	1	1	1.19935e-22	1	1	1	1	1	1	1	1	1	0.498772	4.15662e-07	3.85717e-06	1	1	1
Medtru_MtrunA17Chr2g0314051	0	0	6.63534	0	0	10.2353	0	0	0	0	0	0	0	0	0	-0.348776	6.57758	6.7149											1	1	3.48486e-09	1	1	3.56729e-21	1	1	1	1	1	1	1	1	1	0.792017	8.2804e-22	1.46053e-22	1	1	1
Medtru_MtrunA17Chr2g0314511	0	0	0	0	0	11.4432	0	0	0	0	0	0	0	0	0	-1.9146	8.73124	7.63925											1	1	1	1	1	1.43974e-21	1	1	1	1	1	1	1	1	1	0.199048	9.56793e-79	3.80043e-59	1	1	1
Medtru_MtrunA17Chr2g0314521	0	0	2.08007	0	1.41757	11.3425	0.700122	-1.42941	0	-2.8073	-1.28255	-1.46586	0	-2.94929	1.4716	-1.34911	8.17721	7.41666											1	1	0.0881144	1	0.662358	1.77161e-28	0.661202	0.3775	1	0.0573651	0.302177	1	1	0.949592	0.330277	0.330072	8.87342e-12	2.07158e-10	1	1	1
Medtru_MtrunA17Chr2g0314541	0	0	0	0	0	13.9524	0	0	0	0	0	0	0	0	0	-4.68203	13.1902	12.2058											1	1	1	1	1	4.71839e-25	1	1	1	1	1	1	1	1	1	0.00186205	3.73749e-152	5.54265e-136	1	1	1
Medtru_MtrunA17Chr2g0314631	0	0	5.56963	0	0	10.3922	0	0	0	0	0	0	0	0	0	-1.04411	5.96991	5.85797											1	1	3.00163e-05	1	1	2.11519e-14	1	1	1	1	1	1	1	1	1	0.484085	1.61932e-06	2.33206e-06	1	1	1
Medtru_MtrunA17Chr2g0314931	0	0	11.7661	0	0	13.2906	0	0	0	1.40325	1.1361	0	0	0	6.6783	0.484395	6.47371	6.61956											1	1	3.36081e-21	1	1	3.09961e-25	1	1	1	0.374342	0.309102	1	1	1	2.12933e-07	0.848153	0.00192344	0.00167867	1	1	1
Medtru_MtrunA17Chr2g0317361	0	0	8.55523	0	0	13.2041	0	0	0	1.40349	0	0	0	0	0	-0.917355	6.60847	6.35915											1	1	1.58414e-12	1	1	1.42637e-24	1	1	1	0.374498	1	1	1	1	1	0.660226	0.000736225	0.00106795	1	1	1
Medtru_MtrunA17Chr2g0320821	0	0	0.712315	0	0	9.59224	0	0	0	0	0	0	0	0	0	-3.07416	7.53692	6.86647											1	1	0.6359	1	1	3.52458e-15	1	1	1	1	1	1	1	1	1	0.0401867	2.05023e-08	1.61422e-07	1	1	1
Medtru_MtrunA17Chr2g0320871	0	0	6.22852	-1.409	0	10.9987	0	-2.13061	0	0	0	-1.46172	0	0	0	-0.627054	6.93921	6.55289											1	1	4.41973e-06	0.587359	1	1.4983e-14	1	0.20877	1	1	1	1	1	1	1	0.681432	1.82007e-08	7.1002e-08	1	1	1
Medtru_MtrunA17Chr2g0321001	0	0	9.18836	0	0	10.2663	0	2.95651	0	2.07379	1.14083	0	3.78143	0	6.14924	4.50429	9.42981	8.6853											1	1	1.06746e-25	1	1	7.13129e-40	1	0.0570772	1	0.194713	0.30477	1	0.00701301	1	1.71608e-08	3.18357e-07	2.8213e-22	5.52227e-20	1	1	1
Medtru_MtrunA17Chr2g0333601	0	0	2.06709	0	0	10.8751	0	0	0	0	0	0	0	0	0	-1.59321	8.69407	8.73297											1	1	0.139626	1	1	2.89183e-20	1	1	1	1	1	1	1	1	1	0.207031	1.21733e-14	1.02607e-14	1	1	1
Medtru_MtrunA17Chr3g0080961	0	0	0.775769	-2.02306	0	8.78348	-2.68561	-1.42728	0	-2.34376	0.0745445	0	-0.0853085	0	1.46558	-1.69939	10.9008	10.2742											1	1	0.62023	0.421459	1	1.01701e-13	0.100995	0.38315	1	0.131343	0.993089	1	1	1	0.337894	0.346472	2.4797e-07	6.85778e-07	1	1	1
Medtru_MtrunA17Chr3g0083981	0	0	0.00297584	0	0	13.3125	0	0	0	0	0	0	0	0	0	-3.31812	13.4055	12.7922											1	1	1	1	1	3.91075e-22	1	1	1	1	1	1	1	1	1	0.0662438	1.29412e-221	3.82214e-204	1	1	1
Medtru_MtrunA17Chr3g0086721																-1.99931	8.59493	7.51857											1	1	1	1	1	1	1	1	1	1	1	1	1	1	1	0.322356	2.85922e-32	1.03283e-23	1	1	1
Medtru_MtrunA17Chr3g0086761	0.15295	0.443291	1.06221	-0.194104	0.0225936	3.99225	0.469083	0.275591	0.232319	-0.187861	0.29943	0.154363	-0.0673361	-0.451965	0.0772599	-0.515483	5.28568	5.42118	-0.454113	-0.0403193	0.059577	0.37694	-0.0485804	0.0800687	-0.290465	-0.133922	0.206017	-0.0101306	1	0.83071	0.000355822	0.766798	1	3.00554e-43	0.159475	0.492295	1	0.614223	0.306449	1	0.893827	1	0.862103	0.0471837	1.77414e-112	6.50628e-117	0.4736	0.962836	0.932275
Medtru_MtrunA17Chr3g0087001	0	0	0	0	0	9.24676	0	0	0	0	0	0	0	0	0	-3.35226	7.71219	7.12939											1	1	1	1	1	7.30325e-15	1	1	1	1	1	1	1	1	1	0.0687839	9.7277e-29	8.71434e-25	1	1	1
Medtru_MtrunA17Chr3g0088981	0	0	-1.36756	0	0	10.7162	0	0	0	0	0	0	0	0	0	-3.22474	10.0214	8.89667											1	1	0.30844	1	1	1.15566e-24	1	1	1	1	1	1	1	1	1	0.0230473	7.79149e-21	6.8045e-18	1	1	1
Medtru_MtrunA17Chr3g0098051	0	0	6.1631	-1.36559	0	9.00693	0	1.42519	0	1.39254	1.13462	0	0	0	1.19293	1.18638	7.85324	7.49837											1	1	3.91985e-09	0.586874	1	6.22984e-22	1	0.378042	1	0.371479	0.305922	1	1	1	0.421236	0.359344	1.77153e-62	6.59794e-55	1	1	1
Medtru_MtrunA17Chr3g0104111	0	0	7.12928	0	0	11.4713	0	0	0	0	0	0	0	0	0	-1.15718	7.05108	6.64721											1	1	1.63745e-08	1	1	2.99873e-18	1	1	1	1	1	1	1	1	1	0.461472	1.06354e-06	3.03426e-06	1	1	1
Medtru_MtrunA17Chr3g0104131	0	0	9.38118	0	0	11.4501	0	0	0	0	0	0	0	0	0	0.567568	7.71986	7.78222											1	1	5.53715e-17	1	1	1.41954e-23	1	1	1	1	1	1	1	1	1	0.725515	1.88399e-13	1.31554e-13	1	1	1
Medtru_MtrunA17Chr3g0110101	0	0	0	0	0	10.8164	0	0	0	0	0	0	0	0	0	-1.50258	10.7017	9.56039											1	1	1	1	1	1.74927e-14	1	1	1	1	1	1	1	1	1	0.35634	2.31966e-98	1.7969e-79	1	1	1
Medtru_MtrunA17Chr4g0004761																0	8.40687	7.23092											1	1	1	1	1	1	1	1	1	1	1	1	1	1	1	1	5.69101e-21	1.59396e-12	1	1	1
Medtru_MtrunA17Chr4g0007701	0	0	6.1989	0	0	9.52156	0	0	0	0	0	0	0	0	0	-3.78434	7.1358	6.729											1	1	1.29493e-08	1	1	1.76583e-21	1	1	1	1	1	1	1	1	1	0.0363962	6.10687e-17	2.06195e-15	1	1	1
Medtru_MtrunA17Chr4g0007791	0	0	6.78145	0	0	13.2367	0	0	0	0	0	0	0	0	0	-1.1592	8.21185	7.50681											1	1	1.06897e-10	1	1	7.19365e-24	1	1	1	1	1	1	1	1	1	0.586186	0.000186394	0.000459637	1	1	1
Medtru_MtrunA17Chr4g0007801	0	0	7.65652	0	0	12.9797	0	0	0	0	0	0	0	0	0	-0.84028	6.35381	5.99736											1	1	3.14833e-08	1	1	1.79694e-17	1	1	1	1	1	1	1	1	1	0.68652	0.000853002	0.00145156	1	1	1
Medtru_MtrunA17Chr4g0007841	0	0	8.48766	0	0	12.4184	0	0	0	0	0	0	0	0	3.08331	-1.39773	8.54441	7.73253											1	1	2.50064e-15	1	1	1.26641e-26	1	1	1	1	1	1	1	1	0.0462982	0.5031	0.000130773	0.000365886	1	1	1
Medtru_MtrunA17Chr4g0007861	0	0	0.0107315	0	0	10.4753	0	0	0	0	0	0	0	0	0	-4.25864	7.98664	6.99129											1	1	1	1	1	1.58774e-19	1	1	1	1	1	1	1	1	1	0.00734147	1.24393e-87	2.81378e-65	1	1	1
Medtru_MtrunA17Chr4g0007951	0	0	5.57132	0	0	10.3102	0	0	0	0	0	0	0	0	0	-0.747745	8.8368	8.20509											1	1	1.67236e-05	1	1	1.26797e-15	1	1	1	1	1	1	1	1	1	0.640878	2.23486e-79	3.71169e-67	1	1	1
Medtru_MtrunA17Chr4g0011031	0	0	0	0	0	12.4983	0	0	0	0	0	0	0	0	0	-1.90261	12.2292	11.7202											1	1	1	1	1	4.93051e-19	1	1	1	1	1	1	1	1	1	0.0989236	1.01512e-217	5.59851e-203	1	1	1
Medtru_MtrunA17Chr4g0012171	0	0	0	0	0	9.99793	0	0	0	0	0	0	0	0	0	-1.78623	6.43326	5.78763											1	1	1	1	1	2.64091e-16	1	1	1	1	1	1	1	1	1	0.0891198	3.70382e-51	6.89551e-41	1	1	1
Medtru_MtrunA17Chr4g0012251																0.496415	9.77276	8.57445											1	1	1	1	1	1	1	1	1	1	1	1	1	1	1	0.73657	6.21055e-69	2.53062e-53	1	1	1
Medtru_MtrunA17Chr4g0012481	0	0	0	0	0	11.2458	0	0	0	0	0	0	0	0	0	-3.32419	10.9105	9.65656											1	1	1	1	1	1.46275e-17	1	1	1	1	1	1	1	1	1	0.0666817	1.68006e-112	5.81835e-89	1	1	1
Medtru_MtrunA17Chr4g0013911	0	0	10.0496	0	-1.8161	11.7151	0	0	0	0	0	0	0	0	0	-0.319127	6.8355	7.2353											1	1	3.34697e-22	1	0.504268	7.02528e-35	1	1	1	1	1	1	1	1	1	0.912687	0.00121539	0.000781406	1	1	1
Medtru_MtrunA17Chr4g0013931	0	0	9.77989	0	0	12.7466	0	0	0	0	0	0	0	0	1.49193	-0.739444	6.54368	6.88463											1	1	2.11606e-25	1	1	1.00891e-38	1	1	1	1	1	1	1	1	0.328784	0.801383	0.0111133	0.00875434	1	1	1
Medtru_MtrunA17Chr4g0013951	0	0	8.96846	0	0	13.6048	0	0	0	0	-1.05463	0	0	0	0	-0.977592	8.44836	9.04885											1	1	1.69646e-15	1	1	2.78126e-30	1	1	1	1	0.345517	1	1	1	1	0.642239	7.81512e-05	3.63351e-05	1	1	1
Medtru_MtrunA17Chr4g0018011	0	0	1.37041	0	0	12.9712	0	0	0	0	0	0	0	0	0	0	16.092	14.5517											1	1	0.301422	1	1	3.81009e-22	1	1	1	1	1	1	1	1	1	1	1.00116e-101	8.88323e-84	1	1	1
Medtru_MtrunA17Chr4g0018061	0	0	7.36478	0	0	12.7726	0	0	0	0	0	0	0	0	0	-1.69967	8.8085	8.28533											1	1	1.76031e-12	1	1	2.20902e-27	1	1	1	1	1	1	1	1	1	0.478672	0.000806762	0.00135108	1	1	1
Medtru_MtrunA17Chr4g0018161	0	0	0	0	0	11.338	0	0	0	0	0	0	0	0	0	-1.68134	11.758	11.6546											1	1	1	1	1	1.06809e-17	1	1	1	1	1	1	1	1	1	0.165859	1.32089e-202	2.28003e-199	1	1	1
Medtru_MtrunA17Chr4g0018671																0	7.04011	4.18842											1	1	1	1	1	1	1	1	1	1	1	1	1	1	1	1	2.53688e-12	0.00732294	1	1	1
Medtru_MtrunA17Chr4g0020291	0	0	0	0	0	12.5694	0	0	0	0	0	0	0	0	0	-3.00265	7.8635	7.10971											1	1	1	1	1	1.41566e-28	1	1	1	1	1	1	1	1	1	0.0619419	7.82974e-07	4.31274e-06	1	1	1
Medtru_MtrunA17Chr4g0022971	0	0	-1.35227	0	0	11.9521	0	0	0	0	0	0	0	0	0	-3.53171	8.34066	7.69439											1	1	0.310533	1	1	4.12182e-28	1	1	1	1	1	1	1	1	1	0.0591411	3.37279e-05	9.02546e-05	1	1	1
Medtru_MtrunA17Chr4g0023441	0	0	0	0	0	10.5087	0	0	0	0	0	0	0	0	0	0	14.7058	13.3165											1	1	1	1	1	1.84744e-13	1	1	1	1	1	1	1	1	1	1	1.31961e-116	5.36285e-93	1	1	1
Medtru_MtrunA17Chr4g0023531	0	0	0	0	0	7.81121	0	0	0	0	0	0	0	0	0	0	13.1024	12.6937											1	1	1	1	1	1.12138e-11	1	1	1	1	1	1	1	1	1	1	7.89111e-96	2.38715e-88	1	1	1
Medtru_MtrunA17Chr4g0024251	0	0	7.54051	0	0	14.9968	0	0	0	0	0	0	0	0	0	-1.42414	6.42272	5.99476											1	1	3.89276e-12	1	1	2.87634e-27	1	1	1	1	1	1	1	1	1	0.563271	0.00773026	0.0118304	1	1	1
Medtru_MtrunA17Chr4g0026161																-2.79804	10.824	9.669											1	1	1	1	1	1	1	1	1	1	1	1	1	1	1	0.142288	1.12599e-163	1.76679e-124	1	1	1
Medtru_MtrunA17Chr4g0026441	0	0	6.78047	0	0	11.716	0	0	0	0	0	0	0	0	0	-1.02914	6.33748	6.19303											1	1	1.00621e-09	1	1	1.13026e-19	1	1	1	1	1	1	1	1	1	0.613729	0.000975062	0.00123006	1	1	1
Medtru_MtrunA17Chr4g0026471	0	0	2.8816	0	0	12.3495	0	0	0	0	0	0	0	0	0	-2.40519	7.3277	6.73665											1	1	0.0350589	1	1	5.14201e-34	1	1	1	1	1	1	1	1	1	0.171686	6.31441e-05	0.00017081	1	1	1
Medtru_MtrunA17Chr4g0027281	0	0	3.60986	0	0	12.2212	0	0	0	0	0	0	0	0	0	-3.29732	8.28006	7.55943											1	1	0.00806343	1	1	1.58994e-23	1	1	1	1	1	1	1	1	1	0.0436912	6.19317e-07	2.90921e-06	1	1	1
Medtru_MtrunA17Chr4g0027871	0	0	6.34097	0	0	10.5403	0	0	0	0	0	0	0	0	0	-4.02384	7.71211	7.231											1	1	4.16455e-08	1	1	3.7071e-21	1	1	1	1	1	1	1	1	1	0.0155854	9.42015e-52	1.70122e-45	1	1	1
Medtru_MtrunA17Chr4g0027881	0	0	0	0	0	11.6362	0	0	0	0	0	0	0	0	0	-2.02395	10.4814	9.56522											1	1	1	1	1	3.53602e-16	1	1	1	1	1	1	1	1	1	0.162312	1.17135e-11	1.67457e-10	1	1	1
Medtru_MtrunA17Chr4g0027931	0	0	3.16593	0	0	12.1757	0	0	0	0	0	0	0	0	0	-1.21099	8.19021	7.4893											1	1	0.018607	1	1	1.34408e-34	1	1	1	1	1	1	1	1	1	0.355989	3.61188e-13	9.65014e-12	1	1	1
Medtru_MtrunA17Chr4g0028021	0	0	0	0	0	12.4832	0	0	0	0	0	0	0	0	0	-2.51419	9.72327	9.49967											1	1	1	1	1	3.66293e-27	1	1	1	1	1	1	1	1	1	0.0828578	1.26164e-11	2.60701e-11	1	1	1
Medtru_MtrunA17Chr4g0029411	0	0	4.84516	0	0	13.0716	0	0	0.226202	0	0	0	0	0	0	-1.40443	8.88829	9.19077											1	1	1.67236e-05	1	1	1.94877e-19	1	1	1	1	1	1	1	1	1	0.422854	1.84741e-06	1.09031e-06	1	1	1
Medtru_MtrunA17Chr4g0029561	0	0	3.78758	0	0	11.2765	0	0	0	0	0	0	0	0	0	-1.25971	8.17235	7.78313											1	1	0.00487288	1	1	2.09695e-21	1	1	1	1	1	1	1	1	1	0.548829	0.000187981	0.000314519	1	1	1
Medtru_MtrunA17Chr4g0029611	0	0	5.57872	0	0	13.1562	0	0	0	0	0	0	0	0	0	-3.46887	9.15424	8.8697											1	1	5.12426e-05	1	1	3.66993e-18	1	1	1	1	1	1	1	1	1	0.0630888	7.39738e-06	1.17013e-05	1	1	1
Medtru_MtrunA17Chr4g0029641	0	0	0	0	0	11.6144	0	0	0	0	0	0	0	0	0	-0.1913	12.7402	12.3792											1	1	1	1	1	4.84457e-16	1	1	1	1	1	1	1	1	1	0.955757	8.53884e-261	5.06331e-243	1	1	1
Medtru_MtrunA17Chr4g0029651	0	0	9.30698	0	0	11.6385	0	0	0	1.40149	0	0	0	0	0	-1.21717	6.23862	6.19179											1	1	2.4364e-16	1	1	1.47759e-26	1	1	1	0.373387	1	1	1	1	1	0.518729	0.000627853	0.000696578	1	1	1
Medtru_MtrunA17Chr4g0029661	0	0	5.31838	0	0	10.0664	0	0	0	0	0	0	0	0	0	-2.27282	5.09371	4.80253											1	1	1.65331e-06	1	1	8.15882e-29	1	1	1	1	1	1	1	1	1	0.127255	8.35276e-05	0.000183439	1	1	1
Medtru_MtrunA17Chr4g0029741	0	0	6.77145	0	0	13.1956	0	0	0	0	0	0	0	0	0	-1.04793	6.92437	6.66465											1	1	3.14202e-10	1	1	1.13504e-24	1	1	1	1	1	1	1	1	1	0.651851	0.00203234	0.00278949	1	1	1
Medtru_MtrunA17Chr4g0029781	0	0	4.84103	0	0	12.1422	0	0	0	0	0	0	0	0	0	-1.60373	7.9541	7.86756											1	1	0.000111397	1	1	5.76082e-26	1	1	1	1	1	1	1	1	1	0.401802	8.15804e-05	9.51563e-05	1	1	1
Medtru_MtrunA17Chr4g0029831																0	14.3506	14.2967											1	1	1	1	1	1	1	1	1	1	1	1	1	1	1	1	3.49051e-242	2.01071e-239	1	1	1
Medtru_MtrunA17Chr4g0029901	0	0	2.06657	0	0	12.5147	0	0	0	0	0	0	0	0	0	-2.90409	10.624	10.359											1	1	0.141289	1	1	5.48597e-23	1	1	1	1	1	1	1	1	1	0.0149268	3.81767e-230	1.05912e-219	1	1	1
Medtru_MtrunA17Chr4g0029911	0	0	0	0	0	10.4217	0	0	0	0	0	0	0	0	0	0	15.4923	15.7544											1	1	1	1	1	8.79585e-15	1	1	1	1	1	1	1	1	1	1	9.15699e-95	1.01515e-97	1	1	1
Medtru_MtrunA17Chr4g0032641	0	0	-2.04075	0	0	12.408	0	0	0	0	0	0	0	0	0	-4.4218	8.35482	7.63134											1	1	0.149522	1	1	3.76313e-25	1	1	1	1	1	1	1	1	1	0.00824608	6.37744e-08	3.84941e-07	1	1	1
Medtru_MtrunA17Chr4g0032661	0	0	6.97188	0	0	13.4249	0	0	0	0	0	0	0	0	0	-2.03026	7.72621	6.91455											1	1	1.65023e-09	1	1	2.89498e-29	1	1	1	1	1	1	1	1	1	0.312208	0.000294364	0.000842267	1	1	1
Medtru_MtrunA17Chr4g0032681	0	0	6.99502	0	0	11.0296	0	0	0	0	0	0	0	0	0	-1.0409	6.45114	5.94878											1	1	2.57259e-07	1	1	6.88321e-16	1	1	1	1	1	1	1	1	1	0.584754	0.000335096	0.000760472	1	1	1
Medtru_MtrunA17Chr4g0032701	0	0	8.06668	0	0	13.9364	0	0	0	0	0	0	0	0	0	-1.07624	7.11574	6.98087											1	1	4.81063e-09	1	1	1.57473e-19	1	1	1	1	1	1	1	1	1	0.656751	0.00257968	0.00306629	1	1	1
Medtru_MtrunA17Chr4g0032721	0	0	8.58938	0	0	12.9567	0	0	0	0	0	0	0	0	0	-0.731862	6.85952	6.7675											1	1	3.89829e-14	1	1	4.0595e-25	1	1	1	1	1	1	1	1	1	0.794893	0.00634282	0.00713675	1	1	1
Medtru_MtrunA17Chr4g0032741	0	0	5.11755	0	0	12.1007	0	0	0	0	0	0	0	0	0	-0.779202	6.64981	6.34035											1	1	2.68223e-05	1	1	3.77776e-27	1	1	1	1	1	1	1	1	1	0.652962	1.61462e-05	3.24289e-05	1	1	1
Medtru_MtrunA17Chr4g0032791	0	-1.62281	9.61772	0	0	12.6306	0	0	0	0	0	-1.46471	0	1.86026	0	-1.53598	7.76638	7.40652											1	0.889825	5.78129e-22	1	1	3.57771e-40	1	1	1	1	1	1	1	1	1	0.440382	0.000197254	0.000326914	1	1	1
Medtru_MtrunA17Chr4g0032911	0	0	7.6414	0	0	13.3312	0	0	0	0	0	0	0	0	0	-0.846223	6.52723	6.39947											1	1	2.98887e-16	1	1	2.81285e-31	1	1	1	1	1	1	1	1	1	0.718043	0.00234516	0.00281499	1	1	1
Medtru_MtrunA17Chr4g0032931	0	0	4.54527	0	0	10.5313	0	0	0	0	0	0	0	0	0	-0.99389	6.66744	6.10491											1	1	0.000362868	1	1	1.79418e-20	1	1	1	1	1	1	1	1	1	0.550439	1.2447e-05	4.42284e-05	1	1	1
Medtru_MtrunA17Chr4g0033011	0	0	8.57055	0	0	15.3822	-1.50827	0	0	0	0	0	0	0	0	-1.06864	6.20963	6.23809											1	1	4.66546e-18	1	1	1.42087e-35	0.354924	1	1	1	1	1	1	1	1	0.691728	0.0132487	0.0134106	1	1	1
Medtru_MtrunA17Chr4g0033021	0	0	9.34438	0	0	12.6703	0	0	0	0	0	0	0	0	0	-0.614068	6.85594	6.96414											1	1	5.17991e-17	1	1	3.55014e-31	1	1	1	1	1	1	1	1	1	0.790041	0.000777174	0.000701225	1	1	1
Medtru_MtrunA17Chr4g0035991																0	8.87937	8.28574											1	1	1	1	1	1	1	1	1	1	1	1	1	1	1	1	6.21261e-14	6.93884e-12	1	1	1
Medtru_MtrunA17Chr4g0055961	0	0	0.704024	0	0	11.07	0	0	0	0	0	0	0	0	0	-0.45989	7.88963	7.76933											1	1	0.630221	1	1	9.02434e-30	1	1	1	1	1	1	1	1	1	0.832588	2.61171e-05	3.27645e-05	1	1	1
Medtru_MtrunA17Chr5g0400261	0	0	7.97799	0	0	11.5768	0	0	0	0	0	0	0	0	0	-0.268354	6.34951	6.24121											1	1	8.93064e-16	1	1	1.17721e-32	1	1	1	1	1	1	1	1	1	0.914961	0.000223937	0.000277296	1	1	1
Medtru_MtrunA17Chr5g0400281	0	0	8.21361	0	0	10.8729	0	0	0	0	0	0	0	0	0	-1.10416	6.29014	6.3016											1	1	3.06223e-12	1	1	1.621e-19	1	1	1	1	1	1	1	1	1	0.545663	0.000139903	0.000141421	1	1	1
Medtru_MtrunA17Chr5g0406731																-1.99414	8.74951	7.67501											1	1	1	1	1	1	1	1	1	1	1	1	1	1	1	0.322097	1.17243e-45	2.06301e-32	1	1	1
Medtru_MtrunA17Chr5g0415671	0	0	7.45829	0	0	9.93335	0	0	0	1.38375	0	0	0	0	0	0.452422	6.13851	6.28512											1	1	7.91784e-15	1	1	7.4428e-28	1	1	1	0.372303	1	1	1	1	1	0.775508	1.08127e-07	6.17733e-08	1	1	1
Medtru_MtrunA17Chr5g0415681	0	0	9.31006	0	0	13.8663	0	0	0	0	0	0	0	0	0	-2.08778	6.38028	6.0994											1	1	1.55119e-20	1	1	9.38831e-41	1	1	1	1	1	1	1	1	1	0.288569	0.00125542	0.00187426	1	1	1
Medtru_MtrunA17Chr5g0423371	0	0	-1.57186	0	0	12.2524	0	0	0	0	0	0	0	0	0	-2.62688	10.956	10.2897											1	1	0.27281	1	1	4.61191e-20	1	1	1	1	1	1	1	1	1	0.063332	7.77087e-11	4.13209e-10	1	1	1
Medtru_MtrunA17Chr5g0423591	0	0	6.94955	0	0	13.1282	0	0	0	0	0	0	0	0	1.49105	-1.33431	6.68827	6.35886											1	1	1.23599e-10	1	1	9.10081e-35	1	1	1	1	1	1	1	1	0.328437	0.499804	0.000588857	0.000959257	1	1	1
Medtru_MtrunA17Chr5g0423651	0	0	5.10947	0	0	12.6465	0	0	0	0	0	0	0	0	0	-2.11755	7.01871	6.50384											1	1	4.98599e-07	1	1	1.32822e-25	1	1	1	1	1	1	1	1	1	0.2705	0.000410617	0.000853438	1	1	1
Medtru_MtrunA17Chr5g0423711	0	0	0	0	0	10.5123	0	0	0	0	0	0	0	0	0	-2.79738	10.3991	9.70076											1	1	1	1	1	5.80033e-14	1	1	1	1	1	1	1	1	1	0.142259	1.94319e-159	9.66124e-134	1	1	1
Medtru_MtrunA17Chr5g0429331																0	8.61897	7.94776											1	1	1	1	1	1	1	1	1	1	1	1	1	1	1	1	4.02077e-09	7.73237e-08	1	1	1
Medtru_MtrunA17Chr5g0437591	0	0	-1.32787	0	0	10.7783	0	0	0	0	0	0	0	0	0	-1.99327	12.6274	11.5012											1	1	0.318549	1	1	9.7324e-15	1	1	1	1	1	1	1	1	1	0.32206	8.86179e-111	4.55301e-92	1	1	1
Medtru_MtrunA17Chr6g0450321	0	0	5.1328	0	0	12.862	0	0	0	0	0	0	0	0	0	-0.961503	6.68315	6.72532											1	1	1.43363e-06	1	1	5.25252e-28	1	1	1	1	1	1	1	1	1	0.687783	0.00309403	0.00307946	1	1	1
Medtru_MtrunA17Chr6g0450391	0	0	-2.06703	0	2.08388	13.6192	1.41699	2.59827	0	2.92362	2.53116	0	2.2253	0	1.46669	-3.00451	11.3475	10.2522											1	1	0.150954	1	0.495005	6.43587e-23	0.397634	0.118728	1	0.0731591	0.039564	1	0.168691	1	0.336378	0.0365015	2.54195e-12	5.3308e-11	1	1	1
Medtru_MtrunA17Chr6g0450411	0	0	1.37572	0	0	10.1296	0	0	0	0	0	0	0	0	0	-3.3342	11.7146	10.8485											1	1	0.304155	1	1	1.32299e-12	1	1	1	1	1	1	1	1	1	0.0673814	2.97929e-89	1.57269e-78	1	1	1
Medtru_MtrunA17Chr6g0450461																0	12.521	12.1394											1	1	1	1	1	1	1	1	1	1	1	1	1	1	1	1	7.25856e-91	2.24327e-83	1	1	1
Medtru_MtrunA17Chr6g0450521																-2.81132	12.2293	11.7232											1	1	1	1	1	1	1	1	1	1	1	1	1	1	1	0.143466	2.83835e-89	4.68185e-83	1	1	1
Medtru_MtrunA17Chr6g0452651	0	0	3.96573	0	0	7.69988	0	0	0	0	0	0	0	0	0	-1.99754	8.72006	8.43928											1	1	0.00178764	1	1	1.55107e-14	1	1	1	1	1	1	1	1	1	0.322262	1.47952e-36	6.53627e-34	1	1	1
Medtru_MtrunA17Chr6g0460491	0	0	2.072	0	0	12.3391	0	0	0	0	0	0	0	0	0	-2.80386	8.77099	7.97683											1	1	0.139982	1	1	1.91004e-23	1	1	1	1	1	1	1	1	1	0.0049531	1.25101e-75	6.48872e-65	1	1	1
Medtru_MtrunA17Chr6g0464941																0	11.5755	10.7342											1	1	1	1	1	1	1	1	1	1	1	1	1	1	1	1	1.95777e-107	9.12435e-81	1	1	1
Medtru_MtrunA17Chr6g0465051	0.434924	0	0	-1.34757	1.39347	11.9223	2.11967	1.4271	-1.97574	0	1.12074	1.50605	0	3.16875	0	-3.44228	10.6425	9.6067											1	1	1	0.596122	0.66883	2.79959e-15	0.222041	0.387069	1	1	0.315043	1	1	0.915999	1	0.0017539	5.11078e-131	8.61938e-112	1	1	1
Medtru_MtrunA17Chr6g0465091	0	0	0	0	0	9.57915	0	0	0	0	0	0	0	0	0	-0.19694	9.80476	8.86981											1	1	1	1	1	1.20463e-17	1	1	1	1	1	1	1	1	1	0.954715	4.55533e-86	3.76406e-65	1	1	1
Medtru_MtrunA17Chr6g0465541	0	0	5.59814	0	0	10.1309	0	0	0	0	0	0	0	0	0	-0.407466	6.53255	6.29837											1	1	1.80137e-05	1	1	8.33007e-15	1	1	1	1	1	1	1	1	1	0.845852	6.32647e-05	0.000102314	1	1	1
Medtru_MtrunA17Chr6g0466371	0	0	6.36293	0	0	9.8939	0	0	0	0	0	0	0	0	0	-1.05907	6.52215	6.38153											1	1	4.31667e-08	1	1	1.15404e-18	1	1	1	1	1	1	1	1	1	0.58536	0.000398003	0.000507849	1	1	1
Medtru_MtrunA17Chr6g0466411	2.48909	-1.82815	7.66979	2.69956	1.94396	11.3905	-1.74995	0	0	0	1.13981	0	0	0	2.21043	0.191543	6.39977	6.93765											0.756471	0.860363	1.11268e-11	0.195239	0.528023	2.26923e-23	0.286449	1	1	1	0.307514	1	1	1	0.160603	0.954347	0.000859531	0.000422614	1	1	1
Medtru_MtrunA17Chr6g0470771	0	0	-0.377682	0	0	13.6486	0	0	0	0	0	0	0	0	0	-1.98658	11.7388	10.7751											1	1	0.788481	1	1	3.02478e-25	1	1	1	1	1	1	1	1	1	0.217716	5.64316e-10	4.30548e-09	1	1	1
Medtru_MtrunA17Chr6g0472941	0	0	0	0	0	11.0751	0	0	0	0	0	0	0	0	0	-3.3262	13.9986	12.9956											1	1	1	1	1	4.81688e-14	1	1	1	1	1	1	1	1	1	0.0675868	9.88423e-128	6.14144e-114	1	1	1
Medtru_MtrunA17Chr6g0473891	0	0	0	0	-1.80476	12.1912	0	0	0	0	0	0	0	0	0	-4.43301	9.92228	8.84182											1	1	1	1	0.510293	2.92714e-20	1	1	1	1	1	1	1	1	1	0.00413023	9.17803e-12	2.67378e-10	1	1	1
Medtru_MtrunA17Chr6g0474251	0	0	2.07999	0	0	11.9413	0	0	0	0	0	0	0	0	0	-0.357527	8.06774	7.49161											1	1	0.133069	1	1	5.31668e-34	1	1	1	1	1	1	1	1	1	0.82745	1.96632e-11	2.07087e-10	1	1	1
Medtru_MtrunA17Chr6g0474431	0	0	4.83683	0	0	12.0918	0	0	0	0	0	0	0	0	0	-1.74508	9.58122	9.1679											1	1	8.40179e-05	1	1	2.14809e-28	1	1	1	1	1	1	1	1	1	0.0863625	1.56366e-124	2.83302e-115	1	1	1
Medtru_MtrunA17Chr6g0474591																0	14.1221	12.8086											1	1	1	1	1	1	1	1	1	1	1	1	1	1	1	1	4.46611e-63	1.1462e-51	1	1	1
Medtru_MtrunA17Chr6g0475341	0	0	3.10219	0	0	12.0682	0	0	0	0	0	0	0	0	0	-0.901244	9.30939	9.4167											1	1	0.010224	1	1	4.23477e-20	1	1	1	1	1	1	1	1	1	0.536932	3.33685e-12	2.301e-12	1	1	1
Medtru_MtrunA17Chr6g0475431	0	0	-1.38543	0	0	12.3501	0	0	0	0	0	0	0	0	0	0	17.2824	16.9883											1	1	0.312607	1	1	4.80945e-16	1	1	1	1	1	1	1	1	1	1	1.81758e-239	3.89223e-231	1	1	1
Medtru_MtrunA17Chr6g0475471	0	0	-1.37665	0	0	12.7517	0	0	0	0	0	0	0	0	0	0	17.5052	16.8127											1	1	0.31049	1	1	6.21665e-23	1	1	1	1	1	1	1	1	1	1	1.38944e-95	3.15797e-89	1	1	1
Medtru_MtrunA17Chr6g0475531	0	0	3.29622	0	0	13.0377	0	0	0	0	0	0	0	0	0	-2.35492	10.5512	9.61644							0	0	0	8.02698	1	1	0.0024754	1	1	2.02261e-18	1	1	1	1	1	1	1	1	1	0.293545	7.34839e-05	0.000194713	1	1	1
Medtru_MtrunA17Chr6g0475541	0	0	5.051	0	0	12.8249	0	0	0	0	0	0	0	0	0	-2.15411	9.50947	8.39085											1	1	3.52784e-05	1	1	3.77204e-30	1	1	1	1	1	1	1	1	1	0.113298	1.17233e-10	3.16689e-09	1	1	1
Medtru_MtrunA17Chr6g0475551	0	0	2.91276	0	0	9.67755	0	0	0	0	0	0	0	0	0	-2.93932	10.2305	10.0617											1	1	0.0373231	1	1	9.72601e-17	1	1	1	1	1	1	1	1	1	0.120608	2.66544e-81	1.18536e-78	1	1	1
Medtru_MtrunA17Chr6g0475581	0	0	2.82991	0	0	13.6639	0	0	0	0	0	0	0	0	0	-1.83639	8.70438	7.52984											1	1	0.0349076	1	1	4.01984e-17	1	1	1	1	1	1	1	1	1	0.312056	8.76834e-06	5.89029e-05	1	1	1
Medtru_MtrunA17Chr6g0475621	0	0	1.37985	0	0	11.7043	0	0	0	0	0	0	0	0	0	-3.76384	11.4094	9.8847											1	1	0.302359	1	1	1.52297e-16	1	1	1	1	1	1	1	1	1	0.0348023	4.1341e-43	4.90066e-35	1	1	1
Medtru_MtrunA17Chr6g0475711	0	0	-2.56011	0	0	13.3611	0	1.43096	0	0	0	0	1.48709	0	0	-1.36594	12.3096	11.8161											1	1	0.0753008	1	1	3.41887e-30	1	0.381262	1	1	1	1	0.339696	1	1	0.482738	1.76143e-07	3.58267e-07	1	1	1
Medtru_MtrunA17Chr6g0475741	0	0	-1.35199	0	0	12.5199	0	0	0	0	0	0	0	0	0	-2.19098	9.81935	8.75727											1	1	0.310293	1	1	4.58586e-31	1	1	1	1	1	1	1	1	1	0.121085	5.86401e-12	1.85446e-10	1	1	1
Medtru_MtrunA17Chr6g0475751	0	0	0	0	0	11.6276	0	0	0	0	0	0	0	0	0	-2.80636	12.6386	11.4033											1	1	1	1	1	7.21637e-16	1	1	1	1	1	1	1	1	1	0.142999	5.87896e-120	7.55732e-100	1	1	1
Medtru_MtrunA17Chr6g0475771	0	0	0	0	0	10.1596	0	0	0	0	0	0	0	0	0	0	14.6934	13.4425											1	1	1	1	1	4.07433e-12	1	1	1	1	1	1	1	1	1	1	2.14023e-123	1.8156e-100	1	1	1
Medtru_MtrunA17Chr6g0475821	0	0	0	0	0	9.95154	0	0	0	0	0	0	0	0	0	0	14.3048	13.4457											1	1	1	1	1	8.85118e-13	1	1	1	1	1	1	1	1	1	1	2.62033e-96	6.23242e-84	1	1	1
Medtru_MtrunA17Chr6g0476021	0	0	1.37996	0	0	12.4396	0	0	0	0	0	0	0	0	0	-2.45995	8.2317	7.57283											1	1	0.296254	1	1	5.57584e-31	1	1	1	1	1	1	1	1	1	0.110625	2.05442e-07	9.61214e-07	1	1	1
Medtru_MtrunA17Chr6g0476551																0	13.6314	12.5											1	1	1	1	1	1	1	1	1	1	1	1	1	1	1	1	1.01465e-84	4.21295e-69	1	1	1
Medtru_MtrunA17Chr6g0476571																0	14.2983	13.0135											1	1	1	1	1	1	1	1	1	1	1	1	1	1	1	1	7.39391e-24	1.23424e-20	1	1	1
Medtru_MtrunA17Chr6g0477551	0	0	6.84779	0	0	13.1484	0	0	0	0	0	0	0	0	0	-1.83616	9.01943	8.78715											1	1	2.2614e-10	1	1	2.44552e-25	1	1	1	1	1	1	1	1	1	0.444249	0.000721889	0.00092324	1	1	1
Medtru_MtrunA17Chr6g0479931																0	11.8786	10.7291											1	1	1	1	1	1	1	1	1	1	1	1	1	1	1	1	6.45213e-96	5.25033e-68	1	1	1
Medtru_MtrunA17Chr6g0479951	0	0	1.3969	0	0	12.2177	0	0	0	0	0	0	0	0	0	-1.90536	12.4158	12.0117											1	1	0.299184	1	1	7.73224e-19	1	1	1	1	1	1	1	1	1	0.197893	3.04723e-217	1.2793e-204	1	1	1
Medtru_MtrunA17Chr6g0480571																-2.54753	8.81687	8.08412											1	1	1	1	1	1	1	1	1	1	1	1	1	1	1	0.00109595	9.39732e-91	1.8414e-79	1	1	1
Medtru_MtrunA17Chr6g0481401																0	11.8562	10.9095											1	1	1	1	1	1	1	1	1	1	1	1	1	1	1	1	3.92696e-52	4.35415e-42	1	1	1
Medtru_MtrunA17Chr6g0484881	0	0	2.53502	0	0	9.00242	0	0	0	0	0	0	0	0	0	-2.0006	7.62071	7.25319											1	1	0.0654255	1	1	4.04561e-21	1	1	1	1	1	1	1	1	1	0.32245	3.61767e-23	1.08703e-20	1	1	1
Medtru_MtrunA17Chr6g0487511	0	0	-2.53117	0	0	14.0907	0	0	0	0	0	0	0	0	0	-2.80476	13.1058	11.619											1	1	0.0805955	1	1	1.50037e-24	1	1	1	1	1	1	1	1	1	0.142886	3.8632e-140	5.0437e-113	1	1	1
Medtru_MtrunA17Chr6g0487581	0	0	1.37987	0	0	11.9797	0	0	0	0	0	0	0	0	0	-1.98919	12.6549	11.9189											1	1	0.301251	1	1	1.98639e-18	1	1	1	1	1	1	1	1	1	0.32206	5.577e-204	1.56294e-177	1	1	1
Medtru_MtrunA17Chr6g0487701	0	0	9.65412	0	0	14.2319	0	0	0	0	0	0	0	0	0	-0.852957	7.15847	7.03369											1	1	7.82204e-24	1	1	8.18481e-47	1	1	1	1	1	1	1	1	1	0.748349	0.00387913	0.00451936	1	1	1
Medtru_MtrunA17Chr6g0487721	0	0	6.14237	0	0	12.3091	0	0	0	0	0	0	0	0	0	-2.04615	9.83977	9.5686											1	1	1.22426e-10	1	1	1.76296e-28	1	1	1	1	1	1	1	1	1	0.268917	4.37778e-06	6.61367e-06	1	1	1
Medtru_MtrunA17Chr6g0487801	0	0	8.4098	0	0	13.072	0	0	0	0	0	0	0	0	1.4931	-0.968109	6.94717	6.79044											1	1	6.8731e-19	1	1	2.27336e-35	1	1	1	1	1	1	1	1	0.329104	0.717323	0.00589533	0.0070221	1	1	1
Medtru_MtrunA17Chr6g0487871	0	0	-2.00481	0	0	11.858	0	0	0	0	0	0	0	0	0	-0.87458	8.62289	8.53717											1	1	0.155243	1	1	1.53779e-21	1	1	1	1	1	1	1	1	1	0.684687	7.15128e-05	8.25307e-05	1	1	1
Medtru_MtrunA17Chr6g0487921	0	0	0	0	1.47794	13.69	0	0	0	0	0	0	0	0	0	-1.61646	10.6881	10.2774											1	1	1	1	0.660402	2.63936e-24	1	1	1	1	1	1	1	1	1	0.32257	5.13356e-09	1.23116e-08	1	1	1
Medtru_MtrunA17Chr6g0487941	0	0	0	0	0	12.2156	0	0	0	0	0	0	0	0	0	-3.32783	12.682	11.174											1	1	1	1	1	3.68694e-19	1	1	1	1	1	1	1	1	1	0.0669278	7.66271e-126	1.1377e-101	1	1	1
Medtru_MtrunA17Chr7g0214891	0	0	-0.698215	0	0	11.1617	0	0	0	0	0	0	0	0	0	-2.461	6.04858	5.67207											1	1	0.649681	1	1	3.16428e-21	1	1	1	1	1	1	1	1	1	0.179524	0.000872028	0.00157769	1	1	1
Medtru_MtrunA17Chr7g0215231	0	0.651713	11.6759	4.5977	5.32067	11.9043	6.57052	9.59282	0	7.37752	6.40955	0	3.08655	0	7.45364	3.31031	7.65782	7.43344											1	1	1.66856e-25	0.00586159	0.00171657	1.28047e-29	2.76276e-08	2.13989e-17	1	1.00018e-09	2.85458e-11	1	0.0453396	1	2.01799e-10	0.0459421	2.04268e-05	3.11156e-05	1	1	1
Medtru_MtrunA17Chr7g0215751	0	0	1.37915	0	0	9.35235	0	0	0	0	0	0	0	0	0	-0.704029	7.14829	6.87758											1	1	0.29227	1	1	6.25834e-34	1	1	1	1	1	1	1	1	1	0.645345	6.67494e-21	1.4118e-19	1	1	1
Medtru_MtrunA17Chr7g0215921	0	0	0	0	0	11.5858	0	0	0	0	0	0	0	0	0	-1.9918	13.5655	12.9288											1	1	1	1	1	3.67476e-17	1	1	1	1	1	1	1	1	1	0.32206	4.13173e-151	9.55509e-138	1	1	1
Medtru_MtrunA17Chr7g0215991																2.6439	11.9941	12.217											1	1	1	1	1	1	1	1	1	1	1	1	1	1	1	0.213119	1.12856e-19	2.80017e-20	1	1	1
Medtru_MtrunA17Chr7g0216001																-0.246946	9.55824	8.95265											1	1	1	1	1	1	1	1	1	1	1	1	1	1	1	0.897653	3.18433e-95	8.53211e-83	1	1	1
Medtru_MtrunA17Chr7g0216081	0	0	3.19356	0	0	11.2168	0	0	0	0	0	0	0	0	0	-0.404417	6.59007	6.55559											1	1	0.00441041	1	1	1.30446e-23	1	1	1	1	1	1	1	1	1	0.831856	8.37733e-06	9.30569e-06	1	1	1
Medtru_MtrunA17Chr7g0216121	0	0	0	0	0	7.75448	0	0	0	0	0	0	0	0	0	0.123936	8.55619	7.8653											1	1	1	1	1	6.82276e-12	1	1	1	1	1	1	1	1	1	0.957535	8.17707e-97	5.46566e-78	1	1	1
Medtru_MtrunA17Chr7g0216151	0	0	5.34596	0	0	11.7163	0	0	0	0	0	0	0	0	0	-2.58828	8.48179	7.87422											1	1	0.000255582	1	1	4.58812e-13	1	1	1	1	1	1	1	1	1	0.113216	1.09281e-06	3.6844e-06	1	1	1
Medtru_MtrunA17Chr7g0216201																0	14.7276	13.7953											1	1	1	1	1	1	1	1	1	1	1	1	1	1	1	1	2.89011e-202	2.61845e-170	1	1	1
Medtru_MtrunA17Chr7g0216211	0	0	3.81193	0	0	12.6081	0	0	0	0	0	0	0	0	0	-0.880452	8.90497	8.18416											1	1	0.00340502	1	1	6.63362e-34	1	1	1	1	1	1	1	1	1	0.591172	2.33112e-08	1.36451e-07	1	1	1
Medtru_MtrunA17Chr7g0216231	0	0	2.53241	0	0	11.6093	0	0	0	0	0	0	0	0	0	-1.09515	9.4856	8.86277											1	1	0.0680784	1	1	2.52224e-28	1	1	1	1	1	1	1	1	1	0.529826	2.51776e-07	8.39205e-07	1	1	1
Medtru_MtrunA17Chr7g0216241																0	10.5895	9.65657											1	1	1	1	1	1	1	1	1	1	1	1	1	1	1	1	4.39153e-68	1.18739e-47	1	1	1
Medtru_MtrunA17Chr7g0216381	0	0	0	0	0	12.6642	0	0	0	0	0	0	0	0	0	-1.90053	11.9035	11.2449											1	1	1	1	1	7.87522e-20	1	1	1	1	1	1	1	1	1	0.101559	4.24612e-172	5.70535e-157	1	1	1
Medtru_MtrunA17Chr7g0216431	0	0	0	0	0	11.1828	0	0	0	0	0	0	0	0	0	-1.98874	13.1041	12.1014											1	1	1	1	1	4.46509e-17	1	1	1	1	1	1	1	1	1	0.32206	1.06543e-244	2.18997e-203	1	1	1
Medtru_MtrunA17Chr7g0219911	0	0	3.38951	0	0	11.5742	0	0	0	0	0	0	0	0	0	-1.34976	7.30573	6.71611											1	1	0.00747287	1	1	7.16538e-13	1	1	1	1	1	1	1	1	1	0.447925	2.34894e-05	7.14793e-05	1	1	1
Medtru_MtrunA17Chr7g0224701	0	0	7.29148	0	0	12.2321	-1.54286	0	0	0	0	0	0	0	0	-1.47707	7.73422	7.4709											1	1	9.35573e-09	1	1	1.03878e-19	0.353025	1	1	1	1	1	1	1	1	0.44245	0.000100436	0.000151645	1	1	1
Medtru_MtrunA17Chr7g0224771	0	0	4.23088	0	0	12.3601	0	0	0	0	0	0	0	0	0	-0.851207	9.50482	9.26392											1	1	2.84186e-05	1	1	2.00899e-31	1	1	1	1	1	1	1	1	1	0.436566	1.30366e-23	7.77891e-23	1	1	1
Medtru_MtrunA17Chr7g0224891	0	0	1.37688	0	0	11.3043	0	0	0	0	0	0	0	0	0	-1.98904	12.6965	11.9179											1	1	0.299718	1	1	2.00802e-19	1	1	1	1	1	1	1	1	1	0.32206	2.47927e-212	3.78674e-183	1	1	1
Medtru_MtrunA17Chr7g0225491	3.93893	-1.65865	5.87662	0	0	10.9743	0	0	-1.35054	-2.37546	0	-2.11192	0	0	0	-1.6762	5.19115	5.22888											0.429137	0.889825	5.78245e-05	1	1	5.33281e-12	1	1	1	0.136211	1	1	1	1	1	0.103426	8.40148e-09	6.91722e-09	1	1	1
Medtru_MtrunA17Chr7g0226691	0	0	3.77726	1.73217	1.41404	12.7549	0	0	0	3.63375	3.0147	0	1.1963	0	3.30869	-0.1062	12.0224	11.4242											1	1	0.00520303	0.439437	0.663761	6.66135e-25	1	1	1	0.0187956	0.0118163	1	0.451755	1	0.0295318	0.950287	1.80195e-147	3.56389e-136	1	1	1
Medtru_MtrunA17Chr7g0227541	0	0	6.56418	0	0	11.5943	0	0	0	0	0	0	0	0	0	-0.481522	6.48022	6.272											1	1	9.39579e-07	1	1	3.7709e-16	1	1	1	1	1	1	1	1	1	0.822211	0.000180015	0.000264463	1	1	1
Medtru_MtrunA17Chr7g0227551	0	0	3.40123	0	0	10.0553	0	0	0	0	0	0	0	0	0	0.965787	7.47456	7.44056											1	1	0.011301	1	1	2.17435e-21	1	1	1	1	1	1	1	1	1	0.378313	8.41162e-33	1.60965e-32	1	1	1
Medtru_MtrunA17Chr7g0228671	0	0	0	0	0	10.7214	0	0	0	0	0	0	0	0	0	-1.00431	12.5959	12.3921											1	1	1	1	1	2.07974e-15	1	1	1	1	1	1	1	1	1	0.587516	1.84041e-222	3.98264e-215	1	1	1
Medtru_MtrunA17Chr7g0228741																1.79168	7.54337	7.05051											1	1	1	1	1	1	1	1	1	1	1	1	1	1	1	0.3946	6.86269e-12	7.63633e-10	1	1	1
Medtru_MtrunA17Chr7g0232231	0	0	4.06653	0	0	11.8741	0	0	0	0	0	0	0	0	0	-1.31416	6.61516	6.06713											1	1	0.000119908	1	1	4.02427e-26	1	1	1	1	1	1	1	1	1	0.400807	2.08311e-06	9.08867e-06	1	1	1
Medtru_MtrunA17Chr7g0232721																1.79153	10.09	9.49304											1	1	1	1	1	1	1	1	1	1	1	1	1	1	1	0.394796	3.16774e-26	1.96996e-22	1	1	1
Medtru_MtrunA17Chr7g0233891	0	0	7.49148	0	0	9.31682	0	1.42845	0	2.9042	2.19712	0	2.66128	0	3.96125	3.88583	7.56244	7.57096											1	1	2.23799e-13	1	1	6.16801e-21	1	0.378481	1	0.0637342	0.066742	1	0.0851759	1	0.00463409	0.00100346	9.14884e-12	8.7875e-12	1	1	1
Medtru_MtrunA17Chr7g0233971																0	10.664	9.88282											1	1	1	1	1	1	1	1	1	1	1	1	1	1	1	1	2.44894e-44	2.83894e-35	1	1	1
Medtru_MtrunA17Chr7g0235351	0	0	2.53155	0	0	8.38745	0	0	0	0	0	0	0	0	0	-0.552945	6.34509	6.14386											1	1	0.0701158	1	1	5.33627e-14	1	1	1	1	1	1	1	1	1	0.662702	4.71212e-25	1.28317e-23	1	1	1
Medtru_MtrunA17Chr7g0235451	0	0	-1.32538	0	0	11.1628	0	0	0	0	0	0	0	0	0	-3.25684	10.7649	10.376											1	1	0.321269	1	1	1.24423e-13	1	1	1	1	1	1	1	1	1	0.0755633	2.21416e-86	8.09214e-81	1	1	1
Medtru_MtrunA17Chr7g0235484	0	0	1.37651	0	0	11.6719	0	0	0	0	0	0	0	0	0	-4.48688	9.97389	8.7545											1	1	0.301121	1	1	1.84964e-18	1	1	1	1	1	1	1	1	1	0.00370893	2.20035e-106	9.56901e-85	1	1	1
Medtru_MtrunA17Chr7g0236721	0	0	0	0	0	9.90341	0	0	0	0	0	0	0	0	0	-2.80475	5.61597	5.38673											1	1	1	1	1	2.17521e-23	1	1	1	1	1	1	1	1	1	0.0494157	6.36732e-07	1.49338e-06	1	1	1
Medtru_MtrunA17Chr7g0237951																-0.239101	6.51197	6.35036											1	1	1	1	1	1	1	1	1	1	1	1	1	1	1	0.946697	5.1612e-09	1.24225e-08	1	1	1
Medtru_MtrunA17Chr7g0239611	0	0	7.81585	0	0	11.0692	0	0	0	0	0	0	0	0	0	0.109488	7.04053	7.18374											1	1	9.26283e-12	1	1	1.85636e-21	1	1	1	1	1	1	1	1	1	0.960669	8.09899e-17	2.39109e-17	1	1	1
Medtru_MtrunA17Chr7g0239971	0	0	0	0	0	10.7374	0	0	0	0	0	0	0	0	0	-1.98972	10.675	9.53754											1	1	1	1	1	2.31871e-15	1	1	1	1	1	1	1	1	1	0.32206	2.70692e-122	6.85982e-90	1	1	1
Medtru_MtrunA17Chr7g0239991																0	8.56122	8.66544											1	1	1	1	1	1	1	1	1	1	1	1	1	1	1	1	1.5587e-22	1.11277e-23	1	1	1
Medtru_MtrunA17Chr7g0240001	0	0	5.85352	0	0	11.3799	0	0	0	0	0	0	0	0	0	-2.61278	7.86837	7.70155											1	1	1.64971e-05	1	1	2.26691e-15	1	1	1	1	1	1	1	1	1	0.0377718	5.31644e-13	1.1991e-12	1	1	1
Medtru_MtrunA17Chr7g0240331																0	13.5545	13.2351											1	1	1	1	1	1	1	1	1	1	1	1	1	1	1	1	6.33382e-137	2.26934e-128	1	1	1
Medtru_MtrunA17Chr7g0240361	0	0	-1.35423	0	0	12.9593	0	0	0	0	0	0	0	0	0	-4.2489	11.9491	10.9859											1	1	0.312435	1	1	6.19891e-23	1	1	1	1	1	1	1	1	1	0.00769263	2.5452e-169	2.73634e-147	1	1	1
Medtru_MtrunA17Chr7g0241541	0	0	0	0	0	12.7121	0	0	0	0	0	0	0	0	0	-4.14649	7.83092	6.99169											1	1	1	1	1	8.04596e-26	1	1	1	1	1	1	1	1	1	0.0125222	1.3101e-07	1.13964e-06	1	1	1
Medtru_MtrunA17Chr7g0243321																0	14.9602	13.4729											1	1	1	1	1	1	1	1	1	1	1	1	1	1	1	1	2.1875e-113	5.10536e-90	1	1	1
Medtru_MtrunA17Chr7g0243601																-4.03211	9.77049	9.33098											1	1	1	1	1	1	1	1	1	1	1	1	1	1	1	0.0158503	4.76991e-68	5.73288e-63	1	1	1
Medtru_MtrunA17Chr7g0244071	-0.0598504	0.01358	-1.15702	0	0	14.18	0	2.13287	0.227604	0	0.102137	2.7538	0	-1.70393	-1.51619	-2.3213	8.08782	7.28677											1	1	0.365514	1	1	4.06663e-30	1	0.201948	1	1	0.98432	1	1	1	0.32336	0.304688	0.000958085	0.00220682	1	1	1
Medtru_MtrunA17Chr7g0244091	0	0	8.28685	0	0	14.1522	0	0	0	0	0	0	0	0	0	-2.3161	6.36999	6.01547											1	1	1.87142e-11	1	1	7.61104e-26	1	1	1	1	1	1	1	1	1	0.266734	0.00256509	0.00400686	1	1	1
Medtru_MtrunA17Chr7g0244121	0	0	2.07196	0	0	12.9053	0	0	0	0	0	0	0	0	0	-5.72348	12.4881	11.4709							5.94207	0	4.11017	7.15244	1	1	0.141813	1	1	7.30759e-25	1	1	1	1	1	1	1	1	1	0.00177969	1.71376e-14	3.5711e-13	1	1	1
Medtru_MtrunA17Chr7g0249861	0	0	2.5341	0	0	8.19087	0	0	0	0	0	0	0	0	0	-3.72414	6.98071	6.26612											1	1	0.0683149	1	1	1.83423e-14	1	1	1	1	1	1	1	1	1	0.0324288	1.83243e-34	1.69719e-27	1	1	1
Medtru_MtrunA17Chr7g0252671	0	0	0	0	0	10.2271	0	0	0	0	0	0	0	0	0	-2.01753	10.475	11.2073											1	1	1	1	1	5.89944e-13	1	1	1	1	1	1	1	1	1	0.32445	2.14769e-24	4.48049e-27	1	1	1
Medtru_MtrunA17Chr7g0260501	0	0	-1.37486	0	0	13.4556	0	0	0	0	0	0	0	0	0	-4.02291	12.7586	11.8257											1	1	0.310123	1	1	7.19365e-24	1	1	1	1	1	1	1	1	1	0.0155594	6.61978e-125	3.23903e-111	1	1	1
Medtru_MtrunA17Chr7g0265251	0	0	6.15762	0	0	10.914	0	0	0	0	0	0	0	0	0	-1.26704	6.78926	6.46811											1	1	4.40862e-08	1	1	3.96292e-25	1	1	1	1	1	1	1	1	1	0.509328	0.000233331	0.000396105	1	1	1
Medtru_MtrunA17Chr7g0273961	0	1.51616	10.8512	2.5199	3.79156	11.9921	5.19824	7.89612	0	5.13972	5.73278	0	5.7576	1.86175	6.71285	1.79733	6.94634	7.17954											1	0.889825	5.92908e-32	0.233351	0.0878817	3.98174e-38	5.99408e-05	7.57118e-13	1	3.64142e-07	3.22706e-09	1	3.12272e-06	1	5.22133e-14	0.249464	2.56659e-05	1.68953e-05	1	1	1
Medtru_MtrunA17Chr8g0357551	0	0	4.35527	0	0	10.1873	0	0	0	0	0	0	0	0	0	-1.21873	9.58594	9.31359											1	1	0.000924763	1	1	4.0186e-20	1	1	1	1	1	1	1	1	1	0.502553	9.96219e-07	1.60608e-06	1	1	1
Medtru_MtrunA17Chr8g0361191	0	0	4.75079	0	0	12.1046	0	0	0	0	0	0	0	0	0	-1.22119	5.89289	5.66309											1	1	0.000159117	1	1	6.00205e-26	1	1	1	1	1	1	1	1	1	0.469755	0.000151369	0.000245829	1	1	1
Medtru_MtrunA17Chr8g0361201	0	0	7.33632	0	0	10.2589	0	0	0	0	0	0	0	0	0	3.97931	11.0343	11.0698											1	1	1.33613e-09	1	1	6.04936e-17	1	1	1	1	1	1	1	1	1	0.0268213	3.99323e-28	2.59371e-28	1	1	1
Medtru_MtrunA17Chr8g0365091	0	0	-1.37728	0	0	12.451	0	0	0	0	0	0	0	0	0	-3.3262	13.3596	12.7388											1	1	0.31063	1	1	5.9742e-20	1	1	1	1	1	1	1	1	1	0.0668328	5.35705e-146	3.93868e-135	1	1	1
Medtru_MtrunA17Chr8g0365121																0	9.61323	9.31998											1	1	1	1	1	1	1	1	1	1	1	1	1	1	1	1	8.3462e-23	4.76438e-21	1	1	1
Medtru_MtrunA17Chr8g0365131																0	14.795	14.4217											1	1	1	1	1	1	1	1	1	1	1	1	1	1	1	1	8.95329e-180	8.82284e-169	1	1	1
Medtru_MtrunA17Chr8g0365141	0	0	2.06509	0	0	11.7677	0	0	0	0	0	0	0	0	0	-1.98992	14.022	13.5617											1	1	0.146569	1	1	9.06447e-17	1	1	1	1	1	1	1	1	1	0.32206	1.79081e-217	2.40526e-203	1	1	1
Medtru_MtrunA17Chr8g0365171	0	0	5.96595	0	0	10.8776	0	0	0	0	0	0	0	0	0	-0.810944	10.1123	10.1111											1	1	1.03159e-05	1	1	1.51406e-14	1	1	1	1	1	1	1	1	1	0.701204	2.96929e-06	3.02704e-06	1	1	1
Medtru_MtrunA17Chr8g0365201																2.58541	14.2846	13.7959											1	1	1	1	1	1	1	1	1	1	1	1	1	1	1	0.20625	1.68195e-101	6.49274e-94	1	1	1
Medtru_MtrunA17Chr8g0366271	0	0	5.37546	0	0	8.61985	0	0	0	0	0	0	0	0	0	0.268545	6.60533	6.4368											1	1	7.71454e-06	1	1	5.22298e-15	1	1	1	1	1	1	1	1	1	0.865769	1.24505e-20	1.0723e-19	1	1	1
Medtru_MtrunA17Chr8g0367721	0	0	7.97918	0	0	10.0746	0	2.13014	0	2.55218	1.13629	0	2.17409	0	5.73564	3.11359	6.48598	6.01138											1	1	1.7536e-19	1	1	2.65994e-33	1	0.190911	1	0.105503	0.305026	1	0.161365	1	2.94088e-07	0.0230525	4.81855e-06	1.62672e-05	1	1	1
Medtru_MtrunA17Chr8g0370341																-2.00454	5.75504	5.05733											1	1	1	1	1	1	1	1	1	1	1	1	1	1	1	0.322787	1.37293e-10	6.74105e-08	1	1	1
Medtru_MtrunA17Chr8g0370351																-2.00011	4.97731	5.07564											1	1	1	1	1	1	1	1	1	1	1	1	1	1	1	0.322389	3.53828e-08	1.06902e-08	1	1	1
Medtru_MtrunA17Chr8g0371861	0	0	0	0	0	7.80342	0	0	0	0	0	0	0	0	0	-4.30173	6.36474	6.04587											1	1	1	1	1	1.90384e-12	1	1	1	1	1	1	1	1	1	0.00817696	1.23104e-27	4.46843e-25	1	1	1
[truncated: 7 more columns]

## Sheet: Medtru_FIId_NCR_UpDown
Gene_id	Medtru_0_h_Up	Medtru_2_h_Up	Medtru_4_h_Up	Medtru_8_h_Up	Medtru_10_h_Up	Medtru_12_h_Up	Medtru_14_h_Up	Medtru_16_h_Up	Medtru_24_h_Up	Medtru_36_h_Up	Medtru_48_h_Up	Medtru_72_h_Up	Medtru_96_h_Up	Medtru_4_dpi_Up	Medtru_120_h_Up	Medtru_168_h_Up	Medtru_10_dpi_Up	Medtru_14_dpi_Up	Medtru_FI_Up	Medtru_FIId_Up	Medtru_FIIp_Up	Medtru_IZ_Up	Medtru_ZIII_Up	Medtru_latroot12h_logFC1_Up	Medtru_latroot24h_logFC1_Up	Medtru_latroot36h_logFC1_Up	Medtru_latroot48h_logFC1_Up	Medtru_latroot60h_logFC1_Up	Medtru_latroot72h_logFC1_Up	Medtru_Myct0_logFC0_Up	Medtru_Myct1_logFC0_Up	Medtru_Myct2_logFC0_Up	Medtru_Myct3_logFC0_Up	Medtru_NF_Up
Medtru_MtrunA17Chr1g0158371															Up	Up	Up	Up	Up	Up	Up
Medtru_MtrunA17Chr1g0158381																	Up	Up	Up	Up	Up
Medtru_MtrunA17Chr1g0159181																	Up	Up	Up	Up	Up
Medtru_MtrunA17Chr1g0159231																Up	Up	Up	Up	Up	Up
Medtru_MtrunA17Chr1g0165381															Up	Up	Up	Up	Up	Up			Up
Medtru_MtrunA17Chr1g0166851																Up	Up	Up	Up	Up	Up
Medtru_MtrunA17Chr1g0167511																Up	Up	Up	Up	Up	Up
Medtru_MtrunA17Chr1g0167531								Up	Up	Up	Up	Up	Up	Up	Up	Up	Up	Up	Up	Up	Up
Medtru_MtrunA17Chr1g0167601															Up	Up	Up	Up	Up	Up	Up
Medtru_MtrunA17Chr1g0167631															Up	Up	Up	Up	Up	Up
Medtru_MtrunA17Chr1g0169221																	Up	Up	Up	Up	Up		Up
Medtru_MtrunA17Chr1g0172681																Up	Up	Up	Up	Up	Up		Up
Medtru_MtrunA17Chr1g0173791																Up	Up	Up	Up	Up	Up
Medtru_MtrunA17Chr1g0173861																Up	Up	Up	Up	Up	Up
Medtru_MtrunA17Chr1g0174571													Up		Up	Up	Up	Up	Up	Up			Up
Medtru_MtrunA17Chr1g0174621																Up	Up	Up	Up	Up	Up
Medtru_MtrunA17Chr1g0174961																Up	Up	Up	Up	Up	Up
Medtru_MtrunA17Chr1g0175221																	Up	Up	Up	Up	Up		Up
Medtru_MtrunA17Chr1g0175241																Up	Up	Up	Up	Up	Up		Up
Medtru_MtrunA17Chr1g0175511															Up	Up	Up	Up	Up	Up		Up	Up
Medtru_MtrunA17Chr1g0176531																Up	Up	Up	Up	Up	Up
Medtru_MtrunA17Chr1g0185371																Up	Up	Up	Up	Up	Up
Medtru_MtrunA17Chr1g0185381															Up	Up	Up	Up	Up	Up			Up
Medtru_MtrunA17Chr1g0185451																Up	Up	Up	Up	Up			Up
Medtru_MtrunA17Chr1g0186891																Up	Up	Up	Up	Up	Up
Medtru_MtrunA17Chr1g0187291																Up	Up	Up	Up	Up	Up
Medtru_MtrunA17Chr1g0198371															Up	Up	Up	Up	Up	Up
Medtru_MtrunA17Chr2g0288041															Up	Up	Up	Up	Up	Up			Up
Medtru_MtrunA17Chr2g0294001																	Up	Up	Up	Up	Up
Medtru_MtrunA17Chr2g0295231																	Up	Up	Up	Up	Up
Medtru_MtrunA17Chr2g0296971																Up	Up	Up	Up	Up	Up		Up
Medtru_MtrunA17Chr2g0300381																Up	Up	Up	Up	Up	Up		Up
Medtru_MtrunA17Chr2g0301771										Up	Up					Up	Up	Up	Up	Up	Up
Medtru_MtrunA17Chr2g0302371													Up		Up	Up	Up	Up	Up	Up		Up
Medtru_MtrunA17Chr2g0302801															Up	Up	Up	Up	Up	Up			Up
Medtru_MtrunA17Chr2g0302841										Up	Up	Up	Up	Up	Up	Up	Up	Up	Up	Up	Up
Medtru_MtrunA17Chr2g0302891															Up	Up	Up	Up	Up	Up	Up
Medtru_MtrunA17Chr2g0304731															Up	Up	Up	Up	Up	Up			Up
Medtru_MtrunA17Chr2g0307801																Up	Up	Up	Up	Up	Up		Up
Medtru_MtrunA17Chr2g0309451																Up	Up	Up	Up	Up	Up		Up
Medtru_MtrunA17Chr2g0309661															Up	Up	Up	Up	Up	Up			Up
Medtru_MtrunA17Chr2g0309971															Up	Up	Up	Up	Up	Up	Up
Medtru_MtrunA17Chr2g0309981															Up	Up	Up	Up	Up	Up			Up
Medtru_MtrunA17Chr2g0310711																Up	Up	Up	Up	Up	Up		Up
Medtru_MtrunA17Chr2g0313081															Up	Up	Up	Up	Up	Up			Up
Medtru_MtrunA17Chr2g0313981																Up	Up	Up	Up	Up	Up		Up
Medtru_MtrunA17Chr2g0314041															Up	Up	Up	Up	Up	Up	Up		Up
Medtru_MtrunA17Chr2g0314051															Up	Up	Up	Up	Up	Up		Up	Up
Medtru_MtrunA17Chr2g0314511																Up	Up	Up	Up	Up	Up		Up
Medtru_MtrunA17Chr2g0314521																Up	Up	Up	Up	Up			Up
Medtru_MtrunA17Chr2g0314541																Up	Up	Up	Up	Up	Up
Medtru_MtrunA17Chr2g0314631															Up	Up	Up	Up	Up	Up			Up
Medtru_MtrunA17Chr2g0314931													Up		Up	Up	Up	Up	Up	Up			Up
Medtru_MtrunA17Chr2g0317361															Up	Up	Up	Up	Up	Up			Up
Medtru_MtrunA17Chr2g0320821																Up	Up	Up	Up	Up
Medtru_MtrunA17Chr2g0320871															Up	Up	Up	Up	Up	Up			Up
Medtru_MtrunA17Chr2g0321001												Up	Up	Up	Up	Up	Up	Up	Up	Up			Up
Medtru_MtrunA17Chr2g0333601																Up	Up	Up	Up	Up	Up		Up
Medtru_MtrunA17Chr3g0080961																Up	Up	Up	Up	Up	Up
Medtru_MtrunA17Chr3g0083981																Up	Up	Up	Up	Up	Up		Up
Medtru_MtrunA17Chr3g0086721																	Up	Up	Up	Up	Up		Up
Medtru_MtrunA17Chr3g0086761																Up	Up	Up	Up	Up	Up
Medtru_MtrunA17Chr3g0087001																Up	Up	Up	Up	Up	Up		Up
Medtru_MtrunA17Chr3g0088981																Up	Up	Up	Up	Up	Up
Medtru_MtrunA17Chr3g0098051															Up	Up	Up	Up	Up	Up
Medtru_MtrunA17Chr3g0104111															Up	Up	Up	Up	Up	Up			Up
Medtru_MtrunA17Chr3g0104131															Up	Up	Up	Up	Up	Up		Up	Up
Medtru_MtrunA17Chr3g0110101																Up	Up	Up	Up	Up	Up
Medtru_MtrunA17Chr4g0004761																	Up	Up	Up	Up	Up		Up
Medtru_MtrunA17Chr4g0007701															Up	Up	Up	Up	Up	Up			Up
Medtru_MtrunA17Chr4g0007791															Up	Up	Up	Up	Up	Up			Up
Medtru_MtrunA17Chr4g0007801															Up	Up	Up	Up	Up	Up			Up
Medtru_MtrunA17Chr4g0007841													Up		Up	Up	Up	Up	Up	Up
Medtru_MtrunA17Chr4g0007861																Up	Up	Up	Up	Up	Up		Up
Medtru_MtrunA17Chr4g0007951															Up	Up	Up	Up	Up	Up			Up
Medtru_MtrunA17Chr4g0011031																Up	Up	Up	Up	Up	Up
Medtru_MtrunA17Chr4g0012171																Up	Up	Up	Up	Up	Up		Up
Medtru_MtrunA17Chr4g0012251																	Up	Up	Up	Up	Up
Medtru_MtrunA17Chr4g0012481																Up	Up	Up	Up	Up	Up		Up
Medtru_MtrunA17Chr4g0013911															Up	Up	Up	Up	Up	Up		Up	Up
Medtru_MtrunA17Chr4g0013931															Up	Up	Up	Up	Up	Up		Up	Up
Medtru_MtrunA17Chr4g0013951															Up	Up	Up	Up	Up	Up
Medtru_MtrunA17Chr4g0018011																Up	Up	Up	Up	Up	Up		Up
Medtru_MtrunA17Chr4g0018061															Up	Up	Up	Up	Up	Up	Up
Medtru_MtrunA17Chr4g0018161																Up	Up	Up	Up	Up	Up
Medtru_MtrunA17Chr4g0018671																	Up	Up	Up	Up	Up		Up
Medtru_MtrunA17Chr4g0020291																Up	Up	Up	Up	Up	Up		Up
Medtru_MtrunA17Chr4g0022971																Up	Up	Up	Up	Up	Up		Up
Medtru_MtrunA17Chr4g0023441																Up	Up	Up	Up	Up	Up		Up
Medtru_MtrunA17Chr4g0023531																Up	Up	Up	Up	Up			Up
Medtru_MtrunA17Chr4g0024251															Up	Up	Up	Up	Up	Up			Up
Medtru_MtrunA17Chr4g0026161																	Up	Up	Up	Up	Up		Up
Medtru_MtrunA17Chr4g0026441															Up	Up	Up	Up	Up	Up			Up
Medtru_MtrunA17Chr4g0026471															Up	Up	Up	Up	Up	Up	Up		Up
Medtru_MtrunA17Chr4g0027281															Up	Up	Up	Up	Up	Up	Up		Up
Medtru_MtrunA17Chr4g0027871															Up	Up	Up	Up	Up	Up			Up
Medtru_MtrunA17Chr4g0027881																Up	Up	Up	Up	Up	Up		Up
Medtru_MtrunA17Chr4g0027931															Up	Up	Up	Up	Up	Up	Up		Up
Medtru_MtrunA17Chr4g0028021																Up	Up	Up	Up	Up	Up
Medtru_MtrunA17Chr4g0029411															Up	Up	Up	Up	Up	Up
Medtru_MtrunA17Chr4g0029561															Up	Up	Up	Up	Up	Up			Up
Medtru_MtrunA17Chr4g0029611															Up	Up	Up	Up	Up	Up	Up
Medtru_MtrunA17Chr4g0029641																Up	Up	Up	Up	Up	Up
Medtru_MtrunA17Chr4g0029651															Up	Up	Up	Up	Up	Up		Up	Up
Medtru_MtrunA17Chr4g0029661															Up	Up	Up	Up	Up	Up			Up
Medtru_MtrunA17Chr4g0029741															Up	Up	Up	Up	Up	Up			Up
Medtru_MtrunA17Chr4g0029781															Up	Up	Up	Up	Up	Up	Up		Up
Medtru_MtrunA17Chr4g0029831																	Up	Up	Up	Up	Up
Medtru_MtrunA17Chr4g0029901																Up	Up	Up	Up	Up	Up
Medtru_MtrunA17Chr4g0029911																Up	Up	Up	Up	Up	Up
Medtru_MtrunA17Chr4g0032641																Up	Up	Up	Up	Up	Up		Up
Medtru_MtrunA17Chr4g0032661															Up	Up	Up	Up	Up	Up			Up
Medtru_MtrunA17Chr4g0032681															Up	Up	Up	Up	Up	Up			Up
Medtru_MtrunA17Chr4g0032701															Up	Up	Up	Up	Up	Up
Medtru_MtrunA17Chr4g0032721															Up	Up	Up	Up	Up	Up			Up
Medtru_MtrunA17Chr4g0032741															Up	Up	Up	Up	Up	Up			Up
Medtru_MtrunA17Chr4g0032791															Up	Up	Up	Up	Up	Up
Medtru_MtrunA17Chr4g0032911															Up	Up	Up	Up	Up	Up		Up	Up
Medtru_MtrunA17Chr4g0032931															Up	Up	Up	Up	Up	Up			Up
Medtru_MtrunA17Chr4g0033011															Up	Up	Up	Up	Up	Up			Up
Medtru_MtrunA17Chr4g0033021															Up	Up	Up	Up	Up	Up			Up
Medtru_MtrunA17Chr4g0035991																	Up	Up	Up	Up	Up		Up
Medtru_MtrunA17Chr4g0055961																Up	Up	Up	Up	Up	Up		Up
Medtru_MtrunA17Chr5g0400261															Up	Up	Up	Up	Up	Up		Up	Up
Medtru_MtrunA17Chr5g0400281															Up	Up	Up	Up	Up	Up		Up	Up
Medtru_MtrunA17Chr5g0406731																	Up	Up	Up	Up	Up		Up
Medtru_MtrunA17Chr5g0415671															Up	Up	Up	Up	Up	Up		Up	Up
Medtru_MtrunA17Chr5g0415681															Up	Up	Up	Up	Up	Up			Up
Medtru_MtrunA17Chr5g0423371																Up	Up	Up	Up	Up	Up
Medtru_MtrunA17Chr5g0423591															Up	Up	Up	Up	Up	Up			Up
Medtru_MtrunA17Chr5g0423651															Up	Up	Up	Up	Up	Up			Up
Medtru_MtrunA17Chr5g0423711																Up	Up	Up	Up	Up	Up		Up
Medtru_MtrunA17Chr5g0429331																	Up	Up	Up	Up			Up
Medtru_MtrunA17Chr5g0437591																Up	Up	Up	Up	Up	Up
Medtru_MtrunA17Chr6g0450321															Up	Up	Up	Up	Up	Up			Up
Medtru_MtrunA17Chr6g0450391											Up					Up	Up	Up	Up	Up	Up
Medtru_MtrunA17Chr6g0450411																Up	Up	Up	Up	Up	Up
Medtru_MtrunA17Chr6g0450461																	Up	Up	Up	Up	Up
Medtru_MtrunA17Chr6g0450521																	Up	Up	Up	Up	Up
Medtru_MtrunA17Chr6g0452651															Up	Up	Up	Up	Up	Up
Medtru_MtrunA17Chr6g0460491																Up	Up	Up	Up	Up	Up
Medtru_MtrunA17Chr6g0464941																	Up	Up	Up	Up	Up
Medtru_MtrunA17Chr6g0465051																Up	Up	Up	Up	Up	Up
Medtru_MtrunA17Chr6g0465091																Up	Up	Up	Up	Up	Up		Up
Medtru_MtrunA17Chr6g0465541															Up	Up	Up	Up	Up	Up			Up
Medtru_MtrunA17Chr6g0466371															Up	Up	Up	Up	Up	Up		Up	Up
Medtru_MtrunA17Chr6g0466411															Up	Up	Up	Up	Up	Up			Up
Medtru_MtrunA17Chr6g0470771																Up	Up	Up	Up	Up	Up		Up
Medtru_MtrunA17Chr6g0472941																Up	Up	Up	Up	Up	Up
Medtru_MtrunA17Chr6g0473891																Up	Up	Up	Up	Up	Up		Up
Medtru_MtrunA17Chr6g0474251																Up	Up	Up	Up	Up	Up		Up
Medtru_MtrunA17Chr6g0474431															Up	Up	Up	Up	Up	Up	Up
Medtru_MtrunA17Chr6g0474591																	Up	Up	Up	Up	Up		Up
Medtru_MtrunA17Chr6g0475341															Up	Up	Up	Up	Up	Up	Up
Medtru_MtrunA17Chr6g0475431																Up	Up	Up	Up	Up	Up
Medtru_MtrunA17Chr6g0475471																Up	Up	Up	Up	Up	Up
Medtru_MtrunA17Chr6g0475531															Up	Up	Up	Up	Up	Up	Up		Up										Up
Medtru_MtrunA17Chr6g0475541															Up	Up	Up	Up	Up	Up	Up		Up
Medtru_MtrunA17Chr6g0475551															Up	Up	Up	Up	Up	Up	Up
Medtru_MtrunA17Chr6g0475581															Up	Up	Up	Up	Up	Up	Up		Up
Medtru_MtrunA17Chr6g0475621																Up	Up	Up	Up	Up	Up
Medtru_MtrunA17Chr6g0475711																Up	Up	Up	Up	Up	Up
Medtru_MtrunA17Chr6g0475741																Up	Up	Up	Up	Up	Up		Up
Medtru_MtrunA17Chr6g0475751																Up	Up	Up	Up	Up	Up		Up
Medtru_MtrunA17Chr6g0475771																Up	Up	Up	Up	Up	Up		Up
Medtru_MtrunA17Chr6g0475821																Up	Up	Up	Up	Up	Up
Medtru_MtrunA17Chr6g0476021																Up	Up	Up	Up	Up	Up		Up
Medtru_MtrunA17Chr6g0476551																	Up	Up	Up	Up	Up
Medtru_MtrunA17Chr6g0476571																	Up	Up	Up	Up	Up
Medtru_MtrunA17Chr6g0477551															Up	Up	Up	Up	Up	Up	Up
Medtru_MtrunA17Chr6g0479931																	Up	Up	Up	Up	Up
Medtru_MtrunA17Chr6g0479951																Up	Up	Up	Up	Up	Up
Medtru_MtrunA17Chr6g0480571																	Up	Up	Up	Up	Up		Up
Medtru_MtrunA17Chr6g0481401																	Up	Up	Up	Up	Up		Up
Medtru_MtrunA17Chr6g0484881																Up	Up	Up	Up	Up			Up
Medtru_MtrunA17Chr6g0487511																Up	Up	Up	Up	Up	Up		Up
Medtru_MtrunA17Chr6g0487581																Up	Up	Up	Up	Up	Up		Up
Medtru_MtrunA17Chr6g0487701															Up	Up	Up	Up	Up	Up			Up
Medtru_MtrunA17Chr6g0487721															Up	Up	Up	Up	Up	Up
Medtru_MtrunA17Chr6g0487801															Up	Up	Up	Up	Up	Up			Up
Medtru_MtrunA17Chr6g0487871																Up	Up	Up	Up	Up	Up
Medtru_MtrunA17Chr6g0487921																Up	Up	Up	Up	Up	Up
Medtru_MtrunA17Chr6g0487941																Up	Up	Up	Up	Up	Up
Medtru_MtrunA17Chr7g0214891																Up	Up	Up	Up	Up			Up
Medtru_MtrunA17Chr7g0215231						Up	Up	Up	Up	Up	Up	Up	Up	Up	Up	Up	Up	Up	Up	Up		Up	Up											Up
Medtru_MtrunA17Chr7g0215751																Up	Up	Up	Up	Up			Up
Medtru_MtrunA17Chr7g0215921																Up	Up	Up	Up	Up	Up
Medtru_MtrunA17Chr7g0215991																	Up	Up	Up	Up	Up
Medtru_MtrunA17Chr7g0216001																	Up	Up	Up	Up	Up		Up
Medtru_MtrunA17Chr7g0216081															Up	Up	Up	Up	Up	Up			Up
Medtru_MtrunA17Chr7g0216121																Up	Up	Up	Up	Up	Up
Medtru_MtrunA17Chr7g0216151															Up	Up	Up	Up	Up	Up	Up		Up
Medtru_MtrunA17Chr7g0216201																	Up	Up	Up	Up	Up
Medtru_MtrunA17Chr7g0216211															Up	Up	Up	Up	Up	Up	Up		Up
Medtru_MtrunA17Chr7g0216231																Up	Up	Up	Up	Up	Up
Medtru_MtrunA17Chr7g0216241																	Up	Up	Up	Up	Up		Up
Medtru_MtrunA17Chr7g0216381																Up	Up	Up	Up	Up	Up
Medtru_MtrunA17Chr7g0216431																Up	Up	Up	Up	Up	Up
Medtru_MtrunA17Chr7g0219911															Up	Up	Up	Up	Up	Up			Up
Medtru_MtrunA17Chr7g0224701															Up	Up	Up	Up	Up	Up
Medtru_MtrunA17Chr7g0224771															Up	Up	Up	Up	Up	Up	Up
Medtru_MtrunA17Chr7g0224891																Up	Up	Up	Up	Up	Up
Medtru_MtrunA17Chr7g0225491															Up	Up	Up	Up	Up	Up			Up
Medtru_MtrunA17Chr7g0226691										Up	Up		Up		Up	Up	Up	Up	Up	Up	Up
Medtru_MtrunA17Chr7g0227541															Up	Up	Up	Up	Up	Up		Up	Up
Medtru_MtrunA17Chr7g0227551															Up	Up	Up	Up	Up	Up			Up
Medtru_MtrunA17Chr7g0228671																Up	Up	Up	Up	Up	Up
Medtru_MtrunA17Chr7g0228741																	Up	Up	Up	Up		Up	Up
Medtru_MtrunA17Chr7g0232231															Up	Up	Up	Up	Up	Up			Up
Medtru_MtrunA17Chr7g0232721																	Up	Up	Up	Up			Up
Medtru_MtrunA17Chr7g0233891													Up	Up	Up	Up	Up	Up	Up	Up		Up	Up
Medtru_MtrunA17Chr7g0233971																	Up	Up	Up	Up	Up
Medtru_MtrunA17Chr7g0235351																Up	Up	Up	Up	Up			Up
Medtru_MtrunA17Chr7g0235451																Up	Up	Up	Up	Up	Up		Up
Medtru_MtrunA17Chr7g0235484																Up	Up	Up	Up	Up	Up		Up
Medtru_MtrunA17Chr7g0236721																Up	Up	Up	Up	Up			Up
Medtru_MtrunA17Chr7g0237951																	Up	Up	Up	Up			Up
Medtru_MtrunA17Chr7g0239611															Up	Up	Up	Up	Up	Up		Up	Up
Medtru_MtrunA17Chr7g0239971																Up	Up	Up	Up	Up	Up		Up
Medtru_MtrunA17Chr7g0239991																	Up	Up	Up	Up	Up
Medtru_MtrunA17Chr7g0240001															Up	Up	Up	Up	Up	Up			Up
Medtru_MtrunA17Chr7g0240331																	Up	Up	Up	Up	Up
Medtru_MtrunA17Chr7g0240361																Up	Up	Up	Up	Up	Up
Medtru_MtrunA17Chr7g0241541																Up	Up	Up	Up	Up	Up		Up
Medtru_MtrunA17Chr7g0243321																	Up	Up	Up	Up	Up		Up
Medtru_MtrunA17Chr7g0243601																	Up	Up	Up	Up	Up
Medtru_MtrunA17Chr7g0244071																Up	Up	Up	Up	Up	Up		Up
Medtru_MtrunA17Chr7g0244091															Up	Up	Up	Up	Up	Up			Up
Medtru_MtrunA17Chr7g0244121																Up	Up	Up	Up	Up	Up									Up		Up	Up
Medtru_MtrunA17Chr7g0249861																Up	Up	Up	Up	Up			Up
Medtru_MtrunA17Chr7g0252671																Up	Up	Up	Up	Up	Up
Medtru_MtrunA17Chr7g0260501																Up	Up	Up	Up	Up	Up
Medtru_MtrunA17Chr7g0265251															Up	Up	Up	Up	Up	Up			Up
Medtru_MtrunA17Chr7g0273961								Up	Up	Up	Up	Up	Up		Up	Up	Up	Up	Up	Up		Up	Up											Up
Medtru_MtrunA17Chr8g0357551															Up	Up	Up	Up	Up	Up	Up
Medtru_MtrunA17Chr8g0361191															Up	Up	Up	Up	Up	Up			Up
Medtru_MtrunA17Chr8g0361201														Up	Up	Up	Up	Up	Up	Up		Up	Up
Medtru_MtrunA17Chr8g0365091																Up	Up	Up	Up	Up	Up
Medtru_MtrunA17Chr8g0365121																	Up	Up	Up	Up	Up
Medtru_MtrunA17Chr8g0365131																	Up	Up	Up	Up	Up
Medtru_MtrunA17Chr8g0365141																Up	Up	Up	Up	Up	Up
Medtru_MtrunA17Chr8g0365171															Up	Up	Up	Up	Up	Up	Up
Medtru_MtrunA17Chr8g0365201																	Up	Up	Up	Up	Up		Up
Medtru_MtrunA17Chr8g0366271															Up	Up	Up	Up	Up	Up		Up	Up
Medtru_MtrunA17Chr8g0367721													Up	Up	Up	Up	Up	Up	Up	Up			Up
Medtru_MtrunA17Chr8g0370341																	Up	Up	Up	Up		Up	Up
Medtru_MtrunA17Chr8g0370351																	Up	Up	Up	Up		Up	Up
Medtru_MtrunA17Chr8g0371861																Up	Up	Up	Up	Up			Up
